# Supplementary material for: Assignment of virus and antimicrobial resistance genes to microbial hosts in a complex microbial community by combined long-read assembly and proximity ligation
Source: Genome Biol. 2019 Aug 2;20:153. doi: 10.1186/s13059-019-1760-x (PMC6676630; doi:10.1186/s13059-019-1760-x)
Supplement: Supplementary file 2 — Short-read assembly bins. A tab-delimited text file containing contig ID names, contig lengths, bin assignment, and read depth coverage for the short-read assembly MQ bins. (GZ 13035 kb) [file 13059_2019_1760_MOESM2_ESM.gz › supplementary_table_1_shortread_bins.tab]

name	length	GC	MetabatBin	HiCBin	DASBin_AN	DASBin_HQ
k127_39	1111	0.3159	NOBIN	575	hic_3223	NOBIN
k127_63	1431	0.5584	NOBIN	1042	hic_048	NOBIN
k127_75	4395	0.423	NOBIN	3233	hic_2462	NOBIN
k127_86	3057	0.6232	NOBIN	303	hic_2247	NOBIN
k127_94	1883	0.5358	NOBIN	2517	hic_1667	NOBIN
k127_98	1421	0.5398	NOBIN	2826	hic_2009	NOBIN
k127_100	2291	0.1929	NOBIN	711	hic_3374	NOBIN
k127_103	3373	0.2123	800	2563	hic_1717	NOBIN
k127_121	1873	0.5238	NOBIN	1484	hic_533	NOBIN
k127_122	1814	0.285	NOBIN	487	hic_3127	NOBIN
k127_127	1007	0.4896	NOBIN	575	hic_3223	NOBIN
k127_129	6641	0.5112	NOBIN	850	hic_3528	NOBIN
k127_160	5224	0.4016	217	NOBIN	metabat_554	NOBIN
k127_162	8160	0.1659	774	NOBIN	metabat_1172	NOBIN
k127_165	5963	0.4697	1409	322	hic_2458	NOBIN
k127_177	2706	0.4257	NOBIN	1791	hic_871	NOBIN
k127_179	1930	0.5363	NOBIN	801	hic_3474	NOBIN
k127_184	1120	0.3884	NOBIN	2738	hic_1911	NOBIN
k127_187	1401	0.5061	NOBIN	2223	hic_1344	NOBIN
k127_191	1029	0.2789	NOBIN	2216	hic_1336	NOBIN
k127_194	3053	0.2525	1408	NOBIN	metabat_453	NOBIN
k127_197	1013	0.5183	NOBIN	768	hic_3436	NOBIN
k127_212	1889	0.5087	NOBIN	2730	hic_1903	NOBIN
k127_222	5237	0.2574	445	607	hic_3259	NOBIN
k127_236	6492	0.3008	NOBIN	261	hic_1780	NOBIN
k127_237	2023	0.4607	NOBIN	299	hic_2201	NOBIN
k127_239	1973	0.4247	NOBIN	1601	hic_664	NOBIN
k127_242	1008	0.3145	NOBIN	2023	hic_1126	NOBIN
k127_247	6928	0.416	217	613	metabat_554	NOBIN
k127_248	2201	0.2049	NOBIN	2157	hic_1271	NOBIN
k127_249	1904	0.2237	NOBIN	2136	hic_1249	NOBIN
k127_250	5138	0.3427	998	NOBIN	metabat_1420	NOBIN
k127_256	2547	0.4707	300	464	hic_3102	NOBIN
k127_260	1555	0.6617	NOBIN	1137	hic_152	NOBIN
k127_275	1189	0.4945	NOBIN	1665	hic_734	NOBIN
k127_281	1137	0.591	NOBIN	109	hic_110	NOBIN
k127_284	1287	0.4918	NOBIN	1260	hic_287	NOBIN
k127_290	3156	0.3571	NOBIN	2136	hic_1249	NOBIN
k127_292	2220	0.5378	1393	3446	hic_2679	NOBIN
k127_300	1976	0.5359	NOBIN	475	hic_3114	NOBIN
k127_302	1314	0.5107	NOBIN	1555	hic_612	NOBIN
k127_307	9029	0.4194	NOBIN	214	hic_1263	NOBIN
k127_321	1350	0.6385	NOBIN	953	hic_3642	NOBIN
k127_330	1031	0.4724	NOBIN	1822	hic_906	NOBIN
k127_347	1001	0.3986	NOBIN	1340	hic_375	NOBIN
k127_359	1436	0.1964	NOBIN	1634	hic_700	NOBIN
k127_367	1078	0.5807	NOBIN	2375	hic_1511	NOBIN
k127_373	3811	0.4256	1026	2685	hic_1852	NOBIN
k127_391	2156	0.5645	NOBIN	1598	hic_659	NOBIN
k127_398	1341	0.5384	NOBIN	3260	hic_2492	NOBIN
k127_409	1241	0.5447	NOBIN	984	hic_3676	NOBIN
k127_424	1994	0.2161	NOBIN	1380	hic_419	NOBIN
k127_427	17791	0.2455	NOBIN	1969	hic_1064	NOBIN
k127_431	1409	0.4613	NOBIN	764	hic_3432	NOBIN
k127_444	2336	0.5325	NOBIN	1881	hic_969	NOBIN
k127_451	3263	0.4836	NOBIN	1651	hic_719	NOBIN
k127_461	12190	0.5232	1353	2076	hic_3372	hic_3372
k127_463	1422	0.1723	952	1357	metabat_1370	NOBIN
k127_466	1496	0.1511	NOBIN	1634	hic_700	NOBIN
k127_478	3097	0.4469	NOBIN	398	hic_3029	NOBIN
k127_486	1159	0.2295	NOBIN	1917	hic_1008	NOBIN
k127_495	2768	0.2576	634	1601	hic_664	NOBIN
k127_514	1118	0.6011	NOBIN	2438	hic_1580	NOBIN
k127_515	6349	0.3158	723	NOBIN	metabat_1116	NOBIN
k127_526	1541	0.5224	NOBIN	2077	hic_1184	NOBIN
k127_534	1690	0.3716	NOBIN	695	hic_3355	NOBIN
k127_541	3098	0.2256	NOBIN	938	hic_3625	NOBIN
k127_547	2098	0.4428	NOBIN	2142	hic_1255	NOBIN
k127_548	2051	0.1731	NOBIN	318	hic_2413	NOBIN
k127_554	13374	0.405	NOBIN	938	hic_3625	NOBIN
k127_559	13721	0.4465	10	NOBIN	metabat_111	NOBIN
k127_563	4015	0.5176	NOBIN	474	hic_3113	NOBIN
k127_572	5823	0.4122	1214	214	hic_1263	NOBIN
k127_574	4612	0.3549	NOBIN	504	hic_3146	NOBIN
k127_579	3305	0.1719	609	938	hic_3625	NOBIN
k127_596	1082	0.2098	NOBIN	1166	hic_184	NOBIN
k127_609	1010	0.2871	846	NOBIN	metabat_1252	NOBIN
k127_613	1108	0.2085	1206	NOBIN	metabat_229	NOBIN
k127_617	9516	0.3408	1313	1660	hic_729	NOBIN
k127_623	1899	0.1769	NOBIN	1316	hic_349	NOBIN
k127_634	1309	0.5577	NOBIN	922	hic_3608	NOBIN
k127_649	1911	0.617	NOBIN	406	hic_3038	NOBIN
k127_662	1697	0.4856	NOBIN	3001	hic_2205	NOBIN
k127_667	1258	0.4928	NOBIN	2374	hic_1510	NOBIN
k127_669	4826	0.4043	NOBIN	1840	hic_926	NOBIN
k127_682	1328	0.494	NOBIN	148	hic_539	NOBIN
k127_684	2488	0.1998	NOBIN	1996	hic_1094	NOBIN
k127_691	1276	0.489	NOBIN	3143	hic_2362	NOBIN
k127_699	3078	0.2102	686	1380	hic_419	NOBIN
k127_714	3368	0.375	228	294	hic_2146	NOBIN
k127_715	1481	0.4605	NOBIN	2651	hic_1815	NOBIN
k127_725	1322	0.4849	NOBIN	962	hic_3652	NOBIN
k127_727	1394	0.1614	1207	985	hic_3677	NOBIN
k127_741	1270	0.4417	1226	455	hic_3092	NOBIN
k127_742	1669	0.5818	NOBIN	3507	hic_2732	NOBIN
k127_744	1259	0.498	NOBIN	1487	hic_536	NOBIN
k127_777	2610	0.3996	977	842	hic_3519	NOBIN
k127_787	1764	0.4308	NOBIN	88	hic_3571	NOBIN
k127_794	3649	0.4697	840	281	hic_2002	NOBIN
k127_795	2540	0.4945	NOBIN	648	hic_3304	NOBIN
k127_799	1410	0.5404	NOBIN	2991	hic_2192	NOBIN
k127_807	1996	0.4364	NOBIN	2324	hic_1455	NOBIN
k127_829	1817	0.4144	NOBIN	1099	hic_109	NOBIN
k127_830	1822	0.2097	NOBIN	2522	hic_1673	NOBIN
k127_843	1662	0.4404	NOBIN	1107	hic_119	NOBIN
k127_846	2444	0.3732	NOBIN	2807	hic_1988	NOBIN
k127_859	1015	0.4532	NOBIN	1112	hic_125	NOBIN
k127_862	1962	0.5224	NOBIN	1175	hic_194	NOBIN
k127_871	1280	0.4992	NOBIN	3030	hic_2237	NOBIN
k127_881	2241	0.1901	NOBIN	2734	hic_1907	NOBIN
k127_890	1466	0.485	NOBIN	189	hic_988	NOBIN
k127_904	1103	0.4751	NOBIN	175	hic_836	NOBIN
k127_906	1590	0.4673	NOBIN	3332	hic_2572	NOBIN
k127_907	2851	0.208	634	356	hic_2789	NOBIN
k127_916	6786	0.3604	582	131	hic_353	NOBIN
k127_923	1016	0.2913	NOBIN	1849	hic_935	NOBIN
k127_952	2476	0.2387	NOBIN	711	hic_3374	NOBIN
k127_957	2086	0.5762	NOBIN	986	hic_3678	NOBIN
k127_977	24593	0.4512	688	37	hic_3009	NOBIN
k127_980	1815	0.465	NOBIN	2885	hic_2074	NOBIN
k127_1009	3127	0.3946	617	NOBIN	metabat_998	NOBIN
k127_1014	1250	0.4408	NOBIN	2263	hic_1388	NOBIN
k127_1023	1979	0.3108	NOBIN	1852	hic_939	NOBIN
k127_1030	2304	0.5122	NOBIN	1546	hic_602	NOBIN
k127_1036	1686	0.2983	NOBIN	1460	hic_507	NOBIN
k127_1048	8145	0.3434	NOBIN	2818	hic_2000	NOBIN
k127_1080	4354	0.5342	600	871	hic_3551	NOBIN
k127_1087	1544	0.5278	NOBIN	875	hic_3555	NOBIN
k127_1088	1024	0.5928	NOBIN	3109	hic_2324	NOBIN
k127_1092	1817	0.5845	NOBIN	574	hic_3222	NOBIN
k127_1102	11871	0.5466	NOBIN	163	hic_706	NOBIN
k127_1103	1261	0.4457	NOBIN	2294	hic_1421	NOBIN
k127_1105	2295	0.2532	NOBIN	824	hic_3499	NOBIN
k127_1106	11151	0.3924	1112	NOBIN	metabat_125	NOBIN
k127_1110	1902	0.47	NOBIN	37	hic_3009	NOBIN
k127_1125	4264	0.4463	137	969	metabat_421	metabat_421
k127_1128	1556	0.5514	NOBIN	1128	hic_142	NOBIN
k127_1136	1886	0.3606	NOBIN	3793	hic_3002	NOBIN
k127_1138	1413	0.6185	NOBIN	228	hic_1416	NOBIN
k127_1139	1228	0.2068	NOBIN	1382	hic_421	NOBIN
k127_1148	2473	0.1868	NOBIN	1263	hic_290	NOBIN
k127_1155	1071	0.4949	NOBIN	1239	hic_263	NOBIN
k127_1170	1160	0.3422	565	NOBIN	metabat_940	NOBIN
k127_1179	16069	0.5181	749	163	hic_706	NOBIN
k127_1188	2596	0.3243	332	643	metabat_682	NOBIN
k127_1202	4220	0.5908	821	1543	metabat_1225	NOBIN
k127_1207	3219	0.3501	164	1857	hic_944	NOBIN
k127_1211	1242	0.5177	NOBIN	761	hic_3429	NOBIN
k127_1224	1715	0.5329	NOBIN	385	hic_3015	NOBIN
k127_1247	3231	0.2216	634	NOBIN	metabat_1017	NOBIN
k127_1249	1070	0.1888	NOBIN	757	hic_3424	NOBIN
k127_1254	2438	0.5345	NOBIN	1115	hic_128	NOBIN
k127_1255	2884	0.534	537	833	metabat_909	NOBIN
k127_1259	2307	0.5011	NOBIN	1514	hic_567	NOBIN
k127_1260	3652	0.3387	NOBIN	2124	hic_1236	NOBIN
k127_1262	1840	0.4109	1050	1099	metabat_056	NOBIN
k127_1270	6343	0.2111	634	844	hic_3521	NOBIN
k127_1272	7705	0.3938	211	74	hic_3416	NOBIN
k127_1275	1032	0.376	NOBIN	158	hic_650	NOBIN
k127_1293	7213	0.2239	836	938	hic_3625	NOBIN
k127_1314	1551	0.1999	NOBIN	3014	hic_2219	NOBIN
k127_1316	1267	0.457	630	200	hic_1111	NOBIN
k127_1318	4259	0.2423	128	NOBIN	metabat_321	NOBIN
k127_1322	15328	0.4706	702	581	metabat_1093	NOBIN
k127_1335	5057	0.5306	NOBIN	259	hic_1757	NOBIN
k127_1337	1547	0.2359	NOBIN	1390	hic_430	NOBIN
k127_1339	2813	0.1817	971	431	hic_3066	NOBIN
k127_1347	2228	0.2689	258	342	hic_2665	NOBIN
k127_1351	9912	0.2839	1175	1944	hic_1038	NOBIN
k127_1360	1018	0.4941	NOBIN	3782	hic_2991	NOBIN
k127_1385	3149	0.3992	NOBIN	790	hic_3461	NOBIN
k127_1389	7663	0.5875	706	108	metabat_1097	metabat_1097
k127_1390	2272	0.2082	NOBIN	1996	hic_1094	NOBIN
k127_1407	1871	0.1652	1113	NOBIN	metabat_126	NOBIN
k127_1408	4065	0.52	NOBIN	1547	hic_603	NOBIN
k127_1409	3687	0.5047	NOBIN	865	hic_3544	NOBIN
k127_1427	1589	0.175	NOBIN	843	hic_3520	NOBIN
k127_1431	1936	0.5382	NOBIN	241	hic_1560	NOBIN
k127_1436	13661	0.3836	669	1167	metabat_1055	NOBIN
k127_1440	31991	0.3714	NOBIN	833	hic_3509	NOBIN
k127_1447	1019	0.4181	853	NOBIN	metabat_1260	NOBIN
k127_1450	7362	0.3309	NOBIN	1519	hic_572	NOBIN
k127_1465	3746	0.5395	NOBIN	2130	hic_1243	NOBIN
k127_1466	1917	0.3886	NOBIN	1463	hic_510	NOBIN
k127_1488	1917	0.4898	NOBIN	2922	hic_2116	NOBIN
k127_1490	1508	0.504	NOBIN	2359	hic_1493	NOBIN
k127_1497	1399	0.5647	NOBIN	2434	hic_1576	NOBIN
k127_1502	2088	0.4473	NOBIN	2550	hic_1703	NOBIN
k127_1505	2691	0.3423	NOBIN	2849	hic_2034	NOBIN
k127_1507	1386	0.2518	NOBIN	1282	hic_311	NOBIN
k127_1522	1081	0.568	NOBIN	1049	hic_055	NOBIN
k127_1531	3063	0.4946	NOBIN	348	hic_2716	NOBIN
k127_1554	6848	0.4866	NOBIN	88	hic_3571	NOBIN
k127_1559	14509	0.3712	NOBIN	2946	hic_2142	NOBIN
k127_1570	2412	0.1965	NOBIN	938	hic_3625	NOBIN
k127_1572	1413	0.3914	NOBIN	398	hic_3029	NOBIN
k127_1588	5703	0.6251	NOBIN	575	hic_3223	NOBIN
k127_1593	2462	0.5333	NOBIN	1228	hic_251	NOBIN
k127_1599	1099	0.4459	NOBIN	1164	hic_182	NOBIN
k127_1606	2526	0.3876	NOBIN	2195	hic_1313	NOBIN
k127_1629	2457	0.4815	NOBIN	1017	hic_020	NOBIN
k127_1630	1270	0.5543	NOBIN	966	hic_3656	NOBIN
k127_1633	6410	0.4619	NOBIN	667	hic_3325	NOBIN
k127_1635	1109	0.459	NOBIN	2589	hic_1745	NOBIN
k127_1638	1709	0.2703	NOBIN	1282	hic_311	NOBIN
k127_1643	2846	0.5176	NOBIN	2991	hic_2192	NOBIN
k127_1644	7406	0.4221	118	149	metabat_210	NOBIN
k127_1651	2235	0.438	NOBIN	1782	hic_861	NOBIN
k127_1656	3194	0.4903	NOBIN	1009	hic_011	NOBIN
k127_1671	1116	0.4749	NOBIN	2294	hic_1421	NOBIN
k127_1680	14457	0.4736	1008	121	hic_243	NOBIN
k127_1683	1580	0.4703	NOBIN	975	hic_3666	NOBIN
k127_1686	2744	0.5685	821	1077	hic_086	NOBIN
k127_1692	4742	0.2731	1395	602	metabat_438	NOBIN
k127_1693	15101	0.4847	1368	2809	metabat_408	NOBIN
k127_1708	3829	0.4189	NOBIN	2397	hic_1535	NOBIN
k127_1714	2098	0.4223	NOBIN	122	hic_253	NOBIN
k127_1715	4232	0.2439	NOBIN	1380	hic_419	NOBIN
k127_1718	1637	0.5339	NOBIN	1725	hic_799	NOBIN
k127_1728	4608	0.5401	1263	2161	metabat_292	NOBIN
k127_1739	1266	0.481	NOBIN	2316	hic_1446	NOBIN
k127_1741	1999	0.4787	NOBIN	1085	hic_095	NOBIN
k127_1746	3180	0.5296	1264	NOBIN	metabat_293	NOBIN
k127_1755	1565	0.1936	NOBIN	1380	hic_419	NOBIN
k127_1769	2255	0.5166	NOBIN	623	hic_3277	NOBIN
k127_1774	1610	0.4304	NOBIN	2945	hic_2141	NOBIN
k127_1777	1583	0.3834	NOBIN	3286	hic_2520	NOBIN
k127_1783	9707	0.422	85	1752	hic_3549	NOBIN
k127_1788	1835	0.4992	NOBIN	2807	hic_1988	NOBIN
k127_1790	51031	0.2991	665	472	hic_3111	NOBIN
k127_1791	1398	0.4993	NOBIN	1579	hic_638	NOBIN
k127_1799	1848	0.5352	NOBIN	958	hic_3647	NOBIN
k127_1811	1077	0.4661	NOBIN	968	hic_3658	NOBIN
k127_1822	1245	0.4932	NOBIN	2349	hic_1482	NOBIN
k127_1838	2622	0.5057	NOBIN	562	hic_3210	NOBIN
k127_1863	2368	0.5452	NOBIN	1497	hic_547	NOBIN
k127_1887	1072	0.5989	1423	3216	metabat_470	NOBIN
k127_1889	1418	0.2341	NOBIN	1988	hic_1085	NOBIN
k127_1890	14741	0.421	688	37	hic_3009	NOBIN
k127_1914	1219	0.6054	NOBIN	387	hic_3017	NOBIN
k127_1915	4351	0.2278	609	711	hic_3374	NOBIN
k127_1918	4245	0.4542	614	260	metabat_995	NOBIN
k127_1935	1646	0.5267	NOBIN	1771	hic_849	NOBIN
k127_1937	2050	0.3966	NOBIN	1544	hic_600	NOBIN
k127_1954	1123	0.52	NOBIN	146	hic_517	NOBIN
k127_1984	8584	0.4613	NOBIN	723	hic_3387	NOBIN
k127_1985	2699	0.465	NOBIN	1186	hic_206	NOBIN
k127_1999	1570	0.3892	NOBIN	226	hic_1395	NOBIN
k127_2002	2006	0.4691	NOBIN	1670	hic_740	NOBIN
k127_2003	1914	0.5031	NOBIN	1200	hic_223	NOBIN
k127_2008	3441	0.1549	609	711	hic_3374	NOBIN
k127_2012	1350	0.5585	NOBIN	604	hic_3256	NOBIN
k127_2023	3889	0.3836	699	2686	metabat_1088	NOBIN
k127_2029	1635	0.4789	NOBIN	661	hic_3319	NOBIN
k127_2044	1111	0.5014	NOBIN	1217	hic_240	NOBIN
k127_2046	1406	0.2091	1113	NOBIN	metabat_126	NOBIN
k127_2050	5249	0.2831	1024	939	metabat_027	NOBIN
k127_2051	1209	0.6079	1346	3682	metabat_384	NOBIN
k127_2058	1407	0.4463	NOBIN	2177	hic_1293	NOBIN
k127_2067	1800	0.4411	NOBIN	2040	hic_1145	NOBIN
k127_2078	1795	0.4462	NOBIN	3045	hic_2253	NOBIN
k127_2082	1138	0.6634	NOBIN	2742	hic_1916	NOBIN
k127_2095	1385	0.2578	NOBIN	888	hic_3569	NOBIN
k127_2110	2013	0.234	NOBIN	844	hic_3521	NOBIN
k127_2116	2479	0.4736	NOBIN	158	hic_650	NOBIN
k127_2117	1592	0.3869	NOBIN	2674	hic_1840	NOBIN
k127_2119	4654	0.6036	NOBIN	406	hic_3038	NOBIN
k127_2142	1483	0.4255	NOBIN	2527	hic_1678	NOBIN
k127_2147	1444	0.2008	NOBIN	678	hic_3337	NOBIN
k127_2151	2717	0.2764	868	NOBIN	metabat_1276	NOBIN
k127_2168	2173	0.5481	1348	1632	hic_698	NOBIN
k127_2170	1741	0.5411	NOBIN	385	hic_3015	NOBIN
k127_2172	13776	0.3713	673	NOBIN	metabat_1060	NOBIN
k127_2177	3454	0.4273	NOBIN	10	hic_111	NOBIN
k127_2198	1823	0.2682	NOBIN	2692	hic_1860	NOBIN
k127_2201	3777	0.5248	46	38	hic_3020	hic_3020
k127_2214	3335	0.5727	NOBIN	2935	hic_2130	NOBIN
k127_2215	2166	0.5633	NOBIN	147	hic_528	NOBIN
k127_2228	1957	0.2202	NOBIN	1416	hic_458	NOBIN
k127_2230	1832	0.4067	NOBIN	1242	hic_267	NOBIN
k127_2234	1110	0.5099	NOBIN	2470	hic_1615	NOBIN
k127_2242	1761	0.4747	NOBIN	2299	hic_1426	NOBIN
k127_2244	5188	0.5303	1396	96	hic_3660	NOBIN
k127_2252	1242	0.4581	NOBIN	98	hic_3682	NOBIN
k127_2255	1276	0.185	NOBIN	3387	hic_2624	NOBIN
k127_2271	4442	0.529	NOBIN	3059	hic_2268	NOBIN
k127_2272	10050	0.5551	444	1154	metabat_806	NOBIN
k127_2273	14960	0.568	NOBIN	2560	hic_1714	NOBIN
k127_2281	1858	0.4101	NOBIN	2278	hic_1404	NOBIN
k127_2284	1488	0.1754	NOBIN	1380	hic_419	NOBIN
k127_2312	2026	0.4901	1113	1337	metabat_126	NOBIN
k127_2317	1552	0.3898	NOBIN	480	hic_3120	NOBIN
k127_2336	4015	0.2252	609	1634	hic_700	NOBIN
k127_2351	1974	0.4438	NOBIN	1538	hic_593	NOBIN
k127_2362	11121	0.4736	NOBIN	1585	hic_645	NOBIN
k127_2371	2021	0.4498	NOBIN	836	hic_3512	NOBIN
k127_2381	1405	0.479	NOBIN	1757	hic_833	NOBIN
k127_2385	1456	0.2521	NOBIN	2563	hic_1717	NOBIN
k127_2391	1219	0.4036	405	NOBIN	metabat_763	NOBIN
k127_2397	1439	0.4093	NOBIN	902	hic_3586	NOBIN
k127_2402	1148	0.2779	NOBIN	2809	hic_1990	NOBIN
k127_2412	5034	0.5062	1390	2309	metabat_433	NOBIN
k127_2423	2404	0.4176	NOBIN	1099	hic_109	NOBIN
k127_2429	1664	0.625	NOBIN	1137	hic_152	NOBIN
k127_2432	1189	0.4113	NOBIN	484	hic_3124	NOBIN
k127_2437	1981	0.523	NOBIN	803	hic_3476	NOBIN
k127_2438	1656	0.5242	1393	439	hic_3074	NOBIN
k127_2454	3378	0.2531	659	681	hic_3340	NOBIN
k127_2462	4455	0.5221	NOBIN	439	hic_3074	NOBIN
k127_2463	3242	0.2884	26	NOBIN	metabat_612	metabat_612
k127_2467	1522	0.251	565	NOBIN	metabat_940	NOBIN
k127_2472	1157	0.5964	NOBIN	24	hic_1648	NOBIN
k127_2483	1462	0.3311	NOBIN	3029	hic_2235	NOBIN
k127_2485	5064	0.4394	464	1285	hic_314	NOBIN
k127_2493	1477	0.4475	NOBIN	2571	hic_1726	NOBIN
k127_2501	9397	0.3172	NOBIN	394	hic_3025	NOBIN
k127_2506	1284	0.4174	NOBIN	869	hic_3548	NOBIN
k127_2520	3393	0.4465	NOBIN	379	hic_3008	NOBIN
k127_2521	1895	0.4427	NOBIN	592	hic_3242	NOBIN
k127_2537	1510	0.5258	NOBIN	1570	hic_629	NOBIN
k127_2547	2111	0.5211	NOBIN	1140	hic_156	NOBIN
k127_2550	6886	0.5064	NOBIN	481	hic_3121	NOBIN
k127_2553	2136	0.4354	800	1444	hic_489	NOBIN
k127_2556	6366	0.5254	NOBIN	1171	hic_190	NOBIN
k127_2562	2669	0.2102	14	2313	hic_1443	NOBIN
k127_2565	1656	0.4777	NOBIN	2237	hic_1359	NOBIN
k127_2591	2352	0.3414	NOBIN	701	hic_3363	NOBIN
k127_2608	2529	0.4899	NOBIN	606	hic_3258	NOBIN
k127_2632	2233	0.2342	NOBIN	2060	hic_1167	NOBIN
k127_2645	3482	0.6045	224	243	hic_1582	NOBIN
k127_2648	1263	0.4671	NOBIN	2056	hic_1162	NOBIN
k127_2659	2344	0.4053	NOBIN	476	hic_3115	NOBIN
k127_2661	3179	0.2812	274	NOBIN	metabat_617	NOBIN
k127_2667	3215	0.6799	NOBIN	1292	hic_322	NOBIN
k127_2681	1037	0.567	NOBIN	471	hic_3110	NOBIN
k127_2686	2997	0.4898	428	74	hic_3416	NOBIN
k127_2692	1085	0.6829	NOBIN	1891	hic_979	NOBIN
k127_2727	2673	0.4837	687	1834	hic_919	NOBIN
k127_2736	1259	0.1875	NOBIN	1105	hic_117	NOBIN
k127_2738	2541	0.1909	609	938	hic_3625	NOBIN
k127_2743	1246	0.4687	NOBIN	1694	hic_766	NOBIN
k127_2744	1429	0.4976	NOBIN	1537	hic_592	NOBIN
k127_2782	3482	0.4523	158	631	metabat_488	NOBIN
k127_2783	11248	0.3142	NOBIN	1210	hic_233	NOBIN
k127_2784	1942	0.5566	NOBIN	803	hic_3476	NOBIN
k127_2790	3089	0.2062	609	2811	hic_1993	NOBIN
k127_2794	3489	0.5277	77	3247	hic_2477	NOBIN
k127_2795	2791	0.2171	634	NOBIN	metabat_1017	NOBIN
k127_2817	1767	0.5574	NOBIN	759	hic_3426	NOBIN
k127_2823	8170	0.5524	1132	NOBIN	metabat_147	NOBIN
k127_2844	1083	0.1958	NOBIN	1011	hic_014	NOBIN
k127_2845	2143	0.4363	NOBIN	178	hic_869	NOBIN
k127_2855	1810	0.337	NOBIN	1407	hic_448	NOBIN
k127_2858	1052	0.4125	NOBIN	2659	hic_1823	NOBIN
k127_2861	2040	0.5211	NOBIN	2289	hic_1415	NOBIN
k127_2871	4483	0.5162	NOBIN	693	hic_3353	NOBIN
k127_2881	1715	0.5073	NOBIN	1532	hic_587	NOBIN
k127_2885	2509	0.1794	104	NOBIN	metabat_055	NOBIN
k127_2926	2105	0.4504	NOBIN	2024	hic_1127	NOBIN
k127_2934	1587	0.2609	NOBIN	1915	hic_1006	NOBIN
k127_2939	1094	0.2486	502	NOBIN	metabat_871	NOBIN
k127_2954	1635	0.2667	634	503	hic_3145	NOBIN
k127_2958	5500	0.5349	784	1138	hic_153	NOBIN
k127_2960	1106	0.5931	NOBIN	775	hic_3444	NOBIN
k127_2971	8870	0.2647	26	522	metabat_612	metabat_612
k127_2972	1499	0.5297	NOBIN	710	hic_3373	NOBIN
k127_2981	2859	0.432	NOBIN	1395	hic_435	NOBIN
k127_2997	1101	0.5286	NOBIN	3312	hic_2550	NOBIN
k127_3007	1583	0.2666	NOBIN	833	hic_3509	NOBIN
k127_3017	2374	0.5236	NOBIN	74	hic_3416	NOBIN
k127_3020	1197	0.6383	NOBIN	985	hic_3677	NOBIN
k127_3023	3900	0.1851	774	NOBIN	metabat_1172	NOBIN
k127_3030	7656	0.4668	NOBIN	2292	hic_1419	NOBIN
k127_3032	2132	0.455	NOBIN	719	hic_3382	NOBIN
k127_3040	6996	0.4713	NOBIN	1619	hic_683	NOBIN
k127_3042	1253	0.5499	NOBIN	2792	hic_1971	NOBIN
k127_3059	3380	0.2941	1399	2184	metabat_442	NOBIN
k127_3065	2143	0.4662	NOBIN	739	hic_3404	NOBIN
k127_3074	1084	0.1799	1113	3387	metabat_126	NOBIN
k127_3076	2002	0.5734	NOBIN	625	hic_3279	NOBIN
k127_3083	1194	0.1993	104	NOBIN	metabat_055	NOBIN
k127_3102	3510	0.3877	20	NOBIN	metabat_546	NOBIN
k127_3107	2328	0.5412	NOBIN	695	hic_3355	NOBIN
k127_3112	2413	0.3945	266	2293	metabat_608	NOBIN
k127_3117	3890	0.2871	21	987	hic_3679	NOBIN
k127_3119	1365	0.4586	NOBIN	1267	hic_294	NOBIN
k127_3121	1224	0.6029	NOBIN	349	hic_2725	NOBIN
k127_3127	5466	0.5437	583	725	metabat_960	NOBIN
k127_3135	1242	0.4815	NOBIN	816	hic_3490	NOBIN
k127_3164	1047	0.2302	NOBIN	342	hic_2665	NOBIN
k127_3170	3358	0.5807	485	572	hic_001	NOBIN
k127_3172	3428	0.5531	NOBIN	81	hic_3494	hic_3494
k127_3181	1318	0.5971	NOBIN	367	hic_2884	NOBIN
k127_3187	2393	0.5566	NOBIN	324	hic_2480	NOBIN
k127_3194	5722	0.3757	651	NOBIN	metabat_1036	NOBIN
k127_3198	1868	0.4251	NOBIN	1346	hic_381	NOBIN
k127_3201	1003	0.5474	NOBIN	200	hic_1111	NOBIN
k127_3203	1308	0.1995	104	NOBIN	metabat_055	NOBIN
k127_3208	2248	0.6664	NOBIN	2464	hic_1608	NOBIN
k127_3212	4954	0.4548	1156	2384	metabat_173	NOBIN
k127_3214	1000	0.497	NOBIN	428	hic_3062	NOBIN
k127_3216	2610	0.2943	608	NOBIN	metabat_988	NOBIN
k127_3222	1122	0.2077	1113	NOBIN	metabat_126	NOBIN
k127_3229	2763	0.5259	NOBIN	1497	hic_547	NOBIN
k127_3232	1683	0.4884	NOBIN	1497	hic_547	NOBIN
k127_3243	2601	0.5267	NOBIN	1591	hic_652	NOBIN
k127_3255	1358	0.4293	1393	975	hic_3666	NOBIN
k127_3267	3011	0.2019	609	2734	hic_1907	NOBIN
k127_3278	1503	0.3959	846	1475	metabat_1252	NOBIN
k127_3284	1254	0.4115	NOBIN	1022	hic_026	NOBIN
k127_3301	1095	0.1233	952	2517	metabat_1370	NOBIN
k127_3307	2086	0.3509	NOBIN	3296	hic_2531	NOBIN
k127_3312	2179	0.5438	NOBIN	146	hic_517	NOBIN
k127_3316	1938	0.2735	NOBIN	1634	hic_700	NOBIN
k127_3318	1449	0.5611	NOBIN	1997	hic_1095	NOBIN
k127_3319	1149	0.53	NOBIN	1866	hic_953	NOBIN
k127_3322	1246	0.5233	NOBIN	1203	hic_226	NOBIN
k127_3323	1750	0.5303	NOBIN	1565	hic_623	NOBIN
k127_3331	13955	0.475	179	1403	hic_444	NOBIN
k127_3333	1846	0.3256	NOBIN	801	hic_3474	NOBIN
k127_3338	1148	0.4782	NOBIN	1036	hic_041	NOBIN
k127_3364	1674	0.537	NOBIN	1371	hic_409	NOBIN
k127_3381	1023	0.1789	NOBIN	380	hic_3010	NOBIN
k127_3385	1382	0.6498	NOBIN	2438	hic_1580	NOBIN
k127_3388	2761	0.5636	NOBIN	2656	hic_1820	NOBIN
k127_3403	4607	0.4745	NOBIN	1042	hic_048	NOBIN
k127_3410	1351	0.5211	NOBIN	642	hic_3298	NOBIN
k127_3428	2608	0.4954	1190	NOBIN	metabat_211	NOBIN
k127_3436	2016	0.1939	NOBIN	1380	hic_419	NOBIN
k127_3437	1695	0.1575	NOBIN	2157	hic_1271	NOBIN
k127_3448	1165	0.5983	NOBIN	2532	hic_1683	NOBIN
k127_3452	3642	0.5494	637	302	metabat_1020	NOBIN
k127_3456	1682	0.5196	NOBIN	976	hic_3667	NOBIN
k127_3468	3613	0.3844	720	NOBIN	metabat_1113	NOBIN
k127_3472	3908	0.4035	509	783	hic_3453	NOBIN
k127_3477	2156	0.1521	NOBIN	2950	hic_2147	NOBIN
k127_3479	1107	0.4743	NOBIN	1641	hic_708	NOBIN
k127_3482	5102	0.1768	104	NOBIN	metabat_055	NOBIN
k127_3485	1004	0.5667	NOBIN	506	hic_3148	NOBIN
k127_3486	7390	0.5093	157	229	metabat_487	NOBIN
k127_3511	1622	0.4704	NOBIN	1616	hic_680	NOBIN
k127_3524	1897	0.4939	NOBIN	950	hic_3639	NOBIN
k127_3534	1450	0.1786	NOBIN	843	hic_3520	NOBIN
k127_3540	1048	0.4761	NOBIN	2331	hic_1463	NOBIN
k127_3546	2211	0.4491	NOBIN	787	hic_3457	NOBIN
k127_3548	11879	0.3908	NOBIN	1085	hic_095	NOBIN
k127_3560	1541	0.4536	NOBIN	73	hic_3405	NOBIN
k127_3566	1381	0.2028	NOBIN	1610	hic_674	NOBIN
k127_3580	1442	0.5264	NOBIN	2001	hic_1102	NOBIN
k127_3586	9439	0.4732	739	88	hic_3571	NOBIN
k127_3595	12606	0.3243	164	1592	hic_653	NOBIN
k127_3606	5663	0.2146	634	2522	hic_1673	NOBIN
k127_3607	2749	0.5278	1264	2894	metabat_293	NOBIN
k127_3609	1733	0.3774	NOBIN	384	hic_3014	NOBIN
k127_3611	1254	0.2073	NOBIN	2500	hic_1649	NOBIN
k127_3621	5259	0.2405	609	2734	hic_1907	NOBIN
k127_3666	30315	0.5266	66	57	metabat_1056	metabat_1056
k127_3667	2232	0.5627	NOBIN	2924	hic_2118	NOBIN
k127_3669	1110	0.382	NOBIN	2117	hic_1228	NOBIN
k127_3671	1160	0.1517	NOBIN	1249	hic_274	NOBIN
k127_3672	2634	0.5509	NOBIN	695	hic_3355	NOBIN
k127_3674	10759	0.4769	NOBIN	203	hic_1144	NOBIN
k127_3694	1661	0.4804	NOBIN	905	hic_3589	NOBIN
k127_3697	1337	0.1369	NOBIN	2734	hic_1907	NOBIN
k127_3714	10118	0.2322	445	2163	hic_1278	NOBIN
k127_3716	1064	0.4239	NOBIN	1058	hic_065	NOBIN
k127_3721	3483	0.5653	NOBIN	80	hic_3483	NOBIN
k127_3723	2378	0.336	NOBIN	1772	hic_850	NOBIN
k127_3724	2193	0.513	1250	3146	metabat_278	NOBIN
k127_3731	3409	0.5289	409	191	hic_1011	NOBIN
k127_3743	1254	0.1986	NOBIN	1091	hic_101	NOBIN
k127_3761	1112	0.5576	NOBIN	1617	hic_681	NOBIN
k127_3771	4867	0.563	494	387	metabat_861	NOBIN
k127_3772	2654	0.4231	NOBIN	219	hic_1968	NOBIN
k127_3780	1249	0.253	NOBIN	2163	hic_1278	NOBIN
k127_3784	4341	0.6551	1145	NOBIN	metabat_161	NOBIN
k127_3795	3263	0.2369	771	NOBIN	metabat_1169	NOBIN
k127_3797	4605	0.2721	NOBIN	2697	hic_1865	NOBIN
k127_3822	1183	0.3922	NOBIN	736	hic_3401	NOBIN
k127_3825	1317	0.4237	NOBIN	2214	hic_1334	NOBIN
k127_3828	2433	0.536	NOBIN	212	hic_1242	NOBIN
k127_3836	3117	0.2114	971	3140	metabat_1391	NOBIN
k127_3841	1223	0.3982	NOBIN	2786	hic_1964	NOBIN
k127_3849	1237	0.5101	NOBIN	933	hic_3620	NOBIN
k127_3853	1013	0.5676	NOBIN	790	hic_3461	NOBIN
k127_3866	1193	0.2615	NOBIN	2647	hic_1810	NOBIN
k127_3868	1334	0.3523	NOBIN	2229	hic_1350	NOBIN
k127_3879	1495	0.4522	NOBIN	469	hic_3107	NOBIN
k127_3885	1022	0.2339	104	711	hic_3374	NOBIN
k127_3888	4100	0.4244	201	1413	metabat_537	NOBIN
k127_3895	4092	0.5169	NOBIN	801	hic_3474	NOBIN
k127_3901	3470	0.4778	783	292	metabat_1182	NOBIN
k127_3904	20975	0.5103	970	3153	metabat_1390	NOBIN
k127_3906	2242	0.2373	NOBIN	1380	hic_419	NOBIN
k127_3909	1599	0.1976	NOBIN	1634	hic_700	NOBIN
k127_3913	1011	0.5124	1393	2918	hic_2111	NOBIN
k127_3921	2175	0.1844	NOBIN	2870	hic_2058	NOBIN
k127_3926	1012	0.663	NOBIN	2462	hic_1606	NOBIN
k127_3944	1667	0.4883	NOBIN	995	hic_3687	NOBIN
k127_3954	1438	0.3922	NOBIN	1235	hic_259	NOBIN
k127_3955	1020	0.4314	NOBIN	353	hic_2761	NOBIN
k127_3956	2021	0.5764	NOBIN	2858	hic_2044	NOBIN
k127_3960	1987	0.3996	NOBIN	596	hic_3246	NOBIN
k127_3963	2303	0.5119	NOBIN	1723	hic_798	NOBIN
k127_3970	1186	0.403	NOBIN	1388	hic_427	NOBIN
k127_3974	1928	0.4461	1393	1928	hic_1020	NOBIN
k127_3976	2078	0.4562	NOBIN	1975	hic_1071	NOBIN
k127_3977	3974	0.2076	634	1610	hic_674	NOBIN
k127_3994	7561	0.4242	1214	101	hic_023	NOBIN
k127_3995	2411	0.4699	NOBIN	467	hic_3105	NOBIN
k127_4001	2087	0.506	NOBIN	1796	hic_876	NOBIN
k127_4016	1716	0.5175	NOBIN	1242	hic_267	NOBIN
k127_4019	1843	0.51	NOBIN	1021	hic_025	NOBIN
k127_4022	1724	0.3579	NOBIN	825	hic_3500	NOBIN
k127_4026	2204	0.4691	NOBIN	2091	hic_1200	NOBIN
k127_4028	2251	0.3763	NOBIN	1911	hic_1002	NOBIN
k127_4029	1794	0.5151	NOBIN	565	hic_3213	NOBIN
k127_4043	4424	0.427	712	936	metabat_1104	NOBIN
k127_4044	1166	0.175	NOBIN	2072	hic_1180	NOBIN
k127_4046	1643	0.5015	NOBIN	1250	hic_276	NOBIN
k127_4048	1452	0.3485	NOBIN	2416	hic_1556	NOBIN
k127_4049	1268	0.4314	NOBIN	556	hic_3203	NOBIN
k127_4052	3215	0.512	1174	227	hic_2013	hic_2013
k127_4054	3878	0.3172	NOBIN	353	hic_2761	NOBIN
k127_4062	2939	0.4556	NOBIN	1142	hic_158	NOBIN
k127_4070	1056	0.4479	NOBIN	1457	hic_503	NOBIN
k127_4079	8167	0.4489	NOBIN	1383	hic_422	NOBIN
k127_4080	6308	0.6011	191	306	metabat_525	NOBIN
k127_4084	14336	0.6094	NOBIN	1459	hic_505	NOBIN
k127_4092	2060	0.4539	208	436	metabat_544	NOBIN
k127_4095	1293	0.1941	NOBIN	1456	hic_502	NOBIN
k127_4116	8182	0.611	NOBIN	1970	hic_1066	NOBIN
k127_4117	3190	0.4796	NOBIN	1514	hic_567	NOBIN
k127_4129	2772	0.4903	1393	2369	hic_1504	NOBIN
k127_4130	1953	0.3702	NOBIN	3191	hic_2415	NOBIN
k127_4133	1080	0.537	NOBIN	366	hic_2877	NOBIN
k127_4139	1434	0.401	NOBIN	1444	hic_489	NOBIN
k127_4146	3724	0.3284	NOBIN	2271	hic_1397	NOBIN
k127_4169	1048	0.499	656	3170	metabat_1041	NOBIN
k127_4211	1932	0.4943	NOBIN	1086	hic_096	NOBIN
k127_4217	3116	0.5401	NOBIN	1503	hic_555	NOBIN
k127_4220	6013	0.3988	NOBIN	1167	hic_185	NOBIN
k127_4225	1679	0.48	NOBIN	2751	hic_1926	NOBIN
k127_4228	3358	0.5179	NOBIN	2418	hic_1558	NOBIN
k127_4238	1228	0.3966	NOBIN	2640	hic_1803	NOBIN
k127_4240	1259	0.3392	795	482	metabat_1195	NOBIN
k127_4247	1034	0.2012	NOBIN	3387	hic_2624	NOBIN
k127_4258	4164	0.36	NOBIN	324	hic_2480	NOBIN
k127_4268	2138	0.2694	NOBIN	508	hic_3150	NOBIN
k127_4279	1064	0.4201	NOBIN	1710	hic_785	NOBIN
k127_4280	5861	0.2138	686	2734	hic_1907	NOBIN
k127_4290	2315	0.4626	NOBIN	1487	hic_536	NOBIN
k127_4308	2662	0.4598	NOBIN	1073	hic_082	NOBIN
k127_4309	3351	0.1967	634	NOBIN	metabat_1017	NOBIN
k127_4323	1702	0.4994	NOBIN	3002	hic_2206	NOBIN
k127_4341	1246	0.4807	NOBIN	536	hic_3181	NOBIN
k127_4345	7571	0.5044	782	768	hic_3436	NOBIN
k127_4347	3258	0.4144	582	131	hic_353	NOBIN
k127_4349	3944	0.5963	NOBIN	743	hic_3409	NOBIN
k127_4352	1539	0.4431	NOBIN	40	hic_3042	NOBIN
k127_4353	1355	0.5055	NOBIN	2043	hic_1148	NOBIN
k127_4354	5281	0.3325	707	1312	metabat_1098	NOBIN
k127_4358	1263	0.4925	NOBIN	979	hic_3670	NOBIN
k127_4360	5116	0.5307	NOBIN	2339	hic_1471	NOBIN
k127_4364	1008	0.3909	NOBIN	2028	hic_1131	NOBIN
k127_4371	9177	0.5459	23	NOBIN	metabat_579	NOBIN
k127_4376	7143	0.558	1047	97	metabat_052	NOBIN
k127_4386	2730	0.1974	971	2060	hic_1167	NOBIN
k127_4401	5472	0.4963	NOBIN	1641	hic_708	NOBIN
k127_4416	3759	0.4977	969	781	hic_3451	NOBIN
k127_4422	1321	0.4678	846	1022	hic_026	NOBIN
k127_4424	1814	0.5193	NOBIN	386	hic_3016	NOBIN
k127_4426	6558	0.3432	164	1740	hic_816	NOBIN
k127_4429	1019	0.4583	NOBIN	893	hic_3575	NOBIN
k127_4436	9370	0.5168	906	98	metabat_1319	NOBIN
k127_4441	2247	0.2844	67	NOBIN	metabat_1067	NOBIN
k127_4447	5099	0.4697	NOBIN	198	hic_1087	NOBIN
k127_4455	3100	0.341	1040	NOBIN	metabat_045	NOBIN
k127_4464	2667	0.1976	971	1375	metabat_1391	NOBIN
k127_4475	4181	0.2882	1076	506	metabat_084	NOBIN
k127_4476	3195	0.5621	241	989	hic_3681	NOBIN
k127_4477	2122	0.2111	NOBIN	2734	hic_1907	NOBIN
k127_4481	10250	0.4586	58	76	metabat_967	NOBIN
k127_4483	10303	0.387	NOBIN	7	hic_3472	NOBIN
k127_4499	2517	0.4184	NOBIN	2711	hic_1882	NOBIN
k127_4517	1050	0.1686	NOBIN	1380	hic_419	NOBIN
k127_4521	3300	0.2142	634	NOBIN	metabat_1017	NOBIN
k127_4524	3402	0.4374	NOBIN	1136	hic_151	NOBIN
k127_4536	1089	0.1561	NOBIN	836	hic_3512	NOBIN
k127_4546	1177	0.3883	846	NOBIN	metabat_1252	NOBIN
k127_4565	2552	0.6038	NOBIN	850	hic_3528	NOBIN
k127_4592	1722	0.5447	NOBIN	3093	hic_2306	NOBIN
k127_4594	5500	0.5351	NOBIN	348	hic_2716	NOBIN
k127_4597	1255	0.6175	NOBIN	2924	hic_2118	NOBIN
k127_4603	3599	0.5321	563	3169	hic_2390	NOBIN
k127_4605	6482	0.521	19	1710	metabat_534	NOBIN
k127_4611	1524	0.4639	NOBIN	869	hic_3548	NOBIN
k127_4613	2505	0.2236	686	1242	hic_267	NOBIN
k127_4619	2400	0.525	NOBIN	1791	hic_871	NOBIN
k127_4627	1461	0.4949	NOBIN	1047	hic_053	NOBIN
k127_4636	1557	0.5106	1393	2978	hic_2177	NOBIN
k127_4652	2761	0.4868	NOBIN	2774	hic_1951	NOBIN
k127_4658	2256	0.2434	NOBIN	1634	hic_700	NOBIN
k127_4662	3126	0.5905	744	512	hic_3155	NOBIN
k127_4674	2085	0.5952	NOBIN	604	hic_3256	NOBIN
k127_4677	1019	0.475	NOBIN	3027	hic_2233	NOBIN
k127_4707	2429	0.2639	1211	NOBIN	metabat_235	NOBIN
k127_4708	1664	0.2061	NOBIN	2050	hic_1156	NOBIN
k127_4731	10216	0.2438	800	934	hic_3621	NOBIN
k127_4739	1904	0.5016	NOBIN	1174	hic_193	NOBIN
k127_4745	1092	0.5018	NOBIN	1694	hic_766	NOBIN
k127_4746	2094	0.4389	NOBIN	1749	hic_825	NOBIN
k127_4755	5154	0.4274	1064	2884	metabat_071	NOBIN
k127_4764	1228	0.5521	NOBIN	952	hic_3641	NOBIN
k127_4775	1031	0.5296	NOBIN	1725	hic_799	NOBIN
k127_4784	2017	0.5994	NOBIN	2392	hic_1530	NOBIN
k127_4785	3880	0.55	930	2815	hic_1997	NOBIN
k127_4793	1629	0.4917	NOBIN	1050	hic_057	NOBIN
k127_4797	5411	0.5437	NOBIN	771	hic_3440	NOBIN
k127_4802	1835	0.5793	NOBIN	1507	hic_559	NOBIN
k127_4805	7245	0.5355	750	1914	hic_1005	NOBIN
k127_4829	1712	0.4842	NOBIN	385	hic_3015	NOBIN
k127_4830	1221	0.38	NOBIN	1142	hic_158	NOBIN
k127_4837	1415	0.4233	NOBIN	3297	hic_2532	NOBIN
k127_4848	1740	0.1885	NOBIN	1634	hic_700	NOBIN
k127_4869	1192	0.4966	NOBIN	200	hic_1111	NOBIN
k127_4876	3583	0.2799	NOBIN	3062	hic_2272	NOBIN
k127_4892	2528	0.4723	NOBIN	2178	hic_1294	NOBIN
k127_4901	3285	0.4508	NOBIN	1565	hic_623	NOBIN
k127_4906	2934	0.423	NOBIN	2084	hic_1192	NOBIN
k127_4914	1613	0.6125	NOBIN	1709	hic_783	NOBIN
k127_4919	1263	0.3127	NOBIN	626	hic_3280	NOBIN
k127_4925	2302	0.4909	NOBIN	118	hic_210	NOBIN
k127_4929	4121	0.4006	NOBIN	1263	hic_290	NOBIN
k127_4931	1414	0.483	NOBIN	806	hic_3479	NOBIN
k127_4932	10196	0.4578	688	37	hic_3009	NOBIN
k127_4935	2133	0.3568	NOBIN	1769	hic_846	NOBIN
k127_4936	7752	0.4881	385	355	hic_2780	NOBIN
k127_4938	4982	0.2792	634	2563	hic_1717	NOBIN
k127_4941	4379	0.5638	512	1141	metabat_882	NOBIN
k127_4949	9580	0.5623	398	990	metabat_754	NOBIN
k127_4951	1157	0.4555	NOBIN	2825	hic_2008	NOBIN
k127_4952	3205	0.5345	4	1693	hic_765	NOBIN
k127_4973	2060	0.2306	NOBIN	2009	hic_1110	NOBIN
k127_4986	1668	0.5264	NOBIN	695	hic_3355	NOBIN
k127_4991	2199	0.4379	NOBIN	1722	hic_797	NOBIN
k127_4999	5434	0.4415	212	129	hic_330	NOBIN
k127_5001	2483	0.4781	NOBIN	521	hic_3165	NOBIN
k127_5007	1109	0.1821	NOBIN	836	hic_3512	NOBIN
k127_5017	2090	0.277	NOBIN	448	hic_3084	NOBIN
k127_5018	2594	0.2163	774	606	hic_3258	NOBIN
k127_5020	4956	0.2934	639	525	hic_3169	NOBIN
k127_5030	1030	0.532	NOBIN	1707	hic_781	NOBIN
k127_5032	2636	0.6836	589	2047	metabat_966	NOBIN
k127_5043	1084	0.3275	NOBIN	1456	hic_502	NOBIN
k127_5048	1394	0.5466	NOBIN	2109	hic_1220	NOBIN
k127_5061	1314	0.3919	NOBIN	2067	hic_1174	NOBIN
k127_5064	2867	0.6659	713	2417	hic_1557	NOBIN
k127_5070	1320	0.4795	NOBIN	2144	hic_1257	NOBIN
k127_5073	5969	0.3664	NOBIN	880	hic_3561	NOBIN
k127_5076	5207	0.4206	170	1556	hic_613	NOBIN
k127_5078	1748	0.5132	1080	1514	metabat_089	NOBIN
k127_5098	1597	0.2198	NOBIN	1159	hic_176	NOBIN
k127_5099	1014	0.4379	NOBIN	622	hic_3276	NOBIN
k127_5121	3370	0.3504	NOBIN	2206	hic_1325	NOBIN
k127_5124	3391	0.4739	NOBIN	1867	hic_954	NOBIN
k127_5125	1111	0.4266	NOBIN	1890	hic_978	NOBIN
k127_5132	1825	0.5052	NOBIN	1907	hic_997	NOBIN
k127_5161	3018	0.2797	140	NOBIN	metabat_455	NOBIN
k127_5167	1348	0.5401	NOBIN	1190	hic_211	NOBIN
k127_5172	2451	0.2844	NOBIN	992	hic_3685	NOBIN
k127_5176	4325	0.4906	NOBIN	607	hic_3259	NOBIN
k127_5179	7940	0.2999	NOBIN	1156	hic_173	NOBIN
k127_5198	3478	0.2453	50	NOBIN	metabat_879	NOBIN
k127_5203	1189	0.4844	NOBIN	158	hic_650	NOBIN
k127_5211	21685	0.2533	659	1080	hic_090	NOBIN
k127_5215	1262	0.4295	NOBIN	1435	hic_479	NOBIN
k127_5221	6160	0.1932	800	1610	hic_674	NOBIN
k127_5225	1866	0.5123	NOBIN	2177	hic_1293	NOBIN
k127_5248	2128	0.5301	NOBIN	1182	hic_202	NOBIN
k127_5249	1154	0.3787	NOBIN	1056	hic_063	NOBIN
k127_5250	3194	0.3892	170	1556	hic_613	NOBIN
k127_5276	5083	0.1914	14	1380	hic_419	NOBIN
k127_5277	2742	0.1696	766	NOBIN	metabat_1163	NOBIN
k127_5281	2877	0.4866	58	554	metabat_967	NOBIN
k127_5283	6253	0.3262	751	34	hic_2726	NOBIN
k127_5284	1221	0.5332	NOBIN	1948	hic_1042	NOBIN
k127_5289	5435	0.2138	1312	2045	hic_1150	NOBIN
k127_5294	1176	0.2534	771	NOBIN	metabat_1169	NOBIN
k127_5302	1393	0.4322	NOBIN	1948	hic_1042	NOBIN
k127_5308	6122	0.445	NOBIN	2548	hic_1700	NOBIN
k127_5316	5768	0.5735	692	1292	hic_322	NOBIN
k127_5322	13379	0.4278	456	312	metabat_819	NOBIN
k127_5323	1382	0.2098	NOBIN	1087	hic_097	NOBIN
k127_5330	1253	0.3551	NOBIN	2416	hic_1556	NOBIN
k127_5331	2526	0.4291	1201	NOBIN	metabat_224	NOBIN
k127_5348	1540	0.2409	NOBIN	1810	hic_893	NOBIN
k127_5349	1255	0.655	NOBIN	1738	hic_813	NOBIN
k127_5354	1727	0.1772	NOBIN	1634	hic_700	NOBIN
k127_5396	4728	0.4342	719	1590	metabat_1111	NOBIN
k127_5407	12264	0.5346	NOBIN	1934	hic_1027	NOBIN
k127_5409	1690	0.2024	NOBIN	275	hic_1935	NOBIN
k127_5412	1486	0.1682	NOBIN	2060	hic_1167	NOBIN
k127_5428	6106	0.4708	NOBIN	1035	hic_040	NOBIN
k127_5432	7817	0.2546	NOBIN	788	hic_3458	NOBIN
k127_5433	1474	0.4688	NOBIN	1707	hic_781	NOBIN
k127_5442	2090	0.456	1022	1066	metabat_025	NOBIN
k127_5466	6303	0.3116	NOBIN	2034	hic_1138	NOBIN
k127_5467	3624	0.535	NOBIN	1696	hic_768	NOBIN
k127_5488	2095	0.5585	NOBIN	2532	hic_1683	NOBIN
k127_5517	2529	0.4939	NOBIN	2995	hic_2196	NOBIN
k127_5523	48852	0.5067	1116	40	hic_3042	NOBIN
k127_5527	3946	0.5018	NOBIN	2871	hic_2059	NOBIN
k127_5557	9878	0.4599	1391	527	hic_3171	NOBIN
k127_5593	3461	0.4698	1237	1875	metabat_263	NOBIN
k127_5594	3310	0.4239	NOBIN	625	hic_3279	NOBIN
k127_5623	2567	0.2123	609	2734	hic_1907	NOBIN
k127_5640	4045	0.4888	712	3064	metabat_1104	NOBIN
k127_5642	11215	0.6118	NOBIN	2881	hic_2070	NOBIN
k127_5655	5701	0.4892	NOBIN	749	hic_3415	NOBIN
k127_5677	1629	0.3941	NOBIN	1942	hic_1036	NOBIN
k127_5679	2272	0.4199	NOBIN	565	hic_3213	NOBIN
k127_5698	4124	0.3955	118	2820	metabat_210	NOBIN
k127_5704	1555	0.5344	NOBIN	2243	hic_1366	NOBIN
k127_5706	4293	0.3124	751	221	metabat_1147	NOBIN
k127_5709	6576	0.2203	609	1380	hic_419	NOBIN
k127_5725	4086	0.372	368	423	hic_3057	NOBIN
k127_5728	1082	0.5619	NOBIN	2656	hic_1820	NOBIN
k127_5747	1517	0.4944	NOBIN	3261	hic_2493	NOBIN
k127_5750	1083	0.4857	NOBIN	2718	hic_1889	NOBIN
k127_5759	3481	0.5016	324	1356	hic_392	NOBIN
k127_5765	1329	0.5207	NOBIN	1555	hic_612	NOBIN
k127_5768	1133	0.218	1393	2609	hic_1768	NOBIN
k127_5781	4348	0.5828	1088	608	metabat_097	NOBIN
k127_5795	2180	0.5505	NOBIN	2598	hic_1755	NOBIN
k127_5796	4335	0.4002	NOBIN	154	hic_606	NOBIN
k127_5800	1729	0.5136	NOBIN	3045	hic_2253	NOBIN
k127_5803	1565	0.5495	NOBIN	1044	hic_050	NOBIN
k127_5804	10399	0.4689	627	3333	metabat_1009	NOBIN
k127_5820	1340	0.1709	952	2734	metabat_1370	NOBIN
k127_5821	2394	0.4206	NOBIN	2893	hic_2083	NOBIN
k127_5823	2707	0.406	NOBIN	1982	hic_1079	NOBIN
k127_5825	1852	0.5011	NOBIN	2234	hic_1356	NOBIN
k127_5828	5673	0.539	NOBIN	2323	hic_1454	NOBIN
k127_5829	7107	0.5526	1393	556	hic_3203	NOBIN
k127_5845	1029	0.5792	NOBIN	1075	hic_084	NOBIN
k127_5847	2444	0.5712	NOBIN	2276	hic_1402	NOBIN
k127_5848	1015	0.3567	NOBIN	273	hic_1913	NOBIN
k127_5862	1220	0.5861	NOBIN	797	hic_3468	NOBIN
k127_5873	5358	0.3677	1385	324	metabat_427	NOBIN
k127_5878	4830	0.4271	685	684	hic_3343	NOBIN
k127_5896	1406	0.5384	NOBIN	889	hic_3570	NOBIN
k127_5897	6454	0.3449	NOBIN	1694	hic_766	NOBIN
k127_5899	1067	0.6082	NOBIN	3290	hic_2525	NOBIN
k127_5931	3895	0.2621	659	1377	hic_415	NOBIN
k127_5938	5568	0.4436	71	210	metabat_1112	metabat_1112
k127_5939	1117	0.5739	NOBIN	239	hic_1538	NOBIN
k127_5947	2338	0.2797	NOBIN	2401	hic_1541	NOBIN
k127_5950	1463	0.2536	NOBIN	480	hic_3120	NOBIN
k127_5953	1247	0.563	NOBIN	1116	hic_129	NOBIN
k127_5955	1032	0.4622	NOBIN	2381	hic_1518	NOBIN
k127_5971	8478	0.5964	733	NOBIN	metabat_1127	NOBIN
k127_5986	6140	0.4231	809	343	metabat_1211	NOBIN
k127_5987	2698	0.2309	737	3245	hic_2475	NOBIN
k127_5989	1619	0.5473	NOBIN	423	hic_3057	NOBIN
k127_6005	3665	0.5231	NOBIN	3750	hic_2957	NOBIN
k127_6013	1635	0.3902	89	2211	metabat_1311	NOBIN
k127_6020	1130	0.5283	NOBIN	926	hic_3612	NOBIN
k127_6026	3990	0.4544	144	35	hic_2817	hic_2817
k127_6035	1301	0.5265	NOBIN	1596	hic_657	NOBIN
k127_6038	1087	0.4361	NOBIN	1275	hic_303	NOBIN
k127_6041	2884	0.4234	NOBIN	2563	hic_1717	NOBIN
k127_6045	2312	0.5052	NOBIN	2286	hic_1412	NOBIN
k127_6052	2237	0.4975	NOBIN	401	hic_3034	NOBIN
k127_6059	1292	0.233	NOBIN	257	hic_1735	NOBIN
k127_6060	1513	0.382	NOBIN	643	hic_3299	NOBIN
k127_6067	1124	0.4012	NOBIN	1426	hic_469	NOBIN
k127_6089	2708	0.4343	217	613	metabat_554	NOBIN
k127_6093	3660	0.477	602	2628	hic_1789	NOBIN
k127_6097	2886	0.2121	NOBIN	1159	hic_176	NOBIN
k127_6098	1927	0.3513	NOBIN	257	hic_1735	NOBIN
k127_6107	1788	0.4374	NOBIN	2432	hic_1574	NOBIN
k127_6121	12137	0.3456	NOBIN	606	hic_3258	NOBIN
k127_6127	3494	0.6062	660	287	metabat_1046	NOBIN
k127_6131	2205	0.5324	NOBIN	2411	hic_1551	NOBIN
k127_6136	1358	0.3719	NOBIN	640	hic_3296	NOBIN
k127_6140	1824	0.3925	NOBIN	2571	hic_1726	NOBIN
k127_6141	2117	0.3547	NOBIN	966	hic_3656	NOBIN
k127_6147	1003	0.5563	NOBIN	2918	hic_2111	NOBIN
k127_6155	2088	0.2064	NOBIN	1380	hic_419	NOBIN
k127_6175	1808	0.3722	NOBIN	1261	hic_288	NOBIN
k127_6178	2227	0.6156	NOBIN	1273	hic_301	NOBIN
k127_6180	4315	0.2542	NOBIN	1571	hic_630	NOBIN
k127_6181	1740	0.5805	NOBIN	2213	hic_1333	NOBIN
k127_6190	2756	0.4488	874	NOBIN	metabat_1283	NOBIN
k127_6200	1222	0.617	NOBIN	760	hic_3428	NOBIN
k127_6202	10999	0.5605	658	92	hic_3616	NOBIN
k127_6205	2397	0.2703	389	426	hic_3060	NOBIN
k127_6209	2440	0.3352	NOBIN	2783	hic_1961	NOBIN
k127_6215	1529	0.4644	NOBIN	1031	hic_036	NOBIN
k127_6233	1708	0.2371	NOBIN	30	hic_2314	hic_2314
k127_6235	1126	0.4467	NOBIN	3141	hic_2360	NOBIN
k127_6236	1831	0.4784	NOBIN	1800	hic_882	NOBIN
k127_6250	1356	0.5007	NOBIN	197	hic_1076	NOBIN
k127_6253	1504	0.6509	NOBIN	349	hic_2725	NOBIN
k127_6258	7363	0.5661	637	913	hic_3598	NOBIN
k127_6282	2285	0.3422	NOBIN	824	hic_3499	NOBIN
k127_6289	1646	0.6264	NOBIN	3124	hic_2341	NOBIN
k127_6297	1167	0.1311	NOBIN	1407	hic_448	NOBIN
k127_6308	1344	0.3973	NOBIN	1418	hic_460	NOBIN
k127_6318	2115	0.4619	NOBIN	2289	hic_1415	NOBIN
k127_6333	3371	0.1765	609	664	metabat_989	NOBIN
k127_6357	3834	0.3811	1292	370	hic_2913	NOBIN
k127_6364	2586	0.2015	NOBIN	2322	hic_1453	NOBIN
k127_6374	20624	0.5648	658	92	hic_3616	NOBIN
k127_6375	2919	0.4676	NOBIN	1371	hic_409	NOBIN
k127_6383	2091	0.2224	NOBIN	1218	hic_241	NOBIN
k127_6397	5069	0.4916	959	1985	metabat_1377	NOBIN
k127_6404	1265	0.7075	NOBIN	1891	hic_979	NOBIN
k127_6407	1682	0.5779	NOBIN	2269	hic_1394	NOBIN
k127_6408	4937	0.5341	NOBIN	3225	hic_2453	NOBIN
k127_6420	2658	0.4142	NOBIN	2387	hic_1524	NOBIN
k127_6430	2072	0.5859	NOBIN	1428	hic_471	NOBIN
k127_6437	1674	0.1959	NOBIN	522	hic_3166	NOBIN
k127_6444	2211	0.4618	NOBIN	734	hic_3399	NOBIN
k127_6448	1345	0.4751	NOBIN	709	hic_3371	NOBIN
k127_6458	1765	0.4652	NOBIN	836	hic_3512	NOBIN
k127_6459	1790	0.5034	NOBIN	985	hic_3677	NOBIN
k127_6466	1017	0.4956	NOBIN	2842	hic_2027	NOBIN
k127_6475	1189	0.4668	NOBIN	1287	hic_316	NOBIN
k127_6484	22759	0.375	647	55	metabat_1031	metabat_1031
k127_6498	3645	0.3948	NOBIN	902	hic_3586	NOBIN
k127_6506	1549	0.1879	NOBIN	938	hic_3625	NOBIN
k127_6508	7277	0.3765	164	276	hic_1946	NOBIN
k127_6538	5211	0.3118	1024	679	metabat_027	NOBIN
k127_6559	1377	0.4953	NOBIN	1555	hic_612	NOBIN
k127_6562	9555	0.4209	NOBIN	2975	hic_2174	NOBIN
k127_6565	1855	0.4415	NOBIN	3364	hic_2605	NOBIN
k127_6573	1018	0.4971	NOBIN	525	hic_3169	NOBIN
k127_6582	2689	0.2547	14	1560	hic_618	NOBIN
k127_6593	2323	0.5028	NOBIN	1128	hic_142	NOBIN
k127_6598	1150	0.4383	NOBIN	1761	hic_838	NOBIN
k127_6602	8307	0.5357	1047	97	metabat_052	NOBIN
k127_6617	2302	0.3467	NOBIN	2208	hic_1327	NOBIN
k127_6619	3180	0.2311	104	NOBIN	metabat_055	NOBIN
k127_6630	1823	0.4877	NOBIN	1791	hic_871	NOBIN
k127_6631	21095	0.5497	519	400	metabat_889	NOBIN
k127_6640	14089	0.4099	704	325	metabat_1095	NOBIN
k127_6642	1918	0.5829	NOBIN	1934	hic_1027	NOBIN
k127_6648	1665	0.2583	NOBIN	938	hic_3625	NOBIN
k127_6656	5163	0.3972	1077	747	metabat_085	NOBIN
k127_6660	5229	0.6097	NOBIN	242	hic_1571	NOBIN
k127_6672	1226	0.5041	NOBIN	255	hic_1713	NOBIN
k127_6673	1529	0.1988	NOBIN	2412	hic_1552	NOBIN
k127_6680	1043	0.5465	NOBIN	1694	hic_766	NOBIN
k127_6681	2537	0.2065	609	2734	hic_1907	NOBIN
k127_6691	4339	0.4476	NOBIN	2071	hic_1179	NOBIN
k127_6694	2317	0.2089	634	NOBIN	metabat_1017	NOBIN
k127_6697	1966	0.206	NOBIN	917	hic_3602	NOBIN
k127_6716	10242	0.237	659	600	hic_3252	NOBIN
k127_6725	2444	0.3879	NOBIN	2399	hic_1537	NOBIN
k127_6727	1105	0.3864	1393	358	hic_2806	NOBIN
k127_6729	1425	0.5207	NOBIN	1791	hic_871	NOBIN
k127_6731	2138	0.4523	NOBIN	229	hic_1427	NOBIN
k127_6753	1584	0.5663	NOBIN	596	hic_3246	NOBIN
k127_6764	3350	0.3952	NOBIN	3201	hic_2427	NOBIN
k127_6765	1299	0.4527	NOBIN	2070	hic_1178	NOBIN
k127_6774	1355	0.1904	NOBIN	488	hic_3128	NOBIN
k127_6777	3150	0.2689	965	NOBIN	metabat_1384	NOBIN
k127_6779	2570	0.4074	1212	NOBIN	metabat_236	NOBIN
k127_6787	2441	0.1876	NOBIN	2163	hic_1278	NOBIN
k127_6789	3736	0.2679	526	NOBIN	metabat_897	NOBIN
k127_6790	1507	0.5348	924	2239	metabat_1339	NOBIN
k127_6794	1813	0.5775	NOBIN	1239	hic_263	NOBIN
k127_6795	3543	0.6305	121	81	hic_3494	hic_3494
k127_6817	2071	0.3858	NOBIN	782	hic_3452	NOBIN
k127_6828	1159	0.3581	NOBIN	575	hic_3223	NOBIN
k127_6829	3469	0.3376	NOBIN	2500	hic_1649	NOBIN
k127_6833	4349	0.1904	634	1824	hic_908	NOBIN
k127_6865	5203	0.4715	489	1760	metabat_855	NOBIN
k127_6871	1066	0.4747	NOBIN	264	hic_1813	NOBIN
k127_6872	1636	0.2249	NOBIN	1380	hic_419	NOBIN
k127_6874	3073	0.2135	104	2563	hic_1717	NOBIN
k127_6881	4943	0.4465	NOBIN	890	hic_3572	NOBIN
k127_6892	1134	0.5626	NOBIN	353	hic_2761	NOBIN
k127_6893	1545	0.2718	NOBIN	780	hic_3450	NOBIN
k127_6936	1323	0.4641	NOBIN	2262	hic_1387	NOBIN
k127_6944	2240	0.5473	NOBIN	1511	hic_564	NOBIN
k127_6948	1021	0.334	NOBIN	545	hic_3191	NOBIN
k127_6955	1439	0.2439	NOBIN	1634	hic_700	NOBIN
k127_6958	1079	0.6404	NOBIN	760	hic_3428	NOBIN
k127_6963	1557	0.5434	NOBIN	1694	hic_766	NOBIN
k127_6965	2715	0.5348	NOBIN	2833	hic_2017	NOBIN
k127_6977	1039	0.5063	NOBIN	1471	hic_519	NOBIN
k127_6982	2828	0.3992	390	3072	hic_2283	NOBIN
k127_6991	1098	0.5009	NOBIN	268	hic_1857	NOBIN
k127_6995	2305	0.5362	NOBIN	831	hic_3507	NOBIN
k127_7001	1167	0.5099	NOBIN	952	hic_3641	NOBIN
k127_7021	1064	0.562	NOBIN	353	hic_2761	NOBIN
k127_7030	1069	0.1993	NOBIN	1784	hic_863	NOBIN
k127_7043	1059	0.4618	NOBIN	799	hic_3470	NOBIN
k127_7050	2686	0.5797	NOBIN	60	hic_3262	NOBIN
k127_7064	2898	0.2274	686	1155	hic_172	NOBIN
k127_7065	1329	0.4552	NOBIN	1498	hic_548	NOBIN
k127_7079	7997	0.5788	NOBIN	1273	hic_301	NOBIN
k127_7080	1409	0.2214	NOBIN	456	hic_3093	NOBIN
k127_7092	5033	0.4782	NOBIN	3164	hic_2385	NOBIN
k127_7099	1240	0.1855	1393	1634	hic_700	NOBIN
k127_7116	2919	0.1823	686	2060	hic_1167	NOBIN
k127_7126	3217	0.3637	832	802	metabat_1237	NOBIN
k127_7127	2228	0.5489	NOBIN	3312	hic_2550	NOBIN
k127_7138	1753	0.4991	NOBIN	855	hic_3533	NOBIN
k127_7150	1022	0.2162	985	1194	hic_215	NOBIN
k127_7153	1205	0.356	NOBIN	488	hic_3128	NOBIN
k127_7158	2889	0.4898	NOBIN	888	hic_3569	NOBIN
k127_7159	4716	0.3626	1302	3213	metabat_336	metabat_336
k127_7170	3558	0.3884	1161	NOBIN	metabat_179	NOBIN
k127_7181	1963	0.2022	634	3387	metabat_1017	NOBIN
k127_7185	1597	0.201	NOBIN	1282	hic_311	NOBIN
k127_7195	3538	0.3674	1160	NOBIN	metabat_178	NOBIN
k127_7206	1925	0.4883	NOBIN	1067	hic_075	NOBIN
k127_7222	6831	0.4689	NOBIN	542	hic_3188	NOBIN
k127_7223	12523	0.3954	170	857	hic_3535	NOBIN
k127_7233	1751	0.5517	NOBIN	715	hic_3378	NOBIN
k127_7236	5541	0.4981	599	247	metabat_977	NOBIN
k127_7237	1703	0.2032	NOBIN	257	hic_1735	NOBIN
k127_7244	13323	0.5278	NOBIN	1598	hic_659	NOBIN
k127_7245	13032	0.5864	883	115	hic_177	hic_177
k127_7251	2822	0.3412	NOBIN	1836	hic_921	NOBIN
k127_7258	1832	0.3614	NOBIN	675	hic_3334	NOBIN
k127_7268	1026	0.5127	NOBIN	643	hic_3299	NOBIN
k127_7270	2689	0.4518	702	470	metabat_1093	NOBIN
k127_7275	29969	0.3891	1385	221	metabat_427	NOBIN
k127_7280	5502	0.5	72	1191	metabat_1123	NOBIN
k127_7299	1263	0.4941	1384	794	hic_3465	NOBIN
k127_7300	2572	0.4125	NOBIN	602	hic_3254	NOBIN
k127_7303	8814	0.542	NOBIN	1183	hic_203	NOBIN
k127_7306	1828	0.471	NOBIN	709	hic_3371	NOBIN
k127_7321	1229	0.4076	NOBIN	3096	hic_2309	NOBIN
k127_7322	2511	0.3425	NOBIN	2114	hic_1225	NOBIN
k127_7330	3343	0.5582	55	456	metabat_934	NOBIN
k127_7331	2533	0.4173	NOBIN	456	hic_3093	NOBIN
k127_7342	7479	0.5252	NOBIN	2419	hic_1559	NOBIN
k127_7356	2205	0.4558	NOBIN	1038	hic_043	NOBIN
k127_7362	1462	0.4733	NOBIN	2091	hic_1200	NOBIN
k127_7365	3542	0.4523	NOBIN	2445	hic_1588	NOBIN
k127_7367	2704	0.5007	NOBIN	1577	hic_636	NOBIN
k127_7379	2441	0.5145	NOBIN	1797	hic_877	NOBIN
k127_7388	1199	0.5263	NOBIN	1042	hic_048	NOBIN
k127_7397	1730	0.3497	596	NOBIN	metabat_974	NOBIN
k127_7403	2070	0.5527	NOBIN	3019	hic_2224	NOBIN
k127_7418	5989	0.5343	1415	637	hic_3292	NOBIN
k127_7421	2251	0.4976	NOBIN	274	hic_1924	NOBIN
k127_7428	1125	0.4889	NOBIN	2517	hic_1667	NOBIN
k127_7434	3733	0.3442	NOBIN	216	hic_1285	NOBIN
k127_7440	2927	0.6037	1141	NOBIN	metabat_157	NOBIN
k127_7458	1673	0.4304	1250	NOBIN	metabat_278	NOBIN
k127_7459	4915	0.5797	NOBIN	1447	hic_492	NOBIN
k127_7477	25331	0.5108	41	1521	hic_575	NOBIN
k127_7480	1434	0.4714	NOBIN	1538	hic_593	NOBIN
k127_7502	1804	0.571	NOBIN	494	hic_3135	NOBIN
k127_7507	6635	0.4298	757	792	hic_3463	NOBIN
k127_7511	1087	0.2125	NOBIN	2388	hic_1525	NOBIN
k127_7513	6109	0.5279	199	1804	metabat_533	NOBIN
k127_7520	1296	0.517	NOBIN	1670	hic_740	NOBIN
k127_7563	5314	0.3954	NOBIN	902	hic_3586	NOBIN
k127_7574	1026	0.4756	NOBIN	764	hic_3432	NOBIN
k127_7577	4255	0.5086	1192	817	hic_3491	NOBIN
k127_7588	4652	0.575	NOBIN	561	hic_3209	NOBIN
k127_7589	15404	0.3797	NOBIN	374	hic_1647	NOBIN
k127_7591	1492	0.2406	NOBIN	1380	hic_419	NOBIN
k127_7596	1431	0.1901	NOBIN	2197	hic_1315	NOBIN
k127_7621	20831	0.5467	563	2085	hic_1193	NOBIN
k127_7627	1441	0.5656	NOBIN	1507	hic_559	NOBIN
k127_7633	1004	0.3775	NOBIN	1523	hic_577	NOBIN
k127_7634	1074	0.5596	NOBIN	212	hic_1242	NOBIN
k127_7636	3973	0.3557	764	985	hic_3677	NOBIN
k127_7639	3201	0.2812	21	NOBIN	metabat_557	NOBIN
k127_7674	6126	0.4089	NOBIN	1676	hic_746	NOBIN
k127_7723	1380	0.4051	NOBIN	3219	hic_2446	NOBIN
k127_7725	1141	0.3804	NOBIN	971	hic_3662	NOBIN
k127_7727	2815	0.2163	NOBIN	276	hic_1946	NOBIN
k127_7733	3735	0.4592	NOBIN	472	hic_3111	NOBIN
k127_7734	6547	0.4029	170	1140	hic_156	NOBIN
k127_7738	2022	0.4243	NOBIN	702	hic_3364	NOBIN
k127_7757	1961	0.4217	NOBIN	1810	hic_893	NOBIN
k127_7770	1558	0.4904	924	2546	metabat_1339	NOBIN
k127_7779	7220	0.4701	895	944	metabat_1306	NOBIN
k127_7788	1014	0.4862	NOBIN	158	hic_650	NOBIN
k127_7795	1554	0.2452	NOBIN	2734	hic_1907	NOBIN
k127_7809	2058	0.1715	NOBIN	2214	hic_1334	NOBIN
k127_7819	1325	0.5011	NOBIN	1260	hic_287	NOBIN
k127_7833	2256	0.4087	NOBIN	2945	hic_2141	NOBIN
k127_7836	1545	0.5152	NOBIN	63	hic_3295	NOBIN
k127_7845	1624	0.2217	NOBIN	1974	hic_1070	NOBIN
k127_7846	1285	0.4257	NOBIN	868	hic_3547	NOBIN
k127_7852	1053	0.5356	NOBIN	2972	hic_2171	NOBIN
k127_7856	2862	0.3452	NOBIN	1182	hic_202	NOBIN
k127_7860	3039	0.6009	NOBIN	574	hic_3222	NOBIN
k127_7866	3203	0.4508	NOBIN	8	hic_3583	NOBIN
k127_7872	1097	0.5406	NOBIN	1186	hic_206	NOBIN
k127_7879	1735	0.2023	NOBIN	2042	hic_1147	NOBIN
k127_7886	2051	0.237	NOBIN	2692	hic_1860	NOBIN
k127_7904	1286	0.2449	NOBIN	522	hic_3166	NOBIN
k127_7916	5270	0.4831	525	1283	metabat_896	metabat_896
k127_7924	5598	0.4993	1143	1265	hic_292	NOBIN
k127_7928	3163	0.546	1392	3261	metabat_435	NOBIN
k127_7939	1029	0.4237	NOBIN	1860	hic_947	NOBIN
k127_7940	1151	0.4127	NOBIN	1359	hic_395	NOBIN
k127_7948	3164	0.5446	NOBIN	3446	hic_2679	NOBIN
k127_7951	1350	0.2963	1105	NOBIN	metabat_117	NOBIN
k127_7974	1048	0.5525	NOBIN	451	hic_3088	NOBIN
k127_7976	3349	0.1851	800	593	hic_3243	NOBIN
k127_7983	3809	0.236	526	NOBIN	metabat_897	NOBIN
k127_7987	5888	0.5365	1368	NOBIN	metabat_408	NOBIN
k127_7989	2561	0.5037	NOBIN	64	hic_3306	NOBIN
k127_8001	2127	0.2887	766	NOBIN	metabat_1163	NOBIN
k127_8004	8151	0.3712	82	1620	metabat_1234	metabat_1234
k127_8011	3463	0.4173	1419	427	metabat_465	NOBIN
k127_8013	7974	0.6209	77	24	hic_1648	NOBIN
k127_8016	2723	0.5446	906	98	metabat_1319	NOBIN
k127_8030	5167	0.5044	NOBIN	3273	hic_2506	NOBIN
k127_8033	5588	0.5345	178	255	metabat_510	metabat_510
k127_8057	2233	0.2727	NOBIN	1218	hic_241	NOBIN
k127_8070	1210	0.1843	NOBIN	1262	hic_289	NOBIN
k127_8075	1070	0.1598	952	NOBIN	metabat_1370	NOBIN
k127_8078	1105	0.5149	NOBIN	423	hic_3057	NOBIN
k127_8085	1543	0.5697	NOBIN	1725	hic_799	NOBIN
k127_8094	1020	0.5392	NOBIN	1836	hic_921	NOBIN
k127_8099	2506	0.4585	NOBIN	142	hic_473	hic_473
k127_8102	7003	0.4184	NOBIN	3245	hic_2475	NOBIN
k127_8122	4522	0.3074	164	1194	hic_215	NOBIN
k127_8125	1236	0.6133	NOBIN	3098	hic_2311	NOBIN
k127_8132	2742	0.5212	NOBIN	484	hic_3124	NOBIN
k127_8139	1025	0.518	NOBIN	1928	hic_1020	NOBIN
k127_8146	1878	0.4595	NOBIN	2124	hic_1236	NOBIN
k127_8147	1919	0.1954	NOBIN	2060	hic_1167	NOBIN
k127_8159	2189	0.6172	NOBIN	1537	hic_592	NOBIN
k127_8167	3764	0.3188	967	NOBIN	metabat_1386	NOBIN
k127_8169	2575	0.433	NOBIN	334	hic_2590	NOBIN
k127_8171	2876	0.2597	23	2392	metabat_579	NOBIN
k127_8173	1415	0.5512	NOBIN	1309	hic_341	NOBIN
k127_8174	2103	0.5592	NOBIN	1507	hic_559	NOBIN
k127_8180	2810	0.3687	129	959	metabat_332	NOBIN
k127_8182	1062	0.5094	NOBIN	495	hic_3136	NOBIN
k127_8193	2885	0.4499	558	NOBIN	metabat_932	NOBIN
k127_8196	1423	0.6472	NOBIN	2758	hic_1933	NOBIN
k127_8203	1022	0.407	NOBIN	1364	hic_401	NOBIN
k127_8209	1456	0.5797	NOBIN	451	hic_3088	NOBIN
k127_8213	3212	0.2039	971	2592	hic_1749	NOBIN
k127_8227	3364	0.5039	NOBIN	2469	hic_1613	NOBIN
k127_8235	4404	0.5125	342	254	hic_1702	NOBIN
k127_8237	6964	0.5738	1298	138	hic_429	hic_429
k127_8242	1499	0.473	NOBIN	693	hic_3353	NOBIN
k127_8251	4847	0.2472	904	NOBIN	metabat_1317	NOBIN
k127_8261	3959	0.2243	14	NOBIN	metabat_479	NOBIN
k127_8264	1184	0.2213	NOBIN	1634	hic_700	NOBIN
k127_8266	1064	0.375	NOBIN	504	hic_3146	NOBIN
k127_8267	18293	0.4673	650	789	metabat_1035	NOBIN
k127_8269	1755	0.3362	NOBIN	1191	hic_212	NOBIN
k127_8274	3025	0.1798	686	1380	hic_419	NOBIN
k127_8291	1107	0.2936	208	NOBIN	metabat_544	NOBIN
k127_8292	1232	0.5349	NOBIN	1311	hic_344	NOBIN
k127_8313	4824	0.4762	168	793	hic_3464	NOBIN
k127_8333	2046	0.3749	NOBIN	3015	hic_2220	NOBIN
k127_8338	2400	0.205	NOBIN	740	hic_3406	NOBIN
k127_8345	2981	0.4042	NOBIN	186	hic_957	NOBIN
k127_8352	2710	0.2487	971	863	hic_3542	NOBIN
k127_8355	1281	0.3669	NOBIN	2059	hic_1165	NOBIN
k127_8360	4651	0.5289	1144	2211	metabat_160	NOBIN
k127_8365	8089	0.5059	1052	2228	hic_1349	NOBIN
k127_8374	3106	0.5171	NOBIN	2394	hic_1532	NOBIN
k127_8378	3151	0.2475	609	1380	hic_419	NOBIN
k127_8383	2434	0.4515	NOBIN	27	hic_1980	NOBIN
k127_8388	2952	0.5495	NOBIN	416	hic_3049	NOBIN
k127_8391	3006	0.4341	NOBIN	1139	hic_154	NOBIN
k127_8394	7775	0.2441	836	711	hic_3374	NOBIN
k127_8398	18440	0.2614	659	288	hic_2079	NOBIN
k127_8401	2677	0.4217	35	NOBIN	metabat_712	NOBIN
k127_8407	35855	0.3315	37	NOBIN	metabat_734	metabat_734
k127_8411	1126	0.5213	NOBIN	2647	hic_1810	NOBIN
k127_8417	2161	0.4299	NOBIN	566	hic_3214	NOBIN
k127_8421	5908	0.5298	NOBIN	1406	hic_447	NOBIN
k127_8425	5719	0.5387	241	1644	hic_711	NOBIN
k127_8430	1710	0.6088	NOBIN	2826	hic_2009	NOBIN
k127_8444	1630	0.5503	NOBIN	2908	hic_2100	NOBIN
k127_8477	4154	0.3524	1256	1159	hic_176	NOBIN
k127_8481	2885	0.1712	609	1380	hic_419	NOBIN
k127_8499	2312	0.6587	NOBIN	3770	hic_2979	NOBIN
k127_8511	2979	0.2041	971	360	metabat_1391	NOBIN
k127_8514	1800	0.4611	NOBIN	2309	hic_1438	NOBIN
k127_8515	1789	0.4723	NOBIN	1770	hic_848	NOBIN
k127_8517	2543	0.5081	NOBIN	790	hic_3461	NOBIN
k127_8518	6017	0.52	NOBIN	2932	hic_2127	NOBIN
k127_8523	7000	0.2997	1111	NOBIN	metabat_124	NOBIN
k127_8550	1087	0.5529	NOBIN	98	hic_3682	NOBIN
k127_8554	3095	0.3515	135	2807	metabat_399	NOBIN
k127_8565	2022	0.4891	NOBIN	2286	hic_1412	NOBIN
k127_8570	2618	0.1956	609	2060	metabat_989	NOBIN
k127_8576	2574	0.2677	14	1288	hic_317	NOBIN
k127_8595	3479	0.541	NOBIN	1846	hic_932	NOBIN
k127_8603	1246	0.4984	NOBIN	2195	hic_1313	NOBIN
k127_8613	1012	0.413	NOBIN	311	hic_2336	NOBIN
k127_8614	1027	0.2425	NOBIN	2060	hic_1167	NOBIN
k127_8618	6836	0.4606	1080	1001	hic_003	NOBIN
k127_8619	4403	0.5017	NOBIN	1145	hic_161	NOBIN
k127_8622	1065	0.4798	1244	NOBIN	metabat_271	NOBIN
k127_8624	2104	0.4054	NOBIN	1723	hic_798	NOBIN
k127_8633	5294	0.4567	158	631	metabat_488	NOBIN
k127_8635	2421	0.5213	NOBIN	436	hic_3071	NOBIN
k127_8640	9494	0.3915	1307	2382	hic_1519	NOBIN
k127_8657	2241	0.5895	30	1398	metabat_657	NOBIN
k127_8658	2669	0.2713	12	2808	metabat_333	NOBIN
k127_8661	1597	0.5128	NOBIN	2553	hic_1706	NOBIN
k127_8667	1478	0.4912	NOBIN	1549	hic_605	NOBIN
k127_8669	2196	0.5642	NOBIN	868	hic_3547	NOBIN
k127_8682	1108	0.4549	NOBIN	857	hic_3535	NOBIN
k127_8708	1620	0.4099	NOBIN	774	hic_3443	NOBIN
k127_8729	1408	0.4645	NOBIN	1155	hic_172	NOBIN
k127_8743	2343	0.3675	NOBIN	1521	hic_575	NOBIN
k127_8751	2395	0.4551	NOBIN	2485	hic_1631	NOBIN
k127_8764	1339	0.4832	NOBIN	828	hic_3503	NOBIN
k127_8765	2409	0.5143	NOBIN	158	hic_650	NOBIN
k127_8766	1053	0.4577	NOBIN	2858	hic_2044	NOBIN
k127_8768	3330	0.2288	14	1380	hic_419	NOBIN
k127_8781	1803	0.5352	NOBIN	506	hic_3148	NOBIN
k127_8815	4286	0.5091	1284	557	hic_3204	NOBIN
k127_8828	1516	0.5838	NOBIN	2036	hic_1140	NOBIN
k127_8834	1271	0.5468	NOBIN	755	hic_3422	NOBIN
k127_8837	1301	0.5642	NOBIN	353	hic_2761	NOBIN
k127_8858	23991	0.3569	164	3186	hic_2409	NOBIN
k127_8859	2062	0.419	NOBIN	1856	hic_943	NOBIN
k127_8865	5798	0.5298	1	683	hic_3342	NOBIN
k127_8867	10807	0.2698	869	1915	hic_1006	NOBIN
k127_8870	1873	0.1885	NOBIN	228	hic_1416	NOBIN
k127_8875	9064	0.5168	169	995	hic_3687	NOBIN
k127_8889	1206	0.1949	NOBIN	1606	hic_669	NOBIN
k127_8895	1935	0.5121	NOBIN	1163	hic_181	NOBIN
k127_8896	4421	0.5083	NOBIN	3261	hic_2493	NOBIN
k127_8901	1033	0.424	NOBIN	186	hic_957	NOBIN
k127_8903	6358	0.444	702	390	metabat_1093	NOBIN
k127_8907	4073	0.618	812	1312	metabat_1215	NOBIN
k127_8909	1593	0.2706	NOBIN	508	hic_3150	NOBIN
k127_8910	1697	0.3388	NOBIN	426	hic_3060	NOBIN
k127_8923	4763	0.4424	702	470	metabat_1093	NOBIN
k127_8926	3341	0.3313	644	604	metabat_1028	NOBIN
k127_8930	1198	0.283	NOBIN	1434	hic_478	NOBIN
k127_8933	1119	0.5943	NOBIN	1548	hic_604	NOBIN
k127_8937	1172	0.407	NOBIN	1159	hic_176	NOBIN
k127_8940	1191	0.5105	NOBIN	1565	hic_623	NOBIN
k127_8941	1101	0.5059	NOBIN	1729	hic_803	NOBIN
k127_8948	5908	0.3895	789	2203	metabat_1188	NOBIN
k127_8951	3026	0.5297	NOBIN	254	hic_1702	NOBIN
k127_8962	15450	0.4564	NOBIN	85	hic_3538	NOBIN
k127_8963	6494	0.4215	831	1892	metabat_1236	NOBIN
k127_8977	1291	0.5182	NOBIN	191	hic_1011	NOBIN
k127_8985	1096	0.2026	NOBIN	688	hic_3347	NOBIN
k127_9002	3838	0.4604	NOBIN	2394	hic_1532	NOBIN
k127_9015	1090	0.3587	NOBIN	2381	hic_1518	NOBIN
k127_9021	1901	0.4876	NOBIN	995	hic_3687	NOBIN
k127_9022	1816	0.1856	NOBIN	1205	hic_228	NOBIN
k127_9035	1031	0.5761	NOBIN	875	hic_3555	NOBIN
k127_9043	1135	0.5806	NOBIN	622	hic_3276	NOBIN
k127_9046	3591	0.4586	NOBIN	2153	hic_1267	NOBIN
k127_9061	2846	0.4283	657	NOBIN	metabat_1042	NOBIN
k127_9066	1210	0.6397	NOBIN	715	hic_3378	NOBIN
k127_9073	2437	0.5289	NOBIN	803	hic_3476	NOBIN
k127_9074	1326	0.2715	NOBIN	568	hic_3216	NOBIN
k127_9077	1519	0.5392	NOBIN	1123	hic_137	NOBIN
k127_9082	1380	0.5986	NOBIN	2024	hic_1127	NOBIN
k127_9087	10581	0.5125	1284	167	hic_750	NOBIN
k127_9090	15522	0.5724	540	2297	metabat_913	NOBIN
k127_9092	3967	0.669	1365	259	hic_1757	NOBIN
k127_9093	1370	0.446	NOBIN	986	hic_3678	NOBIN
k127_9096	1307	0.4392	NOBIN	1706	hic_780	NOBIN
k127_9123	1921	0.6377	NOBIN	2943	hic_2139	NOBIN
k127_9135	1670	0.4832	NOBIN	2377	hic_1513	NOBIN
k127_9139	1164	0.4588	NOBIN	803	hic_3476	NOBIN
k127_9144	1160	0.1707	952	NOBIN	metabat_1370	NOBIN
k127_9149	1310	0.5809	NOBIN	1060	hic_068	NOBIN
k127_9153	1679	0.4258	NOBIN	589	hic_3238	NOBIN
k127_9154	1108	0.4919	1407	1044	hic_050	NOBIN
k127_9156	1154	0.3666	1228	NOBIN	metabat_253	NOBIN
k127_9159	2580	0.6636	817	2138	hic_1251	NOBIN
k127_9161	13685	0.1788	NOBIN	2060	hic_1167	NOBIN
k127_9165	1112	0.5638	NOBIN	762	hic_3430	NOBIN
k127_9172	12922	0.2065	NOBIN	2500	hic_1649	NOBIN
k127_9183	1154	0.5312	596	NOBIN	metabat_974	NOBIN
k127_9189	1674	0.4421	NOBIN	566	hic_3214	NOBIN
k127_9193	1472	0.517	NOBIN	3013	hic_2218	NOBIN
k127_9197	2313	0.1829	NOBIN	380	hic_3010	NOBIN
k127_9200	4572	0.5201	514	2143	metabat_884	NOBIN
k127_9213	1798	0.4294	NOBIN	2166	hic_1281	NOBIN
k127_9218	4818	0.5027	NOBIN	1219	hic_242	NOBIN
k127_9229	2395	0.6468	NOBIN	1769	hic_846	NOBIN
k127_9234	2451	0.6291	594	500	metabat_972	NOBIN
k127_9241	1833	0.6137	NOBIN	496	hic_3137	NOBIN
k127_9243	1983	0.2416	NOBIN	3331	hic_2571	NOBIN
k127_9247	14772	0.4591	71	210	metabat_1112	metabat_1112
k127_9261	9332	0.4345	NOBIN	1661	hic_730	NOBIN
k127_9266	1788	0.5011	NOBIN	2871	hic_2059	NOBIN
k127_9281	1607	0.5457	NOBIN	1519	hic_572	NOBIN
k127_9285	3693	0.4852	NOBIN	470	hic_3109	NOBIN
k127_9298	2114	0.201	NOBIN	711	hic_3374	NOBIN
k127_9305	1133	0.4801	NOBIN	1460	hic_507	NOBIN
k127_9307	1326	0.4548	NOBIN	1148	hic_164	NOBIN
k127_9311	2714	0.4757	NOBIN	1869	hic_956	NOBIN
k127_9321	3714	0.5162	1305	189	hic_988	NOBIN
k127_9328	2552	0.2132	634	937	metabat_1017	NOBIN
k127_9338	2315	0.2251	NOBIN	1419	hic_461	NOBIN
k127_9344	3426	0.4174	NOBIN	3030	hic_2237	NOBIN
k127_9352	1461	0.4107	NOBIN	741	hic_3407	NOBIN
k127_9371	2615	0.3618	NOBIN	1140	hic_156	NOBIN
k127_9376	1897	0.5598	NOBIN	3625	hic_2840	NOBIN
k127_9383	2515	0.5205	NOBIN	3159	hic_2379	NOBIN
k127_9403	1375	0.4015	NOBIN	2052	hic_1158	NOBIN
k127_9409	4983	0.4084	82	1746	metabat_1234	metabat_1234
k127_9413	5124	0.5991	568	523	metabat_943	NOBIN
k127_9419	8439	0.465	688	37	hic_3009	NOBIN
k127_9422	2485	0.4736	NOBIN	1514	hic_567	NOBIN
k127_9426	1115	0.4099	NOBIN	1302	hic_334	NOBIN
k127_9433	1775	0.6377	NOBIN	1113	hic_126	NOBIN
k127_9436	3739	0.345	1177	NOBIN	metabat_196	NOBIN
k127_9437	1253	0.3136	NOBIN	2320	hic_1451	NOBIN
k127_9443	2075	0.5508	NOBIN	379	hic_3008	NOBIN
k127_9448	1109	0.5753	NOBIN	1013	hic_016	NOBIN
k127_9449	4537	0.527	NOBIN	2580	hic_1736	NOBIN
k127_9450	1060	0.5981	NOBIN	1091	hic_101	NOBIN
k127_9451	2770	0.5347	NOBIN	672	hic_3331	NOBIN
k127_9453	1067	0.1978	NOBIN	941	hic_3629	NOBIN
k127_9456	1106	0.5136	NOBIN	2731	hic_1904	NOBIN
k127_9457	1575	0.4914	NOBIN	3030	hic_2237	NOBIN
k127_9459	2522	0.199	104	NOBIN	metabat_055	NOBIN
k127_9472	1442	0.4112	NOBIN	2113	hic_1224	NOBIN
k127_9473	1072	0.4683	NOBIN	307	hic_2291	NOBIN
k127_9475	3346	0.405	NOBIN	593	hic_3243	NOBIN
k127_9480	1641	0.4985	NOBIN	903	hic_3587	NOBIN
k127_9486	1839	0.1963	NOBIN	938	hic_3625	NOBIN
k127_9494	6092	0.5031	537	443	hic_3079	NOBIN
k127_9498	1390	0.4273	NOBIN	2891	hic_2081	NOBIN
k127_9506	2710	0.4063	1074	1904	hic_994	NOBIN
k127_9509	1601	0.4635	NOBIN	1188	hic_208	NOBIN
k127_9513	1176	0.1752	NOBIN	1820	hic_904	NOBIN
k127_9514	1711	0.3197	240	NOBIN	metabat_580	NOBIN
k127_9542	4199	0.387	NOBIN	308	hic_2302	NOBIN
k127_9548	4687	0.5844	1248	18	hic_989	hic_989
k127_9554	1522	0.3699	NOBIN	1438	hic_482	NOBIN
k127_9559	5286	0.3984	617	772	metabat_998	NOBIN
k127_9560	1125	0.4276	1423	1331	hic_366	NOBIN
k127_9568	1207	0.5327	104	3765	hic_2973	NOBIN
k127_9570	2462	0.3895	NOBIN	2195	hic_1313	NOBIN
k127_9572	1835	0.2338	634	NOBIN	metabat_1017	NOBIN
k127_9575	1096	0.4726	NOBIN	2048	hic_1153	NOBIN
k127_9582	1342	0.532	NOBIN	736	hic_3401	NOBIN
k127_9590	1504	0.4794	NOBIN	1134	hic_149	NOBIN
k127_9597	1620	0.1969	NOBIN	435	hic_3070	NOBIN
k127_9617	1293	0.553	NOBIN	2670	hic_1836	NOBIN
k127_9631	1616	0.2024	NOBIN	938	hic_3625	NOBIN
k127_9641	1391	0.537	NOBIN	1383	hic_422	NOBIN
k127_9660	1168	0.5377	NOBIN	2107	hic_1218	NOBIN
k127_9664	1291	0.2029	NOBIN	2060	hic_1167	NOBIN
k127_9673	2272	0.4164	NOBIN	816	hic_3490	NOBIN
k127_9687	3628	0.5201	538	2075	hic_1183	NOBIN
k127_9693	1211	0.4426	NOBIN	1631	hic_697	NOBIN
k127_9702	6947	0.5456	485	572	hic_001	NOBIN
k127_9710	1062	0.4313	1423	NOBIN	metabat_470	NOBIN
k127_9728	1697	0.3559	896	NOBIN	metabat_1307	NOBIN
k127_9740	1097	0.5424	1323	439	hic_3074	NOBIN
k127_9746	1695	0.5522	443	625	metabat_805	NOBIN
k127_9750	1520	0.4816	NOBIN	1189	hic_209	NOBIN
k127_9768	1094	0.2834	NOBIN	2643	hic_1806	NOBIN
k127_9776	14211	0.5127	545	192	hic_1022	NOBIN
k127_9796	6032	0.6674	589	1952	metabat_966	NOBIN
k127_9802	1331	0.4373	NOBIN	645	hic_3301	NOBIN
k127_9803	2419	0.5965	NOBIN	1076	hic_085	NOBIN
k127_9807	1690	0.3757	NOBIN	1709	hic_783	NOBIN
k127_9825	7186	0.1915	1312	1113	hic_126	NOBIN
k127_9827	1377	0.541	NOBIN	2416	hic_1556	NOBIN
k127_9831	2728	0.5971	982	2863	metabat_1403	NOBIN
k127_9842	1293	0.5073	NOBIN	2286	hic_1412	NOBIN
k127_9844	1135	0.2238	NOBIN	1994	hic_1092	NOBIN
k127_9847	4162	0.2321	609	938	hic_3625	NOBIN
k127_9855	2729	0.4034	NOBIN	503	hic_3145	NOBIN
k127_9863	1540	0.4195	NOBIN	586	hic_3235	NOBIN
k127_9864	1031	0.1668	NOBIN	2522	hic_1673	NOBIN
k127_9870	1091	0.3868	NOBIN	1418	hic_460	NOBIN
k127_9885	2055	0.6054	NOBIN	2101	hic_1212	NOBIN
k127_9895	5912	0.3606	NOBIN	2223	hic_1344	NOBIN
k127_9900	1586	0.1936	NOBIN	1634	hic_700	NOBIN
k127_9911	3249	0.4466	1035	1733	metabat_039	NOBIN
k127_9916	2661	0.5321	NOBIN	1861	hic_948	NOBIN
k127_9919	1440	0.4583	NOBIN	1139	hic_154	NOBIN
k127_9927	2184	0.5627	NOBIN	439	hic_3074	NOBIN
k127_9940	6413	0.5506	NOBIN	126	hic_297	NOBIN
k127_9953	3406	0.5482	516	1632	metabat_886	NOBIN
k127_9967	3182	0.2414	634	NOBIN	metabat_1017	NOBIN
k127_9973	2338	0.4311	NOBIN	975	hic_3666	NOBIN
k127_9976	3582	0.3375	1363	391	metabat_403	NOBIN
k127_9981	4933	0.4446	385	355	hic_2780	NOBIN
k127_9994	1867	0.5206	NOBIN	1939	hic_1032	NOBIN
k127_9996	2899	0.5164	NOBIN	1296	hic_326	NOBIN
k127_9998	2012	0.5417	NOBIN	1218	hic_241	NOBIN
k127_10000	2238	0.3704	NOBIN	2432	hic_1574	NOBIN
k127_10032	5452	0.1854	1312	1409	hic_450	NOBIN
k127_10033	1388	0.5548	NOBIN	836	hic_3512	NOBIN
k127_10047	1637	0.5137	NOBIN	158	hic_650	NOBIN
k127_10058	7550	0.473	64	1549	hic_605	NOBIN
k127_10061	2398	0.2398	NOBIN	2469	hic_1613	NOBIN
k127_10062	4910	0.4342	523	1017	hic_020	NOBIN
k127_10063	1438	0.3783	741	476	metabat_1136	NOBIN
k127_10068	4017	0.4635	NOBIN	2612	hic_1772	NOBIN
k127_10074	1550	0.5516	NOBIN	1632	hic_698	NOBIN
k127_10082	1245	0.392	NOBIN	1732	hic_807	NOBIN
k127_10090	2707	0.5634	788	64	hic_3306	NOBIN
k127_10093	2983	0.4234	1135	NOBIN	metabat_150	NOBIN
k127_10096	1835	0.5586	1251	1185	hic_205	NOBIN
k127_10117	1470	0.4891	NOBIN	1680	hic_751	NOBIN
k127_10122	2197	0.1825	NOBIN	3094	hic_2307	NOBIN
k127_10167	1695	0.4372	NOBIN	2972	hic_2171	NOBIN
k127_10180	2726	0.182	609	1380	hic_419	NOBIN
k127_10193	4112	0.6369	NOBIN	3109	hic_2324	NOBIN
k127_10194	1042	0.5374	NOBIN	337	hic_2620	NOBIN
k127_10198	1231	0.411	NOBIN	96	hic_3660	NOBIN
k127_10204	1098	0.6284	NOBIN	875	hic_3555	NOBIN
k127_10213	7826	0.5284	NOBIN	167	hic_750	NOBIN
k127_10227	2370	0.3987	NOBIN	708	hic_3370	NOBIN
k127_10237	4025	0.555	NOBIN	1570	hic_629	NOBIN
k127_10241	1619	0.3064	NOBIN	1560	hic_618	NOBIN
k127_10244	1767	0.549	NOBIN	1573	hic_632	NOBIN
k127_10250	1585	0.4997	NOBIN	3611	hic_2827	NOBIN
k127_10253	1348	0.5586	NOBIN	1512	hic_565	NOBIN
k127_10255	4106	0.3122	584	NOBIN	metabat_961	NOBIN
k127_10256	2935	0.3588	887	NOBIN	metabat_1297	NOBIN
k127_10258	7515	0.4611	575	1144	metabat_951	NOBIN
k127_10264	5642	0.4201	NOBIN	458	hic_3095	NOBIN
k127_10265	1050	0.44	NOBIN	1862	hic_949	NOBIN
k127_10273	2267	0.2461	NOBIN	2812	hic_1994	NOBIN
k127_10282	1230	0.5585	NOBIN	757	hic_3424	NOBIN
k127_10284	2246	0.5013	NOBIN	880	hic_3561	NOBIN
k127_10286	3349	0.4524	NOBIN	907	hic_3591	NOBIN
k127_10291	1564	0.2743	NOBIN	1475	hic_523	NOBIN
k127_10322	1530	0.4529	NOBIN	2551	hic_1704	NOBIN
k127_10328	1172	0.3712	NOBIN	1093	hic_103	NOBIN
k127_10337	2306	0.6041	NOBIN	1744	hic_820	NOBIN
k127_10347	1096	0.2555	731	NOBIN	metabat_1125	NOBIN
k127_10351	1153	0.4519	NOBIN	2648	hic_1811	NOBIN
k127_10354	10109	0.5126	522	344	hic_2683	NOBIN
k127_10363	1143	0.3675	NOBIN	2120	hic_1232	NOBIN
k127_10371	3188	0.462	NOBIN	2348	hic_1481	NOBIN
k127_10373	1177	0.198	NOBIN	3062	hic_2272	NOBIN
k127_10389	4836	0.4216	NOBIN	3190	hic_2414	NOBIN
k127_10396	1299	0.1632	104	1263	metabat_055	NOBIN
k127_10397	1590	0.2208	NOBIN	664	hic_3322	NOBIN
k127_10404	1849	0.4072	NOBIN	1161	hic_179	NOBIN
k127_10414	1116	0.4355	NOBIN	1648	hic_715	NOBIN
k127_10415	14846	0.562	495	192	hic_1022	NOBIN
k127_10416	1052	0.5437	NOBIN	72	hic_3394	NOBIN
k127_10423	4496	0.4406	NOBIN	3139	hic_2357	NOBIN
k127_10446	1836	0.4101	NOBIN	1674	hic_744	NOBIN
k127_10447	4517	0.5287	NOBIN	3143	hic_2362	NOBIN
k127_10448	2594	0.547	370	128	hic_319	NOBIN
k127_10453	2018	0.4881	NOBIN	3344	hic_2584	NOBIN
k127_10454	20344	0.5082	695	67	hic_3339	NOBIN
k127_10456	4977	0.3128	619	2421	hic_1562	NOBIN
k127_10473	1208	0.2368	NOBIN	1634	hic_700	NOBIN
k127_10480	3197	0.3882	793	732	hic_3397	NOBIN
k127_10483	1368	0.4525	NOBIN	1022	hic_026	NOBIN
k127_10495	12088	0.2539	659	2221	hic_1342	NOBIN
k127_10500	2627	0.1591	971	1126	hic_140	NOBIN
k127_10503	2029	0.5806	853	905	hic_3589	NOBIN
k127_10528	5919	0.5783	444	3582	metabat_806	NOBIN
k127_10543	3703	0.5147	NOBIN	2112	hic_1223	NOBIN
k127_10565	1005	0.4915	NOBIN	3047	hic_2255	NOBIN
k127_10571	7573	0.1846	634	3079	metabat_1017	NOBIN
k127_10575	5959	0.5065	NOBIN	2170	hic_1286	NOBIN
k127_10581	3418	0.2727	686	1634	hic_700	NOBIN
k127_10584	1776	0.5997	NOBIN	1614	hic_678	NOBIN
k127_10592	1183	0.4869	NOBIN	823	hic_3498	NOBIN
k127_10593	6757	0.375	NOBIN	2737	hic_1910	NOBIN
k127_10595	10856	0.4716	NOBIN	1857	hic_944	NOBIN
k127_10600	1746	0.1649	NOBIN	1777	hic_855	NOBIN
k127_10602	1246	0.4294	NOBIN	1285	hic_314	NOBIN
k127_10606	2276	0.3752	NOBIN	836	hic_3512	NOBIN
k127_10620	3620	0.4652	107	1031	metabat_088	NOBIN
k127_10634	1405	0.5466	NOBIN	994	hic_3686	NOBIN
k127_10637	6431	0.4934	NOBIN	2178	hic_1294	NOBIN
k127_10641	1035	0.4957	NOBIN	1519	hic_572	NOBIN
k127_10644	2532	0.4325	NOBIN	1796	hic_876	NOBIN
k127_10648	5104	0.5723	NOBIN	1407	hic_448	NOBIN
k127_10671	4595	0.3782	NOBIN	2481	hic_1627	NOBIN
k127_10674	15922	0.369	1302	3005	metabat_336	metabat_336
k127_10676	1455	0.2117	NOBIN	711	hic_3374	NOBIN
k127_10678	1132	0.2155	NOBIN	2129	hic_1241	NOBIN
k127_10683	1125	0.4951	NOBIN	112	hic_144	NOBIN
k127_10685	1238	0.5775	NOBIN	1914	hic_1005	NOBIN
k127_10696	3215	0.3683	NOBIN	844	hic_3521	NOBIN
k127_10699	1274	0.1593	NOBIN	1564	hic_622	NOBIN
k127_10711	1328	0.5218	791	950	hic_3639	NOBIN
k127_10714	1453	0.4914	NOBIN	2022	hic_1125	NOBIN
k127_10715	1001	0.3756	NOBIN	226	hic_1395	NOBIN
k127_10718	2642	0.145	774	NOBIN	metabat_1172	NOBIN
k127_10724	2312	0.5156	NOBIN	113	hic_155	NOBIN
k127_10731	2992	0.4987	NOBIN	1123	hic_137	NOBIN
k127_10732	3609	0.2469	620	NOBIN	metabat_1002	NOBIN
k127_10733	2039	0.2462	1395	NOBIN	metabat_438	NOBIN
k127_10734	1931	0.1668	NOBIN	1634	hic_700	NOBIN
k127_10742	3994	0.4216	NOBIN	1390	hic_430	NOBIN
k127_10744	5697	0.3863	1393	2199	hic_1317	NOBIN
k127_10748	1050	0.3476	NOBIN	2205	hic_1324	NOBIN
k127_10757	5158	0.4312	1077	747	metabat_085	NOBIN
k127_10758	9278	0.5794	94	318	metabat_1367	NOBIN
k127_10759	7090	0.5983	1287	174	metabat_318	NOBIN
k127_10763	6197	0.5633	1348	1632	hic_698	NOBIN
k127_10764	5300	0.1755	104	NOBIN	metabat_055	NOBIN
k127_10765	26734	0.3959	73	133	metabat_1134	metabat_1134
k127_10773	10766	0.4317	716	NOBIN	metabat_1108	NOBIN
k127_10775	4737	0.5674	632	447	metabat_1015	NOBIN
k127_10794	1919	0.506	NOBIN	855	hic_3533	NOBIN
k127_10796	1063	0.5541	NOBIN	318	hic_2413	NOBIN
k127_10797	1492	0.6776	NOBIN	3552	hic_2772	NOBIN
k127_10821	1849	0.3461	NOBIN	1242	hic_267	NOBIN
k127_10832	6626	0.4612	NOBIN	702	hic_3364	NOBIN
k127_10839	2462	0.3534	NOBIN	1832	hic_917	NOBIN
k127_10843	4670	0.366	1404	548	metabat_449	NOBIN
k127_10845	2674	0.4495	1099	3006	metabat_109	NOBIN
k127_10852	1316	0.4726	NOBIN	2254	hic_1378	NOBIN
k127_10867	5150	0.4239	669	1639	metabat_1055	NOBIN
k127_10870	11707	0.5205	568	1004	metabat_943	NOBIN
k127_10882	1547	0.4602	NOBIN	2909	hic_2101	NOBIN
k127_10887	8205	0.4976	515	161	hic_684	hic_684
k127_10891	1336	0.4364	NOBIN	588	hic_3237	NOBIN
k127_10912	1507	0.349	NOBIN	737	hic_3402	NOBIN
k127_10917	3614	0.5039	NOBIN	2286	hic_1412	NOBIN
k127_10920	1283	0.5207	67	355	hic_2780	NOBIN
k127_10928	1425	0.4449	NOBIN	1036	hic_041	NOBIN
k127_10930	4251	0.4291	270	1074	metabat_613	metabat_613
k127_10932	1259	0.5115	NOBIN	1378	hic_416	NOBIN
k127_10948	3623	0.4361	1099	1708	hic_782	NOBIN
k127_10953	2076	0.4369	NOBIN	1971	hic_1067	NOBIN
k127_10957	1542	0.5752	NOBIN	1761	hic_838	NOBIN
k127_10960	2306	0.5078	NOBIN	622	hic_3276	NOBIN
k127_10961	1019	0.5967	NOBIN	2054	hic_1160	NOBIN
k127_10968	8708	0.5718	55	1308	metabat_934	NOBIN
k127_10980	12945	0.5212	NOBIN	179	hic_880	NOBIN
k127_10986	1000	0.469	NOBIN	1121	hic_135	NOBIN
k127_10987	4549	0.5302	513	401	hic_3034	NOBIN
k127_10988	3516	0.529	NOBIN	3345	hic_2585	NOBIN
k127_11006	2135	0.63	NOBIN	574	hic_3222	NOBIN
k127_11009	1141	0.5837	NOBIN	275	hic_1935	NOBIN
k127_11021	1600	0.4944	NOBIN	3227	hic_2455	NOBIN
k127_11023	2473	0.3219	NOBIN	1946	hic_1040	NOBIN
k127_11024	6521	0.5263	1353	2076	hic_3372	hic_3372
k127_11037	2186	0.5334	NOBIN	2803	hic_1984	NOBIN
k127_11048	7140	0.5298	976	1689	metabat_1396	NOBIN
k127_11054	14041	0.4227	NOBIN	1383	hic_422	NOBIN
k127_11058	3341	0.3577	NOBIN	1777	hic_855	NOBIN
k127_11064	1802	0.5327	NOBIN	923	hic_3609	NOBIN
k127_11066	5386	0.4517	NOBIN	2252	hic_1376	NOBIN
k127_11072	5273	0.3463	1256	719	hic_3382	NOBIN
k127_11077	1019	0.5967	NOBIN	1051	hic_058	NOBIN
k127_11093	4823	0.5909	NOBIN	455	hic_3092	NOBIN
k127_11096	1871	0.4142	NOBIN	2704	hic_1874	NOBIN
k127_11097	5541	0.592	NOBIN	840	hic_3517	NOBIN
k127_11101	1206	0.1799	1393	711	hic_3374	NOBIN
k127_11124	2572	0.5202	NOBIN	1961	hic_1056	NOBIN
k127_11127	4954	0.4865	739	88	hic_3571	NOBIN
k127_11140	11917	0.4606	1378	399	hic_3030	NOBIN
k127_11155	1432	0.1906	NOBIN	1380	hic_419	NOBIN
k127_11157	2292	0.4817	NOBIN	2460	hic_1604	NOBIN
k127_11168	1443	0.1913	NOBIN	1087	hic_097	NOBIN
k127_11173	1999	0.4272	NOBIN	38	hic_3020	hic_3020
k127_11185	7048	0.4245	218	2830	hic_2014	NOBIN
k127_11189	1198	0.217	NOBIN	2218	hic_1338	NOBIN
k127_11192	1258	0.5095	NOBIN	1694	hic_766	NOBIN
k127_11203	1203	0.5079	NOBIN	2286	hic_1412	NOBIN
k127_11207	2351	0.4407	NOBIN	252	hic_1835	NOBIN
k127_11209	2574	0.1892	686	1249	hic_274	NOBIN
k127_11239	1955	0.5013	208	2288	metabat_544	NOBIN
k127_11241	4554	0.5094	NOBIN	737	hic_3402	NOBIN
k127_11266	1151	0.4023	NOBIN	1857	hic_944	NOBIN
k127_11269	2093	0.1983	NOBIN	1634	hic_700	NOBIN
k127_11275	4713	0.5803	NOBIN	1355	hic_391	NOBIN
k127_11282	5405	0.5086	873	620	hic_3274	NOBIN
k127_11306	1132	0.4647	NOBIN	2385	hic_1522	NOBIN
k127_11317	1256	0.4602	NOBIN	1238	hic_262	NOBIN
k127_11318	2245	0.5056	NOBIN	1298	hic_328	NOBIN
k127_11321	7048	0.5467	46	38	hic_3020	hic_3020
k127_11325	4445	0.4781	NOBIN	1597	hic_658	NOBIN
k127_11348	1573	0.4247	NOBIN	688	hic_3347	NOBIN
k127_11354	1008	0.2063	1393	1634	hic_700	NOBIN
k127_11367	4154	0.5705	988	126	hic_297	NOBIN
k127_11371	1193	0.5222	NOBIN	788	hic_3458	NOBIN
k127_11375	1164	0.6383	NOBIN	1541	hic_597	NOBIN
k127_11379	4702	0.6491	678	1510	hic_563	NOBIN
k127_11395	11205	0.5074	650	418	metabat_1035	NOBIN
k127_11406	1501	0.3644	NOBIN	2950	hic_2147	NOBIN
k127_11412	2171	0.3031	NOBIN	2060	hic_1167	NOBIN
k127_11427	13393	0.5324	1047	97	metabat_052	NOBIN
k127_11433	1043	0.536	NOBIN	112	hic_144	NOBIN
k127_11442	1507	0.5554	NOBIN	1210	hic_233	NOBIN
k127_11451	1052	0.1559	NOBIN	626	hic_3280	NOBIN
k127_11465	4198	0.4645	874	2055	metabat_1283	NOBIN
k127_11466	1605	0.5302	NOBIN	2335	hic_1467	NOBIN
k127_11469	4213	0.4261	82	93	metabat_1234	metabat_1234
k127_11489	1012	0.2816	NOBIN	1416	hic_458	NOBIN
k127_11501	1146	0.2051	104	516	hic_3159	NOBIN
k127_11511	1341	0.5503	1423	3678	metabat_470	NOBIN
k127_11523	1043	0.1544	NOBIN	768	hic_3436	NOBIN
k127_11535	4661	0.5286	988	3472	metabat_1409	NOBIN
k127_11539	1827	0.1927	NOBIN	1380	hic_419	NOBIN
k127_11554	1008	0.5089	NOBIN	1962	hic_1057	NOBIN
k127_11557	6993	0.4733	NOBIN	46	hic_3108	NOBIN
k127_11558	7444	0.5128	NOBIN	24	hic_1648	NOBIN
k127_11568	1900	0.4895	NOBIN	1076	hic_085	NOBIN
k127_11575	3169	0.4263	NOBIN	1227	hic_250	NOBIN
k127_11594	1523	0.3611	NOBIN	216	hic_1285	NOBIN
k127_11595	1761	0.4867	NOBIN	426	hic_3060	NOBIN
k127_11598	3021	0.3999	951	1437	hic_481	NOBIN
k127_11602	1050	0.5162	NOBIN	2731	hic_1904	NOBIN
k127_11603	2120	0.5392	NOBIN	2289	hic_1415	NOBIN
k127_11615	2098	0.285	NOBIN	2037	hic_1141	NOBIN
k127_11619	1383	0.5286	NOBIN	1003	hic_005	NOBIN
k127_11647	4556	0.3235	1238	NOBIN	metabat_264	NOBIN
k127_11650	1364	0.4736	NOBIN	1494	hic_544	NOBIN
k127_11660	2005	0.1825	NOBIN	2465	hic_1609	NOBIN
k127_11667	6099	0.5229	1391	527	hic_3171	NOBIN
k127_11678	1660	0.5157	NOBIN	190	hic_1000	NOBIN
k127_11688	1082	0.1876	NOBIN	1460	hic_507	NOBIN
k127_11711	1464	0.4747	NOBIN	386	hic_3016	NOBIN
k127_11724	2202	0.3924	NOBIN	1579	hic_638	NOBIN
k127_11733	1151	0.179	NOBIN	1634	hic_700	NOBIN
k127_11742	1273	0.4368	NOBIN	273	hic_1913	NOBIN
k127_11749	1465	0.5406	NOBIN	1232	hic_256	NOBIN
k127_11758	1288	0.6172	NOBIN	1912	hic_1003	NOBIN
k127_11786	2082	0.5461	NOBIN	2685	hic_1852	NOBIN
k127_11795	1358	0.2386	NOBIN	938	hic_3625	NOBIN
k127_11813	2837	0.2823	NOBIN	1634	hic_700	NOBIN
k127_11815	2223	0.4085	NOBIN	3175	hic_2397	NOBIN
k127_11831	1123	0.5717	NOBIN	2968	hic_2166	NOBIN
k127_11841	5791	0.5854	NOBIN	816	hic_3490	NOBIN
k127_11842	1253	0.6441	NOBIN	1064	hic_072	NOBIN
k127_11854	6514	0.1939	686	2734	hic_1907	NOBIN
k127_11859	1762	0.605	NOBIN	367	hic_2884	NOBIN
k127_11861	1094	0.5146	NOBIN	3507	hic_2732	NOBIN
k127_11865	16063	0.483	1391	237	hic_1516	NOBIN
k127_11886	30891	0.4393	1155	333	hic_3059	NOBIN
k127_11889	3779	0.4366	506	729	metabat_875	NOBIN
k127_11896	1094	0.5174	NOBIN	1129	hic_143	NOBIN
k127_11900	1125	0.6702	NOBIN	1411	hic_453	NOBIN
k127_11905	3304	0.6589	245	491	hic_3132	NOBIN
k127_11906	6324	0.5074	NOBIN	2087	hic_1195	NOBIN
k127_11911	1659	0.4611	NOBIN	2497	hic_1644	NOBIN
k127_11937	1355	0.1609	NOBIN	2611	hic_1771	NOBIN
k127_11942	2358	0.3893	NOBIN	386	hic_3016	NOBIN
k127_11943	1477	0.432	NOBIN	1078	hic_087	NOBIN
k127_11960	2002	0.2517	634	2060	hic_1167	NOBIN
k127_11962	3193	0.1306	1113	1407	hic_448	NOBIN
k127_11967	8535	0.4055	503	1783	hic_862	NOBIN
k127_11993	2871	0.3824	552	828	hic_3503	NOBIN
k127_11997	3663	0.4772	NOBIN	1292	hic_322	NOBIN
k127_12001	5103	0.5085	556	632	metabat_930	NOBIN
k127_12003	1188	0.5051	NOBIN	388	hic_3018	NOBIN
k127_12004	3460	0.376	NOBIN	2381	hic_1518	NOBIN
k127_12020	1007	0.2314	NOBIN	711	hic_3374	NOBIN
k127_12031	1051	0.648	NOBIN	1561	hic_619	NOBIN
k127_12032	3286	0.4212	NOBIN	2117	hic_1228	NOBIN
k127_12034	2280	0.1882	NOBIN	1634	hic_700	NOBIN
k127_12040	3043	0.4486	795	482	metabat_1195	NOBIN
k127_12051	1371	0.2028	NOBIN	1709	hic_783	NOBIN
k127_12061	3442	0.4463	506	NOBIN	metabat_875	NOBIN
k127_12067	2452	0.1737	NOBIN	2734	hic_1907	NOBIN
k127_12069	4307	0.4637	676	2285	hic_1411	NOBIN
k127_12070	5953	0.2112	800	843	hic_3520	NOBIN
k127_12071	2969	0.486	975	1540	metabat_1395	NOBIN
k127_12073	1584	0.3283	NOBIN	604	hic_3256	NOBIN
k127_12076	1754	0.5331	NOBIN	2076	hic_3372	hic_3372
k127_12090	1290	0.3907	NOBIN	2499	hic_1646	NOBIN
k127_12093	1795	0.4234	NOBIN	311	hic_2336	NOBIN
k127_12099	2678	0.5971	1405	1870	metabat_450	NOBIN
k127_12100	5075	0.5616	NOBIN	74	hic_3416	NOBIN
k127_12104	2296	0.4543	NOBIN	1457	hic_503	NOBIN
k127_12110	1592	0.4315	NOBIN	2463	hic_1607	NOBIN
k127_12116	1308	0.5803	NOBIN	2121	hic_1233	NOBIN
k127_12121	1215	0.1802	NOBIN	2739	hic_1912	NOBIN
k127_12134	1328	0.4533	NOBIN	2237	hic_1359	NOBIN
k127_12154	4716	0.4953	252	1163	hic_181	NOBIN
k127_12167	3139	0.5623	NOBIN	1823	hic_907	NOBIN
k127_12170	1187	0.5307	NOBIN	3481	hic_2709	NOBIN
k127_12182	1165	0.6172	NOBIN	1299	hic_329	NOBIN
k127_12187	1086	0.6243	NOBIN	1137	hic_152	NOBIN
k127_12188	1921	0.4571	1393	2536	hic_1687	NOBIN
k127_12190	2224	0.4613	NOBIN	1598	hic_659	NOBIN
k127_12193	7960	0.406	1078	1667	metabat_086	NOBIN
k127_12195	3591	0.2988	965	NOBIN	metabat_1384	NOBIN
k127_12197	1010	0.4119	NOBIN	525	hic_3169	NOBIN
k127_12202	2381	0.5036	NOBIN	1738	hic_813	NOBIN
k127_12206	1014	0.6312	NOBIN	2619	hic_1779	NOBIN
k127_12208	1969	0.4774	1391	226	hic_1395	NOBIN
k127_12213	2384	0.492	NOBIN	2858	hic_2044	NOBIN
k127_12224	2432	0.5111	NOBIN	3261	hic_2493	NOBIN
k127_12227	1642	0.232	NOBIN	3322	hic_2561	NOBIN
k127_12242	8777	0.5369	1386	320	metabat_428	NOBIN
k127_12264	2827	0.2115	609	711	hic_3374	NOBIN
k127_12269	1180	0.4585	17	NOBIN	metabat_512	NOBIN
k127_12272	7655	0.51	1396	96	hic_3660	NOBIN
k127_12276	1497	0.4716	NOBIN	1121	hic_135	NOBIN
k127_12298	2227	0.4652	NOBIN	2122	hic_1234	NOBIN
k127_12309	1951	0.4762	NOBIN	1631	hic_697	NOBIN
k127_12310	9680	0.575	692	1749	hic_825	NOBIN
k127_12313	1521	0.4168	NOBIN	3627	hic_2842	NOBIN
k127_12314	5040	0.5063	NOBIN	3647	hic_2860	NOBIN
k127_12318	2825	0.3257	1108	NOBIN	metabat_120	NOBIN
k127_12335	9428	0.4417	688	37	hic_3009	NOBIN
k127_12339	1019	0.5692	NOBIN	2932	hic_2127	NOBIN
k127_12340	3087	0.4179	NOBIN	2122	hic_1234	NOBIN
k127_12345	1080	0.4861	NOBIN	2766	hic_1942	NOBIN
k127_12355	34892	0.2493	1226	2057	hic_1163	NOBIN
k127_12356	1178	0.4643	NOBIN	842	hic_3519	NOBIN
k127_12370	1747	0.4242	NOBIN	2890	hic_2080	NOBIN
k127_12372	1059	0.4608	NOBIN	412	hic_3045	NOBIN
k127_12379	3682	0.4766	NOBIN	1126	hic_140	NOBIN
k127_12382	2465	0.4933	NOBIN	803	hic_3476	NOBIN
k127_12384	1065	0.3756	NOBIN	2410	hic_1550	NOBIN
k127_12408	1251	0.5492	NOBIN	2895	hic_2085	NOBIN
k127_12419	1834	0.4138	NOBIN	988	hic_3680	NOBIN
k127_12426	5708	0.2397	499	314	metabat_866	NOBIN
k127_12428	2055	0.3713	258	1161	hic_179	NOBIN
k127_12432	1510	0.2616	NOBIN	711	hic_3374	NOBIN
k127_12434	4355	0.4569	323	2418	hic_1558	NOBIN
k127_12438	2153	0.4742	NOBIN	2970	hic_2169	NOBIN
k127_12440	1199	0.2002	104	NOBIN	metabat_055	NOBIN
k127_12450	6486	0.4243	NOBIN	2422	hic_1563	NOBIN
k127_12453	3361	0.274	21	NOBIN	metabat_557	NOBIN
k127_12464	1376	0.4978	NOBIN	1190	hic_211	NOBIN
k127_12469	29601	0.2629	52	22	hic_1428	NOBIN
k127_12478	2716	0.5858	NOBIN	3604	hic_2822	NOBIN
k127_12481	8795	0.4846	599	247	metabat_977	NOBIN
k127_12482	2361	0.2516	NOBIN	1552	hic_609	NOBIN
k127_12491	1961	0.4482	NOBIN	2732	hic_1905	NOBIN
k127_12505	3688	0.3007	NOBIN	1205	hic_228	NOBIN
k127_12514	6755	0.2301	836	2734	hic_1907	NOBIN
k127_12528	1457	0.2464	NOBIN	1139	hic_154	NOBIN
k127_12534	1801	0.6702	NOBIN	3008	hic_2212	NOBIN
k127_12535	8055	0.4905	877	1314	metabat_1286	NOBIN
k127_12541	1133	0.5666	1393	2685	hic_1852	NOBIN
k127_12545	4292	0.5116	NOBIN	666	hic_3324	NOBIN
k127_12550	1259	0.5195	NOBIN	2752	hic_1927	NOBIN
k127_12569	30605	0.3898	548	2873	hic_2061	NOBIN
k127_12570	1020	0.5127	NOBIN	307	hic_2291	NOBIN
k127_12573	1174	0.2027	NOBIN	2978	hic_2177	NOBIN
k127_12577	2791	0.4393	330	834	hic_3510	NOBIN
k127_12586	2852	0.1736	609	938	hic_3625	NOBIN
k127_12587	3823	0.4489	611	1646	metabat_992	NOBIN
k127_12602	12656	0.5449	988	3472	metabat_1409	NOBIN
k127_12607	7327	0.5147	NOBIN	3188	hic_2411	NOBIN
k127_12610	1435	0.5185	1393	2656	hic_1820	NOBIN
k127_12611	12651	0.5883	NOBIN	1236	hic_260	NOBIN
k127_12614	2856	0.3375	1404	2615	metabat_449	NOBIN
k127_12619	15299	0.4168	662	1722	hic_797	NOBIN
k127_12621	1478	0.5589	NOBIN	1258	hic_284	NOBIN
k127_12625	19860	0.5704	398	990	metabat_754	NOBIN
k127_12629	1867	0.2357	NOBIN	2690	hic_1858	NOBIN
k127_12636	2515	0.204	634	NOBIN	metabat_1017	NOBIN
k127_12643	1660	0.4301	NOBIN	2134	hic_1247	NOBIN
k127_12654	1945	0.2514	1384	1650	hic_718	NOBIN
k127_12683	1552	0.5142	NOBIN	741	hic_3407	NOBIN
k127_12692	1303	0.6101	NOBIN	1163	hic_181	NOBIN
k127_12698	1412	0.4448	NOBIN	2266	hic_1391	NOBIN
k127_12711	2252	0.1923	NOBIN	2705	hic_1875	NOBIN
k127_12716	4502	0.4367	1156	2384	metabat_173	NOBIN
k127_12717	1005	0.4657	NOBIN	1533	hic_588	NOBIN
k127_12718	7497	0.2418	686	1634	hic_700	NOBIN
k127_12720	1034	0.4749	846	1477	metabat_1252	NOBIN
k127_12724	1091	0.5921	NOBIN	826	hic_3501	NOBIN
k127_12729	1029	0.2167	NOBIN	782	hic_3452	NOBIN
k127_12746	4835	0.4027	1069	916	metabat_076	NOBIN
k127_12756	1549	0.5623	NOBIN	3090	hic_2303	NOBIN
k127_12760	1955	0.3176	NOBIN	939	hic_3626	NOBIN
k127_12770	1359	0.5968	1405	3090	metabat_450	NOBIN
k127_12771	2551	0.1933	1312	937	metabat_347	NOBIN
k127_12774	1761	0.4242	988	316	metabat_1409	NOBIN
k127_12778	2380	0.4252	NOBIN	299	hic_2201	NOBIN
k127_12781	6338	0.5914	NOBIN	259	hic_1757	NOBIN
k127_12782	2540	0.5681	119	1287	hic_316	NOBIN
k127_12785	1287	0.4988	NOBIN	1232	hic_256	NOBIN
k127_12790	1381	0.5134	NOBIN	1555	hic_612	NOBIN
k127_12791	4241	0.299	NOBIN	1161	hic_179	NOBIN
k127_12795	1266	0.5458	NOBIN	255	hic_1713	NOBIN
k127_12798	3948	0.3146	580	NOBIN	metabat_957	NOBIN
k127_12799	2446	0.5041	NOBIN	660	hic_3318	NOBIN
k127_12836	2539	0.5475	NOBIN	789	hic_3459	NOBIN
k127_12839	18884	0.5713	828	2171	metabat_1232	NOBIN
k127_12846	1140	0.586	NOBIN	1965	hic_1060	NOBIN
k127_12861	1010	0.5218	NOBIN	830	hic_3506	NOBIN
k127_12881	2979	0.4817	NOBIN	1508	hic_560	NOBIN
k127_12890	1091	0.5014	NOBIN	1120	hic_134	NOBIN
k127_12891	1474	0.2042	NOBIN	2060	hic_1167	NOBIN
k127_12893	1517	0.5359	NOBIN	59	hic_3250	NOBIN
k127_12899	3872	0.5979	NOBIN	2983	hic_2183	NOBIN
k127_12905	1589	0.4915	NOBIN	2364	hic_1499	NOBIN
k127_12934	1409	0.2981	596	NOBIN	metabat_974	NOBIN
k127_12960	5825	0.4752	875	577	hic_3225	NOBIN
k127_12964	2353	0.1793	NOBIN	1380	hic_419	NOBIN
k127_12974	2067	0.5564	NOBIN	547	hic_3193	NOBIN
k127_13006	3954	0.5948	NOBIN	1045	hic_051	NOBIN
k127_13015	8018	0.2773	NOBIN	1242	hic_267	NOBIN
k127_13022	1800	0.4828	NOBIN	1017	hic_020	NOBIN
k127_13024	3883	0.3598	NOBIN	2477	hic_1622	NOBIN
k127_13025	3677	0.6008	1342	1127	metabat_380	NOBIN
k127_13037	2753	0.1805	104	NOBIN	metabat_055	NOBIN
k127_13049	3780	0.4479	NOBIN	305	hic_2269	NOBIN
k127_13067	3739	0.4306	NOBIN	588	hic_3237	NOBIN
k127_13072	1089	0.3884	NOBIN	3037	hic_2244	NOBIN
k127_13074	2558	0.3393	NOBIN	3083	hic_2295	NOBIN
k127_13080	5822	0.2532	894	790	hic_3461	NOBIN
k127_13087	3151	0.4627	875	2938	metabat_1284	NOBIN
k127_13092	2045	0.534	NOBIN	1086	hic_096	NOBIN
k127_13098	1274	0.5832	NOBIN	258	hic_1746	NOBIN
k127_13108	7161	0.5365	601	213	metabat_981	metabat_981
k127_13109	1914	0.5366	NOBIN	1794	hic_874	NOBIN
k127_13110	6441	0.2369	1107	NOBIN	metabat_119	NOBIN
k127_13112	1855	0.517	NOBIN	1431	hic_475	NOBIN
k127_13120	2913	0.5345	NOBIN	190	hic_1000	NOBIN
k127_13122	1241	0.5834	NOBIN	771	hic_3440	NOBIN
k127_13145	6589	0.5301	NOBIN	1619	hic_683	NOBIN
k127_13148	1501	0.5503	NOBIN	528	hic_3172	NOBIN
k127_13154	1092	0.5037	NOBIN	415	hic_3048	NOBIN
k127_13156	1368	0.5417	NOBIN	1870	hic_958	NOBIN
k127_13162	2043	0.1601	NOBIN	711	hic_3374	NOBIN
k127_13164	1333	0.2828	715	NOBIN	metabat_1107	NOBIN
k127_13166	2156	0.4912	NOBIN	1243	hic_268	NOBIN
k127_13172	4694	0.2201	686	2734	hic_1907	NOBIN
k127_13175	2331	0.2201	NOBIN	3098	hic_2311	NOBIN
k127_13176	1086	0.5046	NOBIN	3643	hic_2857	NOBIN
k127_13183	1634	0.5569	NOBIN	1750	hic_827	NOBIN
k127_13185	3770	0.4408	478	3613	metabat_843	NOBIN
k127_13192	1172	0.2176	1200	985	hic_3677	NOBIN
k127_13214	1471	0.1971	NOBIN	2366	hic_1501	NOBIN
k127_13215	2634	0.5619	NOBIN	198	hic_1087	NOBIN
k127_13217	6432	0.4381	270	123	metabat_613	metabat_613
k127_13220	1578	0.2079	NOBIN	1081	hic_091	NOBIN
k127_13224	1374	0.5175	NOBIN	1644	hic_711	NOBIN
k127_13226	2125	0.4739	NOBIN	1208	hic_231	NOBIN
k127_13238	1642	0.204	NOBIN	1634	hic_700	NOBIN
k127_13243	2571	0.3275	NOBIN	2894	hic_2084	NOBIN
k127_13246	2716	0.623	NOBIN	1463	hic_510	NOBIN
k127_13259	15739	0.5788	398	990	metabat_754	NOBIN
k127_13260	3123	0.5184	NOBIN	2470	hic_1615	NOBIN
k127_13273	1512	0.4226	NOBIN	801	hic_3474	NOBIN
k127_13277	2111	0.4543	NOBIN	739	hic_3404	NOBIN
k127_13285	18316	0.472	1378	1201	hic_224	NOBIN
k127_13288	2249	0.5011	NOBIN	117	hic_199	NOBIN
k127_13292	2581	0.3867	NOBIN	1942	hic_1036	NOBIN
k127_13304	5846	0.3644	1352	NOBIN	metabat_391	NOBIN
k127_13306	1805	0.3673	NOBIN	2911	hic_2104	NOBIN
k127_13311	3309	0.5497	65	694	metabat_1045	NOBIN
k127_13316	2694	0.402	NOBIN	1265	hic_292	NOBIN
k127_13334	1380	0.2601	NOBIN	626	hic_3280	NOBIN
k127_13341	1455	0.2103	NOBIN	1014	hic_017	NOBIN
k127_13344	1663	0.2237	NOBIN	938	hic_3625	NOBIN
k127_13358	1187	0.5796	NOBIN	94	hic_3638	NOBIN
k127_13360	1234	0.5908	NOBIN	456	hic_3093	NOBIN
k127_13369	6347	0.5352	488	1615	metabat_854	NOBIN
k127_13379	1053	0.4606	NOBIN	1663	hic_732	NOBIN
k127_13392	1031	0.5276	NOBIN	1555	hic_612	NOBIN
k127_13395	1242	0.5209	NOBIN	755	hic_3422	NOBIN
k127_13398	4884	0.4621	NOBIN	54	hic_3196	hic_3196
k127_13404	4133	0.5054	637	302	metabat_1020	NOBIN
k127_13415	12246	0.333	164	1272	hic_300	NOBIN
k127_13422	1858	0.225	NOBIN	1860	hic_947	NOBIN
k127_13423	3232	0.5288	NOBIN	2042	hic_1147	NOBIN
k127_13426	2840	0.3637	822	NOBIN	metabat_1226	metabat_1226
k127_13436	6031	0.4697	NOBIN	934	hic_3621	NOBIN
k127_13439	1191	0.4492	NOBIN	2115	hic_1226	NOBIN
k127_13446	1040	0.5913	NOBIN	439	hic_3074	NOBIN
k127_13448	3100	0.6535	305	2248	metabat_652	NOBIN
k127_13449	1862	0.4377	NOBIN	2263	hic_1388	NOBIN
k127_13454	2830	0.3802	NOBIN	3748	hic_2955	NOBIN
k127_13459	1054	0.2334	NOBIN	397	hic_3028	NOBIN
k127_13474	1463	0.2454	634	NOBIN	metabat_1017	NOBIN
k127_13475	2539	0.2068	499	732	metabat_866	NOBIN
k127_13476	3724	0.4216	NOBIN	2663	hic_1828	NOBIN
k127_13492	1199	0.5746	NOBIN	3752	hic_2959	NOBIN
k127_13503	1672	0.424	NOBIN	2613	hic_1773	NOBIN
k127_13507	3110	0.2029	1312	761	hic_3429	NOBIN
k127_13512	5332	0.5726	812	NOBIN	metabat_1215	NOBIN
k127_13513	4765	0.4527	558	190	hic_1000	NOBIN
k127_13515	10228	0.3856	170	1140	hic_156	NOBIN
k127_13517	1459	0.6162	NOBIN	1730	hic_805	NOBIN
k127_13531	1707	0.246	NOBIN	2027	hic_1130	NOBIN
k127_13534	2072	0.389	NOBIN	2009	hic_1110	NOBIN
k127_13537	3628	0.3467	NOBIN	2284	hic_1410	NOBIN
k127_13538	8744	0.5544	NOBIN	59	hic_3250	NOBIN
k127_13539	7065	0.581	NOBIN	388	hic_3018	NOBIN
k127_13543	1033	0.4337	NOBIN	3530	hic_2753	NOBIN
k127_13558	7480	0.2656	559	602	hic_3254	NOBIN
k127_13574	2143	0.3962	NOBIN	917	hic_3602	NOBIN
k127_13577	1307	0.5953	NOBIN	406	hic_3038	NOBIN
k127_13587	2071	0.522	NOBIN	1217	hic_240	NOBIN
k127_13595	1287	0.4817	NOBIN	195	hic_1054	NOBIN
k127_13601	23652	0.351	772	552	hic_3199	NOBIN
k127_13611	2116	0.2722	NOBIN	1950	hic_1044	NOBIN
k127_13621	1969	0.45	NOBIN	536	hic_3181	NOBIN
k127_13637	1185	0.4633	NOBIN	400	hic_3033	NOBIN
k127_13642	1565	0.3495	NOBIN	1550	hic_607	NOBIN
k127_13648	10351	0.5154	6	170	hic_784	NOBIN
k127_13652	21576	0.5215	1353	2076	hic_3372	hic_3372
k127_13662	1012	0.167	NOBIN	1997	hic_1095	NOBIN
k127_13679	2430	0.4675	NOBIN	1214	hic_237	NOBIN
k127_13681	1737	0.1923	NOBIN	1863	hic_950	NOBIN
k127_13727	1532	0.1358	NOBIN	2060	hic_1167	NOBIN
k127_13729	4041	0.5716	1209	1355	hic_391	NOBIN
k127_13730	1761	0.2641	NOBIN	1033	hic_038	NOBIN
k127_13734	2124	0.4539	NOBIN	1022	hic_026	NOBIN
k127_13737	2503	0.4327	NOBIN	907	hic_3591	NOBIN
k127_13746	1750	0.4554	NOBIN	286	hic_2057	NOBIN
k127_13756	1111	0.4572	NOBIN	237	hic_1516	NOBIN
k127_13757	2812	0.2009	800	2197	hic_1315	NOBIN
k127_13762	1125	0.5867	NOBIN	996	hic_3688	NOBIN
k127_13766	5095	0.4809	NOBIN	98	hic_3682	NOBIN
k127_13769	2252	0.2189	NOBIN	938	hic_3625	NOBIN
k127_13771	1109	0.4833	NOBIN	1254	hic_280	NOBIN
k127_13772	1643	0.5478	1170	3209	metabat_189	NOBIN
k127_13775	1420	0.5148	NOBIN	373	hic_2946	NOBIN
k127_13796	1653	0.4749	NOBIN	2335	hic_1467	NOBIN
k127_13805	2976	0.6653	NOBIN	2744	hic_1918	NOBIN
k127_13806	3760	0.2117	634	NOBIN	metabat_1017	NOBIN
k127_13827	2577	0.5743	1251	1692	hic_764	NOBIN
k127_13830	1815	0.3631	NOBIN	869	hic_3548	NOBIN
k127_13843	3074	0.2453	686	1634	hic_700	NOBIN
k127_13847	1622	0.4612	NOBIN	1038	hic_043	NOBIN
k127_13855	1167	0.4302	NOBIN	653	hic_3310	NOBIN
k127_13865	1212	0.5058	NOBIN	1556	hic_613	NOBIN
k127_13883	2224	0.5148	NOBIN	1011	hic_014	NOBIN
k127_13897	1508	0.3349	NOBIN	2157	hic_1271	NOBIN
k127_13906	1218	0.5616	NOBIN	803	hic_3476	NOBIN
k127_13908	2911	0.4569	765	380	metabat_1162	NOBIN
k127_13916	2573	0.4932	NOBIN	712	hic_3375	NOBIN
k127_13940	5647	0.6102	1159	2638	hic_1800	NOBIN
k127_13950	1000	0.52	NOBIN	1182	hic_202	NOBIN
k127_13952	2241	0.4087	NOBIN	2818	hic_2000	NOBIN
k127_13967	1789	0.5355	NOBIN	1926	hic_1018	NOBIN
k127_13979	2681	0.5259	NOBIN	2350	hic_1484	NOBIN
k127_14000	6516	0.5539	312	NOBIN	metabat_660	NOBIN
k127_14007	3796	0.456	NOBIN	293	hic_2135	NOBIN
k127_14014	1315	0.3856	NOBIN	2885	hic_2074	NOBIN
k127_14024	1445	0.5772	NOBIN	760	hic_3428	NOBIN
k127_14051	1387	0.5429	NOBIN	1961	hic_1056	NOBIN
k127_14074	1886	0.4274	NOBIN	2841	hic_2026	NOBIN
k127_14075	28126	0.3067	590	616	metabat_968	NOBIN
k127_14096	1537	0.4834	NOBIN	2027	hic_1130	NOBIN
k127_14103	1753	0.3851	NOBIN	1021	hic_025	NOBIN
k127_14106	50813	0.35	1302	172	metabat_336	metabat_336
k127_14121	1321	0.3989	NOBIN	994	hic_3686	NOBIN
k127_14124	2294	0.3806	896	NOBIN	metabat_1307	NOBIN
k127_14127	36118	0.4567	443	119	hic_221	NOBIN
k127_14144	4963	0.5198	515	1406	hic_447	NOBIN
k127_14159	2953	0.3867	606	NOBIN	metabat_986	NOBIN
k127_14161	1225	0.5151	NOBIN	2176	hic_1292	NOBIN
k127_14162	8672	0.5724	NOBIN	977	hic_3668	NOBIN
k127_14170	1086	0.4595	NOBIN	1121	hic_135	NOBIN
k127_14176	5831	0.4236	60	739	hic_3404	NOBIN
k127_14185	1024	0.1982	NOBIN	638	hic_3293	NOBIN
k127_14188	1703	0.4545	1393	1478	hic_526	NOBIN
k127_14194	1543	0.3746	NOBIN	1275	hic_303	NOBIN
k127_14208	5014	0.2688	1230	397	hic_3028	NOBIN
k127_14215	1089	0.4151	NOBIN	783	hic_3453	NOBIN
k127_14228	3826	0.2133	NOBIN	2009	hic_1110	NOBIN
k127_14239	1179	0.5216	NOBIN	2207	hic_1326	NOBIN
k127_14247	7338	0.3491	105	NOBIN	metabat_066	NOBIN
k127_14259	2063	0.4746	1417	NOBIN	metabat_463	NOBIN
k127_14262	1498	0.4493	NOBIN	1042	hic_048	NOBIN
k127_14272	1101	0.6085	NOBIN	1810	hic_893	NOBIN
k127_14284	2714	0.294	340	2691	metabat_691	NOBIN
k127_14298	1262	0.4517	NOBIN	562	hic_3210	NOBIN
k127_14300	1049	0.4128	NOBIN	2846	hic_2031	NOBIN
k127_14301	1882	0.2264	NOBIN	2060	hic_1167	NOBIN
k127_14316	2188	0.5128	NOBIN	508	hic_3150	NOBIN
k127_14332	1906	0.5079	NOBIN	2674	hic_1840	NOBIN
k127_14334	2405	0.2441	NOBIN	655	hic_3312	NOBIN
k127_14362	6740	0.4208	964	325	hic_2491	NOBIN
k127_14364	4237	0.4793	690	2263	hic_1388	NOBIN
k127_14376	1400	0.4214	NOBIN	1909	hic_999	NOBIN
k127_14410	8180	0.5976	1028	NOBIN	metabat_031	metabat_031
k127_14419	1091	0.3217	192	NOBIN	metabat_526	NOBIN
k127_14429	2379	0.1665	NOBIN	1601	hic_664	NOBIN
k127_14434	1495	0.5304	NOBIN	2406	hic_1546	NOBIN
k127_14443	5991	0.3565	196	1466	metabat_530	NOBIN
k127_14445	1283	0.205	1393	1464	hic_511	NOBIN
k127_14453	5133	0.5013	NOBIN	3464	hic_2695	NOBIN
k127_14455	2710	0.5052	NOBIN	2765	hic_1941	NOBIN
k127_14458	6983	0.5319	1248	18	hic_989	hic_989
k127_14468	1691	0.5222	NOBIN	883	hic_3564	NOBIN
k127_14476	1466	0.5832	NOBIN	251	hic_1670	NOBIN
k127_14485	2835	0.2847	901	NOBIN	metabat_1314	NOBIN
k127_14493	3973	0.7355	233	NOBIN	metabat_572	NOBIN
k127_14503	5130	0.5099	169	1313	metabat_500	NOBIN
k127_14515	10201	0.4659	NOBIN	1392	hic_432	NOBIN
k127_14522	2469	0.6031	NOBIN	722	hic_3386	NOBIN
k127_14534	1353	0.4516	NOBIN	2512	hic_1662	NOBIN
k127_14548	1464	0.528	NOBIN	2382	hic_1519	NOBIN
k127_14557	2404	0.4326	NOBIN	674	hic_3333	NOBIN
k127_14572	1469	0.2301	771	NOBIN	metabat_1169	NOBIN
k127_14573	4418	0.4667	1410	2903	metabat_456	NOBIN
k127_14577	2394	0.5376	NOBIN	1587	hic_647	NOBIN
k127_14593	1023	0.5621	NOBIN	491	hic_3132	NOBIN
k127_14596	4102	0.4917	NOBIN	2674	hic_1840	NOBIN
k127_14609	2293	0.3018	NOBIN	459	hic_3096	NOBIN
k127_14615	1670	0.5425	NOBIN	2026	hic_1129	NOBIN
k127_14618	6723	0.3717	246	598	metabat_586	NOBIN
k127_14622	2029	0.5959	NOBIN	3563	hic_2784	NOBIN
k127_14632	1412	0.5453	39	1743	metabat_756	NOBIN
k127_14636	3345	0.3686	NOBIN	2991	hic_2192	NOBIN
k127_14637	2456	0.2439	NOBIN	1288	hic_317	NOBIN
k127_14639	2100	0.5229	NOBIN	588	hic_3237	NOBIN
k127_14647	1249	0.5012	NOBIN	1124	hic_138	NOBIN
k127_14651	1519	0.4338	NOBIN	1070	hic_079	NOBIN
k127_14653	2288	0.6211	NOBIN	2801	hic_1982	NOBIN
k127_14661	4931	0.2352	634	1689	metabat_1017	NOBIN
k127_14666	1141	0.5101	1405	198	metabat_450	NOBIN
k127_14674	2252	0.4218	NOBIN	2055	hic_1161	NOBIN
k127_14678	1130	0.4885	NOBIN	2061	hic_1168	NOBIN
k127_14679	1290	0.4783	NOBIN	1555	hic_612	NOBIN
k127_14681	5291	0.399	NOBIN	1552	hic_609	NOBIN
k127_14697	3511	0.3355	551	NOBIN	metabat_925	NOBIN
k127_14698	1992	0.3112	596	NOBIN	metabat_974	NOBIN
k127_14702	6835	0.3311	NOBIN	2278	hic_1404	NOBIN
k127_14706	1775	0.6079	NOBIN	957	hic_3646	NOBIN
k127_14714	53108	0.3138	164	1886	hic_974	NOBIN
k127_14743	11574	0.4553	85	1752	hic_3549	NOBIN
k127_14756	1727	0.4818	NOBIN	379	hic_3008	NOBIN
k127_14761	1732	0.4157	NOBIN	1541	hic_597	NOBIN
k127_14765	1075	0.4353	NOBIN	604	hic_3256	NOBIN
k127_14786	1729	0.4459	NOBIN	575	hic_3223	NOBIN
k127_14792	1068	0.6582	NOBIN	2793	hic_1972	NOBIN
k127_14799	1013	0.6288	NOBIN	2329	hic_1460	NOBIN
k127_14801	2237	0.2508	NOBIN	398	hic_3029	NOBIN
k127_14808	2952	0.4604	788	64	hic_3306	NOBIN
k127_14811	1975	0.3732	1393	2092	hic_1201	NOBIN
k127_14812	4718	0.5371	621	NOBIN	metabat_1003	NOBIN
k127_14816	1090	0.2532	NOBIN	880	hic_3561	NOBIN
k127_14824	1705	0.4927	NOBIN	2565	hic_1719	NOBIN
k127_14830	1773	0.2149	NOBIN	1419	hic_461	NOBIN
k127_14831	1802	0.4967	88	822	hic_3497	NOBIN
k127_14837	2641	0.2083	686	1392	hic_432	NOBIN
k127_14839	1743	0.3614	1211	NOBIN	metabat_235	NOBIN
k127_14840	1313	0.4714	NOBIN	2094	hic_1203	NOBIN
k127_14845	5420	0.5315	NOBIN	2131	hic_1244	NOBIN
k127_14848	13874	0.567	NOBIN	1141	hic_157	NOBIN
k127_14858	1565	0.5642	NOBIN	257	hic_1735	NOBIN
k127_14869	1204	0.157	952	2176	metabat_1370	NOBIN
k127_14879	1374	0.4229	NOBIN	1099	hic_109	NOBIN
k127_14891	3705	0.1803	609	1634	hic_700	NOBIN
k127_14898	8405	0.513	NOBIN	28	hic_2091	hic_2091
k127_14903	2044	0.477	NOBIN	3199	hic_2423	NOBIN
k127_14912	4108	0.2057	634	3387	metabat_1017	NOBIN
k127_14916	2674	0.5961	NOBIN	1481	hic_530	NOBIN
k127_14919	3667	0.384	NOBIN	641	hic_3297	NOBIN
k127_14921	1059	0.5364	NOBIN	1312	hic_345	NOBIN
k127_14938	2354	0.1912	NOBIN	1634	hic_700	NOBIN
k127_14957	2800	0.5079	791	1875	metabat_1191	NOBIN
k127_14966	3716	0.5326	515	161	hic_684	hic_684
k127_14973	3365	0.5186	NOBIN	379	hic_3008	NOBIN
k127_14987	1843	0.5193	NOBIN	2428	hic_1569	NOBIN
k127_14997	11328	0.3483	NOBIN	1249	hic_274	NOBIN
k127_15004	1011	0.3907	NOBIN	2605	hic_1764	NOBIN
k127_15009	10902	0.4219	1069	114	metabat_076	NOBIN
k127_15013	1018	0.387	565	NOBIN	metabat_940	NOBIN
k127_15030	5076	0.4123	791	1321	hic_355	NOBIN
k127_15043	5294	0.4906	1153	1025	metabat_170	NOBIN
k127_15048	3534	0.496	NOBIN	1501	hic_553	NOBIN
k127_15057	13206	0.5124	1248	18	hic_989	hic_989
k127_15067	3290	0.1802	609	2734	hic_1907	NOBIN
k127_15083	3562	0.5177	NOBIN	943	hic_3631	NOBIN
k127_15085	1534	0.1343	NOBIN	1634	hic_700	NOBIN
k127_15086	2050	0.5112	1164	1534	metabat_182	NOBIN
k127_15101	2957	0.2824	26	NOBIN	metabat_612	metabat_612
k127_15108	2431	0.4529	NOBIN	1464	hic_511	NOBIN
k127_15111	1967	0.5135	NOBIN	74	hic_3416	NOBIN
k127_15116	1094	0.4287	NOBIN	2094	hic_1203	NOBIN
k127_15121	1068	0.5187	NOBIN	2359	hic_1493	NOBIN
k127_15122	1124	0.4751	NOBIN	1000	hic_002	NOBIN
k127_15131	2180	0.4147	NOBIN	1107	hic_119	NOBIN
k127_15134	2052	0.5049	NOBIN	1295	hic_325	NOBIN
k127_15143	8021	0.5078	NOBIN	430	hic_3065	NOBIN
k127_15158	5660	0.4959	906	1791	metabat_1319	NOBIN
k127_15160	4731	0.5595	363	3138	metabat_716	NOBIN
k127_15161	6262	0.5252	1025	NOBIN	metabat_028	NOBIN
k127_15164	1784	0.6368	NOBIN	1768	hic_845	NOBIN
k127_15181	1872	0.265	634	2060	hic_1167	NOBIN
k127_15222	4107	0.366	219	1787	metabat_556	NOBIN
k127_15228	1626	0.2466	347	NOBIN	metabat_698	NOBIN
k127_15233	2726	0.1963	609	1380	hic_419	NOBIN
k127_15239	11960	0.2647	850	1166	metabat_1257	NOBIN
k127_15246	2933	0.4732	NOBIN	99	hic_3692	NOBIN
k127_15262	4509	0.6671	1239	392	hic_3023	NOBIN
k127_15282	1043	0.5868	NOBIN	709	hic_3371	NOBIN
k127_15289	3211	0.4637	313	173	hic_815	NOBIN
k127_15297	4889	0.4831	NOBIN	3168	hic_2389	NOBIN
[truncated: 935,569 more rows]
