# Supplementary material for: Assignment of virus and antimicrobial resistance genes to microbial hosts in a complex microbial community by combined long-read assembly and proximity ligation
Source: Genome Biol. 2019 Aug 2;20:153. doi: 10.1186/s13059-019-1760-x (PMC6676630; doi:10.1186/s13059-019-1760-x)
Supplement: Supplementary file 3 — Long-read assembly bins. A tab-delimited text file containing contig ID names, contig lengths, bin assignment, and read depth coverage for the long-read assembly MQ bins. (GZ 731 kb) [file 13059_2019_1760_MOESM3_ESM.gz › supplementary_table_3_longread_bins.tab]

name	length	GC	MetabatBin	HiCBin	DASBin_AN	DASBin_HQ
tig00000002	30409	0.5617	292	1073	hic_080	NOBIN
tig00000005	59747	0.5437	292	650	hic_784	NOBIN
tig00000009	37161	0.564	292	1060	hic_066	NOBIN
tig00000012	25445	0.5302	292	1047	hic_051	NOBIN
tig00000013	48829	0.5119	292	210	hic_296	NOBIN
tig00057706	24443	0.5086	27	390	hic_495	NOBIN
tig00057707	12080	0.2839	74	1158	metabat_665	NOBIN
tig00057709	21994	0.4292	374	62	hic_761	NOBIN
tig00057715	6914	0.5017	108	18	hic_272	hic_272
tig00057721	8952	0.5073	288	136	hic_213	NOBIN
tig00057723	15327	0.2772	NOBIN	291	hic_385	NOBIN
tig00057724	9057	0.2864	11	NOBIN	metabat_022	NOBIN
tig00057730	19325	0.5608	309	829	metabat_232	NOBIN
tig00057731	8243	0.5561	304	1027	metabat_227	NOBIN
tig00057734	7771	0.52	NOBIN	127	hic_203	NOBIN
tig00057735	15251	0.5486	NOBIN	1009	hic_010	NOBIN
tig00057736	21786	0.5898	295	400	metabat_216	NOBIN
tig00057737	15819	0.4642	460	374	hic_477	NOBIN
tig00057738	10870	0.3576	412	591	metabat_347	NOBIN
tig00057744	14580	0.5014	392	134	metabat_324	NOBIN
tig00057746	8363	0.5796	35	909	metabat_288	NOBIN
tig00057747	9013	0.5967	NOBIN	731	hic_874	NOBIN
tig00057751	12407	0.5495	597	NOBIN	metabat_551	NOBIN
tig00057753	15446	0.4979	328	964	metabat_253	NOBIN
tig00057755	11898	0.5595	NOBIN	238	hic_326	NOBIN
tig00057759	18108	0.5348	256	63	hic_772	NOBIN
tig00057760	12531	0.4909	108	357	metabat_009	NOBIN
tig00057761	19319	0.4945	562	444	hic_555	NOBIN
tig00057762	9929	0.5633	155	1140	metabat_061	NOBIN
tig00057765	11724	0.6733	NOBIN	452	hic_564	NOBIN
tig00057767	39074	0.4632	359	347	metabat_287	NOBIN
tig00057768	18501	0.5847	310	NOBIN	metabat_234	NOBIN
tig00057769	10360	0.5941	488	800	hic_951	NOBIN
tig00057770	10620	0.4247	574	1127	metabat_526	NOBIN
tig00057773	18585	0.5828	341	568	metabat_268	NOBIN
tig00057774	10958	0.5614	NOBIN	831	hic_985	NOBIN
tig00057776	11383	0.562	NOBIN	59	hic_727	NOBIN
tig00057777	4846	0.5062	NOBIN	146	hic_224	NOBIN
tig00057781	7340	0.5238	NOBIN	234	hic_322	NOBIN
tig00057783	10877	0.5109	203	185	hic_267	NOBIN
tig00057784	13396	0.4077	NOBIN	523	hic_643	NOBIN
tig00057787	16895	0.4948	NOBIN	616	hic_746	NOBIN
tig00057789	12595	0.5539	542	525	metabat_491	NOBIN
tig00057791	12486	0.4801	525	44	hic_561	NOBIN
tig00057792	32075	0.5396	61	590	metabat_577	NOBIN
tig00057799	14978	0.4483	417	523	hic_643	NOBIN
tig00057800	12985	0.4752	626	203	metabat_584	NOBIN
tig00057801	10253	0.4716	556	578	metabat_506	NOBIN
tig00057803	11736	0.4615	567	926	metabat_518	NOBIN
tig00057804	15257	0.2939	18	NOBIN	metabat_099	NOBIN
tig00057805	16697	0.5728	488	52	hic_650	NOBIN
tig00057806	9886	0.4888	261	196	hic_279	NOBIN
tig00057808	15915	0.516	294	624	metabat_215	NOBIN
tig00057810	15321	0.6096	369	221	hic_308	NOBIN
tig00057814	35078	0.3148	73	NOBIN	metabat_664	NOBIN
tig00057815	15937	0.5067	388	339	hic_438	NOBIN
tig00057816	18853	0.4607	328	431	hic_541	NOBIN
tig00057817	21838	0.5746	35	138	hic_215	NOBIN
tig00057820	10497	0.5503	NOBIN	780	hic_928	NOBIN
tig00057824	8646	0.5673	NOBIN	211	hic_297	NOBIN
tig00057825	11073	0.4146	619	688	metabat_576	metabat_576
tig00057826	12825	0.3434	387	641	hic_774	NOBIN
tig00057830	39452	0.5053	407	101	metabat_341	NOBIN
tig00057831	21854	0.4617	325	129	metabat_250	NOBIN
tig00057835	22704	0.4531	NOBIN	111	hic_132	NOBIN
tig00057836	4301	0.4859	NOBIN	290	hic_384	NOBIN
tig00057840	16069	0.485	NOBIN	434	hic_544	NOBIN
tig00057841	9013	0.3818	7	619	hic_749	NOBIN
tig00057848	13580	0.4775	486	94	hic_1126	NOBIN
tig00057850	16765	0.5172	NOBIN	183	hic_265	NOBIN
tig00057851	15437	0.2635	270	NOBIN	metabat_189	NOBIN
tig00057852	9583	0.4475	278	508	hic_626	NOBIN
tig00057853	11651	0.5453	NOBIN	639	hic_771	NOBIN
tig00057854	12571	0.4424	214	279	hic_371	NOBIN
tig00057855	8536	0.3242	NOBIN	738	hic_881	NOBIN
tig00057856	17973	0.4305	NOBIN	412	hic_520	NOBIN
tig00057858	9281	0.3919	NOBIN	1	hic_284	NOBIN
tig00057861	11239	0.5621	321	NOBIN	metabat_246	NOBIN
tig00057862	18374	0.5639	401	174	hic_255	NOBIN
tig00057863	12690	0.5031	268	78	hic_938	NOBIN
tig00057866	15933	0.5133	15	403	metabat_066	NOBIN
tig00057868	10605	0.4644	242	26	hic_361	NOBIN
tig00057869	17383	0.563	109	225	hic_312	NOBIN
tig00057870	19090	0.5185	564	837	metabat_515	NOBIN
tig00057872	18558	0.5164	334	341	hic_441	NOBIN
tig00057873	11013	0.4974	NOBIN	286	hic_379	NOBIN
tig00057874	20569	0.5032	334	191	hic_274	NOBIN
tig00035086	8227	0.4917	410	687	metabat_345	metabat_345
tig00035089	31044	0.3827	174	NOBIN	metabat_082	NOBIN
tig00035093	29197	0.2913	181	895	hic_1055	NOBIN
tig00035097	14148	0.4883	288	280	hic_373	NOBIN
tig00035105	30281	0.4533	125	178	metabat_028	NOBIN
tig00035109	12359	0.493	348	1052	metabat_275	NOBIN
tig00035110	27010	0.4849	351	1038	metabat_279	NOBIN
tig00006757	12977	0.4713	248	279	hic_371	NOBIN
tig00006762	4460	0.5294	514	280	hic_373	NOBIN
tig00006763	42433	0.594	352	843	hic_998	NOBIN
tig00006765	159888	0.5017	201	539	hic_660	NOBIN
tig00006767	105975	0.524	693	397	metabat_658	NOBIN
tig00006768	8600	0.4986	288	122	hic_198	NOBIN
tig00006777	20802	0.4734	NOBIN	430	hic_540	NOBIN
tig00006781	15671	0.4738	292	906	hic_1068	NOBIN
tig00057875	7048	0.5298	219	593	metabat_132	NOBIN
tig00057876	16250	0.518	NOBIN	544	hic_666	NOBIN
tig00057878	16619	0.5165	590	307	hic_403	NOBIN
tig00057884	12138	0.5282	564	971	metabat_515	NOBIN
tig00057886	12042	0.3998	145	520	hic_640	NOBIN
tig00057887	13216	0.4824	430	208	metabat_367	NOBIN
tig00057893	6859	0.5184	NOBIN	588	hic_714	NOBIN
tig00057897	10778	0.4717	430	208	metabat_367	NOBIN
tig00057898	16653	0.5265	320	312	metabat_245	NOBIN
tig00057899	9639	0.5132	15	387	metabat_066	NOBIN
tig00057903	11110	0.5032	276	292	hic_386	NOBIN
tig00057905	12747	0.4442	525	44	hic_561	NOBIN
tig00057907	22842	0.5083	370	81	hic_972	NOBIN
tig00057909	27204	0.5481	236	168	metabat_151	NOBIN
tig00057912	15707	0.4902	371	642	hic_775	NOBIN
tig00057916	11765	0.5828	NOBIN	376	hic_479	NOBIN
tig00057918	18024	0.5611	690	608	metabat_655	NOBIN
tig00057921	13493	0.5312	410	958	metabat_345	metabat_345
tig00057922	14752	0.502	NOBIN	183	hic_265	NOBIN
tig00057925	15636	0.5021	268	78	hic_938	NOBIN
tig00057929	8388	0.4917	56	291	metabat_521	NOBIN
tig00057930	17853	0.4409	NOBIN	26	hic_361	NOBIN
tig00057931	7812	0.6731	365	647	metabat_294	NOBIN
tig00057934	21367	0.5445	379	250	metabat_309	NOBIN
tig00057935	22796	0.5787	495	767	metabat_438	NOBIN
tig00057936	11342	0.4057	NOBIN	285	hic_378	NOBIN
tig00057938	14086	0.4976	498	907	hic_1069	NOBIN
tig00057939	19683	0.5075	383	484	metabat_314	NOBIN
tig00057942	20118	0.5707	236	495	metabat_151	NOBIN
tig00057948	16854	0.2978	403	NOBIN	metabat_337	NOBIN
tig00057949	22379	0.5284	617	139	hic_216	NOBIN
tig00057950	7425	0.5153	636	289	hic_382	NOBIN
tig00057951	10125	0.4927	NOBIN	314	hic_411	NOBIN
tig00057952	8870	0.647	304	194	hic_277	NOBIN
tig00057953	16564	0.549	341	491	metabat_268	NOBIN
tig00057954	30473	0.4125	471	351	metabat_412	NOBIN
tig00057955	13636	0.5758	303	267	hic_358	NOBIN
tig00057957	11304	0.4402	NOBIN	172	hic_253	NOBIN
tig00057959	8142	0.4169	86	302	metabat_678	NOBIN
tig00057961	7941	0.5152	315	668	hic_803	NOBIN
tig00057964	9236	0.5102	130	36	hic_472	NOBIN
tig00057965	20867	0.4511	261	920	metabat_179	NOBIN
tig00057967	16438	0.5478	NOBIN	88	hic_1049	NOBIN
tig00057968	22793	0.4869	242	NOBIN	metabat_158	NOBIN
tig00057969	34723	0.568	455	555	metabat_394	NOBIN
tig00057970	19551	0.4669	622	514	hic_633	NOBIN
tig00057973	6357	0.4219	NOBIN	148	hic_226	NOBIN
tig00057974	16780	0.5268	349	309	hic_405	NOBIN
tig00057975	9751	0.6012	488	221	metabat_430	NOBIN
tig00057976	13965	0.4676	NOBIN	566	hic_690	NOBIN
tig00057979	28388	0.4233	NOBIN	203	hic_288	NOBIN
tig00057980	7014	0.3818	645	NOBIN	metabat_605	NOBIN
tig00057981	17922	0.4471	669	184	metabat_631	NOBIN
tig00057983	14561	0.6276	329	42	hic_539	NOBIN
tig00057984	16313	0.3297	NOBIN	968	hic_1146	NOBIN
tig00057985	12964	0.6193	421	667	metabat_357	NOBIN
tig00057988	8304	0.4383	NOBIN	251	hic_341	NOBIN
tig00057989	9917	0.5821	397	859	metabat_329	NOBIN
tig00057990	8767	0.4095	322	NOBIN	metabat_247	NOBIN
tig00057991	14755	0.5858	628	566	metabat_586	NOBIN
tig00058001	17225	0.4557	524	251	hic_341	NOBIN
tig00058006	12883	0.5564	634	827	hic_980	NOBIN
tig00058008	2557	0.474	NOBIN	987	hic_1165	NOBIN
tig00058009	14270	0.4631	376	634	metabat_306	NOBIN
tig00058011	17782	0.5403	395	615	hic_745	NOBIN
tig00058015	16959	0.4476	NOBIN	592	hic_719	NOBIN
tig00058020	10268	0.2905	NOBIN	111	hic_132	NOBIN
tig00058021	17106	0.4338	626	203	metabat_584	NOBIN
tig00058022	9993	0.4808	NOBIN	517	hic_636	NOBIN
tig00058023	18025	0.4685	328	285	hic_378	NOBIN
tig00058024	21336	0.5312	148	276	hic_368	NOBIN
tig00058027	12132	0.5476	402	88	hic_1049	NOBIN
tig00035132	28912	0.5068	298	139	hic_216	NOBIN
tig00035133	20239	0.5435	NOBIN	737	hic_880	NOBIN
tig00035137	25252	0.5086	147	531	metabat_052	NOBIN
tig00035141	43296	0.515	279	36	hic_472	NOBIN
tig00035143	23486	0.5033	685	314	hic_411	NOBIN
tig00058029	6877	0.584	NOBIN	177	hic_258	NOBIN
tig00058030	13107	0.2834	76	126	metabat_667	NOBIN
tig00058031	39104	0.3194	74	NOBIN	metabat_665	NOBIN
tig00058032	21852	0.5841	355	58	hic_716	NOBIN
tig00058034	11767	0.4705	NOBIN	365	hic_467	NOBIN
tig00058036	19386	0.4145	NOBIN	235	hic_323	NOBIN
tig00058040	9452	0.544	597	802	metabat_551	NOBIN
tig00006785	20862	0.4931	288	828	metabat_208	NOBIN
tig00006786	19450	0.5101	259	1134	metabat_176	NOBIN
tig00006791	6459	0.6191	NOBIN	725	hic_867	NOBIN
tig00006799	155952	0.3907	273	131	hic_208	NOBIN
tig00006803	10643	0.529	292	706	hic_846	NOBIN
tig00006804	19995	0.4712	376	538	hic_659	NOBIN
tig00006806	35151	0.5552	58	1099	metabat_543	NOBIN
tig00058041	10326	0.3662	457	NOBIN	metabat_396	NOBIN
tig00058042	11321	0.475	NOBIN	1057	hic_062	NOBIN
tig00058045	8844	0.3696	NOBIN	755	hic_900	NOBIN
tig00058048	9648	0.6219	455	238	metabat_394	NOBIN
tig00058050	21229	0.4765	291	85	metabat_212	NOBIN
tig00058051	7322	0.5344	389	911	metabat_320	NOBIN
tig00058054	5073	0.4837	NOBIN	744	hic_888	NOBIN
tig00058057	24026	0.5194	NOBIN	403	hic_510	NOBIN
tig00058060	20115	0.5049	643	42	metabat_603	NOBIN
tig00058062	16106	0.484	297	269	hic_360	NOBIN
tig00058065	13846	0.6266	508	935	hic_1109	NOBIN
tig00058069	12710	0.4549	NOBIN	827	hic_980	NOBIN
tig00058071	11311	0.4845	NOBIN	757	hic_902	NOBIN
tig00058073	13382	0.5384	79	222	hic_309	NOBIN
tig00058075	17670	0.5065	315	837	metabat_239	NOBIN
tig00058076	14603	0.4377	486	94	hic_1126	NOBIN
tig00058079	13681	0.3198	250	NOBIN	metabat_167	NOBIN
tig00058080	13300	0.512	521	277	hic_369	NOBIN
tig00058081	13278	0.3323	249	404	hic_511	NOBIN
tig00058082	21017	0.4636	340	204	metabat_267	NOBIN
tig00058084	11520	0.4328	NOBIN	1036	hic_039	NOBIN
tig00058086	6407	0.4255	89	43	hic_550	NOBIN
tig00058092	13200	0.5957	628	444	metabat_586	NOBIN
tig00058093	11837	0.4972	271	292	hic_386	NOBIN
tig00058097	26148	0.5001	149	259	metabat_054	NOBIN
tig00058103	23583	0.5866	245	363	metabat_161	NOBIN
tig00058106	22013	0.3556	23	991	hic_1170	NOBIN
tig00058109	11172	0.5493	NOBIN	136	hic_213	NOBIN
tig00058111	10591	0.4317	NOBIN	1042	hic_046	NOBIN
tig00058113	11708	0.5475	155	76	hic_916	NOBIN
tig00058114	11483	0.6264	304	625	metabat_227	NOBIN
tig00058116	13711	0.5303	NOBIN	753	hic_898	NOBIN
tig00058117	8890	0.3981	NOBIN	645	hic_778	NOBIN
tig00058120	17561	0.5111	327	696	metabat_252	NOBIN
tig00058122	14902	0.4711	NOBIN	215	hic_301	NOBIN
tig00058124	11901	0.6204	NOBIN	238	hic_326	NOBIN
tig00058126	14257	0.4778	99	150	metabat_692	NOBIN
tig00058128	16555	0.4889	NOBIN	758	hic_903	NOBIN
tig00058130	25960	0.4762	NOBIN	365	hic_467	NOBIN
tig00058132	17005	0.5258	NOBIN	163	hic_243	NOBIN
tig00058137	11554	0.3562	233	122	hic_198	NOBIN
tig00058139	11223	0.3392	NOBIN	627	hic_758	NOBIN
tig00058140	15136	0.399	489	317	hic_414	NOBIN
tig00058141	19421	0.5059	189	396	metabat_098	NOBIN
tig00058143	8998	0.5864	488	52	hic_650	NOBIN
tig00058145	15884	0.5375	92	871	metabat_685	NOBIN
tig00058150	18603	0.3344	NOBIN	122	hic_198	NOBIN
tig00058152	22146	0.4291	229	806	hic_957	NOBIN
tig00058155	25101	0.4271	641	65	metabat_601	NOBIN
tig00058157	23855	0.4975	191	242	hic_331	NOBIN
tig00058160	22686	0.4783	348	649	metabat_275	NOBIN
tig00058161	9243	0.672	NOBIN	177	hic_258	NOBIN
tig00058163	12041	0.4185	641	65	metabat_601	NOBIN
tig00058165	10800	0.5697	35	909	metabat_288	NOBIN
tig00058167	27443	0.3935	412	591	metabat_347	NOBIN
tig00058168	8700	0.4629	NOBIN	457	hic_569	NOBIN
tig00058169	10299	0.4572	NOBIN	279	hic_371	NOBIN
tig00058171	14280	0.3286	250	NOBIN	metabat_167	NOBIN
tig00058173	14552	0.4525	125	178	metabat_028	NOBIN
tig00058177	27122	0.4711	33	11	hic_195	hic_195
tig00058182	14164	0.4266	308	570	hic_695	NOBIN
tig00058183	17055	0.5866	455	433	metabat_394	NOBIN
tig00058184	19100	0.4588	620	383	metabat_578	NOBIN
tig00058185	10912	0.3625	NOBIN	620	hic_751	NOBIN
tig00058186	8080	0.5723	NOBIN	606	hic_735	NOBIN
tig00058188	9037	0.4536	NOBIN	646	hic_779	NOBIN
tig00058191	21317	0.4492	620	208	metabat_578	NOBIN
tig00058193	6128	0.4927	NOBIN	196	hic_279	NOBIN
tig00035144	25594	0.5507	226	15	hic_239	NOBIN
tig00035146	21279	0.5476	560	990	metabat_511	NOBIN
tig00035147	9982	0.5306	NOBIN	389	hic_493	NOBIN
tig00035151	11154	0.4819	231	122	hic_198	NOBIN
tig00035152	18629	0.5562	224	579	metabat_138	NOBIN
tig00035154	28340	0.4266	523	1024	hic_026	NOBIN
tig00035162	10939	0.4825	633	10	hic_110	hic_110
tig00035163	15861	0.4291	222	163	hic_243	NOBIN
tig00035164	20939	0.5202	327	368	metabat_252	NOBIN
tig00058197	7101	0.5813	628	563	metabat_586	NOBIN
tig00058201	11277	0.2937	382	NOBIN	metabat_313	NOBIN
tig00058202	16290	0.4103	NOBIN	258	hic_348	NOBIN
tig00058205	8827	0.5366	381	118	metabat_312	NOBIN
tig00058210	14279	0.5779	488	221	metabat_430	NOBIN
tig00058211	19334	0.3505	74	269	hic_360	NOBIN
tig00058214	15216	0.5711	589	540	metabat_542	NOBIN
tig00058215	9186	0.5538	NOBIN	313	hic_410	NOBIN
tig00058216	12068	0.4827	287	518	hic_637	NOBIN
tig00058220	19541	0.5052	NOBIN	337	hic_436	NOBIN
tig00058222	10191	0.5917	326	587	hic_713	NOBIN
tig00058224	16957	0.4759	NOBIN	122	hic_198	NOBIN
tig00058227	19571	0.633	210	268	hic_359	NOBIN
tig00058228	8785	0.548	NOBIN	280	hic_373	NOBIN
tig00058230	11189	0.4672	593	89	hic_1060	NOBIN
tig00058231	10501	0.5979	690	608	metabat_655	NOBIN
tig00006812	12662	0.517	397	859	metabat_329	NOBIN
tig00006835	17898	0.4684	NOBIN	196	hic_279	NOBIN
tig00006838	30660	0.5469	58	1067	metabat_543	NOBIN
tig00006839	168142	0.5647	490	72	hic_872	NOBIN
tig00006840	17386	0.4534	612	510	metabat_569	NOBIN
tig00058232	6214	0.514	415	681	metabat_350	NOBIN
tig00058233	11654	0.5414	349	309	hic_405	NOBIN
tig00058236	26452	0.427	641	65	metabat_601	NOBIN
tig00058238	20856	0.5878	NOBIN	179	hic_260	NOBIN
tig00058241	11907	0.4674	422	389	hic_493	NOBIN
tig00058243	21789	0.5806	605	461	hic_574	NOBIN
tig00058244	20369	0.5239	294	264	metabat_215	NOBIN
tig00058246	13945	0.4848	244	188	hic_270	NOBIN
tig00058250	19668	0.4797	156	163	metabat_062	NOBIN
tig00058253	12510	0.3439	74	NOBIN	metabat_665	NOBIN
tig00058255	9760	0.4835	NOBIN	152	hic_231	NOBIN
tig00058257	16330	0.3318	188	269	hic_360	NOBIN
tig00058258	22561	0.2997	181	752	metabat_090	NOBIN
tig00058261	19001	0.4141	524	73	hic_883	NOBIN
tig00058262	19404	0.4936	383	484	metabat_314	NOBIN
tig00058264	5565	0.4753	291	324	metabat_212	NOBIN
tig00058265	17139	0.4968	328	836	metabat_253	NOBIN
tig00058267	19019	0.4352	NOBIN	332	hic_431	NOBIN
tig00058269	20848	0.4526	NOBIN	229	hic_316	NOBIN
tig00058271	33241	0.5438	555	102	hic_032	NOBIN
tig00058272	14666	0.44	NOBIN	585	hic_711	NOBIN
tig00058274	21880	0.426	NOBIN	416	hic_524	NOBIN
tig00058276	17025	0.3727	439	675	hic_811	NOBIN
tig00058277	15131	0.5569	215	225	hic_312	NOBIN
tig00058279	17817	0.4128	NOBIN	242	hic_331	NOBIN
tig00058280	18228	0.5421	395	467	hic_580	NOBIN
tig00058281	14590	0.5075	NOBIN	411	hic_519	NOBIN
tig00058282	7286	0.4489	NOBIN	660	hic_795	NOBIN
tig00058284	14665	0.5198	59	1086	metabat_554	NOBIN
tig00058285	22693	0.4772	501	24	hic_339	NOBIN
tig00058287	19023	0.2823	11	520	hic_640	NOBIN
tig00058289	9960	0.3108	260	903	metabat_178	NOBIN
tig00058291	16063	0.4177	NOBIN	177	hic_258	NOBIN
tig00058293	6810	0.2533	247	567	hic_691	NOBIN
tig00058299	11891	0.5298	NOBIN	238	hic_326	NOBIN
tig00058301	12478	0.5285	NOBIN	408	hic_515	NOBIN
tig00058302	17845	0.4491	NOBIN	947	hic_1123	NOBIN
tig00058303	16632	0.4372	659	65	metabat_620	NOBIN
tig00058306	12723	0.6127	628	122	metabat_586	NOBIN
tig00058307	21351	0.4858	NOBIN	382	hic_486	NOBIN
tig00058309	12736	0.5236	NOBIN	491	hic_607	NOBIN
tig00058312	20355	0.4394	338	265	hic_356	NOBIN
tig00058315	13504	0.5291	7	347	hic_447	NOBIN
tig00058316	12122	0.4739	NOBIN	188	hic_270	NOBIN
tig00058326	11799	0.4706	268	78	hic_938	NOBIN
tig00058327	28436	0.4572	216	89	hic_1060	NOBIN
tig00058335	2010	0.5562	NOBIN	215	hic_301	NOBIN
tig00058339	21879	0.4146	659	65	metabat_620	NOBIN
tig00058340	10209	0.5733	92	810	metabat_685	NOBIN
tig00058341	8217	0.4665	NOBIN	827	hic_980	NOBIN
tig00058342	18075	0.5484	204	105	hic_065	NOBIN
tig00058343	10369	0.5194	NOBIN	50	hic_628	NOBIN
tig00058345	8459	0.3166	227	NOBIN	metabat_141	NOBIN
tig00058351	26966	0.5069	NOBIN	738	hic_881	NOBIN
tig00058352	13250	0.6244	632	775	hic_922	NOBIN
tig00035166	17280	0.3698	209	336	metabat_121	NOBIN
tig00035167	19656	0.5862	337	105	metabat_263	NOBIN
tig00035171	12564	0.4894	242	26	hic_361	NOBIN
tig00035174	22181	0.535	NOBIN	43	hic_550	NOBIN
tig00035176	33029	0.4667	501	24	hic_339	NOBIN
tig00035180	33165	0.5559	542	525	metabat_491	NOBIN
tig00035181	35408	0.3862	230	205	hic_290	NOBIN
tig00058354	22874	0.4647	125	178	metabat_028	NOBIN
tig00058355	9857	0.6178	NOBIN	262	hic_353	NOBIN
tig00058358	11683	0.44	534	456	metabat_482	NOBIN
tig00058359	15082	0.4682	NOBIN	830	hic_984	NOBIN
tig00058361	17878	0.3994	674	NOBIN	metabat_637	NOBIN
tig00058362	11604	0.5313	NOBIN	706	hic_846	NOBIN
tig00058368	7876	0.5117	149	259	metabat_054	NOBIN
tig00058369	9933	0.4112	243	369	metabat_159	NOBIN
tig00058370	13858	0.5597	339	103	metabat_265	NOBIN
tig00058374	11722	0.3824	NOBIN	229	hic_316	NOBIN
tig00058375	12571	0.503	121	577	metabat_024	NOBIN
tig00058378	8624	0.3776	NOBIN	300	hic_396	NOBIN
tig00058379	16036	0.5401	564	971	metabat_515	NOBIN
tig00058381	19490	0.5248	NOBIN	295	hic_389	NOBIN
tig00058382	23694	0.494	96	512	metabat_689	NOBIN
tig00058384	11519	0.4745	255	272	metabat_172	NOBIN
tig00058388	21366	0.5682	199	258	hic_348	NOBIN
tig00058390	8772	0.4829	252	122	hic_198	NOBIN
tig00058391	17123	0.4579	135	8	hic_1061	NOBIN
tig00058392	15060	0.536	28	102	hic_032	NOBIN
tig00058395	18869	0.4308	390	354	metabat_322	NOBIN
tig00058396	12134	0.4806	NOBIN	362	hic_464	NOBIN
tig00058398	18382	0.4871	125	178	metabat_028	NOBIN
tig00058400	15066	0.3421	74	285	metabat_665	NOBIN
tig00058406	12178	0.4365	NOBIN	538	hic_659	NOBIN
tig00058408	10107	0.4668	125	462	metabat_028	NOBIN
tig00006854	19737	0.5158	259	323	metabat_176	NOBIN
tig00006860	131836	0.5106	446	13	hic_217	hic_217
tig00006873	17226	0.5694	NOBIN	840	hic_995	NOBIN
tig00006881	15776	0.4925	271	18	hic_272	hic_272
tig00006886	8015	0.4337	195	159	hic_238	NOBIN
tig00006890	43439	0.4649	21	123	metabat_133	NOBIN
tig00006892	19796	0.493	288	638	metabat_208	NOBIN
tig00058409	19817	0.4927	NOBIN	821	hic_974	NOBIN
tig00058412	14605	0.5838	628	387	metabat_586	NOBIN
tig00058413	13633	0.6059	632	1139	hic_153	NOBIN
tig00058415	10747	0.4182	189	633	metabat_098	NOBIN
tig00058416	23791	0.4209	291	324	metabat_212	NOBIN
tig00058419	12264	0.5285	205	509	metabat_117	NOBIN
tig00058423	12117	0.6522	NOBIN	620	hic_751	NOBIN
tig00058427	9507	0.5063	327	719	metabat_252	NOBIN
tig00058429	16254	0.4597	340	415	metabat_267	NOBIN
tig00058430	6716	0.4043	NOBIN	431	hic_541	NOBIN
tig00058434	20405	0.6374	508	454	hic_566	NOBIN
tig00058435	22014	0.3567	409	412	hic_520	NOBIN
tig00058436	15703	0.5739	355	461	hic_574	NOBIN
tig00058439	10457	0.3583	101	217	hic_303	NOBIN
tig00058440	9235	0.3233	139	131	hic_208	NOBIN
tig00058443	14158	0.5624	NOBIN	157	hic_236	NOBIN
tig00058444	24676	0.5035	73	675	metabat_664	NOBIN
tig00058450	12881	0.5464	35	209	hic_294	NOBIN
tig00058453	16839	0.5118	99	261	hic_352	NOBIN
tig00058455	9589	0.434	635	313	hic_410	NOBIN
tig00058461	14271	0.444	NOBIN	547	hic_669	NOBIN
tig00058462	27903	0.5276	NOBIN	139	hic_216	NOBIN
tig00058463	18173	0.5097	40	202	metabat_344	NOBIN
tig00058464	19640	0.4912	NOBIN	609	hic_738	NOBIN
tig00058465	19012	0.4266	635	18	hic_272	hic_272
tig00058466	8483	0.4509	299	66	hic_805	NOBIN
tig00058469	9498	0.5199	228	588	metabat_142	NOBIN
tig00058470	30587	0.4615	612	1159	metabat_569	NOBIN
tig00058473	17241	0.5162	NOBIN	52	hic_650	NOBIN
tig00058475	10739	0.5586	205	509	metabat_117	NOBIN
tig00058481	12331	0.5416	NOBIN	77	hic_927	NOBIN
tig00058483	25894	0.5087	NOBIN	694	hic_832	NOBIN
tig00058485	10781	0.4121	534	251	metabat_482	NOBIN
tig00058486	9863	0.6104	NOBIN	174	hic_255	NOBIN
tig00058487	4626	0.4635	NOBIN	603	hic_732	NOBIN
tig00058489	14523	0.4956	552	158	hic_237	NOBIN
tig00058490	16295	0.578	NOBIN	901	hic_1063	NOBIN
tig00058491	25611	0.4739	298	114	hic_165	NOBIN
tig00058492	20269	0.5728	555	110	hic_121	NOBIN
tig00058493	12680	0.4823	564	837	metabat_515	NOBIN
tig00058494	9249	0.4037	150	394	metabat_056	NOBIN
tig00058495	7724	0.5325	NOBIN	408	hic_515	NOBIN
tig00058496	10812	0.4318	NOBIN	27	hic_372	NOBIN
tig00058502	13338	0.4622	213	239	hic_327	NOBIN
tig00058504	22751	0.5808	413	522	hic_642	NOBIN
tig00035186	31817	0.5015	407	214	metabat_341	NOBIN
tig00035189	32464	0.4851	2	644	hic_777	NOBIN
tig00035190	21852	0.3814	101	282	hic_375	NOBIN
tig00035196	23234	0.5123	636	289	hic_382	NOBIN
tig00035198	46252	0.4683	NOBIN	19	hic_283	hic_283
tig00035200	31242	0.5482	236	119	hic_194	NOBIN
tig00035206	27130	0.4163	412	27	metabat_347	NOBIN
tig00035207	26637	0.5165	555	114	hic_165	NOBIN
tig00035208	26224	0.4715	620	253	hic_343	NOBIN
tig00058510	19244	0.5938	326	587	hic_713	NOBIN
tig00058511	11759	0.5478	560	694	metabat_511	NOBIN
tig00058512	7884	0.6546	NOBIN	482	hic_597	NOBIN
tig00058514	11766	0.4795	340	204	metabat_267	NOBIN
tig00058515	12601	0.5577	NOBIN	215	hic_301	NOBIN
tig00058516	29952	0.4989	407	214	metabat_341	NOBIN
tig00058521	10088	0.3687	507	656	metabat_452	NOBIN
tig00058522	23435	0.5684	690	879	metabat_655	NOBIN
tig00058523	22722	0.478	NOBIN	469	hic_582	NOBIN
tig00058525	9079	0.5274	650	660	hic_795	NOBIN
tig00058527	14948	0.557	454	700	hic_840	NOBIN
tig00058528	6361	0.5293	679	424	hic_533	NOBIN
tig00058529	15833	0.5393	315	668	hic_803	NOBIN
tig00058530	18791	0.577	199	258	hic_348	NOBIN
tig00058531	11820	0.4438	NOBIN	141	hic_219	NOBIN
tig00058532	10981	0.4872	NOBIN	493	hic_609	NOBIN
tig00058533	12700	0.3643	NOBIN	336	hic_435	NOBIN
tig00058534	13029	0.3151	674	NOBIN	metabat_637	NOBIN
tig00058535	23063	0.4782	653	341	hic_441	NOBIN
tig00058539	11075	0.4537	254	365	hic_467	NOBIN
tig00058540	13861	0.5433	NOBIN	429	hic_538	NOBIN
tig00058541	10105	0.4994	564	581	hic_707	NOBIN
tig00058546	17044	0.5773	67	835	metabat_643	NOBIN
tig00058548	27318	0.5524	419	530	metabat_354	NOBIN
tig00058551	19275	0.477	NOBIN	55	hic_683	hic_683
tig00058557	11268	0.2964	76	126	metabat_667	NOBIN
tig00058558	17634	0.45	NOBIN	146	hic_224	NOBIN
tig00058560	17269	0.5298	423	637	metabat_359	NOBIN
tig00058562	9142	0.3672	NOBIN	98	hic_1168	NOBIN
tig00058563	10805	0.2409	NOBIN	765	hic_911	NOBIN
tig00058566	15485	0.5304	544	198	metabat_493	NOBIN
tig00058568	20438	0.323	NOBIN	628	hic_759	NOBIN
tig00058569	21542	0.5398	NOBIN	838	hic_992	NOBIN
tig00058570	10946	0.4326	69	106	hic_076	NOBIN
tig00058571	12757	0.5103	348	519	hic_638	NOBIN
tig00058577	17413	0.505	428	960	metabat_364	NOBIN
tig00006893	17517	0.5191	271	583	hic_709	NOBIN
tig00006897	13163	0.5126	NOBIN	958	hic_1135	NOBIN
tig00006909	75178	0.3565	174	131	metabat_082	NOBIN
tig00006914	105128	0.3835	273	131	hic_208	NOBIN
tig00006915	17387	0.4356	656	522	hic_642	NOBIN
tig00006917	7682	0.422	102	362	hic_464	NOBIN
tig00058579	13425	0.6117	NOBIN	749	hic_893	NOBIN
tig00058582	15682	0.4738	429	53	metabat_365	NOBIN
tig00058584	11295	0.4988	NOBIN	339	hic_438	NOBIN
tig00058585	13738	0.5252	NOBIN	119	hic_194	NOBIN
tig00058587	11527	0.5278	108	290	hic_384	NOBIN
tig00058588	13340	0.3105	NOBIN	274	hic_366	NOBIN
tig00058590	15167	0.4841	431	70	hic_850	NOBIN
tig00058592	8368	0.5425	277	556	hic_679	NOBIN
tig00058594	14098	0.5171	392	134	metabat_324	NOBIN
tig00058595	49720	0.6106	343	166	hic_246	NOBIN
tig00058597	14537	0.6353	632	882	hic_1041	NOBIN
tig00058599	16453	0.48	99	261	hic_352	NOBIN
tig00058600	20448	0.5434	399	33	metabat_331	NOBIN
tig00058602	24694	0.3974	619	167	metabat_576	metabat_576
tig00058603	16120	0.4404	218	1021	metabat_131	NOBIN
tig00058604	28193	0.5088	564	971	metabat_515	NOBIN
tig00058605	16764	0.4937	313	593	metabat_237	NOBIN
tig00058606	11470	0.6588	632	817	metabat_591	NOBIN
tig00058607	9126	0.5947	NOBIN	446	hic_557	NOBIN
tig00058609	4846	0.5419	35	909	metabat_288	NOBIN
tig00058616	14825	0.4932	436	21	hic_306	NOBIN
tig00058617	20343	0.443	437	388	metabat_374	NOBIN
tig00058618	13659	0.4779	NOBIN	1031	hic_034	NOBIN
tig00058619	7507	0.5211	440	1060	hic_066	NOBIN
tig00058621	14298	0.431	299	382	hic_486	NOBIN
tig00058622	16142	0.387	NOBIN	62	hic_761	NOBIN
tig00058624	11658	0.5172	327	690	metabat_252	NOBIN
tig00058626	19026	0.3812	209	66	metabat_121	NOBIN
tig00058627	7290	0.5672	597	50	hic_628	NOBIN
tig00058628	11430	0.4993	NOBIN	84	hic_1005	NOBIN
tig00058629	5976	0.6449	206	79	hic_949	NOBIN
tig00058632	4266	0.4313	NOBIN	619	hic_749	NOBIN
tig00058636	12553	0.5488	NOBIN	570	hic_695	NOBIN
tig00058639	13008	0.4639	NOBIN	374	hic_477	NOBIN
tig00058640	17183	0.3322	29	148	metabat_221	NOBIN
tig00058641	12604	0.512	NOBIN	162	hic_242	NOBIN
tig00058643	8637	0.4557	NOBIN	119	hic_194	NOBIN
tig00058645	15801	0.3198	NOBIN	148	hic_226	NOBIN
tig00058646	22272	0.4699	NOBIN	362	hic_464	NOBIN
tig00058649	22104	0.5487	334	149	hic_227	NOBIN
tig00058652	9444	0.4539	315	474	metabat_239	NOBIN
tig00058653	17287	0.4978	348	732	metabat_275	NOBIN
tig00058660	14627	0.3561	NOBIN	647	hic_780	NOBIN
tig00035209	22342	0.5897	199	934	hic_1107	NOBIN
tig00035212	30547	0.5481	NOBIN	39	hic_505	NOBIN
tig00035216	32715	0.5313	130	36	hic_472	NOBIN
tig00035217	8530	0.4571	NOBIN	80	hic_961	NOBIN
tig00035222	25902	0.4652	261	118	metabat_179	NOBIN
tig00035223	22300	0.6624	632	1075	metabat_591	NOBIN
tig00035224	9293	0.4522	470	629	hic_760	NOBIN
tig00035226	26174	0.27	512	41	hic_528	NOBIN
tig00035227	14723	0.4802	271	18	hic_272	hic_272
tig00035229	27314	0.5065	362	888	metabat_291	NOBIN
tig00058663	15747	0.5224	27	760	hic_906	NOBIN
tig00058665	3775	0.3923	145	744	hic_888	NOBIN
tig00058666	17056	0.6064	NOBIN	455	hic_567	NOBIN
tig00058669	12320	0.4066	322	NOBIN	metabat_247	NOBIN
tig00058670	18778	0.4502	NOBIN	384	hic_488	NOBIN
tig00058671	13596	0.5063	NOBIN	958	hic_1135	NOBIN
tig00058673	17372	0.4008	444	542	hic_664	NOBIN
tig00058674	17418	0.4347	NOBIN	266	hic_357	NOBIN
tig00058680	12583	0.4806	246	355	metabat_162	metabat_162
tig00058682	15977	0.5333	NOBIN	225	hic_312	NOBIN
tig00058684	9175	0.4116	NOBIN	426	hic_535	NOBIN
tig00058685	6211	0.527	544	299	metabat_493	NOBIN
tig00058687	19709	0.5864	137	59	metabat_041	NOBIN
tig00058688	10592	0.4724	NOBIN	711	hic_852	NOBIN
tig00058690	14567	0.4742	654	715	metabat_615	NOBIN
tig00058691	10982	0.5146	NOBIN	50	hic_628	NOBIN
tig00058694	13368	0.5212	NOBIN	309	hic_405	NOBIN
tig00058697	20106	0.4048	641	65	metabat_601	NOBIN
tig00058698	12690	0.5439	650	528	metabat_611	NOBIN
tig00058699	5705	0.5418	360	846	metabat_289	NOBIN
tig00058700	14377	0.518	449	551	metabat_387	NOBIN
tig00058702	7465	0.4813	595	108	hic_098	NOBIN
tig00058704	17974	0.4795	328	263	hic_354	NOBIN
tig00058705	9333	0.5136	NOBIN	836	hic_990	NOBIN
tig00058706	18218	0.5015	298	160	hic_240	NOBIN
tig00058707	18125	0.5397	368	114	hic_165	NOBIN
tig00058710	32390	0.4895	NOBIN	262	hic_353	NOBIN
tig00058711	19861	0.4287	452	265	hic_356	NOBIN
tig00058712	17493	0.5243	410	442	metabat_345	metabat_345
tig00058716	8067	0.5205	NOBIN	254	hic_344	NOBIN
tig00058717	26508	0.517	433	75	hic_905	NOBIN
tig00058718	17715	0.4817	294	297	metabat_215	NOBIN
tig00058724	15174	0.5601	NOBIN	242	hic_331	NOBIN
tig00058726	10913	0.4694	486	412	hic_520	NOBIN
tig00058729	14550	0.6089	455	433	metabat_394	NOBIN
tig00058730	29919	0.4639	NOBIN	69	hic_838	NOBIN
tig00058731	13431	0.4624	NOBIN	130	hic_207	NOBIN
tig00058732	17463	0.5431	419	25	metabat_354	NOBIN
tig00058735	9305	0.5608	295	297	metabat_216	NOBIN
tig00006922	92297	0.5829	569	54	hic_672	NOBIN
tig00006928	22415	0.4605	593	829	hic_982	NOBIN
tig00006929	73192	0.5461	569	54	hic_672	NOBIN
tig00006934	14894	0.4911	376	538	hic_659	NOBIN
tig00006948	10780	0.4819	21	829	metabat_133	NOBIN
tig00058736	15881	0.2783	270	908	metabat_189	NOBIN
tig00058737	13422	0.5081	327	527	metabat_252	NOBIN
tig00058738	24549	0.4718	135	NOBIN	metabat_039	NOBIN
tig00058739	17458	0.5615	24	247	hic_336	NOBIN
tig00058741	11874	0.5503	461	NOBIN	metabat_401	NOBIN
tig00058744	12607	0.4801	242	914	metabat_158	NOBIN
tig00058748	10462	0.5589	245	363	metabat_161	NOBIN
tig00058751	12862	0.4585	328	263	hic_354	NOBIN
tig00058758	9279	0.3986	322	272	metabat_247	NOBIN
tig00058760	25716	0.5647	455	409	hic_516	NOBIN
tig00058765	11008	0.2832	382	313	hic_410	NOBIN
tig00058767	14982	0.5166	549	174	metabat_498	NOBIN
tig00058768	10187	0.513	NOBIN	519	hic_638	NOBIN
tig00058769	16059	0.4095	NOBIN	203	hic_288	NOBIN
tig00058770	8245	0.4378	325	969	metabat_250	NOBIN
tig00058772	8148	0.4561	463	163	hic_243	NOBIN
tig00058773	9858	0.4677	NOBIN	86	hic_1027	NOBIN
tig00058774	10820	0.5009	27	361	hic_463	NOBIN
tig00058779	16658	0.4932	288	503	metabat_208	NOBIN
tig00058781	9617	0.378	NOBIN	173	hic_254	NOBIN
tig00058782	9980	0.4039	NOBIN	907	hic_1069	NOBIN
tig00058787	14479	0.4755	268	78	hic_938	NOBIN
tig00058788	12750	0.33	181	628	hic_759	NOBIN
tig00058789	15818	0.4964	465	604	hic_733	NOBIN
tig00058790	10539	0.3004	382	NOBIN	metabat_313	NOBIN
tig00058795	25306	0.32	467	NOBIN	metabat_407	NOBIN
tig00058800	15538	0.4838	328	263	hic_354	NOBIN
tig00058801	21576	0.6197	304	373	hic_476	NOBIN
tig00058803	11351	0.4474	184	680	hic_817	NOBIN
tig00058804	20303	0.4779	NOBIN	341	hic_441	NOBIN
tig00058806	25793	0.4348	267	124	hic_200	NOBIN
tig00058807	12348	0.4972	94	31	hic_417	NOBIN
tig00058809	14482	0.4257	NOBIN	326	hic_424	NOBIN
tig00058812	9669	0.4297	134	345	hic_445	NOBIN
tig00058813	15658	0.5602	137	110	metabat_041	NOBIN
tig00058815	8227	0.4844	292	507	hic_625	NOBIN
tig00035230	8901	0.4942	NOBIN	280	hic_373	NOBIN
tig00035239	15368	0.5137	NOBIN	215	hic_301	NOBIN
tig00035248	29698	0.5062	189	638	metabat_098	NOBIN
tig00035250	10470	0.5377	555	423	hic_532	NOBIN
tig00035256	33239	0.4383	142	193	hic_276	NOBIN
tig00058824	17824	0.4941	NOBIN	152	hic_231	NOBIN
tig00058825	12097	0.3973	644	1068	metabat_604	NOBIN
tig00058829	15839	0.4797	NOBIN	119	hic_194	NOBIN
tig00058830	17284	0.519	64	185	hic_267	NOBIN
tig00058833	17283	0.5481	215	344	hic_444	NOBIN
tig00058834	12890	0.4888	179	417	metabat_087	NOBIN
tig00058835	16127	0.5228	379	250	metabat_309	NOBIN
tig00058839	27577	0.4845	259	22	hic_317	hic_317
tig00058840	7633	0.5374	277	90	hic_1072	NOBIN
tig00058843	19733	0.4851	149	783	metabat_054	NOBIN
tig00058844	14589	0.272	403	39	metabat_337	NOBIN
tig00058848	5928	0.4352	472	1113	metabat_413	NOBIN
tig00058851	13472	0.3281	NOBIN	457	hic_569	NOBIN
tig00058855	20991	0.52	27	152	hic_231	NOBIN
tig00058856	13420	0.4883	NOBIN	261	hic_352	NOBIN
tig00058858	13073	0.489	348	519	hic_638	NOBIN
tig00058859	18496	0.4255	475	1014	metabat_416	NOBIN
tig00058860	24708	0.5794	35	209	hic_294	NOBIN
tig00058862	31096	0.4346	476	449	hic_560	NOBIN
tig00058863	12670	0.49	389	921	metabat_320	NOBIN
tig00058864	20845	0.576	295	400	metabat_216	NOBIN
tig00058865	11980	0.4381	73	632	metabat_664	NOBIN
tig00058866	13504	0.5796	402	215	metabat_336	NOBIN
tig00058871	16932	0.5315	NOBIN	179	hic_260	NOBIN
tig00058872	26983	0.4332	477	378	hic_481	NOBIN
tig00058878	14491	0.455	486	94	hic_1126	NOBIN
tig00058880	18797	0.4808	671	9	hic_1180	NOBIN
tig00058882	13055	0.5848	396	161	metabat_328	NOBIN
tig00058883	2734	0.4192	NOBIN	548	hic_670	NOBIN
tig00058884	14452	0.5426	226	15	hic_239	NOBIN
tig00058885	9258	0.4566	NOBIN	230	hic_318	NOBIN
tig00058887	16536	0.4819	NOBIN	55	hic_683	hic_683
tig00058890	18600	0.4376	299	441	metabat_220	NOBIN
tig00058892	13204	0.4818	595	108	hic_098	NOBIN
tig00058893	16979	0.505	156	285	hic_378	NOBIN
tig00058894	12861	0.4061	134	345	hic_445	NOBIN
tig00058896	15878	0.568	478	889	hic_1048	NOBIN
tig00058897	16240	0.4911	255	51	metabat_172	NOBIN
tig00058899	19513	0.4709	389	321	hic_419	NOBIN
tig00058904	12754	0.4835	637	570	metabat_596	NOBIN
tig00058906	14218	0.4871	NOBIN	135	hic_212	NOBIN
tig00058907	19266	0.4777	219	571	metabat_132	NOBIN
tig00058908	11261	0.5342	NOBIN	143	hic_221	NOBIN
tig00058909	25652	0.3017	11	853	metabat_022	NOBIN
tig00058910	6419	0.5393	NOBIN	828	hic_981	NOBIN
tig00058912	7883	0.6135	NOBIN	536	hic_657	NOBIN
tig00058913	7767	0.4968	620	226	metabat_578	NOBIN
tig00058914	11956	0.52	NOBIN	316	hic_413	NOBIN
tig00058918	12368	0.3205	250	NOBIN	metabat_167	NOBIN
tig00006950	17439	0.5496	108	588	hic_714	NOBIN
tig00006951	20664	0.4797	21	465	metabat_133	NOBIN
tig00006955	141333	0.4842	108	1107	metabat_009	NOBIN
tig00006958	36495	0.4804	288	638	metabat_208	NOBIN
tig00006963	30745	0.4676	33	558	metabat_266	NOBIN
tig00006965	8882	0.4054	73	237	metabat_664	NOBIN
tig00058919	11837	0.5337	398	97	metabat_330	NOBIN
tig00058920	13037	0.4886	NOBIN	285	hic_378	NOBIN
tig00058921	21243	0.3776	NOBIN	302	hic_398	NOBIN
tig00058926	15176	0.5232	129	633	hic_765	NOBIN
tig00058929	15956	0.4757	NOBIN	271	hic_363	NOBIN
tig00058936	12853	0.2627	18	NOBIN	metabat_099	NOBIN
tig00058937	13633	0.3578	NOBIN	955	hic_1132	NOBIN
tig00058938	14457	0.5983	365	305	metabat_294	NOBIN
tig00058942	19187	0.2944	403	310	metabat_337	NOBIN
tig00058944	16507	0.5333	484	358	hic_459	NOBIN
tig00058954	11095	0.522	NOBIN	711	hic_852	NOBIN
tig00058958	23930	0.472	567	506	metabat_518	NOBIN
tig00058959	19231	0.5074	108	514	metabat_009	NOBIN
tig00058960	13226	0.2099	NOBIN	968	hic_1146	NOBIN
tig00058961	16124	0.4437	469	141	metabat_409	NOBIN
tig00058962	9151	0.3821	NOBIN	262	hic_353	NOBIN
tig00058964	22825	0.4801	38	111	hic_132	NOBIN
tig00058967	13136	0.4405	149	673	metabat_054	NOBIN
tig00058968	10887	0.5255	NOBIN	263	hic_354	NOBIN
tig00058969	27567	0.393	NOBIN	850	hic_1006	NOBIN
tig00058970	7990	0.4544	NOBIN	228	hic_315	NOBIN
tig00058972	13748	0.266	188	303	hic_399	NOBIN
tig00058973	21895	0.3291	673	NOBIN	metabat_636	metabat_636
tig00035260	18386	0.654	632	546	hic_668	NOBIN
tig00035263	17802	0.5257	389	76	hic_916	NOBIN
tig00035265	26690	0.5681	396	822	metabat_328	NOBIN
tig00035266	24550	0.4633	486	271	hic_363	NOBIN
tig00035269	29674	0.4499	669	184	metabat_631	NOBIN
tig00035274	30055	0.4697	242	26	hic_361	NOBIN
tig00035282	28339	0.4879	219	NOBIN	metabat_132	NOBIN
tig00058977	24505	0.3621	692	455	metabat_657	NOBIN
tig00058980	14659	0.3276	NOBIN	178	hic_259	NOBIN
tig00058981	14431	0.4589	286	NOBIN	metabat_206	NOBIN
tig00058984	15993	0.5197	NOBIN	215	hic_301	NOBIN
tig00058986	20177	0.6485	632	305	metabat_591	NOBIN
tig00058987	12489	0.473	NOBIN	507	hic_625	NOBIN
tig00058990	7261	0.6466	483	268	hic_359	NOBIN
tig00058992	9548	0.5218	637	183	metabat_596	NOBIN
tig00058993	14381	0.5098	59	811	metabat_554	NOBIN
tig00058994	14955	0.4527	641	65	metabat_601	NOBIN
tig00058995	15649	0.491	NOBIN	340	hic_440	NOBIN
tig00058996	16713	0.541	91	30	metabat_684	NOBIN
tig00058997	12916	0.5084	NOBIN	434	hic_544	NOBIN
tig00059003	10443	0.4749	NOBIN	424	hic_533	NOBIN
tig00059006	10625	0.4973	149	259	metabat_054	NOBIN
tig00059007	14135	0.4816	NOBIN	184	hic_266	NOBIN
tig00059014	19495	0.4885	NOBIN	151	hic_230	NOBIN
tig00059016	11518	0.437	477	437	metabat_418	NOBIN
tig00059019	40111	0.5071	242	26	hic_361	NOBIN
tig00059029	10740	0.4207	NOBIN	55	hic_683	hic_683
tig00059030	11878	0.4691	NOBIN	508	hic_626	NOBIN
tig00059031	12097	0.435	575	547	hic_669	NOBIN
tig00059034	27515	0.5049	NOBIN	193	hic_276	NOBIN
tig00059036	11405	0.5548	NOBIN	143	hic_221	NOBIN
tig00059038	16495	0.4213	NOBIN	678	hic_814	NOBIN
tig00059039	16284	0.5781	482	340	hic_440	NOBIN
tig00059040	12901	0.5872	NOBIN	746	hic_890	NOBIN
tig00059041	25143	0.3834	645	124	hic_200	NOBIN
tig00059043	10885	0.4818	315	978	metabat_239	NOBIN
tig00059044	18724	0.5407	224	151	metabat_138	NOBIN
tig00059053	13293	0.4118	258	540	hic_662	NOBIN
tig00059056	29185	0.4596	325	129	metabat_250	NOBIN
tig00059058	12411	0.4621	166	393	hic_498	NOBIN
tig00059061	16013	0.566	279	36	hic_472	NOBIN
tig00059068	13951	0.5236	183	329	hic_427	NOBIN
tig00059069	10241	0.4905	NOBIN	146	hic_224	NOBIN
tig00059070	20321	0.4737	370	81	hic_972	NOBIN
tig00059072	20747	0.3705	NOBIN	797	hic_946	NOBIN
tig00059073	23599	0.4458	291	324	metabat_212	NOBIN
tig00059075	6693	0.5074	516	50	hic_628	NOBIN
tig00059076	12828	0.4552	325	NOBIN	metabat_250	NOBIN
tig00059079	14792	0.4771	94	31	hic_417	NOBIN
tig00059082	19387	0.45	NOBIN	305	hic_401	NOBIN
tig00059085	15054	0.498	327	719	metabat_252	NOBIN
tig00059088	18337	0.526	NOBIN	160	hic_240	NOBIN
tig00059089	9946	0.4499	NOBIN	712	hic_853	NOBIN
tig00059090	19341	0.3898	642	NOBIN	metabat_602	NOBIN
tig00059092	12271	0.4807	156	759	metabat_062	NOBIN
tig00059093	21948	0.4838	147	724	metabat_052	NOBIN
tig00059095	21012	0.5085	622	207	hic_292	NOBIN
tig00059096	14641	0.4558	NOBIN	95	hic_1137	NOBIN
tig00059101	10716	0.5308	149	259	metabat_054	NOBIN
tig00059102	5710	0.5683	294	528	metabat_215	NOBIN
tig00006973	3682	0.509	NOBIN	955	hic_1132	NOBIN
tig00006984	5383	0.6058	NOBIN	840	hic_995	NOBIN
tig00006997	173596	0.5807	569	74	hic_894	NOBIN
tig00007002	8279	0.463	NOBIN	1134	hic_148	NOBIN
tig00007010	10402	0.3809	NOBIN	636	hic_768	NOBIN
tig00007013	10043	0.4543	NOBIN	355	hic_456	NOBIN
tig00007017	16329	0.279	NOBIN	277	hic_369	NOBIN
tig00059106	4709	0.5371	NOBIN	498	hic_614	NOBIN
tig00059109	8703	0.4994	NOBIN	968	hic_1146	NOBIN
tig00059110	17058	0.5359	294	552	metabat_215	NOBIN
tig00059120	19748	0.489	NOBIN	797	hic_946	NOBIN
tig00059122	15540	0.4446	302	60	metabat_225	NOBIN
tig00059123	7462	0.5883	632	79	hic_949	NOBIN
tig00059124	23231	0.5884	295	400	metabat_216	NOBIN
tig00059128	10512	0.4189	NOBIN	505	hic_623	NOBIN
tig00059129	18988	0.514	398	97	metabat_330	NOBIN
tig00059131	11400	0.5651	NOBIN	418	hic_526	NOBIN
tig00059132	8761	0.501	NOBIN	277	hic_369	NOBIN
tig00059137	13786	0.5436	NOBIN	43	hic_550	NOBIN
tig00059140	15693	0.4631	NOBIN	382	hic_486	NOBIN
tig00059143	8297	0.435	487	848	metabat_429	NOBIN
tig00059145	5400	0.3594	241	355	hic_456	NOBIN
tig00059146	13334	0.4632	651	744	hic_888	NOBIN
tig00035285	44483	0.4524	333	450	hic_562	NOBIN
tig00035292	19986	0.4692	261	487	metabat_179	NOBIN
tig00035302	29165	0.497	637	359	metabat_596	NOBIN
tig00035303	9658	0.4771	491	297	metabat_434	metabat_434
tig00035307	19462	0.4701	431	70	hic_850	NOBIN
tig00035310	27908	0.4847	NOBIN	238	hic_326	NOBIN
tig00059148	14499	0.3844	322	NOBIN	metabat_247	NOBIN
tig00059151	18977	0.5524	190	286	metabat_100	NOBIN
tig00059153	9766	0.5878	282	1035	metabat_202	NOBIN
tig00059157	22960	0.6028	495	737	hic_880	NOBIN
tig00059158	27651	0.4861	189	396	metabat_098	NOBIN
tig00059160	10754	0.5603	NOBIN	827	hic_980	NOBIN
tig00059161	6951	0.4027	195	588	hic_714	NOBIN
tig00059162	6233	0.5128	192	947	hic_1123	NOBIN
tig00059164	9629	0.532	NOBIN	75	hic_905	NOBIN
tig00059165	17851	0.4983	99	309	metabat_692	NOBIN
tig00059166	20136	0.4868	NOBIN	277	hic_369	NOBIN
tig00059167	7494	0.52	407	214	metabat_341	NOBIN
tig00059169	13797	0.5224	693	229	metabat_658	NOBIN
tig00059170	23645	0.4372	347	991	hic_1170	NOBIN
tig00059175	13586	0.5619	NOBIN	574	hic_699	NOBIN
tig00059177	15039	0.4913	544	198	metabat_493	NOBIN
tig00059178	9995	0.5219	327	359	metabat_252	NOBIN
tig00059179	14467	0.4655	427	683	metabat_363	NOBIN
tig00059182	19125	0.4774	626	613	metabat_584	NOBIN
tig00059185	12370	0.4238	NOBIN	376	hic_479	NOBIN
tig00059187	11952	0.351	NOBIN	124	hic_200	NOBIN
tig00059190	12618	0.4563	37	519	hic_638	NOBIN
tig00059191	26018	0.4091	619	167	metabat_576	metabat_576
tig00059194	10203	0.4756	NOBIN	423	hic_532	NOBIN
tig00059195	13819	0.49	492	780	hic_928	NOBIN
tig00059196	10915	0.5125	NOBIN	83	hic_994	NOBIN
tig00059197	11939	0.3257	NOBIN	416	hic_524	NOBIN
tig00059201	17191	0.4844	313	213	metabat_237	NOBIN
tig00059204	9588	0.5828	494	640	metabat_437	NOBIN
tig00059206	36519	0.4419	NOBIN	806	hic_957	NOBIN
tig00059207	14927	0.5168	415	1096	metabat_350	NOBIN
tig00059208	20246	0.536	15	403	metabat_066	NOBIN
tig00059210	13586	0.5026	552	287	hic_380	NOBIN
tig00059211	27895	0.4583	682	318	metabat_646	NOBIN
tig00059217	16234	0.5469	NOBIN	584	hic_710	NOBIN
tig00059219	12182	0.5274	667	89	hic_1060	NOBIN
tig00059220	16561	0.3342	404	94	hic_1126	NOBIN
tig00059223	19563	0.5358	566	269	hic_360	NOBIN
tig00059226	16753	0.4992	106	55	hic_683	hic_683
tig00059227	9464	0.2574	382	NOBIN	metabat_313	NOBIN
tig00059228	16401	0.5685	405	118	hic_193	NOBIN
tig00059234	8998	0.4564	261	347	metabat_179	NOBIN
tig00059237	25754	0.6248	326	587	hic_713	NOBIN
tig00059240	8977	0.3528	43	634	hic_766	NOBIN
tig00059242	12301	0.5403	402	514	metabat_336	NOBIN
tig00059244	26755	0.4735	654	281	metabat_615	NOBIN
tig00059245	13924	0.5044	NOBIN	88	hic_1049	NOBIN
tig00059247	22504	0.5276	277	556	hic_679	NOBIN
tig00059249	12511	0.5231	542	769	metabat_491	NOBIN
tig00059250	12199	0.2817	474	NOBIN	metabat_415	NOBIN
tig00059251	8139	0.6143	NOBIN	373	hic_476	NOBIN
tig00059252	12234	0.5453	33	59	metabat_266	NOBIN
tig00059254	17819	0.4513	390	354	metabat_322	NOBIN
tig00059256	9612	0.4939	332	970	metabat_258	NOBIN
tig00059258	13649	0.5953	488	52	hic_650	NOBIN
tig00059264	8992	0.4272	NOBIN	93	hic_1115	NOBIN
tig00059265	12639	0.5365	NOBIN	962	hic_1140	NOBIN
tig00059267	12368	0.5681	35	209	hic_294	NOBIN
tig00059268	16200	0.6381	483	356	hic_457	NOBIN
tig00059269	17947	0.391	138	645	hic_778	NOBIN
tig00059270	12626	0.548	27	117	hic_192	NOBIN
tig00059277	8123	0.4817	437	388	metabat_374	NOBIN
tig00059282	6000	0.5003	94	225	hic_312	NOBIN
tig00059288	23370	0.5765	137	59	metabat_041	NOBIN
tig00059289	7784	0.3645	439	675	hic_811	NOBIN
tig00059291	9226	0.5007	254	365	hic_467	NOBIN
tig00007026	7144	0.5157	NOBIN	1133	hic_147	NOBIN
tig00007029	140026	0.5127	386	187	metabat_317	NOBIN
tig00007032	21970	0.4851	505	985	hic_1164	NOBIN
tig00007033	9076	0.4974	NOBIN	523	hic_643	NOBIN
tig00007034	8324	0.5566	292	507	hic_625	NOBIN
tig00007043	83608	0.4911	108	791	hic_940	NOBIN
tig00059292	5982	0.5048	100	382	metabat_001	NOBIN
tig00059294	12483	0.3082	29	NOBIN	metabat_221	NOBIN
tig00059296	8390	0.2909	NOBIN	538	hic_659	NOBIN
tig00059298	5934	0.4393	274	27	hic_372	NOBIN
tig00059303	17328	0.5709	494	590	hic_717	NOBIN
tig00059306	12541	0.3155	197	122	metabat_107	NOBIN
tig00059307	15937	0.4892	189	395	metabat_098	NOBIN
tig00035329	30305	0.5616	488	52	hic_650	NOBIN
tig00035334	7833	0.5035	NOBIN	530	hic_651	NOBIN
tig00035335	21328	0.4956	327	368	metabat_252	NOBIN
tig00035336	38996	0.383	NOBIN	429	hic_538	NOBIN
tig00035339	26919	0.3642	273	233	hic_321	NOBIN
tig00035342	15552	0.6109	343	166	hic_246	NOBIN
tig00032925	20186	0.5444	349	224	hic_311	NOBIN
tig00032928	8890	0.5382	NOBIN	275	hic_367	NOBIN
tig00032930	19418	0.5006	NOBIN	583	hic_709	NOBIN
tig00032937	23452	0.4156	644	1068	metabat_604	NOBIN
tig00032941	8620	0.4767	200	173	hic_254	NOBIN
tig00032954	22334	0.4751	NOBIN	40	hic_517	hic_517
tig00032956	11949	0.6627	365	NOBIN	metabat_294	NOBIN
tig00059310	9423	0.4625	NOBIN	830	hic_984	NOBIN
tig00059312	11527	0.4866	117	258	hic_348	NOBIN
tig00059314	12144	0.3716	NOBIN	644	hic_777	NOBIN
tig00059316	12603	0.5039	NOBIN	694	hic_832	NOBIN
tig00059318	12594	0.2836	76	99	metabat_667	NOBIN
tig00059320	12771	0.4947	340	392	metabat_267	NOBIN
tig00059328	18274	0.4553	212	121	hic_197	NOBIN
tig00059330	9658	0.5151	NOBIN	493	hic_609	NOBIN
tig00059331	8327	0.5696	355	58	hic_716	NOBIN
tig00059334	17529	0.3988	NOBIN	302	hic_398	NOBIN
tig00059335	4320	0.5775	NOBIN	1134	hic_148	NOBIN
tig00059338	10646	0.4982	294	168	metabat_215	NOBIN
tig00059340	11515	0.4303	286	413	metabat_206	NOBIN
tig00059342	14095	0.4725	525	44	hic_561	NOBIN
tig00059343	13123	0.4612	NOBIN	164	hic_244	NOBIN
tig00059344	12059	0.5566	479	102	hic_032	NOBIN
tig00059350	14389	0.5871	137	59	metabat_041	NOBIN
tig00059353	7702	0.5945	337	577	metabat_263	NOBIN
tig00059356	13737	0.5225	NOBIN	83	hic_994	NOBIN
tig00059358	12996	0.3451	517	NOBIN	metabat_463	NOBIN
tig00059359	13395	0.5007	NOBIN	869	hic_1026	NOBIN
tig00059365	18032	0.5598	690	608	metabat_655	NOBIN
tig00059368	10150	0.5571	92	76	hic_916	NOBIN
tig00059372	11793	0.5494	155	871	metabat_061	NOBIN
tig00059377	12930	0.5276	389	773	hic_920	NOBIN
tig00059378	7532	0.5428	309	215	metabat_232	NOBIN
tig00059382	14174	0.4791	NOBIN	293	hic_387	NOBIN
tig00059384	4631	0.4692	288	428	hic_537	NOBIN
tig00059385	24359	0.5046	NOBIN	182	hic_264	NOBIN
tig00059387	22691	0.4947	106	55	hic_683	hic_683
tig00059389	23429	0.3153	NOBIN	836	hic_990	NOBIN
tig00059390	17994	0.3167	504	270	metabat_449	NOBIN
tig00059394	14214	0.4038	641	65	metabat_601	NOBIN
tig00059395	17764	0.4572	NOBIN	243	hic_332	NOBIN
tig00059398	21111	0.6426	NOBIN	587	hic_713	NOBIN
tig00059399	18284	0.4702	348	649	metabat_275	NOBIN
tig00059401	14063	0.4746	NOBIN	530	hic_651	NOBIN
tig00059402	15186	0.5464	190	219	metabat_100	NOBIN
tig00059403	13000	0.5015	392	134	metabat_324	NOBIN
tig00059405	9703	0.5261	NOBIN	86	hic_1027	NOBIN
tig00059409	8475	0.315	504	173	metabat_449	NOBIN
tig00059411	15953	0.2861	403	598	metabat_337	NOBIN
tig00059412	5610	0.4856	NOBIN	50	hic_628	NOBIN
tig00059413	9813	0.3285	NOBIN	590	hic_717	NOBIN
tig00059418	9898	0.6619	365	722	metabat_294	NOBIN
tig00059419	14698	0.4486	211	591	hic_718	NOBIN
tig00059421	12585	0.4643	NOBIN	531	hic_652	NOBIN
tig00059424	9905	0.5729	315	668	hic_803	NOBIN
tig00059427	10327	0.5767	155	76	hic_916	NOBIN
tig00059432	13231	0.5012	NOBIN	608	hic_737	NOBIN
tig00059435	16816	0.4209	NOBIN	261	hic_352	NOBIN
tig00059438	14028	0.4971	407	214	metabat_341	NOBIN
tig00059442	22182	0.47	429	53	metabat_365	NOBIN
tig00059443	11502	0.5012	358	428	hic_537	NOBIN
tig00059449	10271	0.4916	654	183	metabat_615	NOBIN
tig00059451	16300	0.5755	137	59	metabat_041	NOBIN
tig00059452	14150	0.55	401	592	hic_719	NOBIN
tig00059453	10610	0.5246	NOBIN	314	hic_411	NOBIN
tig00059455	9075	0.5873	232	NOBIN	metabat_147	NOBIN
tig00059456	12307	0.3982	NOBIN	302	hic_398	NOBIN
tig00059457	14902	0.4562	NOBIN	88	hic_1049	NOBIN
tig00059459	20279	0.4628	254	365	hic_467	NOBIN
tig00059462	12291	0.4137	NOBIN	634	hic_766	NOBIN
tig00059468	12571	0.3606	NOBIN	840	hic_995	NOBIN
tig00059471	13445	0.4816	430	208	metabat_367	NOBIN
tig00059473	13214	0.5915	137	110	metabat_041	NOBIN
tig00007045	77288	0.5001	30	83	metabat_233	NOBIN
tig00007048	9698	0.4896	292	279	hic_371	NOBIN
tig00007064	145116	0.35	174	92	metabat_082	NOBIN
tig00007066	15086	0.5182	636	140	hic_218	NOBIN
tig00007070	101259	0.4054	NOBIN	929	hic_1099	NOBIN
tig00003730	104529	0.4283	505	4	hic_617	hic_617
tig00003732	15538	0.5822	292	840	hic_995	NOBIN
tig00003735	18940	0.5524	58	414	metabat_543	NOBIN
tig00003739	24471	0.4973	292	840	hic_995	NOBIN
tig00003741	29418	0.5707	NOBIN	725	hic_867	NOBIN
tig00003743	21281	0.5746	292	840	hic_995	NOBIN
tig00003764	14396	0.573	263	725	hic_867	NOBIN
tig00003772	25703	0.4701	63	89	hic_1060	NOBIN
tig00000447	17669	0.534	292	654	hic_788	NOBIN
tig00000449	20987	0.5949	263	NOBIN	metabat_181	NOBIN
tig00000450	12198	0.5924	263	NOBIN	metabat_181	NOBIN
tig00000451	12510	0.5558	292	876	hic_1034	NOBIN
tig00000458	11038	0.5785	292	177	hic_258	NOBIN
tig00000460	12545	0.5385	440	833	hic_987	NOBIN
tig00000463	13323	0.512	292	821	hic_974	NOBIN
tig00000031	22286	0.5054	292	1073	hic_080	NOBIN
tig00059478	10894	0.4966	79	416	hic_524	NOBIN
tig00059479	22834	0.5874	495	86	hic_1027	NOBIN
tig00059481	11026	0.5042	NOBIN	851	hic_1007	NOBIN
tig00059487	17938	0.4807	112	962	metabat_014	NOBIN
tig00059489	13342	0.5067	NOBIN	321	hic_419	NOBIN
tig00059490	9672	0.4492	NOBIN	291	hic_385	NOBIN
tig00059492	9305	0.5529	NOBIN	803	hic_954	NOBIN
tig00059499	7837	0.4678	NOBIN	235	hic_323	NOBIN
tig00059502	10411	0.4931	685	314	hic_411	NOBIN
tig00059504	13904	0.4884	268	78	hic_938	NOBIN
tig00059507	11183	0.4628	242	26	hic_361	NOBIN
tig00059515	6037	0.4438	NOBIN	508	hic_626	NOBIN
tig00059518	7720	0.4974	NOBIN	751	hic_896	NOBIN
tig00059519	8468	0.6239	632	546	hic_668	NOBIN
tig00059521	17321	0.5029	419	278	metabat_354	NOBIN
tig00059522	17194	0.5629	560	453	metabat_511	NOBIN
tig00059525	26987	0.598	488	52	hic_650	NOBIN
tig00059526	7271	0.4214	519	144	hic_222	NOBIN
tig00059528	8636	0.422	NOBIN	273	hic_365	NOBIN
tig00059531	14021	0.5224	562	NOBIN	metabat_513	NOBIN
tig00059533	3088	0.6153	NOBIN	739	hic_882	NOBIN
tig00059536	15553	0.5401	NOBIN	86	hic_1027	NOBIN
tig00059537	20344	0.3324	NOBIN	347	hic_447	NOBIN
tig00059540	11529	0.5901	294	457	hic_569	NOBIN
tig00059541	27186	0.3808	NOBIN	639	hic_771	NOBIN
tig00059542	4746	0.5868	365	305	metabat_294	NOBIN
tig00059546	7445	0.4694	620	208	metabat_578	NOBIN
tig00059547	5318	0.4635	NOBIN	828	hic_981	NOBIN
tig00059548	14378	0.3982	510	206	metabat_456	NOBIN
tig00059554	16246	0.6	632	546	hic_668	NOBIN
tig00059562	17408	0.6145	442	171	hic_252	NOBIN
tig00059564	21201	0.5214	27	390	hic_495	NOBIN
tig00059566	13009	0.5681	511	120	metabat_457	NOBIN
tig00059571	21028	0.4229	242	26	hic_361	NOBIN
tig00059573	15661	0.6019	343	166	hic_246	NOBIN
tig00059575	4941	0.4807	NOBIN	53	hic_661	NOBIN
tig00059577	5911	0.4109	587	596	hic_723	NOBIN
tig00059581	17027	0.4427	487	207	hic_292	NOBIN
tig00059582	17954	0.4512	514	424	hic_533	NOBIN
tig00059587	14481	0.5313	NOBIN	102	hic_032	NOBIN
tig00059590	13223	0.453	557	144	hic_222	NOBIN
tig00059592	6917	0.4563	NOBIN	585	hic_711	NOBIN
tig00059596	26838	0.5697	187	86	hic_1027	NOBIN
tig00059597	10157	0.4846	NOBIN	448	hic_559	NOBIN
tig00059600	24089	0.262	512	41	hic_528	NOBIN
tig00059601	23995	0.3749	209	336	metabat_121	NOBIN
tig00059606	14042	0.489	219	1029	metabat_132	NOBIN
tig00059609	13310	0.5228	NOBIN	1084	hic_092	NOBIN
tig00059610	14866	0.5225	269	117	hic_192	NOBIN
tig00059612	8985	0.3212	493	272	metabat_436	NOBIN
tig00059615	11770	0.4986	102	559	metabat_003	NOBIN
tig00059617	10703	0.549	NOBIN	313	hic_410	NOBIN
tig00059622	10978	0.5121	NOBIN	679	hic_815	NOBIN
tig00059625	7212	0.5359	315	978	metabat_239	NOBIN
tig00059630	9368	0.6795	NOBIN	186	hic_268	NOBIN
tig00059633	29426	0.3582	NOBIN	260	hic_351	NOBIN
tig00059636	14356	0.5293	NOBIN	9	hic_1180	NOBIN
tig00059640	16112	0.5929	232	156	metabat_147	NOBIN
tig00059642	20309	0.2635	614	627	hic_758	NOBIN
tig00059645	9848	0.5079	348	448	hic_559	NOBIN
tig00059646	15211	0.5074	NOBIN	36	hic_472	NOBIN
tig00000162	9388	0.5619	440	NOBIN	metabat_378	NOBIN
tig00000163	27660	0.5457	292	1047	hic_051	NOBIN
tig00000165	12984	0.5767	292	473	hic_587	NOBIN
tig00000169	45771	0.5857	263	1047	metabat_181	NOBIN
tig00000170	29004	0.5731	58	177	hic_258	NOBIN
tig00000171	17891	0.573	58	NOBIN	metabat_543	NOBIN
tig00059647	10775	0.2629	382	NOBIN	metabat_313	NOBIN
tig00059648	11204	0.3533	NOBIN	424	hic_533	NOBIN
tig00059655	12691	0.4592	NOBIN	229	hic_316	NOBIN
tig00059657	15368	0.5028	685	447	hic_558	NOBIN
tig00059659	11526	0.5757	456	365	metabat_395	NOBIN
tig00059661	10439	0.5255	128	136	hic_213	NOBIN
tig00059663	11757	0.4942	56	291	metabat_521	NOBIN
tig00059664	20927	0.5052	286	465	hic_578	NOBIN
tig00059666	8943	0.4623	NOBIN	122	hic_198	NOBIN
tig00059668	6304	0.48	147	191	hic_274	NOBIN
tig00059669	9016	0.4657	93	168	hic_248	NOBIN
tig00059673	15236	0.5213	381	772	metabat_312	NOBIN
tig00059674	9084	0.5206	549	68	metabat_498	NOBIN
tig00059679	13223	0.4749	NOBIN	1033	hic_036	NOBIN
tig00059682	6820	0.443	288	352	metabat_208	NOBIN
tig00007083	14103	0.4951	NOBIN	347	hic_447	NOBIN
tig00007084	44210	0.5558	589	612	metabat_542	NOBIN
tig00007089	16212	0.5493	589	540	metabat_542	NOBIN
tig00007096	15422	0.4968	639	411	hic_519	NOBIN
tig00059684	8869	0.5198	NOBIN	76	hic_916	NOBIN
tig00059686	23557	0.4639	NOBIN	274	hic_366	NOBIN
tig00059688	12203	0.3183	188	362	hic_464	NOBIN
tig00059689	17980	0.427	118	266	metabat_020	NOBIN
tig00059692	23353	0.3669	NOBIN	597	hic_724	NOBIN
tig00059693	12773	0.5324	685	182	hic_264	NOBIN
tig00059698	17986	0.3721	NOBIN	542	hic_664	NOBIN
tig00059699	25987	0.3641	NOBIN	83	hic_994	NOBIN
tig00059701	26045	0.4977	30	83	metabat_233	NOBIN
tig00059702	15628	0.3244	178	590	hic_717	NOBIN
tig00059703	6776	0.4687	NOBIN	836	hic_990	NOBIN
tig00059704	6504	0.3919	477	394	metabat_418	NOBIN
tig00059706	9220	0.4927	NOBIN	146	hic_224	NOBIN
tig00059710	5824	0.6159	660	485	metabat_622	NOBIN
tig00059711	20288	0.4943	348	519	hic_638	NOBIN
tig00059719	23386	0.5425	226	15	hic_239	NOBIN
tig00059721	23045	0.5345	177	116	hic_187	NOBIN
tig00059722	11239	0.4865	NOBIN	449	hic_560	NOBIN
tig00059723	20730	0.4541	434	469	hic_582	NOBIN
tig00059724	11195	0.5473	327	486	metabat_252	NOBIN
tig00059738	11091	0.4833	595	108	hic_098	NOBIN
tig00059740	19304	0.4666	242	26	hic_361	NOBIN
tig00059741	23046	0.5381	562	620	hic_751	NOBIN
tig00059742	16066	0.5323	177	118	hic_193	NOBIN
tig00059744	21265	0.5678	NOBIN	520	hic_640	NOBIN
tig00059745	10113	0.4205	161	NOBIN	metabat_068	NOBIN
tig00059746	17190	0.5003	NOBIN	958	hic_1135	NOBIN
tig00059749	19840	0.4913	175	197	metabat_083	NOBIN
tig00059750	15209	0.4224	612	1159	metabat_569	NOBIN
tig00059755	10323	0.5041	357	556	hic_679	NOBIN
tig00059756	12174	0.2978	382	NOBIN	metabat_313	NOBIN
tig00059758	12927	0.4709	620	226	metabat_578	NOBIN
tig00059765	15789	0.5366	NOBIN	758	hic_903	NOBIN
tig00059768	8772	0.4879	39	38	metabat_332	NOBIN
tig00059773	12893	0.5692	14	115	metabat_055	NOBIN
tig00059775	11779	0.4543	638	787	metabat_597	NOBIN
tig00059779	12328	0.5326	579	NOBIN	metabat_531	NOBIN
tig00059782	9731	0.5055	288	585	hic_711	NOBIN
tig00059785	11353	0.5376	389	1090	hic_099	NOBIN
tig00059787	9340	0.4505	202	630	hic_762	NOBIN
tig00059796	15072	0.5548	309	237	metabat_232	NOBIN
tig00059797	6983	0.461	460	277	hic_369	NOBIN
tig00059798	11730	0.5146	315	754	metabat_239	NOBIN
tig00059800	30874	0.3301	250	NOBIN	metabat_167	NOBIN
tig00059802	16845	0.3587	NOBIN	94	hic_1126	NOBIN
tig00059803	26886	0.3639	249	404	hic_511	NOBIN
tig00059809	15138	0.4923	156	535	metabat_062	NOBIN
tig00059810	18013	0.4733	407	214	metabat_341	NOBIN
tig00059814	11506	0.5197	315	754	metabat_239	NOBIN
tig00059815	9263	0.5242	NOBIN	119	hic_194	NOBIN
tig00059816	10259	0.3894	417	119	hic_194	NOBIN
tig00059817	9082	0.5074	502	204	hic_289	NOBIN
tig00059819	8092	0.5068	288	228	metabat_208	NOBIN
tig00059822	16235	0.5125	NOBIN	42	hic_539	NOBIN
tig00035346	16956	0.4754	288	80	metabat_208	NOBIN
tig00035347	35801	0.5596	226	15	hic_239	NOBIN
tig00035348	15434	0.5183	275	711	hic_852	NOBIN
tig00035351	21228	0.4684	NOBIN	1033	hic_036	NOBIN
tig00035352	16350	0.4672	501	24	hic_339	NOBIN
tig00035354	31742	0.4919	414	173	hic_254	NOBIN
tig00035355	20063	0.4388	659	284	hic_377	NOBIN
tig00035357	24944	0.5116	94	31	hic_417	NOBIN
tig00035358	11667	0.4195	NOBIN	374	hic_477	NOBIN
tig00059832	17043	0.5051	633	10	hic_110	hic_110
tig00059834	5492	0.2706	172	303	hic_399	NOBIN
tig00059838	9354	0.5043	627	84	hic_1005	NOBIN
tig00059839	14849	0.4874	NOBIN	431	hic_541	NOBIN
tig00059843	22189	0.4807	NOBIN	271	hic_363	NOBIN
tig00059848	17884	0.4066	NOBIN	229	hic_316	NOBIN
tig00059849	23706	0.4705	437	132	metabat_374	NOBIN
tig00059852	10675	0.5034	NOBIN	146	hic_224	NOBIN
tig00059856	26148	0.4847	NOBIN	89	hic_1060	NOBIN
tig00059862	13522	0.5652	354	1015	metabat_282	NOBIN
tig00059863	13473	0.4775	464	736	hic_879	NOBIN
tig00059864	12581	0.5738	NOBIN	387	hic_491	NOBIN
tig00059865	8714	0.4741	NOBIN	782	hic_930	NOBIN
tig00059866	12411	0.4817	NOBIN	508	hic_626	NOBIN
tig00059869	24571	0.4827	410	631	metabat_345	metabat_345
tig00059871	9056	0.6109	451	53	hic_661	NOBIN
tig00059872	6271	0.4385	134	547	hic_669	NOBIN
tig00059873	18241	0.541	NOBIN	430	hic_540	NOBIN
tig00059877	21340	0.4558	21	180	metabat_133	NOBIN
tig00059879	13370	0.2616	382	NOBIN	metabat_313	NOBIN
tig00059880	10555	0.5091	NOBIN	630	hic_762	NOBIN
tig00059881	21554	0.4896	NOBIN	312	hic_409	NOBIN
tig00007104	7728	0.5311	627	1022	metabat_585	NOBIN
tig00007114	179280	0.4522	207	40	hic_517	hic_517
tig00007119	162057	0.3711	273	19	hic_283	hic_283
tig00007123	74315	0.5042	30	83	metabat_233	NOBIN
tig00007137	11869	0.385	74	NOBIN	metabat_665	NOBIN
tig00059883	23480	0.531	NOBIN	207	hic_292	NOBIN
tig00059884	11577	0.4317	NOBIN	33	hic_439	NOBIN
tig00059886	17724	0.5109	398	97	metabat_330	NOBIN
tig00059890	13102	0.4828	288	691	metabat_208	NOBIN
tig00059894	10352	0.4825	175	95	hic_1137	NOBIN
tig00059896	10393	0.4976	288	686	metabat_208	NOBIN
tig00059897	10946	0.3969	471	591	metabat_412	NOBIN
tig00059898	18238	0.4969	NOBIN	930	hic_1101	NOBIN
tig00059901	6971	0.4645	NOBIN	428	hic_537	NOBIN
tig00059903	11094	0.2708	493	NOBIN	metabat_436	NOBIN
tig00059907	14707	0.3977	5	98	hic_1168	NOBIN
tig00059912	20456	0.4885	390	480	metabat_322	NOBIN
tig00059913	10514	0.424	NOBIN	634	hic_766	NOBIN
tig00059914	11216	0.5143	419	530	metabat_354	NOBIN
tig00059915	18507	0.5226	436	21	hic_306	NOBIN
tig00059919	15783	0.4338	NOBIN	430	hic_540	NOBIN
tig00059925	19400	0.5189	315	754	metabat_239	NOBIN
tig00059927	16707	0.5018	358	261	hic_352	NOBIN
tig00059929	13132	0.3702	NOBIN	570	hic_695	NOBIN
tig00059933	16408	0.5365	NOBIN	88	hic_1049	NOBIN
tig00059934	9361	0.4989	279	36	hic_472	NOBIN
tig00059936	14242	0.545	NOBIN	793	hic_942	NOBIN
tig00059937	17527	0.4377	NOBIN	408	hic_515	NOBIN
tig00059943	10460	0.5645	294	574	hic_699	NOBIN
tig00059944	10183	0.5876	NOBIN	307	hic_403	NOBIN
tig00059948	16209	0.5313	269	760	hic_906	NOBIN
tig00059949	7552	0.5217	13	596	hic_723	NOBIN
tig00059953	20198	0.3616	NOBIN	645	hic_778	NOBIN
tig00059954	15127	0.4937	502	340	hic_440	NOBIN
tig00059955	11150	0.5365	468	568	metabat_408	NOBIN
tig00059956	27072	0.4989	627	84	hic_1005	NOBIN
tig00059957	11607	0.5927	NOBIN	418	hic_526	NOBIN
tig00059959	14996	0.5079	NOBIN	446	hic_557	NOBIN
tig00059960	17165	0.5426	167	278	metabat_074	NOBIN
tig00059964	17552	0.3417	NOBIN	675	hic_811	NOBIN
tig00059967	7112	0.5693	NOBIN	505	hic_623	NOBIN
tig00059969	11521	0.4397	NOBIN	65	hic_794	NOBIN
tig00059972	12526	0.5142	NOBIN	237	hic_325	NOBIN
tig00059975	9446	0.5317	NOBIN	269	hic_360	NOBIN
tig00059977	6218	0.6837	365	722	metabat_294	NOBIN
tig00059978	11687	0.4944	NOBIN	185	hic_267	NOBIN
tig00059980	13310	0.4813	NOBIN	582	hic_708	NOBIN
tig00059982	20928	0.4559	691	230	metabat_656	NOBIN
tig00059985	10017	0.3418	165	302	hic_398	NOBIN
tig00059986	12213	0.4235	NOBIN	550	hic_673	NOBIN
tig00059988	9994	0.4022	164	341	hic_441	NOBIN
tig00059989	9528	0.5666	NOBIN	268	hic_359	NOBIN
tig00059992	15774	0.539	27	361	hic_463	NOBIN
tig00059994	15637	0.4713	NOBIN	389	hic_493	NOBIN
tig00059996	27760	0.4325	NOBIN	235	hic_323	NOBIN
tig00059997	14194	0.4943	303	1121	metabat_226	NOBIN
tig00059998	3877	0.4416	NOBIN	680	hic_817	NOBIN
tig00035361	33671	0.5553	155	76	hic_916	NOBIN
tig00035364	18135	0.3457	NOBIN	229	hic_316	NOBIN
tig00035365	37872	0.6045	488	52	hic_650	NOBIN
tig00035368	11719	0.4277	NOBIN	1033	hic_036	NOBIN
tig00035389	7633	0.4585	NOBIN	133	hic_210	NOBIN
tig00035393	10478	0.4833	NOBIN	716	hic_857	NOBIN
tig00035394	28124	0.5594	256	216	metabat_173	NOBIN
tig00035395	20117	0.5554	NOBIN	215	hic_301	NOBIN
tig00035397	21554	0.4665	620	226	metabat_578	NOBIN
tig00035402	38861	0.3983	412	27	metabat_347	NOBIN
tig00060001	7453	0.4389	644	NOBIN	metabat_604	NOBIN
tig00060002	16943	0.3928	NOBIN	62	hic_761	NOBIN
tig00060007	19509	0.4084	209	823	metabat_121	NOBIN
tig00060010	11160	0.4332	NOBIN	98	hic_1168	NOBIN
tig00060014	22351	0.3457	517	563	hic_687	NOBIN
tig00060015	16989	0.5382	NOBIN	493	hic_609	NOBIN
tig00060018	8290	0.5192	NOBIN	439	hic_549	NOBIN
tig00060021	25449	0.3511	NOBIN	953	hic_1130	NOBIN
tig00060022	9570	0.6321	NOBIN	86	hic_1027	NOBIN
tig00060023	14000	0.4026	311	545	hic_667	NOBIN
tig00060024	20705	0.4699	147	490	metabat_052	NOBIN
tig00060028	11622	0.5145	436	21	hic_306	NOBIN
tig00060030	20174	0.505	502	175	hic_256	NOBIN
tig00060036	12927	0.4621	243	369	metabat_159	NOBIN
tig00060041	12070	0.4754	NOBIN	640	hic_773	NOBIN
tig00060044	10188	0.4527	626	261	hic_352	NOBIN
tig00060047	15380	0.6221	60	211	hic_297	NOBIN
tig00060051	20984	0.4623	244	630	hic_762	NOBIN
tig00060053	12069	0.5834	35	138	hic_215	NOBIN
tig00060054	13178	0.4132	NOBIN	449	hic_560	NOBIN
tig00060060	11964	0.2433	172	521	metabat_080	NOBIN
tig00060061	17778	0.4502	486	94	hic_1126	NOBIN
tig00060064	13668	0.5013	339	556	metabat_265	NOBIN
tig00060065	7907	0.5157	183	329	hic_427	NOBIN
tig00060066	20111	0.4799	244	188	hic_270	NOBIN
tig00060069	13640	0.5435	NOBIN	961	hic_1139	NOBIN
tig00060078	12981	0.4331	NOBIN	119	hic_194	NOBIN
tig00060079	14860	0.5293	NOBIN	607	hic_736	NOBIN
tig00007141	12414	0.3632	249	404	hic_511	NOBIN
tig00007145	10930	0.4231	NOBIN	362	hic_464	NOBIN
tig00007147	9992	0.4837	292	725	hic_867	NOBIN
tig00007149	10917	0.4608	448	390	hic_495	NOBIN
tig00007152	26221	0.4058	160	119	hic_194	NOBIN
tig00007162	25403	0.5025	NOBIN	428	hic_537	NOBIN
tig00060085	5516	0.4293	NOBIN	644	hic_777	NOBIN
tig00060090	24089	0.5273	398	97	metabat_330	NOBIN
tig00060092	11679	0.6043	632	79	hic_949	NOBIN
tig00060093	7678	0.5139	224	427	hic_536	NOBIN
tig00060094	19608	0.5696	NOBIN	86	hic_1027	NOBIN
tig00060097	16634	0.5454	91	30	metabat_684	NOBIN
tig00060098	13749	0.5146	445	90	hic_1072	NOBIN
tig00060099	20313	0.4458	299	441	metabat_220	NOBIN
tig00060101	11657	0.5544	397	859	metabat_329	NOBIN
tig00060104	6221	0.5428	224	427	hic_536	NOBIN
tig00060105	13631	0.4543	525	44	hic_561	NOBIN
tig00060109	27684	0.4679	NOBIN	404	hic_511	NOBIN
tig00060112	8628	0.4665	NOBIN	641	hic_774	NOBIN
tig00060113	18449	0.537	610	622	hic_753	NOBIN
tig00060118	12841	0.5257	NOBIN	275	hic_367	NOBIN
tig00060122	13888	0.508	158	185	hic_267	NOBIN
tig00060124	10876	0.5174	157	412	hic_520	NOBIN
tig00060127	10011	0.5217	NOBIN	543	hic_665	NOBIN
tig00060130	8173	0.5199	627	583	hic_709	NOBIN
tig00060132	14853	0.5701	245	363	metabat_161	NOBIN
tig00060135	14939	0.4455	NOBIN	544	hic_666	NOBIN
tig00060136	18844	0.5311	NOBIN	168	hic_248	NOBIN
tig00060138	23137	0.5844	511	120	metabat_457	NOBIN
tig00060140	17308	0.5295	627	196	hic_279	NOBIN
tig00060141	20117	0.4672	NOBIN	62	hic_761	NOBIN
tig00060142	26713	0.5662	495	766	hic_912	NOBIN
tig00060149	8113	0.5072	454	700	hic_840	NOBIN
tig00060150	21753	0.5306	445	447	hic_558	NOBIN
tig00060152	16988	0.5198	552	685	hic_822	NOBIN
tig00060153	12773	0.5393	544	299	metabat_493	NOBIN
tig00060155	15302	0.4647	NOBIN	835	hic_989	NOBIN
tig00060157	24586	0.5207	NOBIN	207	hic_292	NOBIN
tig00060160	17043	0.6025	NOBIN	629	hic_760	NOBIN
tig00060162	21329	0.589	442	171	hic_252	NOBIN
tig00060164	8613	0.4559	271	168	hic_248	NOBIN
tig00060165	12967	0.539	564	837	metabat_515	NOBIN
tig00060167	8927	0.5967	NOBIN	600	hic_729	NOBIN
tig00060169	25509	0.5246	379	252	metabat_309	NOBIN
tig00060171	11416	0.5484	279	36	hic_472	NOBIN
tig00060172	16460	0.4086	519	144	hic_222	NOBIN
tig00060173	11956	0.5204	NOBIN	277	hic_369	NOBIN
tig00060176	17812	0.5541	555	154	hic_233	NOBIN
tig00060177	24681	0.4995	379	250	metabat_309	NOBIN
tig00035405	14234	0.3786	152	831	hic_985	NOBIN
tig00035411	10785	0.3511	249	404	hic_511	NOBIN
tig00035417	7075	0.4516	NOBIN	383	hic_487	NOBIN
tig00035420	18048	0.6416	632	824	metabat_591	NOBIN
tig00035423	7428	0.4877	73	526	metabat_664	NOBIN
tig00035428	32803	0.3928	NOBIN	176	hic_257	NOBIN
tig00060181	9414	0.4992	315	754	metabat_239	NOBIN
tig00060182	12936	0.5698	455	433	metabat_394	NOBIN
tig00060187	15633	0.3885	NOBIN	629	hic_760	NOBIN
tig00060188	16717	0.6635	632	1101	metabat_591	NOBIN
tig00060190	16013	0.49	NOBIN	457	hic_569	NOBIN
tig00060194	17261	0.5127	NOBIN	215	hic_301	NOBIN
tig00060197	12550	0.5207	108	585	hic_711	NOBIN
tig00060198	3361	0.5091	NOBIN	215	hic_301	NOBIN
tig00060199	15101	0.4431	642	111	hic_132	NOBIN
tig00060200	10137	0.6255	73	593	metabat_664	NOBIN
tig00060204	12779	0.5015	NOBIN	574	hic_699	NOBIN
tig00060205	4618	0.4088	NOBIN	674	hic_810	NOBIN
tig00060207	21055	0.4708	691	146	metabat_656	NOBIN
tig00060214	14256	0.4313	NOBIN	566	hic_690	NOBIN
tig00060215	15240	0.503	327	719	metabat_252	NOBIN
tig00060218	15326	0.6642	365	1101	metabat_294	NOBIN
tig00060220	13808	0.4607	390	596	metabat_322	NOBIN
tig00060221	8739	0.4208	NOBIN	73	hic_883	NOBIN
tig00060222	9339	0.4489	315	947	metabat_239	NOBIN
tig00060227	9811	0.5257	NOBIN	253	hic_343	NOBIN
tig00060228	3841	0.4616	NOBIN	548	hic_670	NOBIN
tig00060230	17690	0.6194	660	485	metabat_622	NOBIN
tig00060233	14785	0.5215	309	359	metabat_232	NOBIN
tig00060234	16347	0.5035	436	21	hic_306	NOBIN
tig00060238	19095	0.5413	649	237	metabat_609	NOBIN
tig00060244	5801	0.5153	69	686	hic_823	NOBIN
tig00060248	9440	0.3706	NOBIN	319	hic_416	NOBIN
tig00060249	11898	0.4888	445	90	hic_1072	NOBIN
tig00060251	11412	0.5291	NOBIN	9	hic_1180	NOBIN
tig00060252	19207	0.3858	NOBIN	141	hic_219	NOBIN
tig00060255	22593	0.5864	NOBIN	390	hic_495	NOBIN
tig00060257	14213	0.4297	NOBIN	599	hic_726	NOBIN
tig00060260	11959	0.3602	NOBIN	505	hic_623	NOBIN
tig00060261	13025	0.5477	109	516	hic_635	NOBIN
tig00060263	15402	0.4169	153	124	metabat_059	NOBIN
tig00060264	5669	0.4955	595	296	metabat_549	NOBIN
tig00060269	9643	0.4419	NOBIN	636	hic_768	NOBIN
tig00060270	6131	0.5069	NOBIN	519	hic_638	NOBIN
tig00060272	14443	0.5599	155	1106	metabat_061	NOBIN
tig00060278	24776	0.4198	556	98	metabat_506	NOBIN
tig00060280	15038	0.5445	294	682	metabat_215	NOBIN
tig00060281	9558	0.6477	483	268	hic_359	NOBIN
tig00060282	16003	0.4005	534	251	metabat_482	NOBIN
tig00060283	9342	0.4829	502	204	hic_289	NOBIN
tig00007164	199079	0.3493	616	1	metabat_573	NOBIN
tig00007169	2313	0.4738	NOBIN	488	hic_603	NOBIN
tig00007193	60054	0.5004	259	323	metabat_176	NOBIN
tig00007194	25895	0.4974	108	878	metabat_009	NOBIN
tig00007197	15228	0.5278	58	1081	metabat_543	NOBIN
tig00060284	21950	0.4626	315	58	hic_716	NOBIN
tig00060287	10727	0.637	632	186	hic_268	NOBIN
tig00060288	15339	0.6278	304	610	hic_740	NOBIN
tig00060291	13153	0.6083	483	356	hic_457	NOBIN
tig00060293	23525	0.6103	304	610	hic_740	NOBIN
tig00060294	14991	0.4325	NOBIN	300	hic_396	NOBIN
tig00060300	16206	0.5107	189	557	metabat_098	NOBIN
tig00060302	4523	0.4539	NOBIN	173	hic_254	NOBIN
tig00060304	13304	0.4386	574	945	metabat_526	NOBIN
tig00060307	19298	0.5484	381	644	metabat_312	NOBIN
tig00060308	16525	0.61	240	799	hic_948	NOBIN
tig00060309	15170	0.4094	138	205	hic_290	NOBIN
tig00060316	23714	0.5394	395	615	hic_745	NOBIN
tig00060320	14293	0.3545	111	588	hic_714	NOBIN
tig00060329	21203	0.5052	236	428	metabat_151	NOBIN
tig00060331	15941	0.4318	612	437	metabat_569	NOBIN
tig00060333	5777	0.2867	36	620	hic_751	NOBIN
tig00060338	22858	0.5236	549	174	metabat_498	NOBIN
tig00060346	18886	0.3371	249	404	hic_511	NOBIN
tig00060348	15612	0.3767	101	217	hic_303	NOBIN
tig00060352	21126	0.6115	146	295	hic_389	NOBIN
tig00060353	16202	0.4723	593	168	hic_248	NOBIN
tig00060354	8315	0.5158	NOBIN	280	hic_373	NOBIN
tig00060357	18851	0.5655	245	363	metabat_161	NOBIN
tig00060360	14855	0.4769	525	44	hic_561	NOBIN
tig00060362	16024	0.3683	NOBIN	645	hic_778	NOBIN
tig00060365	7937	0.5474	407	101	metabat_341	NOBIN
tig00060367	17900	0.4872	328	261	hic_352	NOBIN
tig00035442	12590	0.5065	428	829	metabat_364	NOBIN
tig00035444	17293	0.4342	390	NOBIN	metabat_322	NOBIN
tig00035447	27767	0.5602	NOBIN	799	hic_948	NOBIN
tig00035450	23418	0.518	689	185	hic_267	NOBIN
tig00035451	14180	0.4264	NOBIN	590	hic_717	NOBIN
tig00035454	16832	0.2971	143	NOBIN	metabat_048	NOBIN
tig00035460	9753	0.4382	682	277	metabat_646	NOBIN
tig00035462	20543	0.4581	325	129	metabat_250	NOBIN
tig00035464	7398	0.4838	NOBIN	111	hic_132	NOBIN
tig00035472	38082	0.5877	511	120	metabat_457	NOBIN
tig00060368	7241	0.5263	NOBIN	215	hic_301	NOBIN
tig00060369	15451	0.5454	NOBIN	297	hic_391	NOBIN
tig00060372	6285	0.3578	NOBIN	566	hic_690	NOBIN
tig00060374	10348	0.4986	328	431	hic_541	NOBIN
tig00060376	11894	0.4576	472	168	hic_248	NOBIN
tig00060380	2937	0.6765	NOBIN	186	hic_268	NOBIN
tig00060381	16004	0.5664	482	102	hic_032	NOBIN
tig00060393	24984	0.5895	326	587	hic_713	NOBIN
tig00060401	11107	0.4897	633	10	hic_110	hic_110
tig00060404	13278	0.4681	503	182	metabat_448	NOBIN
tig00060407	4346	0.4694	390	503	metabat_322	NOBIN
tig00060408	12112	0.5417	320	179	metabat_245	NOBIN
tig00060409	12956	0.6249	206	186	hic_268	NOBIN
tig00060410	11816	0.5363	334	429	hic_538	NOBIN
tig00060414	10337	0.4359	460	374	hic_477	NOBIN
tig00060417	9456	0.2543	188	446	hic_557	NOBIN
tig00060418	8248	0.5891	355	58	hic_716	NOBIN
tig00060423	13076	0.4994	637	176	metabat_596	NOBIN
tig00060424	11251	0.4624	314	285	hic_378	NOBIN
tig00060425	16528	0.4981	NOBIN	563	hic_687	NOBIN
tig00060427	8159	0.4398	NOBIN	782	hic_930	NOBIN
tig00060429	13244	0.551	187	86	hic_1027	NOBIN
tig00060430	15468	0.427	100	328	metabat_001	NOBIN
tig00060444	11880	0.396	471	422	metabat_412	NOBIN
tig00060453	9476	0.4973	47	238	metabat_421	NOBIN
tig00060455	21782	0.5606	303	267	hic_358	NOBIN
tig00060456	19259	0.5616	141	125	hic_201	NOBIN
tig00060458	7839	0.4923	NOBIN	411	hic_519	NOBIN
tig00060459	27822	0.5024	340	175	metabat_267	NOBIN
tig00060461	18928	0.4214	89	43	hic_550	NOBIN
tig00060463	13541	0.4711	NOBIN	148	hic_226	NOBIN
tig00060464	10917	0.4213	471	218	metabat_412	NOBIN
tig00060467	18373	0.4887	NOBIN	52	hic_650	NOBIN
tig00060479	14675	0.4022	NOBIN	193	hic_276	NOBIN
tig00060481	14797	0.5248	398	97	metabat_330	NOBIN
tig00060483	33715	0.4543	556	337	metabat_506	NOBIN
tig00060488	32228	0.4968	431	70	hic_850	NOBIN
tig00060490	41102	0.409	322	NOBIN	metabat_247	NOBIN
tig00060492	12146	0.5149	679	570	hic_695	NOBIN
tig00060494	16244	0.3834	NOBIN	135	hic_212	NOBIN
tig00060495	16064	0.3789	619	167	metabat_576	metabat_576
tig00060502	13903	0.5087	NOBIN	1041	hic_045	NOBIN
tig00007201	19134	0.5553	58	1067	metabat_543	NOBIN
tig00007214	28122	0.4882	108	1069	hic_075	NOBIN
tig00007228	7655	0.4372	612	NOBIN	metabat_569	NOBIN
tig00007232	9778	0.5505	3	462	hic_575	NOBIN
tig00007246	7780	0.5135	NOBIN	354	hic_455	NOBIN
tig00007255	125127	0.5281	639	2	hic_395	hic_395
tig00060503	10765	0.5655	NOBIN	797	hic_946	NOBIN
tig00060505	12672	0.5574	413	88	hic_1049	NOBIN
tig00060506	10444	0.488	NOBIN	448	hic_559	NOBIN
tig00060507	7100	0.617	365	817	metabat_294	NOBIN
tig00060509	8883	0.5012	NOBIN	176	hic_257	NOBIN
tig00060525	13999	0.4915	370	621	hic_752	NOBIN
tig00060527	23556	0.4302	486	571	hic_696	NOBIN
tig00060531	28034	0.3937	252	NOBIN	metabat_169	NOBIN
tig00060534	24922	0.5641	326	587	hic_713	NOBIN
tig00060535	14183	0.5522	650	198	metabat_611	NOBIN
tig00060538	11605	0.5169	521	NOBIN	metabat_468	NOBIN
tig00060542	10306	0.5617	81	315	metabat_673	NOBIN
tig00060543	20122	0.6264	304	194	hic_277	NOBIN
tig00060544	18259	0.6004	488	221	metabat_430	NOBIN
tig00060545	21150	0.3357	74	845	metabat_665	NOBIN
tig00060546	7930	0.542	35	909	metabat_288	NOBIN
tig00060547	6696	0.349	NOBIN	682	hic_819	NOBIN
tig00060548	9889	0.4086	NOBIN	169	hic_249	NOBIN
tig00060550	10964	0.4782	NOBIN	430	hic_540	NOBIN
tig00060551	15524	0.5102	NOBIN	127	hic_203	NOBIN
tig00060553	13879	0.4619	237	233	metabat_152	NOBIN
tig00060555	7843	0.6097	263	725	hic_867	NOBIN
tig00060557	12646	0.53	649	678	metabat_609	NOBIN
tig00060559	9561	0.4725	79	524	metabat_670	NOBIN
tig00035474	14537	0.4797	100	NOBIN	metabat_001	NOBIN
tig00035475	19112	0.5143	148	152	hic_231	NOBIN
tig00035476	13372	0.4557	268	78	hic_938	NOBIN
tig00035481	27347	0.4984	94	31	hic_417	NOBIN
tig00035482	19941	0.5394	446	963	metabat_384	NOBIN
tig00035483	28029	0.3238	517	568	hic_692	NOBIN
tig00035484	16554	0.4543	475	1014	metabat_416	NOBIN
tig00035494	18887	0.4109	641	65	metabat_601	NOBIN
tig00060560	11536	0.4816	183	329	hic_427	NOBIN
tig00060562	21107	0.566	NOBIN	487	hic_602	NOBIN
tig00060565	15283	0.4867	133	122	hic_198	NOBIN
tig00060566	7429	0.5481	341	577	metabat_268	NOBIN
tig00060567	11069	0.4511	NOBIN	111	hic_132	NOBIN
tig00060574	10552	0.5782	NOBIN	143	hic_221	NOBIN
tig00060577	13304	0.5683	232	NOBIN	metabat_147	NOBIN
tig00060579	12882	0.5381	NOBIN	154	hic_233	NOBIN
tig00060580	18475	0.5473	47	409	hic_516	NOBIN
tig00060581	27294	0.5259	398	97	metabat_330	NOBIN
tig00060582	17987	0.582	NOBIN	207	hic_292	NOBIN
tig00060583	8994	0.6043	632	NOBIN	metabat_591	NOBIN
tig00060584	19056	0.4695	663	84	hic_1005	NOBIN
tig00060585	10514	0.5788	236	759	metabat_151	NOBIN
tig00060590	10749	0.6055	NOBIN	760	hic_906	NOBIN
tig00060593	16246	0.5061	NOBIN	685	hic_822	NOBIN
tig00060598	14652	0.3766	NOBIN	262	hic_353	NOBIN
tig00060601	9686	0.3958	659	65	metabat_620	NOBIN
tig00060610	16847	0.4713	95	89	hic_1060	NOBIN
tig00060613	15613	0.3036	NOBIN	122	hic_198	NOBIN
tig00060614	16175	0.4627	108	136	hic_213	NOBIN
tig00060616	9407	0.5799	NOBIN	258	hic_348	NOBIN
tig00060618	20044	0.5718	236	118	metabat_151	NOBIN
tig00060621	17454	0.3424	NOBIN	519	hic_638	NOBIN
tig00060627	12050	0.6058	NOBIN	461	hic_574	NOBIN
tig00060629	7090	0.5068	349	309	hic_405	NOBIN
tig00060630	24767	0.4581	125	178	metabat_028	NOBIN
tig00060632	12680	0.5874	295	35	metabat_216	NOBIN
tig00060633	6478	0.4784	NOBIN	686	hic_823	NOBIN
tig00060634	20548	0.4035	692	455	metabat_657	NOBIN
tig00060638	29278	0.3859	138	205	hic_290	NOBIN
tig00060646	14651	0.5223	148	276	hic_368	NOBIN
tig00060649	8358	0.4392	390	263	hic_354	NOBIN
tig00060658	17823	0.4369	NOBIN	141	hic_219	NOBIN
tig00060660	10640	0.4784	NOBIN	125	hic_201	NOBIN
tig00060663	21298	0.5865	337	320	metabat_263	NOBIN
tig00060678	7452	0.4636	522	280	hic_373	NOBIN
tig00060679	12588	0.4407	332	16	hic_250	hic_250
tig00060685	12636	0.5444	NOBIN	258	hic_348	NOBIN
tig00060690	5689	0.4913	288	548	metabat_208	NOBIN
tig00060691	12336	0.4954	564	837	metabat_515	NOBIN
tig00060692	14382	0.6245	632	882	hic_1041	NOBIN
tig00060694	6283	0.4856	129	1016	metabat_032	NOBIN
tig00060696	12279	0.305	181	201	hic_286	NOBIN
tig00060705	10902	0.503	221	749	hic_893	NOBIN
tig00060707	20344	0.3878	NOBIN	233	hic_321	NOBIN
tig00060709	11291	0.6236	365	546	metabat_294	NOBIN
tig00060710	6424	0.4601	NOBIN	488	hic_603	NOBIN
tig00060711	23381	0.4669	244	184	hic_266	NOBIN
tig00060712	12723	0.4549	390	NOBIN	metabat_322	NOBIN
tig00060714	11829	0.3098	382	NOBIN	metabat_313	NOBIN
tig00060718	12499	0.47	NOBIN	130	hic_207	NOBIN
tig00060723	6644	0.519	127	78	hic_938	NOBIN
tig00060727	8839	0.4081	115	243	hic_332	NOBIN
tig00007258	22046	0.471	33	711	metabat_266	NOBIN
tig00007263	21364	0.5799	58	778	metabat_543	NOBIN
tig00007288	14810	0.5513	NOBIN	321	hic_419	NOBIN
tig00007294	28990	0.3516	NOBIN	1	hic_284	NOBIN
tig00060728	17552	0.4953	NOBIN	55	hic_683	hic_683
tig00060730	29447	0.4838	189	396	metabat_098	NOBIN
tig00060731	18366	0.5966	461	588	metabat_401	NOBIN
tig00060732	20715	0.4836	133	77	hic_927	NOBIN
tig00060733	13021	0.5914	35	909	metabat_288	NOBIN
tig00060734	15088	0.5428	368	114	hic_165	NOBIN
tig00060738	19897	0.5307	NOBIN	280	hic_373	NOBIN
tig00060739	13133	0.5489	360	453	metabat_289	NOBIN
tig00060741	9824	0.449	237	582	metabat_152	NOBIN
tig00060742	14581	0.6123	NOBIN	800	hic_951	NOBIN
tig00060743	17105	0.5133	NOBIN	983	hic_1163	NOBIN
tig00060744	10403	0.5338	57	42	metabat_532	NOBIN
tig00060745	13777	0.5389	28	102	hic_032	NOBIN
tig00060748	10285	0.4835	379	250	metabat_309	NOBIN
tig00060750	14555	0.5867	396	470	metabat_328	NOBIN
tig00060752	14759	0.4287	NOBIN	375	hic_478	NOBIN
tig00060753	10305	0.5073	370	621	hic_752	NOBIN
tig00060756	6720	0.5836	355	58	hic_716	NOBIN
tig00060757	7459	0.5604	NOBIN	430	hic_540	NOBIN
tig00035496	18474	0.5393	386	870	metabat_317	NOBIN
tig00035502	19220	0.5034	606	357	metabat_562	NOBIN
tig00035503	24092	0.4953	370	81	hic_972	NOBIN
tig00035504	28749	0.3503	74	122	metabat_665	NOBIN
tig00035505	17352	0.282	474	201	hic_286	NOBIN
tig00035506	30281	0.4348	95	160	hic_240	NOBIN
tig00035507	21411	0.4742	189	1034	metabat_098	NOBIN
tig00035510	22354	0.5133	627	89	hic_1060	NOBIN
tig00035513	24611	0.4789	NOBIN	221	hic_308	NOBIN
tig00035514	14792	0.4529	595	108	hic_098	NOBIN
tig00060759	15809	0.3428	409	122	hic_198	NOBIN
tig00060765	9383	0.5541	NOBIN	536	hic_657	NOBIN
tig00060768	19887	0.4815	288	340	hic_440	NOBIN
tig00060770	18740	0.5202	NOBIN	557	hic_680	NOBIN
tig00060775	17527	0.5185	148	276	hic_368	NOBIN
tig00060776	16963	0.5129	279	36	hic_472	NOBIN
tig00060778	16678	0.4754	286	45	hic_572	NOBIN
tig00060779	23634	0.5045	286	45	hic_572	NOBIN
tig00060787	25142	0.4664	NOBIN	821	hic_974	NOBIN
tig00060788	2854	0.316	18	437	metabat_099	NOBIN
tig00060789	14246	0.4083	NOBIN	247	hic_336	NOBIN
tig00060790	14882	0.5425	NOBIN	584	hic_710	NOBIN
tig00060792	7592	0.5161	NOBIN	273	hic_365	NOBIN
tig00060796	17958	0.5316	521	571	hic_696	NOBIN
tig00060799	4226	0.5958	632	794	hic_943	NOBIN
tig00060802	15785	0.4883	NOBIN	134	hic_211	NOBIN
tig00060805	19459	0.5646	488	52	hic_650	NOBIN
tig00060806	5519	0.5314	NOBIN	668	hic_803	NOBIN
tig00060808	4147	0.5787	597	802	metabat_551	NOBIN
tig00060810	8042	0.5071	NOBIN	835	hic_989	NOBIN
tig00060812	30866	0.553	NOBIN	262	hic_353	NOBIN
tig00060821	13990	0.3949	5	619	hic_749	NOBIN
tig00060826	13479	0.4296	243	890	metabat_159	NOBIN
tig00060828	15791	0.3769	489	317	hic_414	NOBIN
tig00060831	12827	0.4895	621	125	hic_201	NOBIN
tig00060838	14720	0.5329	320	678	metabat_245	NOBIN
tig00060845	19784	0.6414	483	268	hic_359	NOBIN
tig00060847	9837	0.6813	365	305	metabat_294	NOBIN
tig00060848	23593	0.4454	116	135	hic_212	NOBIN
tig00060850	10201	0.3904	674	828	hic_981	NOBIN
tig00060851	11890	0.4445	NOBIN	147	hic_225	NOBIN
tig00060855	13747	0.5926	683	794	hic_943	NOBIN
tig00060858	27498	0.4784	491	136	metabat_434	metabat_434
tig00060860	12999	0.5498	155	321	hic_419	NOBIN
tig00060867	15345	0.6383	210	356	hic_457	NOBIN
tig00060868	8935	0.3998	NOBIN	148	hic_226	NOBIN
tig00060870	9439	0.4024	NOBIN	906	hic_1068	NOBIN
tig00060872	11080	0.534	NOBIN	704	hic_844	NOBIN
tig00060875	17211	0.3017	126	319	metabat_029	NOBIN
tig00060881	23675	0.3004	382	712	metabat_313	NOBIN
tig00060882	18971	0.4873	633	10	hic_110	hic_110
tig00060884	10569	0.4756	NOBIN	362	hic_464	NOBIN
tig00060886	17892	0.4237	641	65	metabat_601	NOBIN
tig00060890	11386	0.5114	NOBIN	633	hic_765	NOBIN
tig00060896	11154	0.3585	507	478	metabat_452	NOBIN
tig00060897	11431	0.4126	185	279	hic_371	NOBIN
tig00060905	3927	0.2577	124	173	hic_254	NOBIN
tig00060910	31604	0.4937	332	16	hic_250	hic_250
tig00060914	9166	0.6064	495	86	hic_1027	NOBIN
tig00060916	11850	0.4614	32	20	hic_295	NOBIN
tig00060917	15660	0.4936	158	135	hic_212	NOBIN
tig00060920	13385	0.6498	632	1109	metabat_591	NOBIN
tig00060924	9422	0.4255	575	254	hic_344	NOBIN
tig00060928	25502	0.2836	172	206	metabat_080	NOBIN
tig00060930	12706	0.4582	557	144	hic_222	NOBIN
tig00060937	11589	0.5101	315	58	hic_716	NOBIN
tig00060943	11633	0.4314	243	369	metabat_159	NOBIN
tig00060944	9286	0.5877	NOBIN	203	hic_288	NOBIN
tig00060945	5040	0.621	329	543	hic_665	NOBIN
tig00060946	19461	0.5315	NOBIN	233	hic_321	NOBIN
tig00007298	133531	0.3313	673	NOBIN	metabat_636	metabat_636
tig00007300	35656	0.454	NOBIN	503	hic_621	NOBIN
tig00007305	27111	0.4848	NOBIN	517	hic_636	NOBIN
tig00007309	72008	0.5227	NOBIN	191	hic_274	NOBIN
tig00007313	33165	0.4507	NOBIN	985	hic_1164	NOBIN
tig00007318	151910	0.5982	60	192	hic_275	NOBIN
tig00007322	71345	0.4851	419	25	metabat_354	NOBIN
tig00060950	8932	0.4783	NOBIN	691	hic_829	NOBIN
tig00060955	18194	0.466	503	182	metabat_448	NOBIN
tig00060958	15468	0.4763	122	214	hic_300	NOBIN
tig00060961	12791	0.5406	544	198	metabat_493	NOBIN
tig00060964	16569	0.5958	304	298	hic_392	NOBIN
tig00060966	7587	0.361	301	NOBIN	metabat_224	NOBIN
tig00060967	20184	0.5159	649	294	metabat_609	NOBIN
tig00060972	11517	0.6264	NOBIN	675	hic_811	NOBIN
tig00060973	22482	0.5317	NOBIN	68	hic_827	NOBIN
tig00060975	6998	0.4674	NOBIN	569	hic_693	NOBIN
tig00035521	27095	0.4929	108	616	hic_746	NOBIN
tig00035526	20855	0.55	402	102	hic_032	NOBIN
tig00035527	11929	0.6493	304	625	metabat_227	NOBIN
tig00035529	31886	0.4987	218	398	metabat_131	NOBIN
tig00035535	20608	0.4474	NOBIN	184	hic_266	NOBIN
tig00035541	19867	0.5974	402	428	hic_537	NOBIN
tig00060978	11635	0.5973	NOBIN	343	hic_443	NOBIN
tig00060984	8280	0.6063	396	446	metabat_328	NOBIN
tig00060985	17464	0.4546	NOBIN	230	hic_318	NOBIN
tig00060987	6843	0.4687	NOBIN	157	hic_236	NOBIN
tig00060988	16737	0.612	NOBIN	221	hic_308	NOBIN
tig00060989	24494	0.5549	NOBIN	403	hic_510	NOBIN
tig00060990	15711	0.508	30	726	metabat_233	NOBIN
tig00060993	16416	0.5547	293	286	hic_379	NOBIN
tig00060994	7871	0.5145	133	NOBIN	metabat_037	NOBIN
tig00060995	24072	0.4851	130	36	hic_472	NOBIN
tig00060997	15826	0.5675	187	86	hic_1027	NOBIN
tig00060998	7793	0.3805	NOBIN	452	hic_564	NOBIN
tig00061004	25977	0.4898	218	648	metabat_131	NOBIN
tig00061006	20169	0.5217	NOBIN	191	hic_274	NOBIN
tig00061007	20239	0.5545	236	744	metabat_151	NOBIN
tig00061010	15489	0.4637	NOBIN	954	hic_1131	NOBIN
tig00061012	10493	0.4901	NOBIN	148	hic_226	NOBIN
tig00061013	42015	0.3611	209	712	metabat_121	NOBIN
tig00061015	28366	0.5089	431	377	hic_480	NOBIN
tig00061023	14379	0.5628	402	88	hic_1049	NOBIN
tig00061024	10747	0.5404	468	247	hic_336	NOBIN
tig00061025	17456	0.4554	NOBIN	368	hic_470	NOBIN
tig00061027	13276	0.4934	595	296	metabat_549	NOBIN
tig00061032	15453	0.5607	245	363	metabat_161	NOBIN
tig00061037	15297	0.5126	295	157	metabat_216	NOBIN
tig00061041	9644	0.5102	655	427	hic_536	NOBIN
tig00061042	33568	0.5237	379	252	metabat_309	NOBIN
tig00061043	9422	0.5356	389	1106	metabat_320	NOBIN
tig00061044	9176	0.603	NOBIN	659	hic_793	NOBIN
tig00061046	21081	0.5707	640	207	hic_292	NOBIN
tig00061047	13691	0.5187	345	362	hic_464	NOBIN
tig00061049	20786	0.4864	622	119	hic_194	NOBIN
tig00061052	8540	0.3258	162	NOBIN	metabat_069	NOBIN
tig00061059	13158	0.485	147	724	metabat_052	NOBIN
tig00061062	9750	0.4606	96	695	metabat_689	NOBIN
tig00061064	17899	0.4524	175	95	hic_1137	NOBIN
tig00061067	12220	0.4568	663	NOBIN	metabat_625	NOBIN
tig00061071	14870	0.4609	612	437	metabat_569	NOBIN
tig00061078	20788	0.5655	35	209	hic_294	NOBIN
tig00061079	20575	0.6538	632	79	hic_949	NOBIN
tig00061084	22056	0.4825	NOBIN	1005	hic_006	NOBIN
tig00061085	13586	0.5055	503	182	metabat_448	NOBIN
tig00061086	11022	0.3329	NOBIN	274	hic_366	NOBIN
tig00061089	8972	0.4607	NOBIN	833	hic_987	NOBIN
tig00061091	6421	0.6348	632	NOBIN	metabat_591	NOBIN
tig00061093	9316	0.5559	690	122	metabat_655	NOBIN
tig00061094	30912	0.38	619	167	metabat_576	metabat_576
tig00061098	24403	0.5824	NOBIN	1029	hic_031	NOBIN
tig00061099	11874	0.6002	NOBIN	86	hic_1027	NOBIN
tig00061102	8684	0.4701	653	505	hic_623	NOBIN
tig00061108	28182	0.5291	NOBIN	467	hic_580	NOBIN
tig00061109	10459	0.4847	NOBIN	543	hic_665	NOBIN
tig00061110	8647	0.5937	365	739	metabat_294	NOBIN
tig00061111	15985	0.4278	626	261	hic_352	NOBIN
tig00061114	13186	0.3559	111	430	hic_540	NOBIN
tig00061117	15337	0.506	7	NOBIN	metabat_671	NOBIN
tig00061120	15200	0.4893	131	504	hic_622	NOBIN
tig00061121	12257	0.5441	542	512	metabat_491	NOBIN
tig00061122	17239	0.5588	402	514	metabat_336	NOBIN
tig00061124	21168	0.5322	20	343	hic_443	NOBIN
tig00061125	10482	0.4862	271	711	hic_852	NOBIN
tig00061127	14696	0.6028	15	NOBIN	metabat_066	NOBIN
tig00061128	14459	0.5613	245	363	metabat_161	NOBIN
tig00061132	9848	0.448	574	703	metabat_526	NOBIN
tig00061134	8239	0.5547	339	335	metabat_265	NOBIN
tig00061137	12095	0.5011	668	NOBIN	metabat_630	NOBIN
tig00061138	13279	0.5073	294	297	metabat_215	NOBIN
tig00061140	19150	0.4994	31	407	hic_514	NOBIN
tig00061142	10163	0.4684	NOBIN	550	hic_673	NOBIN
tig00061143	26045	0.3971	510	706	metabat_456	NOBIN
tig00061144	17256	0.4332	374	62	hic_761	NOBIN
tig00061149	12491	0.4701	NOBIN	280	hic_373	NOBIN
tig00061150	13159	0.512	535	215	metabat_483	NOBIN
tig00061153	16646	0.4116	NOBIN	228	hic_315	NOBIN
tig00061157	14116	0.5371	398	97	metabat_330	NOBIN
tig00061161	10338	0.5402	NOBIN	94	hic_1126	NOBIN
tig00061164	11474	0.5389	NOBIN	461	hic_574	NOBIN
tig00007324	127132	0.3744	619	67	metabat_576	metabat_576
tig00007332	12146	0.5735	589	526	metabat_542	NOBIN
tig00007346	12647	0.461	231	95	hic_1137	NOBIN
tig00007350	139417	0.4912	408	13	hic_217	hic_217
tig00007354	16611	0.6307	60	211	hic_297	NOBIN
tig00007371	164539	0.367	198	675	hic_811	NOBIN
tig00007377	9291	0.4352	NOBIN	985	hic_1164	NOBIN
tig00035545	8864	0.4191	471	351	metabat_412	NOBIN
tig00035550	21496	0.5582	488	52	hic_650	NOBIN
tig00035551	28321	0.5918	137	59	metabat_041	NOBIN
tig00035553	15089	0.5106	410	440	metabat_345	metabat_345
tig00035562	39874	0.4454	183	8	hic_1061	NOBIN
tig00035567	21494	0.2938	126	319	metabat_029	NOBIN
tig00035569	17601	0.3204	NOBIN	287	hic_380	NOBIN
tig00003400	7576	0.49	NOBIN	840	hic_995	NOBIN
tig00003414	6761	0.5477	292	706	hic_846	NOBIN
tig00003428	13177	0.5098	292	177	hic_258	NOBIN
tig00003435	303245	0.5328	639	2	hic_395	hic_395
tig00003439	9315	0.5536	292	507	hic_625	NOBIN
tig00061165	11651	0.352	471	755	metabat_412	NOBIN
tig00061171	13278	0.4012	129	136	hic_213	NOBIN
tig00061172	12899	0.4609	298	503	hic_621	NOBIN
tig00061176	16481	0.4637	218	432	metabat_131	NOBIN
tig00061178	18020	0.5251	542	525	metabat_491	NOBIN
tig00061179	7259	0.2697	382	NOBIN	metabat_313	NOBIN
tig00061180	14593	0.4695	522	476	hic_590	NOBIN
tig00061182	17466	0.4747	NOBIN	174	hic_255	NOBIN
tig00061185	13130	0.5223	NOBIN	596	hic_723	NOBIN
tig00061189	18565	0.5823	NOBIN	767	hic_913	NOBIN
tig00061190	8081	0.4513	NOBIN	134	hic_211	NOBIN
tig00061198	10357	0.541	251	309	hic_405	NOBIN
tig00061199	16202	0.5734	549	68	metabat_498	NOBIN
tig00061206	9630	0.2652	270	NOBIN	metabat_189	NOBIN
tig00061210	22010	0.37	NOBIN	620	hic_751	NOBIN
tig00061217	14012	0.4084	NOBIN	383	hic_487	NOBIN
tig00061220	11136	0.3499	NOBIN	641	hic_774	NOBIN
tig00061223	25955	0.5548	405	118	hic_193	NOBIN
tig00061230	12703	0.5762	690	487	metabat_655	NOBIN
tig00061231	14461	0.4783	419	25	metabat_354	NOBIN
tig00061232	11081	0.5071	NOBIN	493	hic_609	NOBIN
tig00061234	9214	0.4476	298	592	hic_719	NOBIN
tig00061235	19990	0.5367	119	356	hic_457	NOBIN
tig00061240	23795	0.5215	513	631	hic_763	NOBIN
tig00061242	14186	0.4193	274	550	hic_673	NOBIN
tig00061247	8722	0.6281	NOBIN	347	hic_447	NOBIN
tig00061248	11656	0.6086	683	912	hic_1075	NOBIN
tig00061249	12847	0.4899	669	238	metabat_631	NOBIN
tig00061251	9615	0.4772	214	429	hic_538	NOBIN
tig00061260	27930	0.4327	NOBIN	230	hic_318	NOBIN
tig00061261	11069	0.4711	NOBIN	828	hic_981	NOBIN
tig00061266	13258	0.4686	502	175	hic_256	NOBIN
tig00061268	10509	0.5573	401	411	hic_519	NOBIN
tig00061269	8517	0.5012	189	961	metabat_098	NOBIN
tig00061270	26873	0.528	15	39	metabat_066	NOBIN
tig00061271	10733	0.3777	NOBIN	362	hic_464	NOBIN
tig00061272	21042	0.5397	339	309	metabat_265	NOBIN
tig00061277	40169	0.5701	199	391	hic_496	NOBIN
tig00061278	11085	0.4355	248	279	hic_371	NOBIN
tig00061279	14041	0.5204	606	NOBIN	metabat_562	NOBIN
tig00061280	18612	0.4919	NOBIN	8	hic_1061	NOBIN
tig00061283	17560	0.5448	294	196	hic_279	NOBIN
tig00061286	10133	0.5158	224	947	metabat_138	NOBIN
tig00061290	25064	0.5207	331	438	metabat_257	NOBIN
tig00061291	12299	0.6057	438	343	hic_443	NOBIN
tig00061294	11213	0.4845	351	687	metabat_279	NOBIN
tig00061300	7096	0.3874	NOBIN	169	hic_249	NOBIN
tig00061302	13089	0.5133	156	675	metabat_062	NOBIN
tig00061303	8110	0.4952	NOBIN	448	hic_559	NOBIN
tig00061307	11961	0.6431	210	268	hic_359	NOBIN
tig00061309	13900	0.4219	NOBIN	1042	hic_046	NOBIN
tig00061311	7773	0.4827	NOBIN	111	hic_132	NOBIN
tig00061313	22290	0.3116	504	NOBIN	metabat_449	NOBIN
tig00061315	13743	0.4332	154	332	hic_431	NOBIN
tig00061321	14781	0.4974	288	525	metabat_208	NOBIN
tig00061322	19922	0.5698	350	627	metabat_278	NOBIN
tig00061323	13928	0.5086	49	516	hic_635	NOBIN
tig00061327	3352	0.4922	NOBIN	691	hic_829	NOBIN
tig00061328	6300	0.541	NOBIN	389	hic_493	NOBIN
tig00061329	12104	0.5259	360	50	hic_628	NOBIN
tig00061333	10485	0.3844	209	336	metabat_121	NOBIN
tig00061335	12023	0.4802	99	407	hic_514	NOBIN
tig00061338	17817	0.5051	157	520	hic_640	NOBIN
tig00061340	7484	0.3537	412	813	metabat_347	NOBIN
tig00061341	31892	0.3816	NOBIN	629	hic_760	NOBIN
tig00061344	10399	0.5433	35	138	hic_215	NOBIN
tig00061347	33577	0.3983	412	27	metabat_347	NOBIN
tig00061349	14757	0.6116	304	194	hic_277	NOBIN
tig00061350	6448	0.495	NOBIN	53	hic_661	NOBIN
tig00061351	9920	0.473	328	285	hic_378	NOBIN
tig00061352	16506	0.4789	133	126	hic_202	NOBIN
tig00061354	10627	0.5659	NOBIN	403	hic_510	NOBIN
tig00061355	20636	0.5183	NOBIN	86	hic_1027	NOBIN
tig00061356	15414	0.522	552	157	hic_236	NOBIN
tig00061358	22928	0.3291	74	313	metabat_665	NOBIN
tig00061359	23826	0.4145	489	317	hic_414	NOBIN
tig00061362	11524	0.5767	337	577	metabat_263	NOBIN
tig00061365	11618	0.5317	277	78	hic_938	NOBIN
tig00061369	12623	0.5387	NOBIN	97	hic_1159	NOBIN
tig00061374	14431	0.5154	NOBIN	163	hic_243	NOBIN
tig00035570	15566	0.5112	NOBIN	797	hic_946	NOBIN
tig00035571	5317	0.454	625	623	hic_754	NOBIN
tig00035573	13813	0.4903	108	670	metabat_009	NOBIN
tig00035574	20144	0.4963	327	368	metabat_252	NOBIN
tig00035577	35658	0.5285	284	515	hic_634	NOBIN
tig00035578	18498	0.3512	NOBIN	619	hic_749	NOBIN
tig00035579	30598	0.4126	390	263	hic_354	NOBIN
tig00035582	20736	0.5171	NOBIN	76	hic_916	NOBIN
tig00007400	17003	0.4842	NOBIN	985	hic_1164	NOBIN
tig00007407	14150	0.5596	386	1084	metabat_317	NOBIN
tig00007410	35920	0.5108	259	22	hic_317	hic_317
tig00007420	17590	0.5352	312	583	hic_709	NOBIN
tig00007421	142423	0.4634	359	91	metabat_287	NOBIN
tig00061376	9538	0.5405	558	491	hic_607	NOBIN
tig00061380	20860	0.3591	74	262	hic_353	NOBIN
tig00061384	17125	0.5808	NOBIN	418	hic_526	NOBIN
tig00061387	7114	0.5295	226	15	hic_239	NOBIN
tig00061389	26109	0.5309	NOBIN	207	hic_292	NOBIN
tig00061392	19380	0.4461	NOBIN	821	hic_974	NOBIN
tig00061395	10331	0.5024	443	296	metabat_381	NOBIN
tig00061399	12755	0.5432	NOBIN	269	hic_360	NOBIN
tig00061400	10955	0.4937	340	89	metabat_267	NOBIN
tig00061403	20489	0.5486	NOBIN	542	hic_664	NOBIN
tig00061405	8253	0.475	NOBIN	566	hic_690	NOBIN
tig00061407	20109	0.3652	74	537	metabat_665	NOBIN
tig00061408	16369	0.5232	215	1009	hic_010	NOBIN
tig00061410	30402	0.4326	NOBIN	581	hic_707	NOBIN
tig00061413	18934	0.4413	471	351	metabat_412	NOBIN
tig00061415	13028	0.5352	398	275	metabat_330	NOBIN
tig00061416	15642	0.51	158	399	metabat_064	NOBIN
tig00061418	8060	0.2868	124	173	hic_254	NOBIN
tig00061419	13764	0.5424	360	50	hic_628	NOBIN
tig00061421	13873	0.4944	286	45	hic_572	NOBIN
tig00061422	9040	0.4301	195	503	hic_621	NOBIN
tig00061423	11655	0.6199	NOBIN	768	hic_914	NOBIN
tig00061424	6717	0.4862	NOBIN	602	hic_731	NOBIN
tig00061427	22772	0.4731	133	126	hic_202	NOBIN
tig00061429	16226	0.6014	628	444	metabat_586	NOBIN
tig00061438	18430	0.4761	381	118	metabat_312	NOBIN
tig00061441	13358	0.5707	NOBIN	411	hic_519	NOBIN
tig00061444	10038	0.4545	620	208	metabat_578	NOBIN
tig00061445	24056	0.4379	429	402	metabat_365	NOBIN
tig00061450	15051	0.4243	NOBIN	523	hic_643	NOBIN
tig00061451	16457	0.5751	640	376	hic_479	NOBIN
tig00061453	24033	0.4872	407	101	metabat_341	NOBIN
tig00061458	13995	0.4799	NOBIN	173	hic_254	NOBIN
tig00061462	14498	0.5018	NOBIN	576	hic_701	NOBIN
tig00061467	10411	0.2433	172	260	hic_351	NOBIN
tig00061469	14420	0.315	504	NOBIN	metabat_449	NOBIN
tig00061470	11878	0.561	NOBIN	592	hic_719	NOBIN
tig00061473	17486	0.4776	189	396	metabat_098	NOBIN
tig00061475	20796	0.6407	304	625	metabat_227	NOBIN
tig00061477	23112	0.46	325	129	metabat_250	NOBIN
tig00061481	9931	0.5686	309	114	hic_165	NOBIN
tig00061482	23844	0.4513	NOBIN	347	hic_447	NOBIN
tig00061485	15973	0.5872	NOBIN	744	hic_888	NOBIN
tig00061488	25696	0.5081	NOBIN	640	hic_773	NOBIN
tig00061490	6691	0.5376	663	678	metabat_625	NOBIN
tig00061497	6486	0.574	NOBIN	173	hic_254	NOBIN
tig00061498	19770	0.5094	595	108	hic_098	NOBIN
tig00061501	11445	0.4705	503	182	metabat_448	NOBIN
tig00061502	11030	0.5947	350	627	metabat_278	NOBIN
tig00061505	20170	0.4242	NOBIN	898	hic_1058	NOBIN
tig00061507	13265	0.4755	NOBIN	265	hic_356	NOBIN
tig00061508	13215	0.4738	429	53	metabat_365	NOBIN
tig00061510	4249	0.4429	242	963	metabat_158	NOBIN
tig00061512	14796	0.4813	620	208	metabat_578	NOBIN
tig00061514	9456	0.5163	400	635	hic_767	NOBIN
tig00061517	14093	0.5748	401	119	hic_194	NOBIN
tig00061518	4348	0.5662	NOBIN	172	hic_253	NOBIN
tig00061523	11972	0.5897	326	587	hic_713	NOBIN
tig00061528	16802	0.5179	NOBIN	75	hic_905	NOBIN
tig00061529	9897	0.5023	663	549	metabat_625	NOBIN
tig00061531	18060	0.5615	496	265	hic_356	NOBIN
tig00061532	11731	0.5553	401	376	hic_479	NOBIN
tig00061533	7944	0.3364	143	NOBIN	metabat_048	NOBIN
tig00061535	13557	0.5128	NOBIN	141	hic_219	NOBIN
tig00061537	17713	0.5103	303	267	hic_358	NOBIN
tig00061541	16653	0.4789	NOBIN	748	hic_892	NOBIN
tig00061542	9962	0.4271	261	135	hic_212	NOBIN
tig00061543	18111	0.428	NOBIN	619	hic_749	NOBIN
tig00061544	27143	0.5588	495	767	metabat_438	NOBIN
tig00061550	10188	0.5379	686	767	hic_913	NOBIN
tig00061551	10026	0.4964	410	525	metabat_345	metabat_345
tig00061552	10657	0.4854	NOBIN	685	hic_822	NOBIN
tig00061555	11398	0.2886	382	620	metabat_313	NOBIN
tig00061562	11866	0.5131	149	673	metabat_054	NOBIN
tig00061563	19898	0.4377	114	172	metabat_016	NOBIN
tig00061564	6242	0.6963	391	186	hic_268	NOBIN
tig00035596	15814	0.4467	132	66	hic_805	NOBIN
tig00035599	30810	0.5778	NOBIN	725	hic_867	NOBIN
tig00035602	14028	0.4801	671	352	metabat_634	NOBIN
tig00035608	39018	0.5328	226	15	hic_239	NOBIN
tig00035611	51116	0.4008	170	318	hic_415	NOBIN
tig00035618	3327	0.5404	315	978	metabat_239	NOBIN
tig00035621	34750	0.4906	437	132	metabat_374	NOBIN
tig00035622	28944	0.4624	NOBIN	374	hic_477	NOBIN
tig00061566	30796	0.483	47	238	metabat_421	NOBIN
tig00061567	11071	0.4952	NOBIN	365	hic_467	NOBIN
tig00061573	7133	0.5336	NOBIN	321	hic_419	NOBIN
tig00061574	9981	0.4459	7	1153	metabat_671	NOBIN
tig00061575	19500	0.632	632	546	hic_668	NOBIN
tig00061576	16375	0.5425	NOBIN	117	hic_192	NOBIN
tig00061579	4716	0.6306	632	NOBIN	metabat_591	NOBIN
tig00061584	11230	0.5455	284	389	hic_493	NOBIN
tig00007425	22049	0.4948	288	604	metabat_208	NOBIN
tig00007432	23350	0.5677	NOBIN	947	hic_1123	NOBIN
tig00007435	5148	0.3209	249	605	hic_734	NOBIN
tig00007438	163168	0.3981	644	532	metabat_604	NOBIN
tig00007439	135333	0.4823	21	123	metabat_133	NOBIN
tig00000482	71287	0.5419	292	1148	hic_163	NOBIN
tig00000487	5792	0.4969	NOBIN	603	hic_732	NOBIN
tig00000496	25901	0.5697	292	725	hic_867	NOBIN
tig00000520	9810	0.5441	292	1080	hic_088	NOBIN
tig00000523	17825	0.515	292	1148	hic_163	NOBIN
tig00061585	15334	0.5095	77	117	hic_192	NOBIN
tig00061586	15067	0.3483	504	270	metabat_449	NOBIN
tig00061590	21823	0.517	491	89	metabat_434	metabat_434
tig00061591	3793	0.4735	NOBIN	1033	hic_036	NOBIN
tig00061593	12886	0.5219	113	545	hic_667	NOBIN
tig00061595	8565	0.5319	NOBIN	164	hic_244	NOBIN
tig00061597	11704	0.5132	410	442	metabat_345	metabat_345
tig00061602	15772	0.2681	18	122	hic_198	NOBIN
tig00061605	10355	0.3565	NOBIN	279	hic_371	NOBIN
tig00061614	5880	0.4765	179	326	metabat_087	NOBIN
tig00061616	14040	0.5457	650	258	metabat_611	NOBIN
tig00061620	18184	0.3942	NOBIN	73	hic_883	NOBIN
tig00061628	29861	0.5448	555	139	hic_216	NOBIN
tig00061630	6284	0.5283	549	390	metabat_498	NOBIN
tig00061631	15655	0.5624	681	485	hic_600	NOBIN
tig00061633	10844	0.5232	436	21	hic_306	NOBIN
tig00061634	14101	0.4208	86	348	metabat_678	NOBIN
tig00061635	17869	0.5534	309	393	metabat_232	NOBIN
tig00061637	11810	0.4157	534	655	metabat_482	NOBIN
tig00061641	18184	0.4286	NOBIN	73	hic_883	NOBIN
tig00061642	22925	0.5168	147	428	metabat_052	NOBIN
tig00061648	16613	0.4117	5	233	hic_321	NOBIN
tig00061649	9972	0.4801	147	549	metabat_052	NOBIN
tig00061653	28183	0.4991	315	837	metabat_239	NOBIN
tig00061655	13505	0.4715	NOBIN	389	hic_493	NOBIN
tig00061659	15358	0.5281	315	668	hic_803	NOBIN
tig00061662	10155	0.529	NOBIN	577	hic_702	NOBIN
tig00061663	11687	0.4258	NOBIN	317	hic_414	NOBIN
tig00061671	17043	0.5494	381	260	metabat_312	NOBIN
tig00061674	11587	0.6513	365	277	metabat_294	NOBIN
tig00061682	11148	0.5057	314	428	hic_537	NOBIN
tig00061683	11245	0.4043	635	229	hic_316	NOBIN
tig00061687	18212	0.5726	496	886	hic_1045	NOBIN
tig00061688	30689	0.5458	NOBIN	1029	hic_031	NOBIN
tig00061689	29812	0.3403	507	656	metabat_452	NOBIN
tig00061690	10511	0.4761	246	20	metabat_162	metabat_162
tig00061692	8399	0.4986	633	10	hic_110	hic_110
tig00061701	8474	0.5706	560	950	metabat_511	NOBIN
tig00061702	17945	0.293	474	475	metabat_415	NOBIN
tig00061705	26385	0.5085	389	921	metabat_320	NOBIN
tig00061706	8793	0.6328	NOBIN	186	hic_268	NOBIN
tig00061707	3173	0.3104	227	NOBIN	metabat_141	NOBIN
tig00061708	17570	0.4641	525	44	hic_561	NOBIN
tig00061709	7962	0.577	560	50	hic_628	NOBIN
tig00061716	18699	0.5021	502	340	hic_440	NOBIN
tig00061720	15851	0.4791	NOBIN	141	hic_219	NOBIN
tig00061723	25196	0.5416	492	345	hic_445	NOBIN
tig00061724	8259	0.653	NOBIN	606	hic_735	NOBIN
tig00061726	7078	0.5044	NOBIN	836	hic_990	NOBIN
tig00061728	19788	0.4826	NOBIN	86	hic_1027	NOBIN
tig00061729	11010	0.6723	632	1126	metabat_591	NOBIN
tig00061731	15554	0.3825	NOBIN	850	hic_1006	NOBIN
tig00061734	11651	0.5569	NOBIN	803	hic_954	NOBIN
tig00061735	9708	0.5496	402	273	hic_365	NOBIN
tig00061738	12620	0.4466	NOBIN	535	hic_656	NOBIN
tig00061739	8088	0.4429	NOBIN	1057	hic_062	NOBIN
tig00061743	14805	0.5139	NOBIN	204	hic_289	NOBIN
tig00061744	9461	0.514	679	292	hic_386	NOBIN
tig00061750	14386	0.5144	576	571	hic_696	NOBIN
tig00061753	3612	0.4704	NOBIN	240	hic_329	NOBIN
tig00003778	10328	0.5216	108	588	hic_714	NOBIN
tig00003782	7988	0.6138	60	235	hic_323	NOBIN
tig00003783	11732	0.4899	NOBIN	985	hic_1164	NOBIN
tig00003786	12269	0.5247	292	774	hic_921	NOBIN
tig00003792	12232	0.3905	505	985	hic_1164	NOBIN
tig00003795	16624	0.5346	549	174	metabat_498	NOBIN
tig00003802	13680	0.6357	60	709	metabat_566	NOBIN
tig00003804	11781	0.5768	292	840	hic_995	NOBIN
tig00003810	13059	0.421	112	952	metabat_014	NOBIN
tig00061755	14781	0.3092	517	568	hic_692	NOBIN
tig00061756	6704	0.4591	NOBIN	172	hic_253	NOBIN
tig00061757	12355	0.6055	397	859	metabat_329	NOBIN
tig00061760	8581	0.4714	287	254	hic_344	NOBIN
tig00061762	11694	0.3974	NOBIN	318	hic_415	NOBIN
tig00061763	19648	0.4023	NOBIN	503	hic_621	NOBIN
tig00061766	15302	0.5546	632	NOBIN	metabat_591	NOBIN
tig00061769	9062	0.4122	630	143	hic_221	NOBIN
tig00061775	25414	0.354	NOBIN	567	hic_691	NOBIN
tig00061776	8723	0.6169	NOBIN	536	hic_657	NOBIN
tig00061779	8202	0.5656	190	219	metabat_100	NOBIN
tig00061780	16394	0.5327	320	84	metabat_245	NOBIN
tig00061781	7247	0.4732	437	388	metabat_374	NOBIN
tig00061788	2322	0.6693	NOBIN	186	hic_268	NOBIN
tig00061789	4997	0.6664	632	186	hic_268	NOBIN
[truncated: 53,003 more rows]
