# Supplementary material for: Assignment of virus and antimicrobial resistance genes to microbial hosts in a complex microbial community by combined long-read assembly and proximity ligation
Source: Genome Biol. 2019 Aug 2;20:153. doi: 10.1186/s13059-019-1760-x (PMC6676630; doi:10.1186/s13059-019-1760-x)
Supplement: Supplementary file 4 — Short-read assembly HQ bins. A tab-delimited text file listing the number of contigs, total sizes, and summary statistics for short-read assembly HQ bins. (TAB 4 kb) [file 13059_2019_1760_MOESM4_ESM.tab]

bin	NumContigs	ContigN50	TotLen	AvgCtgLen	AvgCtgGC	avgCoverage	CompleteORF	PartialORF	Superkingdom	Phylum	SCG_Completeness	SCG_Redundancy	Presence of the 23S, 16S, 5S rRNA and 18 tRNAs
hic_012	86	21775	1029298	11968.5814	0.318096512	97.37863953	924	119	Bacteria	Firmicutes	96.08	0
hic_2013	411	7302	2189712	5327.766423	0.534490511	16.76831873	1430	684	Bacteria	Bacteroidetes	98.04	3.92	Yes
hic_2091	158	15193	1747198	11058.21519	0.504505063	25.41668987	1319	212	Bacteria	Bacteroidetes	96.08	0	Yes
hic_2314	117	30034	1325106	11325.69231	0.323303419	39.52635043	1169	169	Bacteria	Firmicutes	92.16	2.63
hic_3020	643	5724	2846590	4427.045101	0.522599222	70.94676205	1656	939	Bacteria	Bacteroidetes	96.08	3.92
hic_3075	168	18811	2241157	13340.22024	0.470201786	21.2200119	1609	220	Bacteria	Bacteroidetes	92.16	1.96	Yes
hic_3097	225	8649	1655569	7358.084444	0.445617333	14.01123111	1434	347	Bacteria	Firmicutes	100	3.92
hic_3163	163	16363	2004214	12295.79141	0.515025767	28.74293865	1523	147	Bacteria	Bacteroidetes	94.12	1.96	Yes
hic_3196	97	29966	1816595	18727.78351	0.504728866	19.39602062	1701	119	Bacteria	Firmicutes	90.2	1.96
hic_3349	141	19694	2265991	16070.85816	0.458480851	22.97609929	1707	222	Bacteria	Bacteroidetes	92.16	0	Yes
hic_3372	466	6126	2143351	4599.465665	0.520174893	28.79420386	1345	778	Bacteria	Bacteroidetes	92.16	3.92	Yes
hic_3494	351	5884	1917508	5462.985755	0.600278632	20.20401994	1476	542	Bacteria	Synergistetes	94.12	1.96	Yes
hic_3527	64	39526	1822382	28474.71875	0.347551563	35.6036875	1663	68	Bacteria	Firmicutes	98.04	1.96	Yes
hic_3582	20	130893	948257	47412.85	0.30464	44.3958	813	33	no-hit	no-hit	90.2	1.96	Yes
hic_3649	208	7711	1004265	4828.197115	0.38825625	19.90607692	855	316	Bacteria	Firmicutes	92.16	2.63	Yes
hic_3693	155	17977	1984499	12803.21935	0.494800645	17.75545161	1755	211	Bacteria	Firmicutes	96.08	1.96	Yes
hic_440	147	22833	2005938	13645.83673	0.388147619	28.09561905	1643	142	Bacteria	Proteobacteria	100	3.92	Yes
hic_989	170	17446	2137587	12574.04118	0.532865882	24.56371176	1579	222	Bacteria	Bacteroidetes	96.08	0
metabat_1030	18	69961	880891	48938.38889	0.238794444	25.64727778	896	28	Bacteria	Firmicutes	98.04	1.96
metabat_1031	205	16935	2542345	12401.68293	0.389561463	47.95053659	1884	284	Bacteria	Bacteroidetes	98.04	1.96
metabat_1040	187	6159	1026669	5490.208556	0.603786096	25.37171658	860	314	Archaea	Euryarchaeota	92.11	3.92
metabat_1071	220	13651	2410292	10955.87273	0.44853	13.08251364	1997	361	Bacteria	Firmicutes	90.2	2.63	Yes
metabat_1080	234	7566	1473955	6298.952991	0.461773077	14.39447863	1256	412	Bacteria	Firmicutes	90.2	2.63
metabat_1085	209	13521	2143476	10255.86603	0.470267464	13.13404785	1790	271	Bacteria	Firmicutes	96.08	3.92
metabat_1110	142	14763	1385623	9757.908451	0.304103521	38.15824648	1467	180	Bacteria	Firmicutes	94.12	3.92	Yes
metabat_1112	238	13445	2233619	9384.953782	0.466736975	32.10515966	1693	335	Bacteria	Bacteroidetes	96.08	2.63	Yes
metabat_1119	30	63435	1134125	37804.16667	0.39619	18.05563333	1070	39	Bacteria	Proteobacteria	94.12	0
metabat_1134	83	42616	1956037	23566.71084	0.39580241	47.83359036	1662	68	Bacteria	Firmicutes	100	3.92
metabat_1226	220	4324	969155	4405.25	0.375310455	45.86479545	658	358	Bacteria	Firmicutes	90.2	1.96
metabat_1281	275	11432	2535087	9218.498182	0.467890545	13.44148	1939	382	Bacteria	Spirochaetes	90.2	1.96	Yes
metabat_1316	52	107356	1835133	35291.01923	0.322119231	29.27363462	1551	63	Bacteria	Firmicutes	96.08	2.63	Yes
metabat_280	110	24751	1927288	17520.8	0.556689091	14.971	1503	151	Bacteria	Bacteroidetes	100	0	Yes
metabat_336	346	12812	3167339	9154.15896	0.368352601	23.63260405	2341	465	Bacteria	Bacteroidetes	100	0
metabat_350	55	49877	1811081	32928.74545	0.41186	23.86205455	1559	44	Bacteria	Firmicutes	100	0
metabat_421	153	19076	1846229	12066.85621	0.468247059	20.90362092	1534	215	Bacteria	Firmicutes	100	3.92
metabat_510	72	41157	1856011	25777.93056	0.525469444	27.56426389	1451	34	Bacteria	Bacteroidetes	98.04	0
metabat_605	96	43061	1883307	19617.78125	0.4121	27.95503125	1623	141	Bacteria	Firmicutes	98.04	2.63
metabat_612	70	19842	984615	14065.92857	0.282661429	27.01011429	857	100	Bacteria	Firmicutes	94.12	1.96
metabat_670	483	8461	3296130	6824.285714	0.361147619	10.95174948	2329	766	Bacteria	Bacteroidetes	90.2	3.92
metabat_734	231	11765	1801992	7800.831169	0.346666234	55.54500866	1331	360	Bacteria	Bacteroidetes	94.12	1.96	Yes
metabat_981	337	8065	2240299	6647.771513	0.517602374	20.7774184	1546	469	Bacteria	Bacteroidetes	90.2	2.63
metabat_997	154	9756	1200332	7794.363636	0.324425974	24.28729221	928	269	Bacteria	Firmicutes	92.16	0
