# Supplementary material for: Assignment of virus and antimicrobial resistance genes to microbial hosts in a complex microbial community by combined long-read assembly and proximity ligation
Source: Genome Biol. 2019 Aug 2;20:153. doi: 10.1186/s13059-019-1760-x (PMC6676630; doi:10.1186/s13059-019-1760-x)
Supplement: Supplementary file 5 — Long-read assembly HQ bins. A tab-delimited text file listing the number of contigs, total sizes, and summary statistics for long-read assembly HQ bins. (TAB 1 kb) [file 13059_2019_1760_MOESM5_ESM.tab]

bin	NumContigs	ContigN50	TotLen	AvgCtgLen	AvgCtgGC	avgCoverage	CompleteORF	PartialORF	Superkingdom	Phylum	SCG_Completeness	SCG_Redundancy	Presence of the 23S, 16S, 5S rRNA and 18 tRNAs
hic_228	23	103886	2035930	88518.69565	0.430078261	155.918913	1789	31	Bacteria	Proteobacteria	92.16	2.63	Yes
hic_395	27	122638	2603705	96433.51852	0.525474074	72.92866667	2162	28	Bacteria	Bacteroidetes	100	0	Yes
hic_506	48	65938	2313998	48208.29167	0.472795833	67.70697917	2188	44	Bacteria	Bacteroidetes	98.04	1.96	Yes
hic_617	12	292175	2760387	230032.25	0.43105	133.4155	2603	9	Bacteria	Bacteroidetes	100	0	Yes
hic_728	19	104437	1809948	95260.42105	0.349347368	121.6173684	1796	23	Archaea	Euryarchaeota	97.37	0	Yes
hic_839	32	98592	2349469	73420.90625	0.4865125	48.823375	2217	27	Bacteria	Firmicutes	96.08	3.92	Yes
hic_950	31	80636	2348407	75755.06452	0.488451613	80.77777419	1994	33	Bacteria	Bacteroidetes	98.04	0	Yes
metabat_162	113	31868	2443857	21627.0531	0.477297345	51.01647788	2275	125	Bacteria	Bacteroidetes	90.2	3.92	Yes
metabat_434	76	47804	2286351	30083.56579	0.505211842	43.12146053	1945	99	Bacteria	Bacteroidetes	94.12	3.92
metabat_636	52	52457	2099525	40375.48077	0.341001923	53.00757692	1920	62	Bacteria	Bacteroidetes	98.04	1.96	Yes
