# Supplementary material for: Assignment of virus and antimicrobial resistance genes to microbial hosts in a complex microbial community by combined long-read assembly and proximity ligation
Source: Genome Biol. 2019 Aug 2;20:153. doi: 10.1186/s13059-019-1760-x (PMC6676630; doi:10.1186/s13059-019-1760-x)
Supplement: Supplementary file 7 — Long-read assembly MQ bin taxonomy. A tab-delimited text file that lists the taxonomic assignment of long-read assembly MQ bins as determined by the Blobtools/DIAMOND alignment pipeline. (GZ 6453 kb) [file 13059_2019_1760_MOESM7_ESM.gz]

Archive with 1 entries (1 files):
- supplementary_table_7_long_read_taxonomy.tab
