# Supplementary material for: Assignment of virus and antimicrobial resistance genes to microbial hosts in a complex microbial community by combined long-read assembly and proximity ligation
Source: Genome Biol. 2019 Aug 2;20:153. doi: 10.1186/s13059-019-1760-x (PMC6676630; doi:10.1186/s13059-019-1760-x)
Supplement: Supplementary file 7 — Long-read assembly MQ bin taxonomy. A tab-delimited text file that lists the taxonomic assignment of long-read assembly MQ bins as determined by the Blobtools/DIAMOND alignment pipeline. (GZ 6453 kb) [file 13059_2019_1760_MOESM7_ESM.gz › supplementary_table_7_long_read_taxonomy.tab]

name	length	GC	cov16	cov17	cov0	cov1	cov2	cov3	cov7	CompleteORFs	PartialORFs	superkingdom.t.24	phylum.t.28	order.t.32	family.t.36	genus.t.40	species.t.44	MetabatBin	HiCBin	DASBin_AN	DASBin_HQ	IlluminaCtgAligns	MICKRMGAligns	Hungate1000Aligns
tig00000002	30409	0.5617	0.1	315.154	37.307	999.252	0.126	353.935	457.179	25	1	Bacteria	Proteobacteria	Vibrionales	Vibrionaceae	Photobacterium	Photobacterium angustum	292	1073	hic_080	NOBIN	k127_658417;k127_1194236;k127_1282286;k127_3665733;k127_3886084;k127_814329;k127_1232295;k127_2423760;k127_337508;k127_1830501;k127_2159616;k127_7516489;k127_7822123;k127_7290958;k127_7394937;k127_8512044;k127_7200281;k127_8352503	scaffold_174;scaffold_2238;scaffold_1483;scaffold_3300	-
tig00000005	59747	0.5437	1.9	256.307	20.256	475.555	0.216	195.301	168.015	60	1	Bacteria	Synergistetes	Synergistales	Synergistaceae	Synergistes	Synergistes sp. 3_1_syn1	292	650	hic_784	NOBIN	k127_4763000;k127_197805;k127_2768647;k127_3250856;k127_3076;k127_1767145;k127_2374436;k127_768562;k127_2446306;k127_562348;k127_252571;k127_1599827;k127_203527;k127_294607;k127_1257938;k127_785315;k127_2153966;k127_1901459;k127_2596584;k127_6580211;k127_1750730;k127_1088835;k127_613118;k127_6580211;k127_24511;k127_561762;k127_252571;k127_3416598;k127_252571;k127_456143;k127_3531837;k127_6347739;…	scaffold_1892;scaffold_3923;scaffold_1675;scaffold_3020;scaffold_1223;scaffold_12610;scaffold_12610;scaffold_12610;scaffold_16227;scaffold_26555;NODE_17494_length_6758_cov_16.6743	3635143.scaffold00058;3635143.scaffold00059
tig00000009	37161	0.564	0.044	156.616	22.497	428.466	0.113	95.119	68.09	42	0	Bacteria	Proteobacteria	Aeromonadales	Succinivibrionaceae	Succinatimonas	Succinatimonas sp. CAG:777	292	1060	hic_066	NOBIN	k127_621559;k127_592543;k127_999165;k127_4214255;k127_1665837;k127_17319;k127_1275312;k127_2216316;k127_1667272;k127_2295092;k127_2432424;k127_5487422;k127_2995354;k127_334654;k127_1065654;k127_4575426;k127_1472831;k127_8166028;k127_7868079;k127_7148613;k127_7336916;k127_7405014;k127_7360147;k127_8131390;k127_6715960	scaffold_2497;scaffold_15122;scaffold_15131;scaffold_6755;scaffold_8197;scaffold_14741;scaffold_5058	-
tig00000012	25445	0.5302	0.048	272.352	17.438	708.943	0.137	342.061	491.536	23	2	Bacteria	Proteobacteria	Enterobacterales	Morganellaceae	Providencia	Providencia rettgeri	292	1047	hic_051	NOBIN	k127_1107234;k127_515998;k127_2768647;k127_140011;k127_1140997;k127_345805;k127_1690701;k127_334654;k127_1750730;k127_334654;k127_400960;k127_6881278;k127_6881278;k127_8215705	scaffold_1504;scaffold_2566;scaffold_1729;scaffold_5058;scaffold_5058;scaffold_9415	-
tig00000013	48829	0.5119	0.355	238.298	40.307	627.18	0.173	201.429	235.021	41	0	Bacteria	Proteobacteria	Enterobacterales	Enterobacteriaceae	Citrobacter	Citrobacter koseri	292	210	hic_296	NOBIN	k127_1065738;k127_768562;k127_3714863;k127_2880831;k127_277749;k127_2126823;k127_2084915;k127_674066;k127_4963987;k127_768562;k127_1937913;k127_1460008;k127_4126642;k127_2273823;k127_4006049;k127_2344927;k127_2751745;k127_413091;k127_1232295;k127_395943;k127_396426;k127_3926815;k127_334654;k127_2631938;k127_515766;k127_80038;k127_2878129;k127_337508;k127_693802;k127_6381589;k127_2880831;k127_2843…	scaffold_494;scaffold_2294;scaffold_956;scaffold_1438;scaffold_5464;NODE_33816_length_4002_cov_50.6179;scaffold_465;scaffold_5566;NODE_48972_length_2939_cov_16.3544;scaffold_1483;scaffold_3020;scaffold_5058;scaffold_6339;scaffold_741;scaffold_2226	4301054.scaffold00026;3619788.scaffold00048
tig00057706	24443	0.5086	19.062	37.047	33.5	559.074	65.572	6.028	2.112	18	2	Bacteria	Bacteroidetes	Bacteroidales	Prevotellaceae	Prevotella	Prevotella sp. ne3005	27	390	hic_495	NOBIN	k127_362368;k127_97188;k127_5785953;k127_2536562;k127_5422094;k127_4674456;k127_7507071;k127_7059962;k127_7069329;k127_8761743;k127_7864032;k127_6780601;k127_7284861;k127_7796849;k127_8657095;k127_6735871;k127_7284861;k127_8925796	scaffold_958;scaffold_1844	3962893.scaffold00001;3960801.scaffold00001
tig00057707	12080	0.2839	0.317	36.204	0.636	24.115	3.576	0.151	0.188	2	2	no-hit	no-hit	no-hit	no-hit	no-hit	no-hit	74	1158	metabat_665	NOBIN	k127_4366174;k127_412859;k127_4345770;k127_7421962;k127_8933551	-	-
tig00057709	21994	0.4292	2.514	22.48	2.134	18.101	1.312	1.124	0.15	16	1	Bacteria	Firmicutes	Clostridiales	Clostridiaceae	Clostridium	Clostridium sp. CAG:352	374	62	hic_761	NOBIN	k127_1305778;k127_7135527	k87_19413111	-
tig00057715	6914	0.5017	22.632	106.994	47.096	376.734	52.713	60.637	2.315	3	1	Bacteria	Bacteroidetes	Bacteroidales	Prevotellaceae	Prevotella	Prevotella sp. BP1-145	108	18	hic_272	hic_272	k127_265103;k127_2832856;k127_3739014;k127_5892846;k127_5489481;k127_648090;k127_1635845;k127_8001334;k127_8348791;k127_8928297;k127_8189371;k127_7917667;k127_7011156	scaffold_3380;scaffold_3000;scaffold_344;scaffold_171	3969374.scaffold00010;4309559.scaffold00002
tig00057721	8952	0.5073	42.757	195.418	62.116	772.869	164.378	34.121	52.078	4	2	Bacteria	Bacteroidetes	Bacteroidales	Prevotellaceae	Prevotella	Prevotella sp. BP1-145	288	136	hic_213	NOBIN	k127_981234;k127_3457031;k127_2632097;k127_2612902;k127_256204;k127_419789;k127_2162564;k127_719977;k127_49580;k127_6514097;k127_8695159;k127_6828023;k127_6915581;k127_7273354;k127_8742371;k127_7739277;k127_7695375	scaffold_112;scaffold_450;scaffold_255	4300142.scaffold00014;3962893.scaffold00022;3960801.scaffold00008
tig00057723	15327	0.2772	1.52	48.376	2.5	38.962	3.961	10.073	2.8	18	0	Bacteria	Firmicutes	Clostridiales	Eubacteriaceae	Eubacterium	Eubacterium uniforme	NOBIN	291	hic_385	NOBIN	k127_4825563;k127_1970505;k127_108181;k127_4186983;k127_8950614;k127_6761731	-	-
tig00057724	9057	0.2864	5.973	20.381	4.498	82.031	9.005	15.164	1.535	10	2	Archaea	Euryarchaeota	Methanobacteriales	Methanobacteriaceae	Methanosphaera	Methanosphaera stadtmanae	11	NOBIN	metabat_022	NOBIN	k127_4028468;k127_1698011;k127_203282;k127_2120655;k127_7434491	k87_24938722	3368440.scaffold00002
tig00057730	19325	0.5608	15.008	45.647	10.879	197.618	50.505	7.889	7.288	17	2	Bacteria	Bacteroidetes	Bacteroidales	Prevotellaceae	Prevotella	Prevotella ruminicola	309	829	metabat_232	NOBIN	k127_4346335;k127_4667441;k127_4964121;k127_6427877;k127_3539396;k127_44677;k127_7061596;k127_7865080;k127_8921341;k127_8594206;k127_8031241;k127_6855303;k127_7458876;k127_6803112;k127_7855730;k127_8224320;k127_7247708;k127_6768924	scaffold_175;scaffold_18;scaffold_550	3368494.scaffold00006;3349628.scaffold00006;3613049.scaffold00010
tig00057731	8243	0.5561	675.491	62.846	69.358	903.561	26.222	27.047	1.018	10	2	Bacteria	Firmicutes	Clostridiales	Clostridiales-undef	Intestinimonas	Intestinimonas butyriciproducens	304	1027	metabat_227	NOBIN	k127_3368317;k127_6259623;k127_1908601;k127_6000268;k127_7647437;k127_8034287;k127_8384155;k127_8330233;k127_8057420	scaffold_5555;scaffold_2456	-
tig00057734	7771	0.52	66.848	18.968	56.317	385.311	36.664	15.652	0.731	11	0	Bacteria	Firmicutes	Clostridiales	Clostridiales Family XIII. Incertae Sedis	Mogibacterium	Mogibacterium pumilum	NOBIN	127	hic_203	NOBIN	k127_4581400;k127_4330820;k127_1740497;k127_6783461;k127_8871660	scaffold_2346	3776358.scaffold00027
tig00057735	15251	0.5486	1.408	8.992	9.604	47.022	1.034	96.786	36.716	24	1	Bacteria	Firmicutes	Veillonellales	Veillonellaceae	Megasphaera	Megasphaera elsdenii	NOBIN	1009	hic_010	NOBIN	k127_5930031;k127_2835778;k127_5145667;k127_5930031;k127_7266625;k127_7572389	k87_28250666	3619704.scaffold00006
tig00057736	21786	0.5898	7.238	51.567	6.582	125.524	3.302	5.025	0.884	18	2	Bacteria	Bacteroidetes	Bacteroidales	Prevotellaceae	Paraprevotella	Paraprevotella clara CAG:116	295	400	metabat_216	NOBIN	k127_6529701;k127_5275888;k127_3269428;k127_5436357;k127_3235531;k127_1692062;k127_2364733;k127_2205033;k127_8362626;k127_7908940;k127_8718774;k127_6981315;k127_7569575;k127_8716748;k127_7339152;k127_6925587	scaffold_12050;scaffold_2733;scaffold_2473;scaffold_8081	3368446.scaffold00009
tig00057737	15819	0.4642	2.589	21.165	1.4	20.168	2.649	2.63	0.244	13	2	Bacteria	Firmicutes	Clostridiales	Lachnospiraceae	Lachnospiraceae-undef	Lachnospiraceae bacterium XPB1003	460	374	hic_477	NOBIN	k127_4382020	scaffold_143821	3350182.scaffold00009;2917059.scaffold00037
tig00057738	10870	0.3576	8.211	54.275	27.707	118.59	9.144	67.476	0.231	8	1	Bacteria	Firmicutes	Clostridiales	Lachnospiraceae	Lachnospiraceae-undef	Lachnospiraceae bacterium NE2001	412	591	metabat_347	NOBIN	k127_411084;k127_3743152;k127_4505340;k127_5313199;k127_5823985;k127_4820997;k127_3092891;k127_7608032	scaffold_1374	3776383.scaffold00085;3347558.scf7180000000002|quiver_dupTrim=6709
tig00057744	14580	0.5014	25.962	46.22	26.822	598.261	4.428	25.193	0.861	14	2	Bacteria	Bacteroidetes	Bacteroidales	Bacteroidales-undef	Bacteroidales-undef	Bacteroidales bacterium Barb6XT	392	134	metabat_324	NOBIN	k127_6447024;k127_777161;k127_4647976;k127_4411255;k127_7506780;k127_7854656;k127_8563197;k127_8754673;k127_6913448;k127_7014602;k127_7805171	scaffold_2711	-
tig00057746	8363	0.5796	35.955	20.529	25.161	307.42	6.113	22.966	1.009	8	1	Bacteria	Firmicutes	Clostridiales	Lachnospiraceae	Stomatobaculum	Stomatobaculum longum	35	909	metabat_288	NOBIN	k127_4394599;k127_3698261;k127_8951833;k127_6830400	scaffold_60	-
tig00057747	9013	0.5967	66.013	30.07	26.706	209.44	16.677	12.408	0.746	12	1	Bacteria	Bacteria-undef	Bacteria-undef	Bacteria-undef	Bacteria-undef	bacterium F083	NOBIN	731	hic_874	NOBIN	k127_1201443;k127_4072075;k127_7364864;k127_6776851;k127_7081526;k127_8476823	scaffold_951	-
tig00057751	12407	0.5495	12.017	6.57	3.44	30.239	3.371	1.947	1.765	22	1	Bacteria	Bacteroidetes	Bacteroidales	Prevotellaceae	Prevotella	Prevotella marshii	597	NOBIN	metabat_551	NOBIN	k127_2905670;k127_4575412;k127_2816076;k127_7565576;k127_7024493	-	3960801.scaffold00009
tig00057753	15446	0.4979	15.786	37.102	80.216	517.333	47.141	24.543	1.508	18	1	Bacteria	Bacteroidetes	Bacteroidales	Prevotellaceae	Alloprevotella	Prevotella sp. oral taxon 473	328	964	metabat_253	NOBIN	k127_349459;k127_2276661;k127_5598053;k127_7024822;k127_7310816;k127_8076102;k127_7029043;k127_6812872;k127_7988721	scaffold_307;scaffold_3785	-
tig00057755	11898	0.5595	24.42	35.93	7.435	86.962	7.406	4.005	1.339	17	1	Bacteria	Firmicutes	Clostridiales	Ruminococcaceae	Ruminococcus	Ruminococcus flavefaciens	NOBIN	238	hic_326	NOBIN	k127_1957528;k127_5889856;k127_4700764;k127_3556018;k127_4061233;k127_5015705;k127_91448;k127_8707001;k127_7264350;k127_7278631;k127_8733510	scaffold_10280	-
tig00057759	18108	0.5348	11.688	45.538	2.346	51.109	2.831	1.218	0.341	16	1	Bacteria	Bacteroidetes	Bacteroidales	Prevotellaceae	Paraprevotella	Paraprevotella clara CAG:116	256	63	hic_772	NOBIN	k127_4413791;k127_1691927;k127_2510318;k127_1163325;k127_201757;k127_4708552;k127_992444;k127_5314617;k127_7886066;k127_8381463;k127_6707136;k127_7342019	scaffold_15915;scaffold_18574;scaffold_15	3960633.scaffold00004
tig00057760	12531	0.4909	21.862	82.027	54.681	391.372	43.379	22.845	2.172	15	2	Bacteria	Bacteroidetes	Bacteroidales	Prevotellaceae	Prevotella	Prevotella sp. tc2-28	108	357	metabat_009	NOBIN	k127_1196538;k127_2834404;k127_4798415;k127_43726;k127_2387723;k127_1460491;k127_2023303;k127_5804004;k127_1367111;k127_8190450;k127_8036889;k127_8202032;k127_6798564;k127_7625863;k127_6806709;k127_8096118;k127_6768060;k127_6894850;k127_7644416;k127_8815376;k127_8916525;k127_7869885	scaffold_97;scaffold_3612;scaffold_371;scaffold_30223	3969374.scaffold00008;3960801.scaffold00004;4300076.scaffold00001;3969374.scaffold00008
tig00057761	19319	0.4945	11.407	26.362	8.947	49.466	3.493	1.844	0.107	22	1	Bacteria	Bacteria-undef	Bacteria-undef	Bacteria-undef	Bacteria-undef	bacterium F083	562	444	hic_555	NOBIN	k127_991518;k127_3614389;k127_2512963;k127_2973236;k127_6250963;k127_2736805;k127_6751868;k127_8559495;k127_8296504	scaffold_527;scaffold_495;scaffold_272;scaffold_495;scaffold_136	-
tig00057762	9929	0.5633	567.704	54.763	14.69	340.376	11.563	79.879	0.112	10	1	Bacteria	Fibrobacteres	Fibrobacterales	Fibrobacteraceae	Fibrobacter	Fibrobacter sp. UWH4	155	1140	metabat_061	NOBIN	k127_4393974;k127_221887;k127_1491079;k127_3985688;k127_3089562;k127_1461133;k127_45000;k127_4829703;k127_1017580;k127_2177233;k127_7508575;k127_7093232;k127_8302562;k127_7868602;k127_8599337;k127_6936798	scaffold_162;scaffold_254;scaffold_56;scaffold_188;scaffold_162	3642917.scaffold00002;3642917.scaffold00001;3642917.scaffold00004;3642917.scaffold00001
tig00057765	11724	0.6733	44.653	13.463	4.816	98.992	2.807	12.69	0.264	16	0	Bacteria	Proteobacteria	Desulfovibrionales	Desulfovibrionaceae	Desulfovibrio	Desulfovibrio sp. An276	NOBIN	452	hic_564	NOBIN	k127_2799854;k127_3352112;k127_6243475;k127_7000462;k127_8871407;k127_8212872	k87_55415743	-
tig00057767	39074	0.4632	15.494	31.293	8.443	55.81	13.686	4.569	0.124	42	1	Bacteria	Bacteroidetes	Bacteroidales	Prevotellaceae	Prevotella	Prevotella bergensis	359	347	metabat_287	NOBIN	k127_2763772;k127_2045126;k127_159542;k127_3150207;k127_159542;k127_4767164;k127_3150207;k127_3933210;k127_3933210;k127_3865540;k127_3865540;k127_2075797;k127_2797331;k127_4053859;k127_1128071;k127_1128071;k127_6295479;k127_1233672;k127_4805670;k127_1538434;k127_3132131;k127_3132131;k127_7052247;k127_7052247;k127_7367630;k127_8280203;k127_7564592;k127_7113720;k127_8317693;k127_8733184;k127_873318…	scaffold_1505	3368446.scaffold00001;3368446.scaffold00001
tig00057768	18501	0.5847	14.537	13.226	2.135	42.182	4.27	1.236	0.105	25	0	Bacteria	Proteobacteria	Desulfuromonadales	Desulfuromonadaceae	Pelobacter	Pelobacter acetylenicus	310	NOBIN	metabat_234	NOBIN	k127_2425099;k127_5941760;k127_5941760;k127_2425099;k127_8951744;k127_8951744;k127_6920823;k127_6920823;k127_8951744;k127_7521938	k87_15512452;k87_2521279;k87_2521279	-
tig00057769	10360	0.5941	284.114	62.355	91.811	1071.746	32.034	42.485	1.608	7	2	Bacteria	Firmicutes	Firmicutes-undef	Firmicutes-undef	Firmicutes-undef	Firmicutes bacterium CAG:555	488	800	hic_951	NOBIN	k127_3532388;k127_73;k127_2871074;k127_784369;k127_604967;k127_359343;k127_8899714;k127_8017582;k127_8298017;k127_7429708	scaffold_179	3964017.scaffold00018
tig00057770	10620	0.4247	42.156	60.571	26.746	120.713	16.659	43.434	1.053	6	1	Bacteria	Bacteroidetes	Bacteroidales	Prevotellaceae	Prevotella	Prevotella sp. CAG:732	574	1127	metabat_526	NOBIN	k127_4792839;k127_5108300;k127_6338191;k127_122582;k127_3262591;k127_4109492;k127_5271203;k127_3113920;k127_3613585;k127_1742589;k127_2758807;k127_8213654;k127_8483299;k127_7672189;k127_7213883	scaffold_2067;scaffold_2067;scaffold_26;scaffold_2067	-
tig00057773	18585	0.5828	68.232	35.422	8.026	161.353	7.795	3.291	1.156	24	1	Bacteria	Bacteroidetes	Bacteroidales	Bacteroidales-undef	Bacteroidales-undef	Bacteroidales bacterium WCE2004	341	568	metabat_268	NOBIN	k127_1038398;k127_2928957;k127_3436863;k127_628112;k127_4838983;k127_1397958;k127_2022222;k127_7328915;k127_7480359;k127_8123964;k127_8129612;k127_6849996	scaffold_69;scaffold_3825	3960633.scaffold00005;3960633.scaffold00001
tig00057774	10958	0.5614	17.968	163.116	51.248	1033.38	25.146	191.772	22.943	11	1	Bacteria	Bacteroidetes	Bacteroidales	Prevotellaceae	Prevotella	Prevotella sp. BP1-145	NOBIN	831	hic_985	NOBIN	k127_1112259;k127_2354240;k127_2466014;k127_3578060;k127_3583992;k127_44343;k127_192983;k127_3345021;k127_6381524;k127_4335151;k127_2160493;k127_8782376;k127_8482768;k127_7162865;k127_8536280;k127_7944748;k127_7469954;k127_8628981	scaffold_518;scaffold_4919	3368446.scaffold00020;3368452.scaffold00002;3368446.scaffold00003
tig00057776	11383	0.562	4.694	35.903	4.542	75.025	8.223	11.94	5.012	11	2	Bacteria	Bacteroidetes	Bacteroidales	Prevotellaceae	Prevotella	Prevotella sp. BP1-145	NOBIN	59	hic_727	NOBIN	k127_2634858;k127_8760250;k127_8817097;k127_8603843;k127_6862628;k127_7375949;k127_7018718;k127_7163651	scaffold_249;k87_6029521	3963943.scaffold00001;4302445.scaffold00001;3368452.scaffold00019
tig00057777	4846	0.5062	535.76	395.919	281.123	1816.149	133.947	562.475	9.58	3	0	Bacteria	Firmicutes	Clostridiales	Ruminococcaceae	Faecalibacterium	Faecalibacterium prausnitzii	NOBIN	146	hic_224	NOBIN	k127_4492637;k127_3650132;k127_1334425;k127_4468667;k127_4315243;k127_1331136;k127_2824526;k127_1130932;k127_4990332;k127_6798128;k127_7423955;k127_7307224;k127_7227777;k127_7651879;k127_8910208;k127_6917397;k127_7034728	NODE_34495_length_3935_cov_47.1925;scaffold_6974;scaffold_11525;NODE_4422_length_16867_cov_29.0156	4302430.scaffold00040
tig00057781	7340	0.5238	18.848	63.403	121.012	568.142	31.485	45.97	7.587	7	1	Bacteria	Bacteroidetes	Bacteroidales	Prevotellaceae	Prevotella	Prevotella sp. tc2-28	NOBIN	234	hic_322	NOBIN	k127_3858115;k127_1963099;k127_5001996;k127_228010;k127_3346866;k127_8788611;k127_7814075;k127_7314967;k127_6818525;k127_8834689;k127_7826311;k127_8194538;k127_8194538;k127_7779122	scaffold_2169;scaffold_191	3368499.scaffold00028;3368446.scaffold00008;3962893.scaffold00008;3962893.scaffold00008
tig00057783	10877	0.5109	12.854	86.413	143.836	619.604	18.726	312.369	6.916	9	2	Bacteria	Bacteroidetes	Bacteroidales	Prevotellaceae	Prevotella	Prevotella sp. tc2-28	203	185	hic_267	NOBIN	k127_2067490;k127_3851212;k127_105486;k127_3989522;k127_335745;k127_8775652;k127_7447215;k127_8362040;k127_8116099;k127_6744882	scaffold_349;scaffold_526	4309559.scaffold00007;3962893.scaffold00001;3969374.scaffold00015
tig00057784	13396	0.4077	13.091	55.208	18.741	152.45	32.745	12.257	0.21	19	1	Bacteria	Bacteroidetes	Bacteroidales	Prevotellaceae	Prevotella	Prevotella sp. tc2-28	NOBIN	523	hic_643	NOBIN	k127_2039629;k127_458063;k127_2582530;k127_2039629;k127_2443658;k127_458063;k127_2582530;k127_1871700;k127_1871700;k127_2443658;k127_6564293;k127_6564293;k127_556115;k127_5159751;k127_7251600;k127_7251600;k127_6909879;k127_6909879;k127_7416870;k127_7416870;k127_6761124;k127_6761124	scaffold_50;scaffold_708;scaffold_1384;scaffold_1384;scaffold_122	3960801.scaffold00004;3442737.scaffold00005;3969374.scaffold00010;3969374.scaffold00010;3613049.scaffold00001;3960801.scaffold00004
tig00057787	16895	0.4948	1.242	14.471	1.887	14.506	4.196	0.81	0.108	14	0	Bacteria	Bacteroidetes	Bacteroidales	Prevotellaceae	Prevotella	Prevotella sp. tc2-28	NOBIN	616	hic_746	NOBIN	k127_3673031;k127_3673031;k127_5532702;k127_2544448;k127_8421564;k127_6926904;k127_8421564;k127_6926904	-	-
tig00057789	12595	0.5539	20.669	68.74	58.282	1009.199	38.79	41.487	21.393	13	1	Bacteria	Bacteroidetes	Bacteroidales	Prevotellaceae	Prevotella	Prevotella sp. khp7	542	525	metabat_491	NOBIN	k127_1184879;k127_277289;k127_6341233;k127_3024480;k127_5434613;k127_549723;k127_4836948;k127_376971;k127_8548869;k127_6879390;k127_8353006	scaffold_920	3960801.scaffold00005
tig00057791	12486	0.4801	3.472	40.04	8.052	44.384	1.333	5.039	0.602	14	1	Bacteria	Elusimicrobia	Elusimicrobiales	Elusimicrobiaceae	Elusimicrobium	Elusimicrobium sp. An273	525	44	hic_561	NOBIN	k127_1545008;k127_3648232;k127_2961029;k127_6034639;k127_4151770;k127_7901840;k127_6926839;k127_7299546;k127_6926839	scaffold_3885;scaffold_11300	-
tig00057792	32075	0.5396	41.4	2.917	2.283	25.803	0.563	0.763	0.582	65	2	Bacteria	Bacteroidetes	Bacteroidales	Rikenellaceae	Alistipes	Alistipes sp. CAG:435	61	590	metabat_577	NOBIN	k127_1415383;k127_1415383;k127_5461449;k127_5461449;k127_5461449;k127_1415383;k127_1415383;k127_5461449;k127_8196282;k127_8196282;k127_8196282;k127_8196282;k127_8625883;k127_8625883;k127_8625883;k127_7371607	scaffold_5997;scaffold_5997;scaffold_5997;scaffold_5997;scaffold_2146;scaffold_2146;scaffold_2146	-
tig00057799	14978	0.4483	8.752	71.857	21.064	91.836	17.546	2.901	0.455	22	0	Bacteria	Bacteroidetes	Bacteroidales	Prevotellaceae	Prevotella	Prevotella sp. tf2-5	417	523	hic_643	NOBIN	k127_3413909;k127_5466650;k127_3954493;k127_4141907;k127_2099535;k127_2158168;k127_2516218;k127_1970230;k127_1931517;k127_4783017;k127_3718561;k127_3718561;k127_856875;k127_3826691;k127_1400893;k127_916346;k127_4141907;k127_2516218;k127_7815162;k127_7324934;k127_8490575;k127_7072917;k127_6674843;k127_8447772;k127_8140818;k127_7763034;k127_8522058	scaffold_4012;scaffold_2353	-
tig00057800	12985	0.4752	20.103	23.482	7.317	86.387	4.324	0.502	0.145	7	1	Bacteria	Bacteroidetes	Bacteroidales	Bacteroidaceae	Bacteroides	Bacteroides sp. CAG:714	626	203	metabat_584	NOBIN	k127_2376381;k127_1935783;k127_6054878;k127_4572968;k127_3218101;k127_1330061;k127_679763;k127_7845733;k127_7336944	scaffold_68	-
tig00057801	10253	0.4716	0.22	30.865	6.533	170.057	0.878	49.302	15.322	7	2	Bacteria	Firmicutes	Clostridiales	Lachnospiraceae	Lachnospiraceae-undef	Lachnospiraceae bacterium KHCPX20	556	578	metabat_506	NOBIN	k127_4253894;k127_5825645;k127_4196170;k127_7242650	scaffold_2010	-
tig00057803	11736	0.4615	16.09	27.872	6.374	76.167	11.192	2.075	0.539	14	2	Bacteria	Firmicutes	Clostridiales	Lachnospiraceae	Lachnospiraceae-undef	Lachnospiraceae bacterium G41	567	926	metabat_518	NOBIN	k127_1133631;k127_7398862;k127_8732888;k127_7398862	k87_158962;k87_33729663;k87_46057850;k87_33729663;k87_158962;scaffold_1933	3768477.scaffold00007;3769067.scaffold00003
tig00057804	15257	0.2939	0.605	32.481	4.583	91.487	3.472	29.573	0.125	37	2	Bacteria	Bacteroidetes	Marinilabiliales	Marinilabiliaceae	Thermophagus	Thermophagus xiamenensis	18	NOBIN	metabat_099	NOBIN	k127_3097977;k127_1898295;k127_5018161;k127_1016135;k127_3402035;k127_6456776;k127_3237886;k127_1465851;k127_7994391;k127_6803489;k127_8071381;k127_6898507	-	-
tig00057805	16697	0.5728	59.714	32.867	41.633	494.694	44.94	4.677	0.242	13	2	Bacteria	Firmicutes	Firmicutes-undef	Firmicutes-undef	Firmicutes-undef	Firmicutes bacterium CAG:103	488	52	hic_650	NOBIN	k127_3695082;k127_789571;k127_2063715;k127_1500427;k127_1621031;k127_1908702;k127_4701739;k127_1429676;k127_7043304;k127_7720907;k127_7720907;k127_7157843	scaffold_1190;scaffold_40117	-
tig00057806	9886	0.4888	5.753	30.766	31.79	54.981	11.727	5.617	1.507	11	2	Bacteria	Bacteroidetes	Bacteroidales	Bacteroidaceae	Bacteroides	Bacteroides sp. 43_108	261	196	hic_279	NOBIN	k127_496090;k127_6018280;k127_2676419;k127_1563249;k127_5881078;k127_7910913;k127_8393209	scaffold_5009;scaffold_4278;scaffold_74;scaffold_3186	3755419.scaffold00002
tig00057808	15915	0.516	34.848	23.324	21.588	218.167	7.362	5.292	0.466	24	1	Bacteria	Bacteroidetes	Bacteroidales	Prevotellaceae	Paraprevotella	Paraprevotella clara CAG:116	294	624	metabat_215	NOBIN	k127_2420423;k127_5990039;k127_405798;k127_1655841;k127_2527149;k127_4869711;k127_707814;k127_4974859;k127_8330865;k127_8645991;k127_7900541;k127_7433799;k127_7683856	scaffold_960;scaffold_48571;scaffold_36407	4305533.scaffold00005
tig00057810	15321	0.6096	32.097	15.579	11.228	185.609	2.3	11.153	1.414	25	1	Bacteria	Firmicutes	Clostridiales	Ruminococcaceae	Anaerotruncus	Anaerotruncus sp. CAG:390	369	221	hic_308	NOBIN	k127_607086;k127_1416819;k127_3963478;k127_5033811;k127_1729882;k127_2194347;k127_6914935;k127_6980468;k127_7659748;k127_6971005	scaffold_7243;scaffold_860	-
tig00057814	35078	0.3148	0.27	7.443	2.666	13.657	1.186	15.233	0.268	47	2	no-hit	no-hit	no-hit	no-hit	no-hit	no-hit	73	NOBIN	metabat_664	NOBIN	k127_2655667;k127_2655667;k127_2655667;k127_2655667;k127_1460262;k127_1460262;k127_1460262;k127_1460262;k127_944721;k127_944721;k127_3646946;k127_3687498;k127_944721;k127_3687498;k127_3646946;k127_3687498;k127_944721;k127_3646946;k127_3646946;k127_7724604;k127_7724604;k127_7724604;k127_7724604	-	-
tig00057815	15937	0.5067	212.071	56.126	153.107	1067.743	100.755	37.758	0.966	20	0	Bacteria	Firmicutes	Firmicutes-undef	Firmicutes-undef	Firmicutes-undef	Firmicutes bacterium CAG:176	388	339	hic_438	NOBIN	k127_4300662;k127_1009791;k127_2434583;k127_6088506;k127_2406702;k127_1768577;k127_992617;k127_1421611;k127_7688893;k127_7609725;k127_6935390;k127_8948173;k127_6936114	scaffold_644;scaffold_2824	2916488.scaffold00004
tig00057816	18853	0.4607	13.429	30.278	70.979	435.307	30.312	37.531	1.258	24	1	Bacteria	Bacteroidetes	Bacteroidales	Prevotellaceae	Prevotella	Prevotella sp. P5-92	328	431	hic_541	NOBIN	k127_5872874;k127_592655;k127_592655;k127_3818897;k127_4316165;k127_5701394;k127_4183670;k127_3789298;k127_1779176;k127_209833;k127_7259593;k127_8272432;k127_6781988	scaffold_54	-
tig00057817	21838	0.5746	35.87	25.41	30.108	329.449	6.595	25.771	1.776	32	2	Bacteria	Firmicutes	Clostridiales	Lachnospiraceae	Stomatobaculum	Stomatobaculum longum	35	138	hic_215	NOBIN	k127_2003179;k127_2518401;k127_3038741;k127_2455581;k127_6379012;k127_141405;k127_263164;k127_3675524;k127_987588;k127_8836479;k127_8080871;k127_8770596;k127_6981394;k127_7535282	k87_21788781	3623065.scaffold00002
tig00057820	10497	0.5503	28.134	31.992	8.295	65.28	6.373	2.595	0.207	12	1	Bacteria	Bacteria-undef	Bacteria-undef	Bacteria-undef	Bacteria-undef	bacterium F083	NOBIN	780	hic_928	NOBIN	k127_4530900;k127_1461772;k127_4205574;k127_4194044;k127_7740142;k127_7238535;k127_7771223	scaffold_354;scaffold_192;k87_34248576	-
tig00057824	8646	0.5673	23.929	26.289	6.29	68.135	1.644	2.975	0.256	8	2	Bacteria	Firmicutes	Clostridiales	Lachnospiraceae	Lachnospiraceae-undef	Lachnospiraceae bacterium 9_1_43BFAA	NOBIN	211	hic_297	NOBIN	k127_2592503;k127_614551;k127_4269846;k127_1319598;k127_528146;k127_4619792;k127_2792211;k127_6930259;k127_8736185	scaffold_5450;scaffold_10729;scaffold_23096;scaffold_1167;scaffold_510	3379055.scaffold00001
tig00057825	11073	0.4146	0.163	30.997	2.681	51.985	1.929	2.617	1.411	10	2	Bacteria	Bacteroidetes	Bacteroidales	Prevotellaceae	Prevotella	Prevotella bryantii	619	688	metabat_576	metabat_576	k127_2282753;k127_653182;k127_2630133;k127_640810	-	3960821.scaffold00005
tig00057826	12825	0.3434	0.48	72.077	0.185	5.79	1.386	0.444	0.123	28	2	Bacteria	Bacteroidetes	Bacteroidales	Rikenellaceae	Alistipes	Alistipes sp. CAG:435	387	641	hic_774	NOBIN	k127_311147;k127_5118089;k127_281489;k127_31088;k127_5356305;k127_686924;k127_5773008;k127_4920315;k127_382684;k127_4237168;k127_7457511;k127_7435216;k127_7686176;k127_6728617;k127_6716289;k127_8909319;k127_7391184;k127_6832150;k127_7461835	-	-
tig00057830	39452	0.5053	6.086	26.946	3.264	32.903	5.71	3.418	0.282	44	1	Bacteria	Firmicutes	Clostridiales	Lachnospiraceae	Lachnospiraceae-undef	Lachnospiraceae bacterium NE2001	407	101	metabat_341	NOBIN	k127_161003;k127_1265214;k127_58439;k127_1725130;k127_1725130;k127_1265214;k127_2872488;k127_3417789;k127_6838004;k127_6826741;k127_6838004	scaffold_7594	-
tig00057831	21854	0.4617	12.138	38.855	5.001	62.753	10.451	1.587	0.323	27	2	Bacteria	Bacteroidetes	Bacteroidales	Bacteroidaceae	Bacteroides	Bacteroides fluxus	325	129	metabat_250	NOBIN	k127_5282510;k127_2530337;k127_6192947;k127_229089;k127_511234;k127_8765339;k127_8515952;k127_8619630;k127_8715608	-	-
tig00057835	22704	0.4531	6.84	15.283	0.915	18.399	2.097	0.572	0.161	16	2	Bacteria	Firmicutes	Clostridiales	Ruminococcaceae	Ruminococcaceae-undef	Ruminococcaceae bacterium	NOBIN	111	hic_132	NOBIN	k127_5175746;k127_4382085;k127_1652656;k127_4009415;k127_8519277	-	-
tig00057836	4301	0.4859	109.2	119.442	270.661	3941.854	113.589	254.055	12.341	3	1	Bacteria	Bacteroidetes	Bacteroidales	Prevotellaceae	Prevotella	Prevotella sp. P3-122	NOBIN	290	hic_384	NOBIN	k127_150641;k127_5911337;k127_1218426;k127_2161940;k127_399647;k127_7942988;k127_8308771;k127_7002024;k127_8859052;k127_7355933;k127_7241338;k127_7602523	scaffold_30103;scaffold_29789	3964077.scaffold00016
tig00057840	16069	0.485	50.505	38.429	48.057	275.352	6.282	3.617	0.272	19	2	Bacteria	Bacteroidetes	Bacteroidales	Prevotellaceae	Prevotella	Prevotella sp. ne3005	NOBIN	434	hic_544	NOBIN	k127_1133948;k127_5860792;k127_4542722;k127_3530374;k127_4893447;k127_6433110;k127_1127115;k127_4951540;k127_5491868;k127_845870;k127_1127115;k127_6715589;k127_8427276;k127_8154869;k127_7759504;k127_7679727;k127_7134029;k127_6696187	scaffold_97;scaffold_1612;scaffold_885;scaffold_2615;scaffold_650	-
tig00057841	9013	0.3818	9.15	48.805	1.244	24.806	3.48	0.079	0.167	21	0	no-hit	no-hit	no-hit	no-hit	no-hit	no-hit	7	619	hic_749	NOBIN	k127_1327089;k127_5972967;k127_2237240;k127_4433448;k127_4095348;k127_2515228;k127_3750284;k127_2431536;k127_3538437;k127_1450179;k127_4851543;k127_4807541;k127_4232034;k127_8072061;k127_6715126;k127_8296796;k127_8114601;k127_7329978;k127_7344909	-	-
tig00057848	13580	0.4775	7.241	22.509	4.276	19.719	1.031	27.782	0.08	12	2	Bacteria	Spirochaetes	Spirochaetales	Spirochaetaceae	Treponema	Treponema succinifaciens	486	94	hic_1126	NOBIN	k127_6409523;k127_6409523;k127_5332016;k127_5332016;k127_570834;k127_570834;k127_2060156;k127_7451270;k127_7451270	-	-
tig00057850	16765	0.5172	5.647	18.908	5.684	77.082	9.602	7.516	1.947	21	2	Bacteria	Bacteroidetes	Bacteroidales	Prevotellaceae	Prevotella	Prevotella sp. P3-120	NOBIN	183	hic_265	NOBIN	k127_5234296;k127_5234296;k127_7974166;k127_7543702;k127_7543702;k127_7210937;k127_6971596;k127_8138873;k127_7921149;k127_7327298	k87_56462614;scaffold_40;k87_56462614;scaffold_269	3969374.scaffold00013;4309559.scaffold00011;3960801.scaffold00002
tig00057851	15437	0.2635	25.47	67.155	10.667	110.248	18.664	10.633	0.699	13	2	Bacteria	Firmicutes	Bacillales	Bacillaceae	Bacillus	Bacillus sp. CAG:988	270	NOBIN	metabat_189	NOBIN	k127_3020296;k127_7624746;k127_8713688;k127_7649046	NODE_2685_length_22082_cov_36.4723	-
tig00057852	9583	0.4475	1.38	13.789	1.618	11.553	1.81	1.403	0.381	10	1	Bacteria	Firmicutes	Clostridiales	Lachnospiraceae	Lachnospiraceae-undef	Lachnospiraceae bacterium KH1T2	278	508	hic_626	NOBIN	k127_1970621;k127_4265194	-	-
tig00057853	11651	0.5453	7.89	15.33	7.736	158.554	2.022	2.921	0.358	14	1	Bacteria	Bacteroidetes	Bacteroidales	Bacteroidales-undef	Bacteroidales-undef	Bacteroidales bacterium 52_46	NOBIN	639	hic_771	NOBIN	k127_1570702;k127_4778848;k127_650957;k127_7344684;k127_8401111	scaffold_101	-
tig00057854	12571	0.4424	12.767	17.277	6.832	75.522	1.96	4.574	0.111	18	1	Bacteria	Bacteria-undef	Bacteria-undef	Bacteria-undef	Bacteria-undef	bacterium F083	214	279	hic_371	NOBIN	k127_4269438;k127_5538738;k127_4771108;k127_1591582;k127_56794;k127_3647746;k127_5538738;k127_7377956	-	-
tig00057855	8536	0.3242	30.101	91.815	20.391	134.315	12.606	21.582	0.603	17	1	Eukaryota	Arthropoda	Hymenoptera	Apidae	Apis	Apis mellifera	NOBIN	738	hic_881	NOBIN	k127_5943775;k127_2495447;k127_6285484;k127_4831619;k127_3760199;k127_2415972;k127_5570255;k127_2450105;k127_400213;k127_8817553;k127_8481202;k127_8742632	-	-
tig00057856	17973	0.4305	0.689	16.58	0.235	8.61	1.314	0.109	0.113	26	1	no-hit	no-hit	no-hit	no-hit	no-hit	no-hit	NOBIN	412	hic_520	NOBIN	k127_2279740	-	-
tig00057858	9281	0.3919	3.048	31.486	7.256	51.56	1.534	1.167	0.248	9	2	Bacteria	Firmicutes	Clostridiales	Clostridiaceae	Clostridium	Clostridium cellulovorans	NOBIN	1	hic_284	NOBIN	k127_3527045;k127_8139269	-	3623083.scaffold00062;3623083.scaffold00077
tig00057861	11239	0.5621	0.347	9.18	0.175	6.62	1.269	0.047	0.101	12	2	Bacteria	Bacteroidetes	Bacteroidales	Prevotellaceae	Prevotellaceae-undef	Prevotellaceae bacterium HUN156	321	NOBIN	metabat_246	NOBIN	k127_6022558;k127_3114317;k127_6368396;k127_7108158	-	-
tig00057862	18374	0.5639	3.466	28.465	2.47	38.963	9.407	2.745	1.591	18	1	Bacteria	Bacteroidetes	Bacteroidales	Prevotellaceae	Prevotella	Prevotella sp. ne3005	401	174	hic_255	NOBIN	k127_6583542;k127_2609342;k127_4168983;k127_3880171;k127_4930780;k127_3312577;k127_2250563;k127_2609342;k127_2194069;k127_990193;k127_1445865;k127_8309938;k127_8355478;k127_7077134	scaffold_2882;scaffold_295;scaffold_4917;scaffold_159;scaffold_64	4300076.scaffold00001;3960801.scaffold00004;2917430.scaffold00003
tig00057863	12690	0.5031	4.33	30.221	4.099	78.217	2.787	7.865	1.224	8	2	Bacteria	Bacteroidetes	Bacteroidales	Prevotellaceae	Prevotella	Prevotella sp. khp7	268	78	hic_938	NOBIN	k127_1893984;k127_3684280;k127_2415959;k127_8690770;k127_8735446;k127_7972623;k127_8566015;k127_8675189;k127_7463908	scaffold_64;k87_3071710;k87_12168533	4309559.scaffold00022
tig00057866	15933	0.5133	17.295	43.453	2.519	41.358	2.727	2.549	0.205	11	2	Bacteria	Bacteria-undef	Bacteria-undef	Bacteria-undef	Bacteria-undef	bacterium F083	15	403	metabat_066	NOBIN	k127_4626187	scaffold_11	-
tig00057868	10605	0.4644	7.27	34.306	0.864	13.177	2.904	1.423	0.523	12	2	Bacteria	Bacteroidetes	Bacteroidales	Bacteroidaceae	Bacteroides	Bacteroides sp. CAG:598	242	26	hic_361	NOBIN	k127_785130;k127_1206980;k127_119921	scaffold_41;k87_20915659	-
tig00057869	17383	0.563	35.83	48.724	8.124	96.883	4.406	27.594	2.125	19	2	Bacteria	Bacteroidetes	Bacteroidales	Bacteroidaceae	Bacteroides	Bacteroides sp. CAG:709	109	225	hic_312	NOBIN	k127_787343;k127_3923725;k127_725078;k127_1781097;k127_6213958;k127_7509303;k127_8257790;k127_8881803;k127_8433626;k127_7527330	scaffold_8653;scaffold_27199;scaffold_2492;scaffold_461;scaffold_2492	3960633.scaffold00004
tig00057870	19090	0.5185	15.989	17.456	38.734	179.259	24.798	2.398	0.188	20	2	Bacteria	Firmicutes	Clostridiales	Clostridiaceae	Sarcina	Sarcina sp. DSM 11001	564	837	metabat_515	NOBIN	k127_4652665;k127_3730743;k127_4652665;k127_1030511;k127_1030511;k127_3730743;k127_6950777	scaffold_9935;scaffold_9935;scaffold_2236;scaffold_2236	3776358.scaffold00005;3776358.scaffold00005
tig00057872	18558	0.5164	9.273	39.567	5.292	57.116	4.126	16.215	1.583	14	2	Bacteria	Bacteroidetes	Bacteroidales	Prevotellaceae	Prevotella	Prevotella sp. CAG:5226	334	341	hic_441	NOBIN	k127_1049789;k127_170455;k127_470123;k127_4297748;k127_2067139;k127_4026018;k127_4879470;k127_5997100;k127_7511329;k127_8787370	scaffold_5072	3960633.scaffold00002
tig00057873	11013	0.4974	1.672	31.533	16.746	373.149	1.713	163.033	160.715	17	2	Bacteria	Firmicutes	Clostridiales	Eubacteriaceae	Eubacterium	Eubacterium ruminantium	NOBIN	286	hic_379	NOBIN	k127_349884;k127_2637811;k127_4273569;k127_5604966;k127_1401980;k127_8886753;k127_7569231;k127_7213878;k127_6713251;k127_8887277	NODE_29808_length_4432_cov_9.0329	-
tig00057874	20569	0.5032	5.169	41.046	7.32	79.965	5.04	16.984	0.968	16	1	Bacteria	Bacteroidetes	Bacteroidales	Bacteroidaceae	Bacteroides	Bacteroides caccae CAG:21	334	191	hic_274	NOBIN	k127_81069;k127_3785524;k127_3842839;k127_1229196;k127_832253;k127_4269567;k127_5997100;k127_976146;k127_976146;k127_8007994;k127_7511329	-	-
tig00035086	8227	0.4917	5.586	44.513	30.285	576.029	18.653	50.377	0.734	11	0	Bacteria	Bacteroidetes	Bacteroidales	Prevotellaceae	Prevotella	Prevotella sp. tf2-5	410	687	metabat_345	metabat_345	k127_1132378;k127_875920;k127_3596769;k127_4625128;k127_4067553;k127_1484208;k127_1646699;k127_327299;k127_1901016;k127_8250091;k127_8396442;k127_7344713;k127_7109372;k127_6927753;k127_7837895	scaffold_7800;scaffold_7800;k87_49424892	3960811.scaffold00005;3442737.scaffold00003
tig00035089	31044	0.3827	0.297	20.46	0.466	4.633	0.82	0.24	0.053	40	2	Bacteria	Firmicutes	Clostridiales	Clostridiaceae	Clostridium	Clostridium sp. CAG:411	174	NOBIN	metabat_082	NOBIN	k127_1443810;k127_1443810;k127_1443810;k127_1443810;k127_8510420;k127_8510420;k127_8510420;k127_8510420	-	-
tig00035093	29197	0.2913	26.288	114.538	6.794	82.384	17.852	1.187	0.163	36	2	Bacteria	Bacteria-undef	Bacteria-undef	Bacteria-undef	Bacteria-undef	candidate division SR1 bacterium RAAC1_SR1_1	181	895	hic_1055	NOBIN	k127_360240;k127_6395774;k127_3471523;k127_4657515;k127_1138360;k127_2158341;k127_2217711;k127_4558213;k127_1621575;k127_163533;k127_2557607;k127_4858416;k127_4259074;k127_5249953;k127_3028794;k127_3657981;k127_5430680;k127_4054755;k127_230477;k127_4749694;k127_1760842;k127_378936;k127_5151839;k127_3403123;k127_1063309;k127_8757644;k127_6675612;k127_8766239;k127_8829561;k127_8223174;k127_7261665;…	-	-
tig00035097	14148	0.4883	23.048	106.899	71.325	587.409	66.424	45.284	35.271	17	1	Bacteria	Bacteroidetes	Bacteroidales	Prevotellaceae	Prevotella	Prevotella sp. tc2-28	288	280	hic_373	NOBIN	k127_1653576;k127_1350174;k127_2895231;k127_5300253;k127_530289;k127_669976;k127_446502;k127_3145808;k127_3273253;k127_1474278;k127_6152366;k127_2826800;k127_7247932;k127_6899085;k127_7910028	scaffold_2900;scaffold_28794;scaffold_836	3368494.scaffold00005
tig00035105	30281	0.4533	1.957	18.809	1.256	14.545	1.404	2.703	0.799	21	1	Bacteria	Bacteroidetes	Bacteroidales	Prevotellaceae	Prevotella	Prevotella bryantii	125	178	metabat_028	NOBIN	k127_1927823;k127_6223470;k127_7810077	scaffold_1439;scaffold_715;scaffold_860	3613049.scaffold00005;3962893.scaffold00001
tig00035109	12359	0.493	350.325	59.64	10.832	260.366	8.497	43.673	0.031	7	2	Bacteria	Fibrobacteres	Fibrobacterales	Fibrobacteraceae	Fibrobacter	Fibrobacter sp. UWB8	348	1052	metabat_275	NOBIN	k127_1643975;k127_3199169;k127_2538945;k127_3183590;k127_2857644;k127_2331407;k127_5566743;k127_3636623;k127_1432307;k127_3183590;k127_6719863;k127_7682603;k127_7732084;k127_8041969;k127_6984753;k127_7593132;k127_8952542;k127_8399904	scaffold_1818	3642917.scaffold00001;3642917.scaffold00001
tig00035110	27010	0.4849	32.766	37.724	14.985	142.683	63.343	26.366	0.767	20	2	Bacteria	Bacteroidetes	Bacteroidales	Prevotellaceae	Prevotella	Prevotella sp. ne3005	351	1038	metabat_279	NOBIN	k127_466908;k127_167968;k127_2090483;k127_7771565;k127_8418292;k127_8457749;k127_6719420;k127_7563945;k127_7319638	scaffold_210;scaffold_8207;scaffold_1316;scaffold_36;scaffold_170;scaffold_25211;scaffold_99	3442737.scaffold00001;3960785.scaffold00001
tig00006757	12977	0.4713	15.444	80.092	35.892	456.277	0.618	0.512	0.046	8	2	Bacteria	Proteobacteria	Aeromonadales	Aeromonadaceae	Tolumonas	Tolumonas auensis	248	279	hic_371	NOBIN	k127_1541164;k127_4207091;k127_22554;k127_22554	scaffold_864	3387354.scaffold00006
tig00006762	4460	0.5294	4.591	37.882	22.466	506.02	27.95	116.966	9.201	8	2	Bacteria	Bacteroidetes	Bacteroidales	Prevotellaceae	Prevotella	Prevotella sp. tc2-28	514	280	hic_373	NOBIN	k127_5226393;k127_640929;k127_577190;k127_1284837;k127_3612485;k127_1048301;k127_6702121;k127_8213903;k127_8150968;k127_7577104;k127_8040661;k127_8512208	scaffold_737;scaffold_18851	3969374.scaffold00004;3969374.scaffold00001
tig00006763	42433	0.594	0.194	216.704	29.683	151.338	0.17	21.234	27.614	26	2	Bacteria	Firmicutes	Clostridiales	Lachnospiraceae	Dorea	Dorea sp. 5-2	352	843	hic_998	NOBIN	k127_146212;k127_1735368;k127_1567854;k127_377625;k127_2713235;k127_3050712;k127_768178;k127_534256;k127_3577626;k127_122251;k127_3031393;k127_4402054;k127_741966;k127_2034833;k127_7360147;k127_8163065	scaffold_302;scaffold_15133	-
tig00006765	159888	0.5017	22.25	91.515	28.291	221.871	42.223	8.391	2.284	140	2	Bacteria	Bacteroidetes	Bacteroidales	Prevotellaceae	Prevotella	Prevotella aff. ruminicola Tc2-24	201	539	hic_660	NOBIN	k127_1221796;k127_5652109;k127_5479649;k127_2255289;k127_4552798;k127_2729881;k127_2187648;k127_4380040;k127_1748394;k127_230149;k127_2040062;k127_638050;k127_2497839;k127_1443862;k127_2589157;k127_2893663;k127_417337;k127_372512;k127_2978675;k127_859322;k127_399524;k127_3456947;k127_3138036;k127_5992524;k127_3844233;k127_2556454;k127_2892521;k127_556405;k127_111098;k127_2806042;k127_5772817;k127…	scaffold_112;scaffold_49538;scaffold_1704;scaffold_22848;scaffold_627;scaffold_7177;scaffold_57;scaffold_49;scaffold_1820;scaffold_1035;scaffold_5524;scaffold_89364;scaffold_476;scaffold_4487;scaffold_228;scaffold_306;scaffold_1164;scaffold_534;scaffold_128;scaffold_42251;scaffold_123;scaffold_23290;scaffold_13;scaffold_2116;scaffold_57;scaffold_5806;scaffold_750;scaffold_619;scaffold_93;scaffold…	3969374.scaffold00008;4309559.scaffold00015;3960801.scaffold00004;3368499.scaffold00007;3960801.scaffold00004;3963943.scaffold00011;3368446.scaffold00003;3960785.scaffold00002;4300142.scaffold00002;4302445.scaffold00001;3368499.scaffold00006;3960801.scaffold00004;3963943.scaffold00006;3349628.scaffold00005;3349628.scaffold00005;3963943.scaffold00007;4300076.scaffold00003;3960801.scaffold00001;396…
tig00006767	105975	0.524	5.524	114.353	79.246	1136.574	6.259	123.634	1.647	89	2	Bacteria	Bacteroidetes	Bacteroidales	Prevotellaceae	Prevotella	Prevotella sp. tc2-28	693	397	metabat_658	NOBIN	k127_254729;k127_3874649;k127_761292;k127_585780;k127_5296444;k127_1660790;k127_5701731;k127_1210114;k127_425976;k127_399798;k127_932441;k127_1590871;k127_1656613;k127_3895791;k127_2489836;k127_4993587;k127_2272287;k127_2789535;k127_3576640;k127_461710;k127_2573039;k127_2261203;k127_4668072;k127_5569710;k127_6526353;k127_4581600;k127_2467817;k127_2490966;k127_2966722;k127_2281946;k127_270739;k127…	scaffold_236;scaffold_821;scaffold_90;scaffold_1876;scaffold_250;scaffold_566;scaffold_131;scaffold_13423	3613049.scaffold00013;3969374.scaffold00011;3969374.scaffold00005;3969374.scaffold00011;3969374.scaffold00008;3969374.scaffold00003;3969374.scaffold00011;3960811.scaffold00011;3969374.scaffold00009;3368452.scaffold00002;3960811.scaffold00006;3960801.scaffold00003;3969374.scaffold00002;3969374.scaffold00010;2917430.scaffold00007;3613049.scaffold00005;3969374.scaffold00011;3969374.scaffold00011;361…
tig00006768	8600	0.4986	17.011	42.545	18.152	318.8	18.682	69.414	26.783	10	1	Bacteria	Bacteria-undef	Bacteria-undef	Bacteria-undef	Bacteria-undef	bacterium P201	288	122	hic_198	NOBIN	k127_1571125;k127_801218;k127_274131;k127_5075208;k127_3982731;k127_6418962;k127_4227130;k127_986793;k127_6777567;k127_7343796;k127_7946454;k127_8701491;k127_8503468;k127_7333029	scaffold_40907;scaffold_3320;scaffold_209	3964077.scaffold00025;2917418.scaffold00013
tig00006777	20802	0.4734	2.231	47.211	3.209	29.125	2.171	2.159	0.123	12	1	Bacteria	Bacteroidetes	Bacteroidales	Prevotellaceae	Prevotella	Prevotella sp. tc2-28	NOBIN	430	hic_540	NOBIN	k127_330328;k127_2937787;k127_5315800;k127_4238537;k127_2396155;k127_302071;k127_1788228;k127_3576969;k127_6476432;k127_6519622;k127_7116353;k127_7396278;k127_8400822;k127_8297270;k127_6991129;k127_7916233;k127_8357081	scaffold_138	3960811.scaffold00004
tig00006781	15671	0.4738	0.158	128.305	38.273	348.784	0.293	485.194	107.476	18	1	Bacteria	Firmicutes	Clostridiales	Lachnospiraceae	Anaerobium	Anaerobium acetethylicum	292	906	hic_1068	NOBIN	k127_130332;k127_3435202;k127_2455659;k127_1625700;k127_2697729;k127_3771581;k127_4264739;k127_4372686;k127_1215879;k127_4824701;k127_2446306;k127_4372686;k127_6675545;k127_7295065;k127_8736847;k127_8831540;k127_7822123;k127_6706246;k127_8317845	scaffold_6063;scaffold_6063;scaffold_25774;scaffold_1598;scaffold_456	-
tig00057875	7048	0.5298	185.825	38.622	6.412	136.739	9.301	6.268	0.955	7	1	Bacteria	Firmicutes	Erysipelotrichales	Erysipelotrichaceae	Coprobacillus	Coprobacillus sp. CAG:826	219	593	metabat_132	NOBIN	k127_3691904;k127_3896661;k127_8286247;k127_8102054	scaffold_2425	-
tig00057876	16250	0.518	3.007	24.04	3.645	41.148	7.043	3.67	1.895	14	2	Bacteria	Bacteroidetes	Bacteroidales	Prevotellaceae	Prevotella	Prevotella sp. ne3005	NOBIN	544	hic_666	NOBIN	k127_1034287;k127_6771535;k127_8625368;k127_8334066;k127_6803160	scaffold_13962;scaffold_511;scaffold_3189;scaffold_190;scaffold_4	4309559.scaffold00019;3442737.scaffold00006
tig00057878	16619	0.5165	8.348	13.115	3.209	31.581	1.089	3.282	0.203	21	1	Bacteria	Bacteroidetes	Bacteroidetes-undef	Bacteroidetes-undef	Bacteroidetes-undef	Bacteroidia bacterium 44-10	590	307	hic_403	NOBIN	k127_4635192;k127_4655154;k127_2934442;k127_3258692;k127_4455551;k127_8455734	-	-
tig00057884	12138	0.5282	27.92	26.389	65.35	382.29	40.261	7.428	0.927	10	2	Bacteria	Firmicutes	Clostridiales	Clostridiaceae	Sarcina	Sarcina sp. DSM 11001	564	971	metabat_515	NOBIN	k127_685246;k127_6201802;k127_5019133	k87_57890105;scaffold_3562;scaffold_125	3776358.scaffold00017
tig00057886	12042	0.3998	121.219	99.723	28.391	209.751	7.331	144.269	0.273	19	1	Bacteria	Spirochaetes	Spirochaetales	Spirochaetaceae	Treponema	Treponema bryantii	145	520	hic_640	NOBIN	k127_1473643;k127_6545366;k127_5266013;k127_4427924;k127_728256;k127_4512357;k127_5440983;k127_5418016;k127_4529361;k127_766628;k127_6317850;k127_47945;k127_1419148;k127_4273968;k127_5476495;k127_4680014;k127_2410766;k127_5157300;k127_6469664;k127_8094093;k127_8610312;k127_8484227;k127_6884005;k127_6942084;k127_8174252;k127_7467891;k127_8469793;k127_6883095;k127_8379162;k127_8273407	scaffold_145;scaffold_145;scaffold_39037	2915297.scaffold00006;3962968.scaffold00002;2915297.scaffold00006;3758142.scaffold00007
tig00057887	13216	0.4824	20.261	33.052	2.121	62.497	5.822	4.672	0.816	14	2	Bacteria	Bacteroidetes	Bacteroidales	Bacteroidaceae	Bacteroides	Bacteroides sp. CAG:144	430	208	metabat_367	NOBIN	k127_5071898;k127_2996044;k127_5960671;k127_2598471;k127_7283;k127_3183448;k127_257403;k127_322688;k127_6358268;k127_5545690;k127_2528106;k127_8311242;k127_7653594;k127_6636404;k127_6985269;k127_7942931;k127_7752754;k127_8613309	-	-
tig00057893	6859	0.5184	3.26	28.518	6.333	66.861	10.601	8.631	3.024	5	2	Bacteria	Bacteroidetes	Bacteroidales	Prevotellaceae	Prevotella	Prevotella sp. khp7	NOBIN	588	hic_714	NOBIN	k127_3711005;k127_6766138;k127_8312729	scaffold_387;scaffold_36	3349628.scaffold00001
tig00057897	10778	0.4717	16.237	38.675	1.354	67.225	8.424	12.19	0.693	14	2	Bacteria	Bacteroidetes	Bacteroidetes-undef	Bacteroidetes-undef	Bacteroidetes-undef	Bacteroidetes bacterium GWF2_42_66	430	208	metabat_367	NOBIN	k127_3491935;k127_1550048;k127_3580747;k127_5960724;k127_3171926;k127_3783666;k127_5544000;k127_6778952;k127_6664127;k127_8410027;k127_8830615;k127_6810054	-	-
tig00057898	16653	0.5265	11.167	79.737	19.482	174.756	29.732	18.73	5.882	15	2	Bacteria	Bacteroidetes	Bacteroidales	Prevotellaceae	Prevotella	Prevotella sp. tc2-28	320	312	metabat_245	NOBIN	k127_1081262;k127_236087;k127_2971534;k127_422723;k127_3842296;k127_6036635;k127_7182049;k127_7046979;k127_8197214;k127_7472517;k127_8854935;k127_8274363;k127_8053635;k127_8019880;k127_8908872;k127_8342898	scaffold_364;scaffold_290	3969374.scaffold00005;3960801.scaffold00007
tig00057899	9639	0.5132	13.942	15.57	2.722	41.814	3.488	6.373	1.059	13	1	Bacteria	Spirochaetes	Spirochaetales	Spirochaetaceae	Treponema	Treponema berlinense	15	387	metabat_066	NOBIN	k127_1698823;k127_5996287;k127_2402588;k127_5104804;k127_2890221;k127_7408281;k127_7323324	scaffold_660	-
tig00057903	11110	0.5032	10.826	52.08	14.685	165.579	16.744	10.692	2.958	9	1	Bacteria	Bacteroidetes	Bacteroidales	Prevotellaceae	Prevotella	Prevotella sp. tc2-28	276	292	hic_386	NOBIN	k127_5298894;k127_2250796;k127_5934574;k127_5143264;k127_5808694;k127_4441437;k127_902166;k127_5224987;k127_3919320;k127_5025015;k127_7154250;k127_7424609;k127_8092128;k127_8946127;k127_8212928;k127_7708168;k127_7472125;k127_7011709	scaffold_54;scaffold_117	3969374.scaffold00008;3969374.scaffold00008
tig00057905	12747	0.4442	6.154	34.021	4.199	31.434	1.41	4.039	0.498	16	1	Bacteria	Elusimicrobia	Elusimicrobiales	Elusimicrobiaceae	Elusimicrobium	Elusimicrobium sp. An273	525	44	hic_561	NOBIN	k127_707180;k127_1893616;k127_1466864;k127_1936199;k127_5101128;k127_7026304	scaffold_3804;scaffold_959;scaffold_283	-
tig00057907	22842	0.5083	22.739	23.521	4.478	37.744	2.028	19.679	0.789	21	1	Bacteria	Fibrobacteres	Fibrobacterales	Fibrobacteraceae	Fibrobacter	Fibrobacter sp. UWOS	370	81	hic_972	NOBIN	k127_2340875;k127_1709897;k127_6327147;k127_7148497	scaffold_1514;scaffold_1818;scaffold_73	3642917.scaffold00001;3642917.scaffold00001
tig00057909	27204	0.5481	3.683	41.554	4.635	47.124	2.042	36.478	8.372	25	1	Bacteria	Bacteroidetes	Bacteroidales	Prevotellaceae	Prevotella	Prevotella ruminicola	236	168	metabat_151	NOBIN	k127_877898;k127_4475297;k127_74553;k127_2716547;k127_2716547;k127_171055;k127_5530740;k127_2413983;k127_2769942;k127_5689918;k127_555966;k127_538178;k127_6872323;k127_6872323;k127_8764560;k127_7782026;k127_8456766;k127_7275182	scaffold_1802;k87_44328283;scaffold_4134;scaffold_42670	2917430.scaffold00017;3761204.scaffold00002;2917430.scaffold00017;3353505.scf7180000000012|quiver
tig00057912	15707	0.4902	16.658	38.6	12.039	99.758	20.63	10.786	1.293	18	2	Bacteria	Bacteroidetes	Bacteroidales	Prevotellaceae	Prevotella	Prevotella sp. BP1-145	371	642	hic_775	NOBIN	k127_5852611;k127_5444045;k127_1320327;k127_5651188;k127_5230152;k127_1232453;k127_2169982;k127_1869678;k127_3697892;k127_8361650;k127_8509986;k127_8551913;k127_6713558;k127_7900312;k127_6639977;k127_6975807	scaffold_642;scaffold_3478;scaffold_136;scaffold_90;scaffold_3159	3969374.scaffold00004;3960801.scaffold00001;3368499.scaffold00010;3962893.scaffold00002
tig00057916	11765	0.5828	16.683	20.52	5.361	101.403	2.912	28.824	25.773	9	1	Bacteria	Bacteroidetes	Bacteroidales	Prevotellaceae	Prevotella	Prevotella sp. CAG:474	NOBIN	376	hic_479	NOBIN	k127_3263888;k127_1234731;k127_2456442;k127_6905005;k127_7366364;k127_7657173;k127_8177828	scaffold_18;scaffold_15;scaffold_311	3960801.scaffold00003;3613049.scaffold00004;3368446.scaffold00005
tig00057918	18024	0.5611	51.889	63.283	41.439	141.528	18.646	8.984	0.433	22	2	Bacteria	Bacteroidetes	Bacteroidales	Prevotellaceae	Prevotella	Prevotella ruminicola	690	608	metabat_655	NOBIN	k127_4248526;k127_2513875;k127_2484503;k127_84853;k127_5468282;k127_2339976;k127_1131810;k127_84853;k127_8317593;k127_6987177;k127_8868197;k127_8620604;k127_7212588;k127_8804955;k127_8682876;k127_6784627;k127_7582908;k127_7166481	scaffold_67;scaffold_75;scaffold_4756;scaffold_100;scaffold_59;scaffold_122;scaffold_2567;scaffold_173;scaffold_688	-
tig00057921	13493	0.5312	9.304	60.869	24.173	404.876	23.859	51.997	0.506	12	2	Bacteria	Bacteroidetes	Bacteroidales	Prevotellaceae	Prevotella	Prevotella sp. ne3005	410	958	metabat_345	metabat_345	k127_5128992;k127_4769436;k127_674638;k127_1527004;k127_816017;k127_493693;k127_3870675;k127_930894;k127_4672367;k127_1682787;k127_954624;k127_6192308;k127_4782437;k127_5284423;k127_1213289;k127_8460020;k127_7204412;k127_7284443;k127_8601245;k127_7894368;k127_8438103;k127_7659305	scaffold_265;scaffold_16162;scaffold_982	3755405.scaffold00002;3755405.scaffold00002;3442737.scaffold00003;3761204.scaffold00002
tig00057922	14752	0.502	4.1	15.524	3.665	53.743	2.057	20.312	19.239	15	2	Bacteria	Bacteroidetes	Bacteroidales	Prevotellaceae	Prevotella	Prevotella sp. CAG:255	NOBIN	183	hic_265	NOBIN	k127_1371603;k127_435330;k127_6605315;k127_4061042;k127_2569517;k127_8200109;k127_6859272;k127_8745414;k127_6836273	scaffold_872;scaffold_55;scaffold_115;scaffold_627	3969374.scaffold00003;2917430.scaffold00001;4302445.scaffold00009
tig00057925	15636	0.5021	3.801	24.794	2.015	52.222	2.654	2.584	0.44	12	1	Bacteria	Bacteroidetes	Bacteroidales	Prevotellaceae	Prevotella	Prevotella sp. CAG:255	268	78	hic_938	NOBIN	k127_1274035;k127_6058170;k127_6551859;k127_1120180;k127_8246220;k127_6662657	scaffold_29	3960811.scaffold00005
tig00057929	8388	0.4917	0.211	24.565	0.841	20.404	3.468	3.869	0.338	5	2	Bacteria	Firmicutes	Clostridiales	Lachnospiraceae	Lachnospiraceae-undef	Lachnospiraceae bacterium XBD2001	56	291	metabat_521	NOBIN	k127_2650162;k127_2750264;k127_8756263	k87_10709808;k87_15023202;k87_19518203	-
tig00057930	17853	0.4409	15.645	32.695	19.421	50.842	5.543	11.188	0.586	25	2	Bacteria	Bacteroidetes	Bacteroidales	Bacteroidaceae	Bacteroides	Bacteroides sp. CAG:98	NOBIN	26	hic_361	NOBIN	k127_874512;k127_3046915;k127_5054385;k127_4612312;k127_5986269;k127_3020154;k127_91721;k127_4861075;k127_7937320;k127_7651123;k127_7565702;k127_7887683	k87_33112222;k87_27025653;k87_36747767;k87_48635050;scaffold_24642	-
tig00057931	7812	0.6731	191.684	67.796	21.703	542.022	12.251	6.35	0.202	8	2	Bacteria	Lentisphaerae	Lentisphaerae-undef	Lentisphaerae-undef	Lentisphaerae-undef	Lentisphaerae bacterium GWF2_57_35	365	647	metabat_294	NOBIN	k127_2828285;k127_1861301;k127_7976224;k127_7711701;k127_6687273;k127_7783802;k127_7645856;k127_7069600;k127_8471748;k127_6915120;k127_6965689	scaffold_425;scaffold_4071	-
tig00057934	21367	0.5445	15.09	31.1	0.744	18.027	1.555	1.023	0.236	17	1	Bacteria	Bacteroidetes	Bacteroidales	Prevotellaceae	Prevotella	Prevotella buccae	379	250	metabat_309	NOBIN	k127_2089620;k127_453235;k127_2316591;k127_3412628;k127_7189435;k127_7368321;k127_6658334;k127_7859817	scaffold_2;scaffold_31376;scaffold_160	-
tig00057935	22796	0.5787	198.122	30.201	35.09	433.265	30.781	20.742	0.578	29	2	Bacteria	Firmicutes	Clostridiales	Clostridiales-undef	Clostridiales-undef	Clostridiales bacterium	495	767	metabat_438	NOBIN	k127_2777315;k127_3639962;k127_2777315;k127_5920984;k127_4669914;k127_4669914;k127_4491686;k127_3296588;k127_3296588;k127_5018894;k127_8844176;k127_8844176;k127_8537654	scaffold_45347;scaffold_61;scaffold_61;scaffold_61	3772112.scaffold00006;3772112.scaffold00006;3770813.scaffold00001
tig00057936	11342	0.4057	0.852	35.119	2.869	118.677	23.689	0.114	0.111	25	0	Bacteria	Firmicutes	Clostridiales	Eubacteriaceae	Eubacterium	Eubacterium ruminantium	NOBIN	285	hic_378	NOBIN	k127_776689;k127_4950663;k127_39888;k127_2730384;k127_1710628;k127_2574408;k127_6513724;k127_6338998;k127_8764753;k127_7282651;k127_7321857;k127_8386803	-	-
tig00057938	14086	0.4976	2.015	22.795	4.019	90.86	8.722	0.933	0.7	15	2	Bacteria	Bacteroidetes	Bacteroidales	Prevotellaceae	Prevotella	Prevotella sp. ne3005	498	907	hic_1069	NOBIN	k127_1249597;k127_5798205;k127_2770326;k127_2966511;k127_7038138;k127_8886418	-	-
tig00057939	19683	0.5075	54.291	23.531	15.985	341.415	7.69	40.818	0.648	27	1	Bacteria	Bacteroidetes	Bacteroidales	Prevotellaceae	Prevotella	Prevotella aff. ruminicola Tc2-24	383	484	metabat_314	NOBIN	k127_1729572;k127_1729572;k127_5068588;k127_4292292;k127_50117;k127_171964;k127_171964;k127_6160994;k127_3165172;k127_769380;k127_7187632;k127_7187632;k127_7765896;k127_8821932;k127_8821932;k127_6740394;k127_7685783;k127_8179168;k127_8202459	scaffold_125;scaffold_125	3963943.scaffold00013;3960801.scaffold00005;4309559.scaffold00016;3368494.scaffold00005
tig00057942	20118	0.5707	6.405	45.978	2.989	43.237	3.193	42.493	12.447	18	1	Bacteria	Bacteroidetes	Bacteroidales	Prevotellaceae	Prevotella	Prevotella sp. ne3005	236	495	metabat_151	NOBIN	k127_2647876;k127_2437336;k127_1331388;k127_2396128;k127_5283289;k127_3680394;k127_2983854;k127_920503;k127_8187954;k127_8002614;k127_8801503;k127_8751156;k127_7385164;k127_8838276;k127_6908354;k127_6732094	scaffold_116;scaffold_91;scaffold_1596	3969374.scaffold00005
tig00057948	16854	0.2978	0.39	22.35	1.806	128.377	4.087	16.079	0.207	23	2	Bacteria	Firmicutes	Clostridiales	Lachnospiraceae	Blautia	Blautia sp. An249	403	NOBIN	metabat_337	NOBIN	k127_2162016;k127_2162016;k127_5730937;k127_5730937;k127_7133928;k127_7133928;k127_7585127;k127_7585127	-	-
tig00057949	22379	0.5284	12.007	35.638	4.231	55.142	8.89	5.809	2.242	19	1	Bacteria	Bacteroidetes	Bacteroidales	Prevotellaceae	Prevotella	Prevotella ruminicola	617	139	hic_216	NOBIN	k127_366002;k127_1342165;k127_366002;k127_7006737;k127_7953862;k127_8801503;k127_7811013;k127_7889778;k127_8138824;k127_8200740;k127_7909822;k127_8760774;k127_7325165;k127_8051728	k87_16835213;k87_34728153;scaffold_755;scaffold_789;scaffold_169;k87_5133514;scaffold_34;scaffold_3045;scaffold_118;scaffold_28	3964077.scaffold00001;3349628.scaffold00002;3755419.scaffold00001;3962893.scaffold00001;3442737.scaffold00006;3368446.scaffold00005
tig00057950	7425	0.5153	1.051	33.665	0.864	11.212	1.012	1.513	0.194	7	1	Bacteria	Firmicutes	Clostridiales	Lachnospiraceae	Lachnospiraceae-undef	Lachnospiraceae bacterium	636	289	hic_382	NOBIN	k127_2051959;k127_544609;k127_252353;k127_7454076	scaffold_172	3962970.scaffold00009
tig00057951	10125	0.4927	15.65	48.435	17.261	125.848	20.861	17.564	5.016	7	1	Bacteria	Bacteroidetes	Bacteroidales	Prevotellaceae	Prevotella	Prevotella sp. ne3005	NOBIN	314	hic_411	NOBIN	k127_2974055;k127_469758;k127_232544;k127_3719747;k127_4308920;k127_2599274;k127_258712;k127_257952;k127_7540349;k127_7880533;k127_7545946;k127_7554438;k127_8917396;k127_7740707;k127_6710493;k127_8935282;k127_7858996	scaffold_95;scaffold_4085;scaffold_1494	4309559.scaffold00007;3969374.scaffold00002;3969374.scaffold00024
tig00057952	8870	0.647	1786.349	137.553	155.756	2419.803	52.091	69.918	4.223	7	2	Bacteria	Bacteroidetes	Bacteroidales	Bacteroidaceae	Bacteroides	Bacteroides sp. CAG:545	304	194	hic_277	NOBIN	k127_99887;k127_5165232;k127_2296084;k127_5548169;k127_233108;k127_4615980;k127_3369810;k127_8509205;k127_6898682;k127_7426124	scaffold_236	3960633.scaffold00004
tig00057953	16564	0.549	60.625	30.707	7.937	137.198	5.802	4.256	1.426	21	2	Bacteria	Bacteroidetes	Bacteroidales	Bacteroidales-undef	Bacteroidales-undef	Bacteroidales bacterium WCE2004	341	491	metabat_268	NOBIN	k127_3132802;k127_5224036;k127_1252201;k127_8228082;k127_7407140;k127_8017080;k127_6724339;k127_7517324	scaffold_315	3960633.scaffold00001
tig00057954	30473	0.4125	3.07	10.583	0.743	7.271	1.617	0.486	0.055	40	0	Bacteria	Firmicutes	Clostridiales	Clostridiaceae	Clostridium	Clostridium sp. CAG:510	471	351	metabat_412	NOBIN	k127_3985668;k127_3985668;k127_3985668;k127_3985668	-	-
tig00057955	13636	0.5758	9.295	38.726	10.055	514.417	2.514	13.201	2.776	11	0	Bacteria	Bacteroidetes	Bacteroidales	Prevotellaceae	Prevotella	Prevotella sp. CAG:386	303	267	hic_358	NOBIN	k127_601227;k127_97097;k127_3411351;k127_1140469;k127_1390412;k127_6696801;k127_8211207	scaffold_5188	-
tig00057957	11304	0.4402	7.602	15.735	5.188	105.89	3.689	3.042	0.534	11	1	Bacteria	Firmicutes	Clostridiales	Eubacteriaceae	Eubacterium	Eubacterium sp. CAG:603	NOBIN	172	hic_253	NOBIN	k127_855322;k127_7657720;k127_8161329	scaffold_8	3614037.scaffold00004
tig00057959	8142	0.4169	40.791	26.296	6.768	35.874	28.46	2.85	0.064	6	2	Bacteria	Firmicutes	Clostridiales	Lachnospiraceae	Butyrivibrio	Butyrivibrio sp. M55	86	302	metabat_678	NOBIN	k127_5613376	-	3634609.scaffold00018
tig00057961	7941	0.5152	15.581	26.115	38.46	434.098	24.204	6.532	0.14	8	1	Bacteria	Firmicutes	Clostridiales	Clostridiaceae	Sarcina	Sarcina sp. DSM 11001	315	668	hic_803	NOBIN	k127_4125642;k127_4396609;k127_519849;k127_2083751;k127_8297531;k127_7741866;k127_6655670;k127_8230381;k127_6739806	scaffold_346	3776358.scaffold00052
tig00057964	9236	0.5102	1.864	15.378	10.626	137.061	1.675	53.571	77.845	13	2	Bacteria	Firmicutes	Erysipelotrichales	Erysipelotrichaceae	Solobacterium	Solobacterium moorei	130	36	hic_472	NOBIN	k127_682953;k127_5626201;k127_8275245	NODE_24154_length_5248_cov_6.53745;NODE_11034_length_9388_cov_5.83767	3397174.scaffold00002
tig00057965	20867	0.4511	1.792	15.74	15.709	16.747	3.222	1.372	0.395	19	2	Bacteria	Bacteroidetes	Bacteroidales	Bacteroidaceae	Bacteroides	Bacteroides sp. 43_108	261	920	metabat_179	NOBIN	k127_899936;k127_899936	NODE_13240_length_8263_cov_35.1885	-
tig00057967	16438	0.5478	1.636	9.291	1.79	23.539	6.553	1.331	0.354	23	2	Bacteria	Bacteroidetes	Bacteroidales	Prevotellaceae	Prevotella	Prevotella sp. BP1-145	NOBIN	88	hic_1049	NOBIN	k127_4663343;k127_4663343;k127_2931123;k127_2931123;k127_5942473;k127_6156551;k127_1623441;k127_8268093;k127_8268093;k127_6642615;k127_7932852	scaffold_2	-
tig00057968	22793	0.4869	5.402	9.47	1.506	11.532	1.839	3.993	0.471	27	2	Bacteria	Bacteroidetes	Bacteroidales	Bacteroidaceae	Bacteroides	Bacteroides graminisolvens	242	NOBIN	metabat_158	NOBIN	k127_2136874;k127_2136874;k127_2136874;k127_4760328;k127_4760328;k127_4760328;k127_7952732;k127_7952732;k127_7952732;k127_7831031	k87_18837307;k87_18837307;k87_18837307	3613049.scaffold00004;3349628.scaffold00003;3349628.scaffold00003;3368494.scaffold00003;3368499.scaffold00001;3368499.scaffold00001
tig00057969	34723	0.568	61.248	29.079	22.883	373.615	4.026	46.788	0.762	52	1	Bacteria	Firmicutes	Firmicutes-undef	Firmicutes-undef	Firmicutes-undef	Firmicutes bacterium CAG:555	455	555	metabat_394	NOBIN	k127_2519052;k127_3920423;k127_4707809;k127_17817;k127_1834019;k127_2393768;k127_185705;k127_1077287;k127_184393;k127_6278011;k127_2595340;k127_902602;k127_3523314;k127_246322;k127_4017885;k127_343890;k127_8458140;k127_7963802;k127_6632837;k127_7013847;k127_6946674;k127_8082903;k127_8172466;k127_7542485;k127_7069599;k127_7521265;k127_8545428;k127_6786854	scaffold_1521;scaffold_4297;scaffold_3107;scaffold_1229;scaffold_17852;scaffold_247;scaffold_651;scaffold_1442	3368592.scaffold00010
tig00057970	19551	0.4669	4.545	29.87	4.122	50.956	11.688	7.018	0.488	23	0	Bacteria	Bacteroidetes	Bacteroidales	Prevotellaceae	Prevotella	Prevotella aff. ruminicola Tc2-24	622	514	hic_633	NOBIN	k127_5131988;k127_8074661;k127_8602263;k127_7391540;k127_7845211;k127_7890887;k127_7871915;k127_8330874;k127_7395316	scaffold_20716;scaffold_138;scaffold_584;scaffold_266;scaffold_1715;scaffold_491	3960801.scaffold00001;3349628.scaffold00005;3966899.scaffold00003
tig00057973	6357	0.4219	103.436	51.015	10.339	171.592	6.616	9.457	4.332	6	1	Bacteria	Bacteroidetes	Bacteroidales	Prevotellaceae	Prevotella	Prevotella sp. 885	NOBIN	148	hic_226	NOBIN	k127_3714745;k127_1206174;k127_4094735;k127_1970123;k127_5369900;k127_694814;k127_2548898;k127_8854420;k127_8072544	scaffold_1572;scaffold_7143;NODE_424_length_48907_cov_18.9695	-
tig00057974	16780	0.5268	5.366	35.557	8.794	139.608	3.598	48.574	39.382	14	1	Bacteria	Bacteroidetes	Bacteroidales	Prevotellaceae	Prevotella	Prevotella buccae	349	309	hic_405	NOBIN	k127_1326816;k127_427039;k127_1830130;k127_8779110;k127_8367183;k127_6643016;k127_8715580;k127_7338398;k127_6773985;k127_7744899;k127_6921160;k127_7157356;k127_8208394	scaffold_6144;k87_29558990;scaffold_2300;NODE_6353_length_13559_cov_18.0996;scaffold_3801;k87_14060148	3755405.scaffold00004
tig00057975	9751	0.6012	40.243	13.215	22.304	273.652	21.99	1.371	0.107	8	2	Bacteria	Firmicutes	Clostridiales	Ruminococcaceae	Ruminococcaceae-undef	Ruminococcaceae bacterium YRB3002	488	221	metabat_430	NOBIN	k127_1937844;k127_2365725;k127_1343920;k127_7069375;k127_7381510	scaffold_1062	-
tig00057976	13965	0.4676	0.275	3.356	0.853	9.393	0.898	0.045	0.13	26	1	Bacteria	Firmicutes	Erysipelotrichales	Erysipelotrichaceae	Eggerthia	Eggerthia catenaformis	NOBIN	566	hic_690	NOBIN	k127_487289;k127_5437224;k127_7298514;k127_8911819;k127_7298514	-	-
tig00057979	28388	0.4233	0.36	4.55	2.205	9.412	0.908	2.099	0.058	29	1	Bacteria	Bacteroidetes	Bacteroidales	Bacteroidaceae	Bacteroides	Bacteroides uniformis CAG:3	NOBIN	203	hic_288	NOBIN	k127_792311;k127_792311;k127_792311;k127_3728115;k127_3728115;k127_3728115;k127_3728115;k127_2309035;k127_2309035;k127_1991511;k127_2309035;k127_1991511;k127_1991511;k127_2309035;k127_1991511;k127_8541339;k127_8541339;k127_8541339;k127_8541339;k127_8869303;k127_8869303;k127_8869303;k127_6957166;k127_6957166;k127_6957166;k127_6957166;k127_8869303	k87_16136621;k87_16136621;k87_16136621	3368494.scaffold00001;3368494.scaffold00001
tig00057980	7014	0.3818	8.928	30.482	13.344	26.376	2.059	8.769	0.158	6	2	Bacteria	Spirochaetes	Spirochaetales	Spirochaetaceae	Treponema	Treponema bryantii	645	NOBIN	metabat_605	NOBIN	k127_1947287	-	3758142.scaffold00001;2915297.scaffold00011
tig00057981	17922	0.4471	30.285	13.931	10.592	169.279	9.045	29.254	0.161	22	0	Bacteria	Firmicutes	Clostridiales	Ruminococcaceae	Ruminococcaceae-undef	Ruminococcaceae bacterium	669	184	metabat_631	NOBIN	k127_5592147;k127_2287306;k127_3234698;k127_4014492;k127_5973391;k127_4195950;k127_6117781;k127_8887522;k127_7177028;k127_8527486;k127_8545942	-	-
tig00057983	14561	0.6276	505.805	115.366	128.867	1646.451	43.748	98.911	2.951	28	2	Bacteria	Firmicutes	Clostridiales	Clostridiaceae	Clostridium	Clostridium sp. CAG:413	329	42	hic_539	NOBIN	k127_643440;k127_5278964;k127_4541364;k127_5951882;k127_4445383;k127_2194626;k127_2907045;k127_3248966;k127_3220926;k127_1413153;k127_1120282;k127_5890019;k127_3423132;k127_1871208;k127_7454364;k127_7201431;k127_8241506;k127_7961396;k127_7139420;k127_7329795;k127_8588881;k127_8258654;k127_7312736	scaffold_244;scaffold_813;scaffold_86;scaffold_296;scaffold_61306	3770813.scaffold00004;2917675.scaffold00007
tig00057984	16313	0.3297	0.518	30.999	0.257	6.403	2.653	0.076	0.045	17	1	no-hit	no-hit	no-hit	no-hit	no-hit	no-hit	NOBIN	968	hic_1146	NOBIN	k127_5334889;k127_2222803;k127_500517;k127_680000;k127_4875465;k127_8195775	-	-
tig00057985	12964	0.6193	296.523	42.555	51.653	485.426	36.257	31.306	0.188	14	2	Bacteria	Firmicutes	Clostridiales	Clostridiales-undef	Clostridiales-undef	Clostridiales bacterium	421	667	metabat_357	NOBIN	k127_6069176;k127_399282;k127_4477045;k127_2741785;k127_1050463;k127_4064947;k127_6505555;k127_7508938;k127_7917781;k127_6997063	scaffold_35;scaffold_35	3772112.scaffold00001;3967065.scaffold00001;3967065.scaffold00001
tig00057988	8304	0.4383	18.18	43.131	71.004	566.164	4.643	3.215	0.142	8	1	Bacteria	Firmicutes	Clostridiales	Ruminococcaceae	Ruminococcaceae-undef	Ruminococcaceae bacterium P7	NOBIN	251	hic_341	NOBIN	k127_2276274;k127_1382533;k127_4716316;k127_2667616;k127_6165985;k127_1534573;k127_8079807;k127_7266221;k127_8079807	scaffold_6787;scaffold_4972;scaffold_4972;scaffold_3368	3619812.scaffold00047
tig00057989	9917	0.5821	24.79	69.877	17.687	232.547	11.647	144.605	25.515	7	1	Bacteria	Bacteroidetes	Bacteroidales	Bacteroidales-undef	Bacteroidales-undef	Bacteroidales bacterium KHT7	397	859	metabat_329	NOBIN	k127_2140150;k127_3208232;k127_5144966;k127_5224112;k127_1761116;k127_6220094;k127_2293133;k127_1157355;k127_2636035;k127_7083499;k127_7564625;k127_8817385;k127_8880167;k127_7593257;k127_7749411	scaffold_466	4302445.scaffold00014;4300142.scaffold00004;3964077.scaffold00009
tig00057990	8767	0.4095	0.185	15.878	0.907	41.445	0.948	3.939	0.084	13	0	Bacteria	Firmicutes	Erysipelotrichales	Erysipelotrichaceae	Coprobacillus	Coprobacillus sp. CAG:698	322	NOBIN	metabat_247	NOBIN	k127_479482;k127_1063330;k127_2738827;k127_7990007;k127_7614667;k127_7284501	scaffold_9998;scaffold_11509	-
tig00057991	14755	0.5858	46.303	44.529	23.312	516.215	8.134	19.153	0.471	15	1	Bacteria	Bacteria-undef	Bacteria-undef	Bacteria-undef	Bacteria-undef	bacterium F083	628	566	metabat_586	NOBIN	k127_3135437;k127_4527387;k127_948678;k127_7629897;k127_8161895;k127_8207491;k127_6936367;k127_6851542;k127_7140747;k127_8634959	scaffold_104	3349628.scaffold00009
tig00058001	17225	0.4557	7.717	92.014	20.393	101.958	1.398	1.369	0.187	8	2	Bacteria	Firmicutes	Clostridiales	Ruminococcaceae	Ruminococcus	Ruminococcus bromii	524	251	hic_341	NOBIN	k127_1481778;k127_5127588;k127_4622056;k127_984129;k127_164879;k127_4728721;k127_6585909;k127_1461348;k127_2123369;k127_5572823;k127_6432507;k127_442579;k127_5178450;k127_1112324;k127_104032;k127_4728721;k127_6900164;k127_7314020;k127_8926010;k127_8317827;k127_8474553	k87_47443015;scaffold_11851;scaffold_3922	3619812.scaffold00018
tig00058006	12883	0.5564	19.047	18.102	32.867	339.282	6.063	13.094	1.115	16	2	Bacteria	Firmicutes	Clostridiales	Lachnospiraceae	Lachnoclostridium	Lachnoclostridium sp. An196	634	827	hic_980	NOBIN	k127_1008239;k127_668588;k127_5854468	scaffold_7136	4305551.scaffold00047
tig00058008	2557	0.474	98.557	10.325	8.311	58.245	3.444	4.14	0.115	4	2	no-hit	no-hit	no-hit	no-hit	no-hit	no-hit	NOBIN	987	hic_1165	NOBIN	k127_3856548;k127_713042;k127_3233081	-	-
tig00058009	14270	0.4631	1.902	24.923	7.028	145.679	0.698	37.599	41.241	14	2	Bacteria	Firmicutes	Clostridiales	Lachnospiraceae	Oribacterium	Oribacterium sp. KHPX15	376	634	metabat_306	NOBIN	k127_1949820;k127_4842572;k127_3783337;k127_1430438;k127_66553;k127_1949820;k127_4962322;k127_4935116;k127_7024787;k127_8886613	scaffold_2805;scaffold_2805;scaffold_572	3620786.scaffold00021;4302436.scaffold00001
tig00058011	17782	0.5403	0.747	21.679	1.749	66.454	0.947	101.377	5.995	17	2	Bacteria	Firmicutes	Selenomonadales	Selenomonadaceae	Selenomonas	Selenomonas ruminantium	395	615	hic_745	NOBIN	k127_4109569;k127_4611634;k127_1453802	k87_21168744	3395233.scaffold00004
tig00058015	16959	0.4476	43.776	81.812	9.434	128.335	8.033	9.168	4.507	25	1	Bacteria	Bacteria-undef	Bacteria-undef	Bacteria-undef	Bacteria-undef	bacterium F083	NOBIN	592	hic_719	NOBIN	k127_3477821;k127_1620153;k127_757682;k127_557933;k127_392515;k127_27714;k127_669976;k127_1971118;k127_2222763;k127_1261127;k127_6630278;k127_8112282;k127_8232122;k127_7970625;k127_6654537	scaffold_171;scaffold_316;scaffold_2202;scaffold_2668;scaffold_95011;scaffold_36375	4309559.scaffold00011;3368499.scaffold00007;4309559.scaffold00011;3349628.scaffold00002
tig00058020	10268	0.2905	3.154	79.626	0.576	15.499	2.875	1.024	0.051	11	0	Bacteria	Firmicutes	Clostridiales	Lachnospiraceae	Oribacterium	Oribacterium sp. WCC10	NOBIN	111	hic_132	NOBIN	k127_2270408;k127_152147;k127_1623311;k127_2019611;k127_7221372	-	-
tig00058021	17106	0.4338	11.958	26.061	6.738	80.312	3.502	0.62	0.242	12	2	Bacteria	Bacteroidetes	Bacteroidales	Bacteroidales-undef	Bacteroidales-undef	Bacteroidales bacterium KHT7	626	203	metabat_584	NOBIN	k127_2895444;k127_5111675;k127_2620357;k127_437258;k127_2103744;k127_3778386;k127_5863372;k127_8316463;k127_6744007;k127_8014110;k127_7415702	scaffold_1385	-
tig00058022	9993	0.4808	2.171	118.486	20.753	480.404	16.557	390.006	8.29	15	2	Bacteria	Bacteroidetes	Bacteroidales	Prevotellaceae	Prevotella	Prevotella sp. tc2-28	NOBIN	517	hic_636	NOBIN	k127_3296112;k127_5187602;k127_1749587;k127_2953087;k127_3051423;k127_4701334;k127_2083187;k127_1113262;k127_3687260;k127_6103929;k127_8841937;k127_7772325;k127_8004384;k127_7029257;k127_6777947	scaffold_48	-
tig00058023	18025	0.4685	8.804	28.281	68.958	445.372	34.358	20.262	1.18	12	1	Bacteria	Bacteroidetes	Bacteroidales	Prevotellaceae	Prevotella	Prevotella sp. tf2-5	328	285	hic_378	NOBIN	k127_1256045;k127_6158230;k127_1051994;k127_3056962;k127_295741;k127_7210445;k127_7807145;k127_7714123	scaffold_1669;scaffold_540;scaffold_58	3960811.scaffold00005
tig00058024	21336	0.5312	16.974	71.595	24.315	241.312	43.244	112.032	0.527	17	2	Bacteria	Bacteroidetes	Bacteroidales	Prevotellaceae	Prevotella	Prevotella ruminicola	148	276	hic_368	NOBIN	k127_510285;k127_3113270;k127_4033309;k127_2056788;k127_4185879;k127_3946008;k127_8211266;k127_6713558;k127_6679506;k127_8827893;k127_8499059;k127_6717218;k127_7913676;k127_8870543;k127_8907141;k127_8243114;k127_7718930	scaffold_857;scaffold_387;scaffold_243;scaffold_361;scaffold_484;scaffold_296;scaffold_1932;scaffold_460;scaffold_0;scaffold_288	3761204.scaffold00002;3960801.scaffold00001;3969374.scaffold00005;3368494.scaffold00009;4300142.scaffold00003
tig00058027	12132	0.5476	7.448	41.399	5.46	99.044	18.988	15.45	6.977	7	2	Bacteria	Bacteroidetes	Bacteroidales	Prevotellaceae	Prevotella	Prevotella sp. ne3005	402	88	hic_1049	NOBIN	k127_4180999;k127_1134186;k127_430498;k127_730794;k127_7000246;k127_7803626;k127_7246592;k127_7127237;k127_6888021	scaffold_94	3368565.scaffold00002;3368446.scaffold00003
tig00035132	28912	0.5068	16.756	39.098	5.424	71.797	7.085	6.358	2.246	27	1	Bacteria	Bacteroidetes	Bacteroidales	Prevotellaceae	Prevotella	Prevotella sp. khp7	298	139	hic_216	NOBIN	k127_561170;k127_331493;k127_1832834;k127_3796225;k127_783966;k127_8926489;k127_6980623;k127_7688140;k127_8382141;k127_8300762;k127_6894729	scaffold_1914;scaffold_320;k87_3095716;scaffold_231;scaffold_114;scaffold_49;scaffold_290	3960801.scaffold00003
tig00035133	20239	0.5435	315.097	39.727	58.783	592.296	59.173	20.348	0.593	21	2	Bacteria	Firmicutes	Clostridiales	Clostridiales-undef	Clostridiales-undef	Clostridiales bacterium	NOBIN	737	hic_880	NOBIN	k127_473350;k127_6129421;k127_1260243;k127_5350116;k127_3855349;k127_886707;k127_7326457;k127_6844348;k127_8689046;k127_7622418;k127_6920250;k127_8067066	scaffold_57786;scaffold_190;scaffold_283;scaffold_283;scaffold_443;scaffold_283	3967065.scaffold00006;3772112.scaffold00005
tig00035137	25252	0.5086	4.147	80.503	10.006	1393.377	33.128	592.485	2.011	33	1	Bacteria	Bacteroidetes	Bacteroidales	Prevotellaceae	Prevotella	Prevotella sp. tf2-5	147	531	metabat_052	NOBIN	k127_2876418;k127_4937592;k127_3018140;k127_3009527;k127_3627976;k127_1341417;k127_4576055;k127_264181;k127_1330217;k127_4123851;k127_40090;k127_1176112;k127_5025299;k127_1093320;k127_3327624;k127_1424663;k127_2226064;k127_1872074;k127_8474669;k127_7333754;k127_8360637;k127_6795452;k127_8374294;k127_7293064;k127_7605119;k127_8397000;k127_8527605;k127_8272915;k127_7489300	scaffold_56	3960811.scaffold00003;3960811.scaffold00003;3960811.scaffold00003
tig00035141	43296	0.515	19.535	12.446	4.278	37.286	6.259	3.086	0.27	65	1	Bacteria	Firmicutes	Clostridiales	Ruminococcaceae	Gemmiger	Gemmiger sp. An194	279	36	hic_472	NOBIN	k127_1556538;k127_3883299;k127_1613227;k127_1839986;k127_151377;k127_2747874;k127_592502;k127_8006014;k127_8232734	-	-
tig00035143	23486	0.5033	4.338	36.425	7.42	68.752	7.799	8.925	1.891	26	1	Bacteria	Bacteroidetes	Bacteroidales	Prevotellaceae	Prevotella	Prevotella ruminicola	685	314	hic_411	NOBIN	k127_3459092;k127_5019481;k127_5896286;k127_2509570;k127_4679196;k127_5218225;k127_6436611;k127_3435821;k127_2072303;k127_1805287;k127_8787571;k127_7276184;k127_7564854;k127_7045965;k127_7524369;k127_8404049;k127_7709430;k127_8371851;k127_7673259;k127_8009688;k127_7736591	scaffold_422;scaffold_352;scaffold_128;scaffold_110;scaffold_393;scaffold_2309;scaffold_4268;scaffold_1590	3969374.scaffold00006;3960801.scaffold00003;3969374.scaffold00009;3960811.scaffold00005;3969374.scaffold00006
tig00058029	6877	0.584	133.032	101.543	89.945	358.597	38.064	19.001	0.315	9	0	Bacteria	Bacteria-undef	Bacteria-undef	Bacteria-undef	Bacteria-undef	bacterium F083	NOBIN	177	hic_258	NOBIN	k127_1229420;k127_5607549;k127_3517327;k127_2407529;k127_5370374;k127_98543;k127_8681483;k127_7556167;k127_8454840	scaffold_37	-
tig00058030	13107	0.2834	13.688	71.273	27.957	166.38	3.582	2.443	0.169	13	0	Bacteria	Tenericutes	Mycoplasmatales	Mycoplasmataceae	Mycoplasma	Candidatus Mycoplasma girerdii	76	126	metabat_667	NOBIN	k127_927628;k127_681963;k127_2520827;k127_386331;k127_2546902;k127_4361402;k127_6890188;k127_6857868;k127_6641503	k87_44028145	-
tig00058031	39104	0.3194	0.118	10.072	0.163	4.33	0.912	0.043	0.028	59	1	no-hit	no-hit	no-hit	no-hit	no-hit	no-hit	74	NOBIN	metabat_665	NOBIN	k127_2716042;k127_2716042;k127_2716042;k127_2716042;k127_1683486;k127_1683486;k127_1683486;k127_1683486;k127_3611814;k127_3611814;k127_3611814;k127_3611814;k127_3907000;k127_7808863;k127_7808863;k127_7808863;k127_7808863;k127_7893333	-	-
tig00058032	21852	0.5841	39.542	24.996	18.963	162.118	4.994	12.431	0.542	28	2	Bacteria	Firmicutes	Firmicutes-undef	Firmicutes-undef	Firmicutes-undef	Firmicutes bacterium CAG:238	355	58	hic_716	NOBIN	k127_6140871;k127_3616377;k127_1529776;k127_4222619;k127_6151621;k127_4454015;k127_35442;k127_2427025;k127_8222639	scaffold_4662	-
tig00058034	11767	0.4705	0.153	56.636	4.559	44.606	0.789	50.852	0.023	10	1	Bacteria	Bacteroidetes	Bacteroidales	Lentimicrobiaceae	Lentimicrobium	Lentimicrobium saccharophilum	NOBIN	365	hic_467	NOBIN	k127_450297;k127_5012894;k127_3048595;k127_5418650;k127_450297;k127_450297;k127_4155148	-	-
tig00058036	19386	0.4145	2.882	10.391	16.834	63.938	3.471	7.688	1.13	31	1	Bacteria	Firmicutes	Clostridiales	Lachnospiraceae	Lachnospiraceae-undef	Lachnospiraceae bacterium NE2001	NOBIN	235	hic_323	NOBIN	k127_2486146;k127_2486146;k127_4588707;k127_8874202;k127_8874202	scaffold_8000;scaffold_8000;scaffold_2238;scaffold_2238	3348819.scaffold00002
tig00058040	9452	0.544	51.965	58.727	22.681	327.446	3.613	18.076	1.258	11	1	Bacteria	Bacteroidetes	Bacteroidales	Bacteroidaceae	Bacteroides	Bacteroides sp. CAG:20	597	802	metabat_551	NOBIN	k127_2335523;k127_2036697;k127_4086343;k127_5730788;k127_2701321;k127_4020545;k127_5132153;k127_1793430;k127_6689290;k127_6714386;k127_8615521;k127_7955574;k127_7598560;k127_7502281;k127_7445526;k127_7046829	scaffold_482	2917430.scaffold00017
tig00006785	20862	0.4931	15.635	127.307	41.621	340.523	20.798	21.734	6.258	29	2	Bacteria	Bacteria-undef	Bacteria-undef	Bacteria-undef	Bacteria-undef	bacterium P201	288	828	metabat_208	NOBIN	k127_478646;k127_608233;k127_1213604;k127_919385;k127_383280;k127_1833284;k127_3368467;k127_2909514;k127_849330;k127_149736;k127_96087;k127_1641707;k127_5183215;k127_527026;k127_4685806;k127_2562626;k127_383646;k127_2927435;k127_4057438;k127_6562848;k127_5255357;k127_2046064;k127_848638;k127_3780566;k127_6685056;k127_7438027;k127_7490539;k127_8871357;k127_8111784;k127_7476236;k127_7724833;k127_75…	scaffold_117101;scaffold_6951;scaffold_99945;scaffold_85160;scaffold_80036;scaffold_13959;scaffold_1843;scaffold_52126;scaffold_1889;scaffold_26665;scaffold_299	4300076.scaffold00002;4309559.scaffold00003;4309559.scaffold00003;3960811.scaffold00014;3613049.scaffold00008;3969374.scaffold00002;3368494.scaffold00006;4300076.scaffold00004;4309559.scaffold00033;3755405.scaffold00003
tig00006786	19450	0.5101	5.925	51.338	10.702	161.885	1.297	2.024	0.15	20	1	Bacteria	Firmicutes	Clostridiales	Oscillospiraceae	Oscillibacter	Oscillibacter valericigenes	259	1134	metabat_176	NOBIN	k127_3262835;k127_436912;k127_574080;k127_2741462;k127_6384298;k127_480811;k127_3645558;k127_1510888;k127_3620209;k127_2722459;k127_5364907;k127_6426292;k127_8393099;k127_6793707	-	3964186.scaffold00001
tig00006791	6459	0.6191	0.148	119.957	38.424	691.691	0.172	2.01	5.172	3	0	Bacteria	Proteobacteria	Burkholderiales	Burkholderiales-undef	Burkholderiales-undef	Burkholderiales bacterium YL45	NOBIN	725	hic_867	NOBIN	k127_6402765;k127_359974;k127_3185808;k127_857390;k127_1244652;k127_1628595;k127_2171073;k127_7409945;k127_7419440	scaffold_5058	-
tig00006799	155952	0.3907	1.572	99.87	0.852	34.391	1.893	58.649	0.416	132	2	Bacteria	Firmicutes	Clostridiales	Lachnospiraceae	Butyrivibrio	Butyrivibrio sp. INlla21	273	131	hic_208	NOBIN	k127_786417;k127_4296703;k127_370881;k127_3719137;k127_3524369;k127_4990364;k127_6320647;k127_420992;k127_1591425;k127_49001;k127_1208877;k127_4257575;k127_1080714;k127_94078;k127_530838;k127_625235;k127_687250;k127_791943;k127_4347315;k127_1713957;k127_3291725;k127_2732539;k127_2149070;k127_1310256;k127_2385577;k127_2352209;k127_2233263;k127_1093536;k127_1944254;k127_37529;k127_2161145;k127_1027…	scaffold_137;scaffold_1349	3964149.scaffold00001;3368933.scaffold00001;3635483.scaffold00005;2917462.scaffold00043;3769451.scaffold00012;2917174.scaffold00043;3623110.scaffold00001
tig00006803	10643	0.529	0.148	95.805	5.634	181.594	0.16	103.742	61.408	10	1	Bacteria	Proteobacteria	Aeromonadales	Aeromonadaceae	Tolumonas	Tolumonas auensis	292	706	hic_846	NOBIN	k127_3071568;k127_720411;k127_152161;k127_1140997;k127_345805;k127_495634;k127_263087;k127_5260044;k127_291302;k127_6645916;k127_7016469;k127_8579362;k127_8940573;k127_8215369;k127_7556648	scaffold_20554;scaffold_1729;scaffold_9415	4301062.scaffold00011
tig00006804	19995	0.4712	0.974	26.475	16.463	186.699	0.672	55.282	57.127	21	2	Bacteria	Firmicutes	Clostridiales	Lachnospiraceae	Oribacterium	Oribacterium sp. KHPX15	376	538	hic_659	NOBIN	k127_1320877;k127_2411195;k127_3577683;k127_3401912	scaffold_55;scaffold_29	-
tig00006806	35151	0.5552	0.187	285.466	54.825	151.454	0.258	22.761	23.779	25	1	Eukaryota	Ascomycota	Hypocreales	Cordycipitaceae	Beauveria	Beauveria bassiana	58	1099	metabat_543	NOBIN	k127_1541265;k127_349024;k127_1292193;k127_4163718;k127_2909319;k127_1318444;k127_522990;k127_1000037;k127_710390;k127_7999794	scaffold_425;scaffold_452;scaffold_5119;scaffold_3868	-
tig00058041	10326	0.3662	1.975	11.487	1.139	13.418	1.856	6.66	0.907	14	1	Bacteria	Proteobacteria	Rhodospirillales	Acetobacteraceae	Acetobacter	Acetobacter sp. CAG:267	457	NOBIN	metabat_396	NOBIN	k127_2512045;k127_4088048;k127_1288576;k127_3853518;k127_2116388;k127_4862422;k127_8359084;k127_6718479;k127_6937994	k87_43549152	-
tig00058042	11321	0.475	34.093	20.478	8.309	178.28	7.484	10.072	0.158	14	2	Bacteria	Firmicutes	Clostridiales	Ruminococcaceae	Ruminococcaceae-undef	Ruminococcaceae bacterium YAD3003	NOBIN	1057	hic_062	NOBIN	k127_2385885;k127_4894172;k127_4783254	-	-
tig00058045	8844	0.3696	1.11	19.952	0.588	7.912	1.699	1.235	0.241	12	2	Bacteria	Firmicutes	Selenomonadales	Selenomonadaceae	Anaerovibrio	Anaerovibrio lipolyticus	NOBIN	755	hic_900	NOBIN	k127_2921175;k127_1917240;k127_1575278;k127_1495093	-	-
tig00058048	9648	0.6219	55.591	37.771	23.885	445.975	3.521	75.7	0.829	11	0	Bacteria	Firmicutes	Clostridiales	Ruminococcaceae	Ruminococcaceae-undef	Ruminococcaceae bacterium YRB3002	455	238	metabat_394	NOBIN	k127_2450080;k127_1005071;k127_2391194;k127_6115547;k127_4939963;k127_3800899;k127_6870309;k127_7549777;k127_7085886;k127_8212239	scaffold_10093;scaffold_1140;scaffold_14736	3964186.scaffold00021
tig00058050	21229	0.4765	5.278	29.912	23.079	343.834	3.833	65.949	50.173	16	1	Bacteria	Bacteroidetes	Bacteroidales	Prevotellaceae	Prevotella	Prevotella sp. CAG:386	291	85	metabat_212	NOBIN	k127_203983;k127_5899610;k127_1674216;k127_6248088;k127_901340;k127_6801848;k127_7615224;k127_8489208;k127_6801848;k127_8722086;k127_8722086;k127_7630751	scaffold_1335;scaffold_2453	3613049.scaffold00008;3964077.scaffold00003;3368452.scaffold00022;3772790.scaffold00021
tig00058051	7322	0.5344	269.955	49.64	11.868	321.293	8.625	29.891	0.033	5	2	Bacteria	Fibrobacteres	Fibrobacterales	Fibrobacteraceae	Fibrobacter	Fibrobacter sp. UWB8	389	911	metabat_320	NOBIN	k127_947578;k127_2324676;k127_3314491;k127_5366263;k127_6063610;k127_8810239;k127_7066244	scaffold_9365;scaffold_55	3642917.scaffold00001
tig00058054	5073	0.4837	7.02	32.605	7.776	712.684	69.856	36.905	0.497	8	1	Bacteria	Bacteroidetes	Bacteroidales	Prevotellaceae	Prevotella	Prevotella sp. tf2-5	NOBIN	744	hic_888	NOBIN	k127_1209291;k127_447149;k127_8730439	scaffold_27;scaffold_699	3960811.scaffold00001
tig00058057	24026	0.5194	14.86	43.551	3.123	41.429	3.439	3.361	0.178	21	1	Bacteria	Bacteria-undef	Bacteria-undef	Bacteria-undef	Bacteria-undef	bacterium F083	NOBIN	403	hic_510	NOBIN	k127_2670594;k127_62315;k127_4457347;k127_728170;k127_6846906	scaffold_48;scaffold_7	-
tig00058060	20115	0.5049	59.276	24.276	21.297	191.884	3.728	4.108	1.342	15	2	Bacteria	Firmicutes	Firmicutes-undef	Firmicutes-undef	Firmicutes-undef	Firmicutes bacterium CAG:103	643	42	metabat_603	NOBIN	k127_2406012;k127_3308715;k127_8136998;k127_7587714;k127_8840039	scaffold_1842	3964017.scaffold00002;2917675.scaffold00001
tig00058062	16106	0.484	5.049	27.859	5.173	53.478	8.424	8.123	0.577	17	2	Bacteria	Bacteroidetes	Bacteroidales	Prevotellaceae	Prevotella	Prevotella ruminicola	297	269	hic_360	NOBIN	k127_1565910;k127_1862719;k127_4056961;k127_5807666;k127_4826843;k127_3910225;k127_7754912;k127_8014387;k127_8229749;k127_8843952;k127_7485806;k127_8517386	scaffold_3686;scaffold_796;scaffold_217;scaffold_149;scaffold_371	-
tig00058065	13846	0.6266	221.724	24.252	30.179	296.738	8.516	7.192	0.813	19	1	Bacteria	Firmicutes	Firmicutes-undef	Firmicutes-undef	Firmicutes-undef	Firmicutes bacterium CAG:137	508	935	hic_1109	NOBIN	k127_2986695;k127_2424599;k127_3378630;k127_234448;k127_1208583;k127_5204018;k127_5783720;k127_4939233;k127_7578402;k127_7318314;k127_7299285;k127_7288560;k127_8503840;k127_6994289	scaffold_3865;scaffold_1343	3393462.scaffold00001;3960633.scaffold00002
tig00058069	12710	0.4549	30.847	32.839	53.856	475.761	23.617	56.643	0.566	21	0	Bacteria	Firmicutes	Clostridiales	Clostridiales-undef	Clostridiales-undef	Clostridiales bacterium 36_14	NOBIN	827	hic_980	NOBIN	k127_501042;k127_1249955;k127_5941950;k127_1064043;k127_8604308	-	3397174.scaffold00001
tig00058071	11311	0.4845	1.039	30.1	3.168	51.591	5.815	30.729	0.135	8	1	Bacteria	Bacteroidetes	Bacteroidales	Prevotellaceae	Prevotella	Prevotella sp. tf2-5	NOBIN	757	hic_902	NOBIN	k127_2289608;k127_2971939;k127_198435;k127_679613;k127_1745729;k127_7780632;k127_7055597;k127_7644353	scaffold_349;scaffold_2604;scaffold_716;scaffold_7659;scaffold_76	-
tig00058073	13382	0.5384	159.042	17.557	4.159	88.113	2.159	2.076	0.483	14	2	Bacteria	Spirochaetes	Spirochaetales	Spirochaetaceae	Sphaerochaeta	Sphaerochaeta pleomorpha	79	222	hic_309	NOBIN	k127_471507;k127_3445466;k127_4454394;k127_8860772	scaffold_3360;scaffold_2317	-
tig00058075	17670	0.5065	12.156	22.386	20.225	371.286	11.555	6.481	0.157	16	1	Bacteria	Firmicutes	Clostridiales	Clostridiaceae	Sarcina	Sarcina sp. DSM 11001	315	837	metabat_239	NOBIN	k127_1929936;k127_1322389;k127_4679904;k127_1722047;k127_7396200	scaffold_203;scaffold_203;scaffold_277;scaffold_14890	-
tig00058076	14603	0.4377	8.972	24.526	3.686	15.179	1.319	14.382	0.131	17	1	Bacteria	Spirochaetes	Spirochaetales	Spirochaetaceae	Treponema	Treponema succinifaciens	486	94	hic_1126	NOBIN	k127_3834676;k127_908029;k127_387154;k127_5439433;k127_4703051	scaffold_5	-
tig00058079	13681	0.3198	13.382	38.368	1.656	33.812	5.307	4.123	0.192	12	2	Bacteria	Firmicutes	Clostridiales	Clostridiaceae	Clostridium	Clostridium sp. CAG:288	250	NOBIN	metabat_167	NOBIN	k127_1109789;k127_8618197	scaffold_6205	-
tig00058080	13300	0.512	183.394	15.842	6.297	55.647	4.491	1.069	0.55	13	2	Bacteria	Firmicutes	Clostridiales	Clostridiaceae	Clostridium	Clostridium sp. CAG:349	521	277	hic_369	NOBIN	k127_4048139;k127_2499326;k127_2359447;k127_6122975;k127_4207904;k127_4085358;k127_8011109;k127_6694438;k127_6974792;k127_6974792	-	-
tig00058081	13278	0.3323	2.546	50.633	97.29	492.978	4.474	33.669	0.107	13	1	Archaea	Euryarchaeota	Methanobacteriales	Methanobacteriaceae	Methanobrevibacter	Methanobrevibacter sp. A27	249	404	hic_511	NOBIN	k127_5144196;k127_4543367;k127_2758329;k127_3981761;k127_406362;k127_500470;k127_2589468;k127_3125099;k127_3981761;k127_3644432;k127_3250549;k127_4147816;k127_1771928	scaffold_4920	3614300.scaffold00034;4300137.scaffold00002
tig00058082	21017	0.4636	9.448	42.692	39.734	239.054	34.241	12.338	0.849	18	1	Bacteria	Bacteroidetes	Bacteroidales	Prevotellaceae	Prevotella	Prevotella sp. BP1-145	340	204	metabat_267	NOBIN	k127_949978;k127_197902;k127_2717769;k127_1046610;k127_3324075;k127_4328002;k127_3808921;k127_3401171;k127_6200827;k127_3808921;k127_33385;k127_188001;k127_7692742;k127_8732846;k127_7312122;k127_6704401;k127_8448606;k127_8418685;k127_7912603;k127_7526031;k127_8704642;k127_8096118	scaffold_13495;scaffold_3686;scaffold_34023;scaffold_3947;scaffold_796	3963943.scaffold00006;3963943.scaffold00017;3963943.scaffold00017;3368499.scaffold00012
tig00058084	11520	0.4328	5.328	49.418	31.289	643.531	3.927	101.287	2.943	15	1	Bacteria	Bacteroidetes	Bacteroidales	Prevotellaceae	Prevotella	Prevotella sp. BP1-145	NOBIN	1036	hic_039	NOBIN	k127_2663188;k127_546487;k127_3457460;k127_4062924;k127_6300682;k127_2681232;k127_6056389;k127_4703953;k127_8610947;k127_8537857	scaffold_739;scaffold_18001	3755419.scaffold00003
tig00058086	6407	0.4255	97.804	26.788	29.455	259.64	8.013	19.432	6.172	4	1	Bacteria	Bacteroidetes	Bacteroidales	Prevotellaceae	Prevotella	Prevotella pleuritidis	89	43	hic_550	NOBIN	k127_3207550;k127_6366260;k127_7555174;k127_7603113	scaffold_29;scaffold_46	3368499.scaffold00007;4300142.scaffold00003;3368446.scaffold00003
tig00058092	13200	0.5957	53.128	50.87	34.793	600.605	11.259	26.917	0.24	12	2	Bacteria	Bacteria-undef	Bacteria-undef	Bacteria-undef	Bacteria-undef	bacterium F083	628	444	metabat_586	NOBIN	k127_3634312;k127_4311047;k127_58687;k127_5557870;k127_1232515;k127_8908378;k127_7473700;k127_6885053;k127_8797657;k127_6941267	scaffold_243	-
tig00058093	11837	0.4972	23.049	62.598	21.728	185.163	41.197	10.978	2.225	12	0	Bacteria	Bacteroidetes	Bacteroidales	Prevotellaceae	Prevotella	Prevotella sp. BP1-145	271	292	hic_386	NOBIN	k127_71568;k127_4909266;k127_2354784;k127_3291338;k127_1313789;k127_2906601;k127_1864660;k127_7845125;k127_7552328;k127_6905975;k127_7525735;k127_7963761;k127_6777011;k127_7407355;k127_6754704	scaffold_2181;scaffold_1085;scaffold_5010;scaffold_150;scaffold_4423;scaffold_147	3969374.scaffold00010
tig00058097	26148	0.5001	5.213	27.214	27.153	160.003	1.177	3.655	0.803	25	2	Bacteria	Bacteroidetes	Bacteroidales	Bacteroidales-undef	Bacteroidales-undef	Bacteroidales bacterium WCE2008	149	259	metabat_054	NOBIN	k127_3431347;k127_2210502;k127_3237998;k127_7600296	scaffold_164	3969374.scaffold00003
tig00058103	23583	0.5866	9.378	17.149	3.324	23.348	1.674	1.46	0.228	25	2	Bacteria	Proteobacteria	Rhodospirillales	Acetobacteraceae	Acetobacter	Acetobacter sp. CAG:977	245	363	metabat_161	NOBIN	k127_1697723;k127_4824238;k127_6380612;k127_8487084;k127_6946012;k127_8238125;k127_8023540	-	-
tig00058106	22013	0.3556	6.747	149.37	1.908	79.296	4.677	59.952	0.114	31	1	Bacteria	Tenericutes	Mycoplasmatales	Mycoplasmataceae	Mycoplasma	Mycoplasma iowae	23	991	hic_1170	NOBIN	k127_1975358;k127_4675424;k127_840793;k127_482639;k127_2145676;k127_2269099;k127_114977;k127_5397435;k127_115288;k127_1873971;k127_784026;k127_6847661;k127_8318823;k127_8003201;k127_7939940;k127_8704534;k127_8443444;k127_8638186;k127_8518063;k127_7496638;k127_8347362;k127_8118268;k127_7684843;k127_8890441	-	-
tig00058109	11172	0.5493	14.463	24.543	4.42	98.112	8.873	5.914	1.403	12	1	Bacteria	Bacteroidetes	Bacteroidales	Prevotellaceae	Prevotella	Prevotella sp. BP1-145	NOBIN	136	hic_213	NOBIN	k127_5073008;k127_5504454;k127_357439;k127_5789381;k127_3872298;k127_4289663;k127_682689;k127_4603427;k127_6816565;k127_6672519;k127_8154093	k87_3413061	3761204.scaffold00005
tig00058111	10591	0.4317	15.861	54.377	1.006	33.625	4.788	7.187	0.066	6	2	Bacteria	Bacteroidetes	Bacteroidales	Bacteroidaceae	Bacteroides	Bacteroides plebeius CAG:211	NOBIN	1042	hic_046	NOBIN	k127_2209372;k127_1424823;k127_408445;k127_764419;k127_1566767;k127_5218251;k127_1016288;k127_155315;k127_2817947;k127_340873;k127_2475172;k127_6776791;k127_7817541;k127_7228377	-	-
tig00058113	11708	0.5475	473.652	67.991	15.257	341.235	16.878	69.256	0.054	13	2	Bacteria	Fibrobacteres	Fibrobacterales	Fibrobacteraceae	Fibrobacter	Fibrobacter sp. UWCM	155	76	hic_916	NOBIN	k127_192233;k127_5272175;k127_3116612;k127_5628991;k127_4697862;k127_3867291;k127_3662565;k127_2663032;k127_3369775;k127_6795687;k127_8842301;k127_8232484;k127_7352393;k127_7343542	scaffold_603;scaffold_5905	3642917.scaffold00005;3642917.scaffold00005
tig00058114	11483	0.6264	795.284	51.35	27.79	349.419	13.4	2.983	0.196	7	2	Bacteria	Bacteroidetes	Marinilabiliales	Marinilabiliaceae	Thermophagus	Thermophagus xiamenensis	304	625	metabat_227	NOBIN	k127_2316805;k127_3697835;k127_1849537;k127_6691402;k127_7061744;k127_6696330;k127_7068645	scaffold_720	-
tig00058116	13711	0.5303	116.107	41.418	150.884	2720.951	24.574	201.859	0.399	22	1	Bacteria	Firmicutes	Clostridiales	Clostridiaceae	Sarcina	Sarcina sp. DSM 11001	NOBIN	753	hic_898	NOBIN	k127_464394;k127_3140980;k127_3047632;k127_864710;k127_2872360;k127_1642654;k127_248306;k127_7050415;k127_8112261;k127_7334430;k127_8533628;k127_7721285;k127_7201143;k127_8658942	scaffold_64;k87_9403355	3776358.scaffold00007
tig00058117	8890	0.3981	118.747	54.714	64.611	229.124	1.482	0.125	0.124	13	2	Bacteria	Firmicutes	Firmicutes-undef	Firmicutes-undef	Firmicutes-undef	Firmicutes bacterium CAG:272	NOBIN	645	hic_778	NOBIN	k127_1655188;k127_1136100;k127_5688466;k127_823354;k127_2693837;k127_4769707;k127_7949043;k127_8361464;k127_7944368;k127_7939026;k127_8125259;k127_7279419	scaffold_22418;scaffold_32789;scaffold_15411	-
tig00058120	17561	0.5111	15.646	58.26	24.348	410.487	54.467	6.763	1.34	17	2	Bacteria	Bacteroidetes	Bacteroidales	Prevotellaceae	Prevotella	Prevotella sp. ne3005	327	696	metabat_252	NOBIN	k127_3412719;k127_796239;k127_1204486;k127_2538852;k127_5834075;k127_3710220;k127_3161756;k127_3801951;k127_3999405;k127_648592;k127_544094;k127_8576088;k127_6882653;k127_7999889;k127_7808281;k127_8399684;k127_8916550;k127_8888927;k127_6747332;k127_8934202;k127_7137136;k127_8286966;k127_6954049;k127_6829886;k127_6841724;k127_7216569;k127_8323404;k127_6888375;k127_6841031	scaffold_3448	3960801.scaffold00014
tig00058122	14902	0.4711	0.545	34.203	5.852	32.246	0.964	0.051	0.123	24	0	Bacteria	Bacteroidetes	Bacteroidales	Prevotellaceae	Prevotella	Prevotella sp. tf2-5	NOBIN	215	hic_301	NOBIN	k127_1513625;k127_2958318;k127_5632839;k127_478118;k127_6081557;k127_7265900;k127_7970138;k127_6743200;k127_8700414	-	-
tig00058124	11901	0.6204	46.953	32.748	28.192	312.364	7.129	45.144	0.148	20	2	Bacteria	Firmicutes	Firmicutes-undef	Firmicutes-undef	Firmicutes-undef	Firmicutes bacterium CAG:240	NOBIN	238	hic_326	NOBIN	k127_5222460;k127_5006217;k127_5724713;k127_4553545;k127_623876;k127_6366112;k127_6862994;k127_8112857;k127_7468200	scaffold_86	-
tig00058126	14257	0.4778	0.708	25.017	0.51	9.083	1.188	0.198	0.201	13	2	Bacteria	Bacteroidetes	Bacteroidales	Prevotellaceae	Paraprevotella	Paraprevotella clara CAG:116	99	150	metabat_692	NOBIN	k127_197991;k127_2413638;k127_4398877;k127_3007994	-	-
tig00058128	16555	0.4889	6.966	33.836	8.221	98.756	8.27	10.212	1.571	14	2	Bacteria	Bacteroidetes	Bacteroidales	Prevotellaceae	Prevotella	Prevotella sp. BP1-145	NOBIN	758	hic_903	NOBIN	k127_5731541;k127_1482362;k127_2175496;k127_1058798;k127_696047;k127_4434486;k127_2822092;k127_5137114;k127_2616766;k127_2868114;k127_762206;k127_7353387;k127_7465269;k127_7510517;k127_8844122;k127_6997313;k127_8847509	scaffold_133;scaffold_295;scaffold_295;scaffold_539	3969374.scaffold00006;3368446.scaffold00001
tig00058130	25960	0.4762	0.232	14.232	0.79	13.688	0.719	1.282	0.129	22	1	Bacteria	Bacteroidetes	Bacteroidales	Prevotellaceae	Prevotella	Prevotella sp. CAG:592	NOBIN	365	hic_467	NOBIN	k127_351804	-	-
tig00058132	17005	0.5258	9.429	43.583	2.498	32.479	5.821	6.704	1.021	17	2	Bacteria	Bacteroidetes	Bacteroidales	Prevotellaceae	Prevotella	Prevotella sp. CAG:604	NOBIN	163	hic_243	NOBIN	k127_1451068;k127_615260;k127_5849963;k127_7662052;k127_7136584;k127_8694391	scaffold_429	3960811.scaffold00001;3960801.scaffold00003;3368499.scaffold00002
tig00058137	11554	0.3562	0.341	32.528	0.305	7.317	1.569	0.243	0.067	12	2	Bacteria	Firmicutes	Lactobacillales	Lactobacillaceae	Sharpea	Sharpea azabuensis	233	122	hic_198	NOBIN	k127_1511053;k127_5030529;k127_896512;k127_2911252	-	-
tig00058139	11223	0.3392	0.309	109.691	4.351	73.676	1.74	0.09	0.189	17	1	Bacteria	Proteobacteria	Aeromonadales	Succinivibrionaceae	Succinatimonas	Succinatimonas sp. CAG:777	NOBIN	627	hic_758	NOBIN	k127_4265504;k127_4188005;k127_972377;k127_3416799;k127_7520229;k127_8474933;k127_7612859	-	-
tig00058140	15136	0.399	0.361	19.86	0.943	21.922	1.44	467.662	87.104	15	2	Bacteria	Firmicutes	Clostridiales	Ruminococcaceae	Ruminococcus	Ruminococcus gnavus CAG:126	489	317	hic_414	NOBIN	k127_1929138;k127_7151495;k127_7151495	k87_24837105	-
tig00058141	19421	0.5059	29.334	78.328	66.28	357.66	73.539	15.771	7.567	23	1	Bacteria	Bacteroidetes	Bacteroidales	Bacteroidaceae	Bacteroides	Bacteroides uniformis CAG:3	189	396	metabat_098	NOBIN	k127_2411706;k127_1943569;k127_5857646;k127_4424469;k127_2907031;k127_1777058;k127_1273640;k127_3827988;k127_6448735;k127_6859537;k127_6878031;k127_7086004;k127_6980318;k127_6727574;k127_7571019;k127_7326967;k127_6794212;k127_8405518;k127_8857980;k127_8687953;k127_8344636;k127_8156714;k127_7389039	scaffold_775;scaffold_1059	3960801.scaffold00007;3960801.scaffold00001
tig00058143	8998	0.5864	90.515	40.999	48.004	565.683	46.77	5.143	0.22	7	2	Bacteria	Firmicutes	Firmicutes-undef	Firmicutes-undef	Firmicutes-undef	Firmicutes bacterium CAG:129	488	52	hic_650	NOBIN	k127_526843;k127_26927;k127_3588498;k127_2774423;k127_3914574;k127_7040468;k127_7295474;k127_6980827	scaffold_1682	-
tig00058145	15884	0.5375	177.197	50.542	6.907	177.64	5.188	28.774	0.085	13	2	Bacteria	Fibrobacteres	Fibrobacterales	Fibrobacteraceae	Fibrobacter	Fibrobacter sp. UWCM	92	871	metabat_685	NOBIN	k127_2220758;k127_1026508;k127_36055;k127_4749107;k127_4551973;k127_5993827;k127_6373957;k127_2872861;k127_7297351;k127_8737329;k127_8181643;k127_6748939;k127_8699051	scaffold_56;scaffold_56;scaffold_506	3642917.scaffold00006;3642917.scaffold00006
tig00058150	18603	0.3344	0.659	11.472	4.231	30.598	2.394	1.25	0.169	37	1	Bacteria	Firmicutes	Clostridiales	Lachnospiraceae	Butyrivibrio	Butyrivibrio sp. M55	NOBIN	122	hic_198	NOBIN	k127_2668689;k127_2668689;k127_2668689;k127_393066;k127_393066;k127_8871390	-	-
tig00058152	22146	0.4291	2.322	20.737	2.24	28.198	3.208	4.423	2.116	25	2	Bacteria	Firmicutes	Clostridiales	Lachnospiraceae	Lachnospiraceae-undef	Lachnospiraceae bacterium XBD2001	229	806	hic_957	NOBIN	k127_3418968;k127_5840444;k127_2388944;k127_293606;k127_2518235;k127_8103604	scaffold_2950;scaffold_6286	3613282.scaffold00005;4302843.scaffold00003
tig00058155	25101	0.4271	3.5	27.807	8.786	22.185	8.542	7.464	0.114	25	1	Bacteria	Firmicutes	Clostridiales	Ruminococcaceae	Ruminococcus	Ruminococcus flavefaciens	641	65	metabat_601	NOBIN	k127_2188140;k127_4791650;k127_5329204	scaffold_19	3298477.scf7180000000020|quiver
tig00058157	23855	0.4975	39.695	21.14	7.399	238.948	8.364	27.739	0.657	28	1	Bacteria	Bacteroidetes	Bacteroidales	Paludibacteraceae	Paludibacter	Paludibacter propionicigenes	191	242	hic_331	NOBIN	k127_1704647;k127_2380903;k127_4918285;k127_2392466;k127_278599;k127_6151952;k127_3044014;k127_4351584;k127_6745898;k127_6819840;k127_8130684;k127_8303841	scaffold_1351	-
tig00058160	22686	0.4783	411.791	45.694	32.146	216.911	57.17	28.064	0.184	17	1	Bacteria	Fibrobacteres	Fibrobacterales	Fibrobacteraceae	Fibrobacter	Fibrobacter succinogenes	348	649	metabat_275	NOBIN	k127_1207771;k127_3110574;k127_540839;k127_6591954;k127_346800;k127_4376049;k127_3666722;k127_346800;k127_8228472;k127_8106410;k127_6786716;k127_7365026	scaffold_1164;scaffold_3519	3642917.scaffold00001
tig00058161	9243	0.672	2.498	14.158	0.474	15.042	1.21	0.11	0.105	18	1	Bacteria	Firmicutes	Clostridiales	Clostridiales-undef	Clostridiales-undef	Clostridiales bacterium	NOBIN	177	hic_258	NOBIN	k127_2985185;k127_2356915;k127_6780926;k127_8024043	-	-
tig00058163	12041	0.4185	1.965	22.941	4.864	11.99	4.679	4.311	0.164	9	2	Bacteria	Firmicutes	Firmicutes-undef	Firmicutes-undef	Firmicutes-undef	Firmicutes bacterium CAG:212	641	65	metabat_601	NOBIN	k127_468300;k127_2015131;k127_5095632;k127_8666014;k127_6765451	-	3298477.scf7180000000020|quiver
tig00058165	10800	0.5697	16.905	18.206	18.456	197.465	4.034	13.919	0.368	13	1	Bacteria	Firmicutes	Clostridiales	Lachnospiraceae	Lachnoclostridium	Lachnoclostridium sp. An14	35	909	metabat_288	NOBIN	k127_1229738;k127_5720821;k127_5296941;k127_8370960;k127_7974548;k127_8573718;k127_7879055;k127_8812456	k87_18150568	-
tig00058167	27443	0.3935	12.397	41.879	21.789	108.04	11.847	56.425	4.14	41	1	Bacteria	Firmicutes	Clostridiales	Lachnospiraceae	Lachnospiraceae-undef	Lachnospiraceae bacterium NE2001	412	591	metabat_347	NOBIN	k127_1301254;k127_1301254;k127_1301254;k127_916430;k127_2368909;k127_2368909;k127_6698854;k127_8493686;k127_8493686;k127_8224986;k127_8493686;k127_8224986;k127_8224986;k127_7721706;k127_7721706;k127_7730970;k127_7730970;k127_7721706;k127_6659095;k127_8738400;k127_8738400;k127_8902582	scaffold_4278;scaffold_4278;scaffold_979;scaffold_135;k87_30385326;k87_30385326;k87_3978914	3347558.scf7180000000002|quiver_dupTrim=6709;3347558.scf7180000000002|quiver_dupTrim=6709;3347558.scf7180000000002|quiver_dupTrim=6709;3347558.scf7180000000002|quiver_dupTrim=6709
tig00058168	8700	0.4629	1.471	25.196	0.422	41.319	2.552	86.823	0.484	12	2	Bacteria	Bacteroidetes	Bacteroidales	Prevotellaceae	Prevotella	Prevotella sp. CAG:5226	NOBIN	457	hic_569	NOBIN	k127_6529467;k127_4317457;k127_389201;k127_587460;k127_8522385	-	-
tig00058169	10299	0.4572	3.266	14.765	13.069	451.953	1.248	0.14	0.287	9	2	Bacteria	Proteobacteria	Aeromonadales	Aeromonadaceae	Aeromonas	Aeromonas hydrophila	NOBIN	279	hic_371	NOBIN	k127_3991066;k127_7096791	scaffold_8361	-
tig00058171	14280	0.3286	0.739	23.427	0.338	10.768	2.336	1.575	0.166	16	2	Bacteria	Firmicutes	Clostridiales	Clostridiaceae	Clostridium	Clostridium sp. CAG:288	250	NOBIN	metabat_167	NOBIN	k127_4279200;k127_6425096;k127_4499844;k127_1687198;k127_4499844;k127_7761014;k127_8525443;k127_7761014;k127_6873143	-	-
tig00058173	14552	0.4525	1.63	19.566	1.116	17.187	1.686	2.943	1.331	9	1	Bacteria	Bacteroidetes	Bacteroidales	Prevotellaceae	Prevotella	Prevotella bivia	125	178	metabat_028	NOBIN	k127_2833779	-	-
tig00058177	27122	0.4711	1.83	59.808	2.18	39.135	3.049	22.502	1.061	27	2	Bacteria	Bacteroidetes	Bacteroidales	Prevotellaceae	Prevotella	Prevotella sp. tc2-28	33	11	hic_195	hic_195	k127_872326;k127_522695;k127_478783;k127_1950393;k127_1660206;k127_564844;k127_4509461;k127_1802859;k127_452155;k127_7275845;k127_7896137;k127_6790396;k127_8783966;k127_8055648	scaffold_1940;k87_19693479;scaffold_40;scaffold_876	3368499.scaffold00008
tig00058182	14164	0.4266	5.915	55.41	18.321	88.91	10.747	0.523	0.393	15	2	Bacteria	Bacteroidetes	Bacteroidales	Prevotellaceae	Prevotella	Prevotella sp. tf2-5	308	570	hic_695	NOBIN	k127_1535788;k127_538064;k127_1419517;k127_454623;k127_5242071;k127_291211;k127_2400273;k127_1212935;k127_3532308;k127_596886;k127_1220966;k127_7398875;k127_8941587;k127_8390423;k127_8480563;k127_7769955	scaffold_12699;scaffold_39964;scaffold_1940	-
tig00058183	17055	0.5866	76.337	35.006	23.23	472.409	3.761	33.497	0.69	22	1	Bacteria	Firmicutes	Firmicutes-undef	Firmicutes-undef	Firmicutes-undef	Firmicutes bacterium CAG:110	455	433	metabat_394	NOBIN	k127_4445912;k127_5051251;k127_3326282;k127_3906832;k127_4015192;k127_4026249;k127_1414280;k127_2128807;k127_2589708;k127_6834653;k127_7157930;k127_8383518;k127_7876525;k127_8277156;k127_7824827;k127_8531251;k127_8540889	scaffold_1600;scaffold_52390;scaffold_1065;scaffold_1199;scaffold_2719	-
tig00058184	19100	0.4588	16.455	37.726	0.62	22.089	3.104	4.259	0.291	20	0	Bacteria	Bacteroidetes	Bacteroidetes-undef	Bacteroidetes-undef	Bacteroidetes-undef	Bacteroidetes bacterium GWC2_33_15	620	383	metabat_578	NOBIN	k127_391704;k127_4553425;k127_2002650;k127_2462815;k127_5748765;k127_2121149;k127_3865390;k127_4422085;k127_1793336;k127_1197708;k127_926122;k127_8401045;k127_8018092;k127_7306042;k127_7610544	-	-
tig00058185	10912	0.3625	0.904	53.679	0.82	202.505	3.869	7.548	0.096	26	0	Eukaryota	Nematoda	Trichinellida	Trichuridae	Trichuris	Trichuris trichiura	NOBIN	620	hic_751	NOBIN	k127_1494413;k127_6097331;k127_2778886;k127_3049301;k127_2911525;k127_7521815;k127_6905614;k127_7631275	-	-
tig00058186	8080	0.5723	4.107	6.84	2.332	47.894	0.908	4.305	0.202	15	1	Bacteria	Firmicutes	Firmicutes-undef	Firmicutes-undef	Firmicutes-undef	Firmicutes bacterium CAG:103	NOBIN	606	hic_735	NOBIN	k127_4620745;k127_433304	scaffold_30	-
tig00058188	9037	0.4536	1.674	16.04	1.309	16.919	3.083	1.607	0.447	10	2	Bacteria	Bacteroidetes	Bacteroidales	Prevotellaceae	Prevotella	Prevotella sp. ne3005	NOBIN	646	hic_779	NOBIN	k127_5426744;k127_6477921;k127_8738243	-	3960785.scaffold00001
tig00058191	21317	0.4492	7.805	32.681	0.823	42.677	4.756	3.792	0.135	29	0	Bacteria	Ignavibacteriae	Ignavibacteriae-undef	Ignavibacteriae-undef	Ignavibacteriae-undef	Ignavibacteria bacterium RIFOXYB2_FULL_36_7	620	208	metabat_578	NOBIN	k127_1248993;k127_3842057;k127_3480969;k127_5397011;k127_4253066;k127_2365391;k127_4090326;k127_259467;k127_2857863;k127_259467;k127_4461845;k127_6706333;k127_7375233;k127_8176660;k127_7375233;k127_7789425	-	-
tig00058193	6128	0.4927	11.119	79.679	79.125	301.193	30.018	26.768	0.406	5	1	Bacteria	Bacteroidetes	Bacteroidales	Prevotellaceae	Prevotellaceae-undef	Prevotellaceae bacterium HUN156	NOBIN	196	hic_279	NOBIN	k127_1715283;k127_1659012;k127_6367435;k127_4608348;k127_3481954;k127_5655021;k127_3702999;k127_732379;k127_7631648;k127_7779713;k127_7009465;k127_6967605;k127_6843354;k127_7227579;k127_8409415	scaffold_35776;scaffold_9692;scaffold_430;scaffold_256;scaffold_1472	3960821.scaffold00020;4309559.scaffold00008;3368499.scaffold00002;3960811.scaffold00018
tig00035144	25594	0.5507	3.019	59.208	6.16	118.094	2.241	20.561	9.299	18	2	Bacteria	Bacteroidetes	Bacteroidales	Prevotellaceae	Prevotella	Prevotella sp. S7 MS 2	226	15	hic_239	NOBIN	k127_2547080;k127_1115260;k127_727938;k127_5494840;k127_5510136;k127_2966134;k127_1309699;k127_1464402;k127_4229212;k127_4054221;k127_66452;k127_6017192;k127_902099;k127_234780;k127_8132552;k127_7835476;k127_8946308;k127_7586902;k127_7590990;k127_8736592	scaffold_261;scaffold_152	3368446.scaffold00001
tig00035146	21279	0.5476	34.618	45.967	25.316	214.373	2.733	23.312	1.159	25	2	Bacteria	Bacteroidetes	Bacteroidales	Prevotellaceae	Prevotella	Prevotella sp. oral taxon 317	560	990	metabat_511	NOBIN	k127_6237002;k127_1646253;k127_3719098;k127_4616795;k127_4327969;k127_1111987;k127_1800878;k127_1522754;k127_4199016;k127_1149542;k127_2322254;k127_8808260;k127_8433904;k127_8934946;k127_6645149;k127_8582027;k127_8907253;k127_6791728;k127_7990800;k127_7499271;k127_8917544;k127_7679421;k127_8892158;k127_8251991	scaffold_369;scaffold_35;scaffold_2067;scaffold_468	-
tig00035147	9982	0.5306	11.607	24.433	144.97	1119.631	35.05	15.415	4.741	13	2	Bacteria	Bacteroidetes	Bacteroidales	Prevotellaceae	Prevotella	Prevotella ruminicola	NOBIN	389	hic_493	NOBIN	k127_485871;k127_2393973;k127_2458056;k127_4739397;k127_2455615;k127_2155370;k127_434662;k127_8867702;k127_7112585;k127_8795146;k127_7226930;k127_7050127	scaffold_9717;scaffold_255	3960801.scaffold00006;3761204.scaffold00001
tig00035151	11154	0.4819	1.016	42.605	5.415	46.743	1.659	153.216	2.646	14	1	Bacteria	Bacteroidetes	Bacteroidales	Prevotellaceae	Prevotella	Prevotella sp. tf2-5	231	122	hic_198	NOBIN	k127_1974893;k127_1460252;k127_1874445;k127_617233;k127_6572078;k127_902810;k127_7840577;k127_7748549;k127_8228652;k127_7265960;k127_7138143;k127_6986059;k127_7454184	scaffold_1013;scaffold_5765	3969374.scaffold00001
tig00035152	18629	0.5562	56.882	56.215	101.457	1741.217	20.399	101.328	0.751	20	1	Bacteria	Firmicutes	Clostridiales	Clostridiaceae	Sarcina	Sarcina sp. DSM 11001	224	579	metabat_138	NOBIN	k127_4985771;k127_4743748;k127_3672571;k127_133074;k127_1187453;k127_3993080;k127_3652977;k127_133074;k127_6923961;k127_8813477;k127_7615717;k127_7686210;k127_6747028;k127_8482029	scaffold_831	3964186.scaffold00003;3614176.scaffold00018
tig00035154	28340	0.4266	7.846	45.694	8.017	113.083	31.999	1.693	0.648	32	1	Bacteria	Bacteroidetes	Bacteroidales	Prevotellaceae	Prevotella	Prevotella sp. ne3005	523	1024	hic_026	NOBIN	k127_2037995;k127_3328634;k127_4159329;k127_4118521;k127_2219777;k127_2221076;k127_4012294;k127_3987989;k127_3854631;k127_3794771;k127_5026337;k127_6642304;k127_7598017;k127_7978909;k127_8264976;k127_7266099;k127_7337855;k127_7803726;k127_6940234;k127_6892286;k127_8256211;k127_7474957	scaffold_689;scaffold_689;scaffold_344;scaffold_80;scaffold_955	3960801.scaffold00004;3960801.scaffold00004;3755419.scaffold00002;3368452.scaffold00001;3960801.scaffold00003;4309559.scaffold00010
tig00035162	10939	0.4825	0.281	42.592	1.089	1597.793	0.69	412.168	369.503	7	1	Bacteria	Firmicutes	Veillonellales	Veillonellaceae	Dialister	Dialister succinatiphilus	633	10	hic_110	hic_110	k127_5646683;k127_2374956;k127_1165885;k127_1690522;k127_2139696;k127_4007612;k127_4007612;k127_1690522;k127_6953667;k127_6953667;k127_8240544;k127_6953667;k127_8012013	scaffold_3122;scaffold_3122	-
tig00035163	15861	0.4291	5.934	65.958	32.377	121.745	11.938	1.536	0.159	22	2	Bacteria	Bacteroidetes	Bacteroidales	Prevotellaceae	Prevotella	Prevotella sp. tf2-5	222	163	hic_243	NOBIN	k127_1161019;k127_1161019;k127_4890329;k127_2622561;k127_830761;k127_1952140;k127_1952140;k127_830761;k127_1451445;k127_1451445;k127_2940371;k127_2014743;k127_3775432;k127_2940371;k127_2654450;k127_2014743;k127_927037;k127_2747876;k127_1399900;k127_3775432;k127_7338773;k127_7338773;k127_7338773;k127_7599673;k127_8354433;k127_8667444;k127_8667444;k127_7059210;k127_7059210	scaffold_60347;scaffold_60347;scaffold_21481;scaffold_21481;scaffold_5801	3960811.scaffold00004;3960811.scaffold00004
tig00035164	20939	0.5202	16.354	63.34	22.224	436.085	53.425	17.464	3.613	21	1	Bacteria	Bacteroidetes	Bacteroidales	Prevotellaceae	Prevotella	Prevotella sp. ne3005	327	368	metabat_252	NOBIN	k127_1478321;k127_3196258;k127_2891906;k127_2771536;k127_1076867;k127_1671628;k127_5613881;k127_4942844;k127_3150953;k127_1325841;k127_421923;k127_8958217;k127_7835568;k127_8846404;k127_7744761;k127_7080985;k127_8350118;k127_8619920;k127_7827307;k127_7837831;k127_7159629;k127_8840551;k127_8375107;k127_8405518;k127_7605078	scaffold_513	3960801.scaffold00007;3960801.scaffold00007;3960801.scaffold00006;3960801.scaffold00009
tig00058197	7101	0.5813	56.584	64.206	30.794	456.459	11.302	18.022	0.228	6	2	Bacteria	Bacteria-undef	Bacteria-undef	Bacteria-undef	Bacteria-undef	bacterium F083	628	563	metabat_586	NOBIN	k127_3897217;k127_2679501;k127_8163150;k127_7117326;k127_8302860;k127_8360886;k127_7999741	scaffold_488;scaffold_295;scaffold_295	-
tig00058201	11277	0.2937	13.346	35.63	2.856	59.954	11.814	8.376	0.193	10	2	Bacteria	Firmicutes	Clostridiales	Clostridiaceae	Clostridium	Clostridium sp. CAG:307	382	NOBIN	metabat_313	NOBIN	k127_140442;k127_7220790;k127_6986972	k87_35764956	3614430.scaffold00004
tig00058202	16290	0.4103	11.509	13.798	9.034	53.568	7.037	6.509	0.071	25	0	Bacteria	Firmicutes	Clostridiales	Ruminococcaceae	Ruminococcus	Ruminococcus flavefaciens	NOBIN	258	hic_348	NOBIN	k127_4311565;k127_2640284;k127_150631;k127_2154477;k127_4764668;k127_4103346;k127_6836257;k127_8963889;k127_6635568;k127_7391287;k127_8709586	scaffold_33903;scaffold_1734	3352863.scaffold00004;3623110.scaffold00015;3368585.scaffold00007;3623110.scaffold00021
tig00058205	8827	0.5366	10.185	44.38	8.071	128.586	8.699	30.392	13.133	9	2	Bacteria	Bacteroidetes	Bacteroidales	Prevotellaceae	Prevotella	Prevotella sp. ne3005	381	118	metabat_312	NOBIN	k127_2415589;k127_5887735;k127_301164;k127_7219493;k127_7062375	scaffold_27;scaffold_98;scaffold_1028	2917430.scaffold00002
tig00058210	14279	0.5779	70.09	31.91	44.666	517.789	54.217	6.937	0.999	11	1	Bacteria	Firmicutes	Clostridiales	Clostridiaceae	Clostridium	Clostridium sp. ASF502	488	221	metabat_430	NOBIN	k127_1459672;k127_4808699;k127_8039392	scaffold_222	3614176.scaffold00002
tig00058211	19334	0.3505	2.611	25.181	1.13	13.016	1.93	3.289	0.264	20	2	Bacteria	Tenericutes	Tenericutes-undef	Tenericutes-undef	Tenericutes-undef	Tenericutes bacterium 4572_104	74	269	hic_360	NOBIN	k127_4586541;k127_7234751	-	-
tig00058214	15216	0.5711	51.406	38.691	27.517	332.014	4.127	10.288	1.408	18	2	Bacteria	Bacteroidetes	Bacteroidales	Prevotellaceae	Prevotella	Prevotella sp. CAG:487	589	540	metabat_542	NOBIN	k127_2862938;k127_4136926;k127_1818073;k127_5574507;k127_7410068;k127_7398701;k127_6916973;k127_7493353	scaffold_130	3368446.scaffold00009;3368446.scaffold00009
tig00058215	9186	0.5538	174.414	15.859	29.134	237.875	24.577	1.072	0.208	10	1	Bacteria	Bacteria-undef	Bacteria-undef	Bacteria-undef	Bacteria-undef	bacterium P201	NOBIN	313	hic_410	NOBIN	k127_4391383;k127_195624;k127_5640292;k127_835076;k127_5501151;k127_8934563;k127_8734131;k127_7367303;k127_8356794	scaffold_1966	-
tig00058216	12068	0.4827	55.686	25.847	92.244	935.148	2.124	4.811	0.411	17	1	Bacteria	Firmicutes	Clostridiales	Ruminococcaceae	Ruminococcaceae-undef	Ruminococcaceae bacterium P7	287	518	hic_637	NOBIN	k127_2536274;k127_2662620;k127_8056294;k127_8653370;k127_7241383;k127_8926209;k127_8517232	scaffold_73	3619812.scaffold00038;3619812.scaffold00038;3619812.scaffold00015
tig00058220	19541	0.5052	27.924	13.061	2.969	29.022	1.827	41.805	2.341	21	2	Bacteria	Spirochaetes	Spirochaetales	Spirochaetaceae	Sphaerochaeta	Sphaerochaeta pleomorpha	NOBIN	337	hic_436	NOBIN	k127_533276;k127_2226586;k127_4584884	-	-
tig00058222	10191	0.5917	15.373	18.646	6.387	55.052	2.299	11.562	0.145	13	0	Bacteria	Firmicutes	Clostridiales	Clostridiales Family XIII. Incertae Sedis	Clostridiales Family XIII. Incertae Sedis-undef	[Eubacterium] infirmum	326	587	hic_713	NOBIN	k127_5779483;k127_3666643;k127_7357657	-	-
tig00058224	16957	0.4759	367.962	37.308	33.479	211.144	22.715	3.624	0.135	18	1	Bacteria	Bacteroidetes	Bacteroidales	Bacteroidaceae	Bacteroides	Bacteroides salanitronis	NOBIN	122	hic_198	NOBIN	k127_4771237;k127_813816;k127_5550046;k127_2423394;k127_5550046;k127_6173833;k127_188267;k127_8934187;k127_7276925;k127_7766918;k127_7276925	scaffold_3;scaffold_3;scaffold_948	-
tig00058227	19571	0.633	186.275	38.307	11.881	213.786	26.601	7.768	0.699	26	0	Bacteria	Bacteroidetes	Bacteroidales	Bacteroidales-undef	Bacteroidales-undef	Bacteroidales bacterium WCE2004	210	268	hic_359	NOBIN	k127_1622921;k127_5694999;k127_1931058;k127_1931058;k127_435911;k127_3729084;k127_435911;k127_3729084;k127_3729084;k127_4754698;k127_4754698;k127_6699293;k127_6699293;k127_8048074;k127_7887750;k127_7963830;k127_7349233	scaffold_13143;scaffold_387;scaffold_366;scaffold_1410;scaffold_24;k87_37013362;k87_37013362	3960633.scaffold00002;3960633.scaffold00002
tig00058228	8785	0.548	7.46	41.921	13.465	77.384	5.35	21.461	0.253	4	2	Bacteria	Bacteroidetes	Bacteroidales	Prevotellaceae	Prevotellaceae-undef	Prevotellaceae bacterium HUN156	NOBIN	280	hic_373	NOBIN	k127_2942660;k127_1061786;k127_4844638;k127_5767688;k127_2880964;k127_8087149;k127_8263266;k127_7542945;k127_7182049;k127_7167905;k127_7686875;k127_7343336;k127_7199797	scaffold_663	3368452.scaffold00002;3368494.scaffold00001
tig00058230	11189	0.4672	4.7	73.45	29.793	86.731	3.74	11.649	0.535	10	2	Bacteria	Bacteroidetes	Bacteroidales	Prevotellaceae	Prevotella	Prevotella ruminicola	593	89	hic_1060	NOBIN	k127_4211564;k127_3537035;k127_3325855;k127_5060757;k127_692770;k127_5105324;k127_3361700;k127_4211564;k127_1537884;k127_5807081;k127_5387611;k127_5405114;k127_8721008;k127_7933678;k127_6824321;k127_8776643;k127_8396791;k127_8014619	scaffold_696;scaffold_696;scaffold_826;scaffold_424	-
tig00058231	10501	0.5979	44.19	47.587	30.052	113.661	15.488	7.898	0.345	6	2	Bacteria	Bacteria-undef	Bacteria-undef	Bacteria-undef	Bacteria-undef	bacterium F083	690	608	metabat_655	NOBIN	k127_2405834;k127_2282832;k127_2978423;k127_3438122;k127_1918883;k127_3372446;k127_5834437;k127_8343982;k127_8107920;k127_8962145;k127_8808940	scaffold_96;scaffold_8	4309559.scaffold00024
tig00006812	12662	0.517	9.091	40.808	7.258	73.123	5.266	123.305	16.775	8	1	Bacteria	Bacteroidetes	Bacteroidales	Prevotellaceae	Prevotella	Prevotella sp. CAG:487	397	859	metabat_329	NOBIN	k127_1777508;k127_4812960;k127_6441807;k127_2210618;k127_5899997;k127_1296994;k127_6857985;k127_8002150;k127_7633445;k127_8358412;k127_7035877;k127_8443852;k127_8959217	scaffold_60;scaffold_484;scaffold_817	3368452.scaffold00025;3368446.scaffold00006
tig00006835	17898	0.4684	0.833	43.092	5.641	31.071	3.807	0.472	0.055	11	2	Bacteria	Bacteroidetes	Bacteroidales	Prevotellaceae	Prevotella	Prevotella sp. tf2-5	NOBIN	196	hic_279	NOBIN	k127_2759676;k127_1144890;k127_3318174;k127_2963249;k127_2080580;k127_3245793;k127_3492829;k127_5243007;k127_2461491;k127_1085159;k127_75647;k127_7815136	scaffold_828	3969374.scaffold00018
tig00006838	30660	0.5469	0.167	160.656	26.577	97.413	0.181	35.777	37.935	29	2	Bacteria	Firmicutes	Clostridiales	Clostridiales-undef	Clostridiales-undef	Clostridiales bacterium	58	1067	metabat_543	NOBIN	k127_6388446;k127_377625;k127_574774;k127_4980698;k127_110126;k127_4346741;k127_2176817;k127_621774;k127_4170976;k127_2144753;k127_2697729;k127_2697729;k127_4264739;k127_4264739;k127_4824701;k127_4824701;k127_8145616;k127_7111845;k127_8816861;k127_8736847;k127_8736847;k127_6766487	scaffold_4783;scaffold_4491;scaffold_456;scaffold_456	-
tig00006839	168142	0.5647	126.86	86.703	10.444	141.648	2.451	7.188	0.527	169	1	Bacteria	Firmicutes	Clostridiales	Lachnospiraceae	Stomatobaculum	Stomatobaculum longum	490	72	hic_872	NOBIN	k127_281807;k127_1245044;k127_1318430;k127_1245044;k127_1245044;k127_4938427;k127_560208;k127_4049359;k127_4836178;k127_2573657;k127_1905076;k127_3368557;k127_4350280;k127_284401;k127_2225000;k127_528146;k127_4694344;k127_3998195;k127_2001846;k127_2093496;k127_4998051;k127_4451222;k127_6414047;k127_1047599;k127_2795645;k127_2284796;k127_2152782;k127_2204599;k127_2036891;k127_4634604;k127_1397427;…	scaffold_106;scaffold_570;scaffold_1078;scaffold_106;scaffold_106;scaffold_1704;scaffold_1499;scaffold_8819;scaffold_510;scaffold_23096;scaffold_7813;scaffold_9721;scaffold_475;scaffold_11741	3379055.scaffold00001;3960811.scaffold00002;2917675.scaffold00042;3969374.scaffold00004
tig00006840	17386	0.4534	17.985	56.476	1.634	56.442	0.653	1.383	0.081	15	1	Bacteria	Nitrospinae	Nitrospinales	Nitrospinaceae	Nitrospina	Nitrospina gracilis	612	510	metabat_569	NOBIN	k127_4571050;k127_915231;k127_1210087;k127_7082527	scaffold_1751;scaffold_180;scaffold_49445	3635143.scaffold00038;3387354.scaffold00113;3635143.scaffold00007;3387354.scaffold00005
tig00058232	6214	0.514	113.659	103.305	61.278	259.222	33.572	40.353	6.43	12	1	Bacteria	Bacteroidetes	Bacteroidales	Prevotellaceae	Prevotella	Prevotella sp. ne3005	415	681	metabat_350	NOBIN	k127_1749514;k127_5249598;k127_957205;k127_5232113;k127_2100656;k127_462506;k127_3790532;k127_1517840;k127_529383;k127_7508776;k127_7957065;k127_7937939;k127_8042265;k127_7022108	scaffold_4037;scaffold_11	-
tig00058233	11654	0.5414	2.423	34.557	3.358	78.66	1.602	17.538	11.762	6	2	Bacteria	Bacteroidetes	Bacteroidales	Prevotellaceae	Prevotella	Prevotella sp. S7 MS 2	349	309	hic_405	NOBIN	k127_2219731;k127_7926292;k127_8726649	scaffold_77;scaffold_10;scaffold_389;scaffold_1310	4300076.scaffold00002;3442737.scaffold00002
tig00058236	26452	0.427	2.346	17.955	5.767	12.4	5.794	4.861	0.199	33	1	Bacteria	Firmicutes	Clostridiales	Ruminococcaceae	Ruminococcus	Ruminococcus flavefaciens	641	65	metabat_601	NOBIN	k127_1938175;k127_4002048;k127_2101955;k127_3675200;k127_3939623;k127_8511267;k127_7951837;k127_8729417;k127_6726585	-	3298477.scf7180000000018|quiver;3298477.scf7180000000018|quiver;3298477.scf7180000000018|quiver
tig00058238	20856	0.5878	7.558	83.501	6.863	126.199	10.57	37.03	45.783	18	1	Bacteria	Bacteroidetes	Bacteroidales	Prevotellaceae	Prevotella	Prevotella sp. tf2-5	NOBIN	179	hic_260	NOBIN	k127_3236495;k127_3036543;k127_5407252;k127_6167032;k127_6082965;k127_5391223;k127_3246216;k127_6406546;k127_3693213;k127_1638001;k127_5744600;k127_8245624;k127_7950436;k127_7275110;k127_8563738;k127_8355523;k127_6791101;k127_8787102;k127_7219314;k127_8518308;k127_8470022;k127_6860972;k127_7326208;k127_7551555;k127_8363827	scaffold_4223;scaffold_276	3969374.scaffold00011;3969374.scaffold00011
tig00058241	11907	0.4674	9.796	32.731	11.914	182.423	5.134	9.044	1.869	19	0	Bacteria	Bacteroidetes	Bacteroidales	Prevotellaceae	Prevotellaceae-undef	Prevotellaceae bacterium HUN156	422	389	hic_493	NOBIN	k127_256260;k127_3466845;k127_5487320;k127_3677143;k127_6970982;k127_8496651;k127_8156783;k127_7394525	scaffold_47;scaffold_60;scaffold_553	3962893.scaffold00007
tig00058243	21789	0.5806	16.756	13.261	4.261	51.008	2.665	3.56	0.636	27	1	Bacteria	Firmicutes	Clostridiales	Clostridiaceae	Clostridium	Clostridium sp. ATCC 29733	605	461	hic_574	NOBIN	k127_2189955;k127_4949472;k127_1801295;k127_5287821;k127_927802;k127_2250805;k127_2510166;k127_2005997;k127_7485221;k127_7587714;k127_7679542;k127_8282482	scaffold_88;scaffold_548	3379055.scaffold00004;3619812.scaffold00005;2917675.scaffold00001
tig00058244	20369	0.5239	44.503	36.354	18.912	180.522	12.183	9.768	0.216	24	2	Bacteria	Bacteroidetes	Bacteroidales	Bacteroidales-undef	Bacteroidales-undef	Bacteroidales bacterium KHT7	294	264	metabat_215	NOBIN	k127_5636337;k127_5636337;k127_3343530;k127_197112;k127_5230474;k127_2566576;k127_5230474;k127_2925967;k127_197112;k127_4998120;k127_3760943;k127_5393807;k127_8272509;k127_7443327;k127_8278500;k127_8278500;k127_7384414;k127_8754333;k127_8754333;k127_7384414;k127_7733707;k127_7733707;k127_8302394	scaffold_1185;scaffold_1185;scaffold_30	3969374.scaffold00006;2917675.scaffold00009
tig00058246	13945	0.4848	281.638	30.989	36.564	342.454	16.991	23.507	0.366	12	1	Bacteria	Firmicutes	Clostridiales	Ruminococcaceae	Ruminococcaceae-undef	Ruminococcaceae bacterium YAD3003	244	188	hic_270	NOBIN	k127_2821378;k127_6145362;k127_5481575;k127_8705814;k127_7435774;k127_6666327	scaffold_5613;scaffold_2369	3960639.scaffold00003
tig00058250	19668	0.4797	22.007	31.371	61.003	315.794	44.081	20.357	1.467	23	2	Bacteria	Bacteroidetes	Bacteroidales	Prevotellaceae	Prevotellaceae-undef	Prevotellaceae bacterium HUN156	156	163	metabat_062	NOBIN	k127_5556048;k127_2664107;k127_6270298;k127_3394617;k127_2179671;k127_767778;k127_6530600;k127_8276881;k127_8026610;k127_7044929;k127_7082719;k127_8465414;k127_7085087	scaffold_89;scaffold_623;scaffold_175;scaffold_548	3960801.scaffold00007;3368446.scaffold00002
tig00058253	12510	0.3439	5.701	31.669	2.884	56.447	3.092	2.174	0.259	14	1	Bacteria	Firmicutes	Clostridiales	Lachnospiraceae	Lachnospiraceae-undef	Lachnospiraceae bacterium	74	NOBIN	metabat_665	NOBIN	k127_4526533;k127_4174835;k127_2743212;k127_1592387;k127_1350532;k127_7046969;k127_7851920;k127_7097917	k87_48985592	3348420.scf7180000000002|quiver_dupTrim=8886;3368481.scaffold00002
tig00058255	9760	0.4835	6.164	71.176	35.847	394.985	29.089	149.368	0.909	5	2	Bacteria	Bacteroidetes	Bacteroidales	Prevotellaceae	Prevotella	Prevotella sp. ne3005	NOBIN	152	hic_231	NOBIN	k127_3815942;k127_1956778;k127_2050348;k127_6923731;k127_8267340;k127_8500658;k127_7766978	scaffold_1739;scaffold_27403;scaffold_333	-
tig00058257	16330	0.3318	12.523	42.003	7.099	172.207	3.737	2.015	0.166	14	2	Bacteria	Candidatus Levybacteria	Candidatus Levybacteria-undef	Candidatus Levybacteria-undef	Candidatus Levybacteria-undef	Candidatus Levybacteria bacterium RIFCSPLOWO2_02_FULL_37_18	188	269	hic_360	NOBIN	k127_681558;k127_419038;k127_7127356;k127_7315143	scaffold_4151	-
tig00058258	22561	0.2997	21.111	73.999	4.13	52.722	11.552	0.729	0.101	15	2	Archaea	Archaea-undef	Archaea-undef	Archaea-undef	Archaea-undef	Candidatus Pacearchaeota archaeon CG1_02_32_132	181	752	metabat_090	NOBIN	k127_516430;k127_3298850;k127_1941939;k127_2607846;k127_353364;k127_941406;k127_181694;k127_8164882;k127_7139568;k127_7533160;k127_8332550;k127_7061041;k127_7118674	-	-
tig00058261	19001	0.4141	6.848	42.963	18.359	102.854	1.97	9.094	0.204	29	0	Bacteria	Firmicutes	Clostridiales	Lachnospiraceae	Roseburia	Roseburia sp. CAG:309	524	73	hic_883	NOBIN	k127_4363484;k127_211135;k127_1064172;k127_3983836;k127_5476645;k127_5147763;k127_3573495;k127_3614204;k127_272239;k127_3334152;k127_211157;k127_372361;k127_5258731;k127_1140206;k127_3337276;k127_7899941;k127_7676989;k127_7669610;k127_8469551	scaffold_18071;scaffold_8694;k87_4932689;NODE_4712_length_16261_cov_28.0041	3612960.scaffold00045;3611560.scaffold00010;3612315.scaffold00016
tig00058262	19404	0.4936	72.015	34.721	16.995	438.175	5.062	68.787	1.181	18	1	Bacteria	Bacteroidetes	Bacteroidales	Prevotellaceae	Prevotella	Prevotella ruminicola	383	484	metabat_314	NOBIN	k127_698901;k127_3226481;k127_3936586;k127_4814448;k127_484175;k127_1111935;k127_4319294;k127_1782200;k127_4580494;k127_3333508;k127_3217057;k127_6806412;k127_8560246;k127_7429426;k127_8335847;k127_6976272;k127_7591512;k127_7490655;k127_8147053;k127_8357293;k127_8138573;k127_8065124	scaffold_22	3960801.scaffold00008;3442737.scaffold00002;3960801.scaffold00006
tig00058264	5565	0.4753	3.805	41.485	31.845	434.0	2.793	119.456	75.115	4	2	Bacteria	Bacteroidetes	Bacteroidales	Prevotellaceae	Prevotella	Prevotella sp. CAG:386	291	324	metabat_212	NOBIN	k127_1548787;k127_428592;k127_7334848	scaffold_6220	2917430.scaffold00009
tig00058265	17139	0.4968	16.848	32.207	112.614	502.335	44.773	64.288	3.074	20	1	Bacteria	Bacteroidetes	Bacteroidales	Bacteroidales-undef	Bacteroidales-undef	Bacteroidales bacterium KHT7	328	836	metabat_253	NOBIN	k127_1656443;k127_2965260;k127_2222255;k127_955590;k127_2636668;k127_6503808;k127_4947591;k127_6819870;k127_7650227;k127_8072078;k127_8038720	scaffold_1325	-
tig00058267	19019	0.4352	2.239	12.075	3.759	31.468	3.823	5.959	0.61	27	2	Bacteria	Firmicutes	Firmicutes-undef	Firmicutes-undef	Firmicutes-undef	Firmicutes bacterium CAG:56	NOBIN	332	hic_431	NOBIN	k127_2531568;k127_526858;k127_2856481;k127_5421821;k127_2347530;k127_7833793;k127_6646799;k127_7346763	-	-
tig00058269	20848	0.4526	11.311	15.019	1.473	25.786	1.44	2.78	0.702	31	1	Bacteria	Elusimicrobia	Elusimicrobiales	Elusimicrobiaceae	Elusimicrobium	Elusimicrobium sp. An273	NOBIN	229	hic_316	NOBIN	k127_1095199;k127_5872258;k127_1860694;k127_4833040;k127_6629505;k127_1093108;k127_7223096;k127_8702356;k127_8290004;k127_7981300;k127_7668561;k127_7524558;k127_7291407;k127_8797870	scaffold_7;scaffold_497	-
tig00058271	33241	0.5438	2.611	16.189	2.17	25.012	1.955	9.931	0.665	44	0	Bacteria	Bacteroidetes	Bacteroidales	Prevotellaceae	Prevotella	Prevotella sp. BP1-145	555	102	hic_032	NOBIN	k127_719910;k127_719910;k127_719910;k127_719910;k127_2538185;k127_2538185;k127_2538185;k127_2538185;k127_3133572;k127_3133572;k127_3133572;k127_3133572;k127_4661373;k127_4661373;k127_4661373;k127_4661373;k127_2828326;k127_7578869;k127_7578869;k127_7578869;k127_7578869;k127_7671783;k127_7671783;k127_7671783;k127_7671783;k127_7633840;k127_8189224;k127_8189224;k127_8189224;k127_8189224;k127_8065027;…	scaffold_3024;scaffold_45325;scaffold_390;scaffold_390;scaffold_1;scaffold_45325;scaffold_3024	3353505.scf7180000000012|quiver;3442737.scaffold00007
tig00058272	14666	0.44	9.116	78.537	39.653	274.289	23.373	82.191	9.026	19	0	Bacteria	Bacteroidetes	Bacteroidales	Prevotellaceae	Prevotella	Prevotella sp. ne3005	NOBIN	585	hic_711	NOBIN	k127_2151070;k127_2233414;k127_108074;k127_2265061;k127_5304200;k127_4353046;k127_3113961;k127_41238;k127_2517860;k127_1626444;k127_4605683;k127_3202986;k127_3248951;k127_657191;k127_5563611;k127_2106951;k127_7789654;k127_7155197;k127_7385802;k127_8654237;k127_8587305;k127_7702335;k127_8107319;k127_6982868;k127_8214291;k127_8835951;k127_6657583;k127_7549720;k127_7770874;k127_8808531	scaffold_379;scaffold_1967;scaffold_691;scaffold_2690;scaffold_17214;scaffold_745;scaffold_2690;scaffold_146;scaffold_2690;scaffold_49	3960821.scaffold00009;3960801.scaffold00004;3960801.scaffold00005;3960801.scaffold00004
tig00058274	21880	0.426	20.26	19.818	6.185	86.149	4.08	6.174	0.367	25	2	Bacteria	Firmicutes	Clostridiales	Lachnospiraceae	Lachnoclostridium	Lachnoclostridium sp. An118	NOBIN	416	hic_524	NOBIN	k127_1764632;k127_5218416;k127_1720101;k127_3559719;k127_6940684;k127_8317268	scaffold_17651;scaffold_23213	-
tig00058276	17025	0.3727	2.2	54.702	0.391	9.722	1.255	0.544	0.102	11	2	Bacteria	Bacteroidetes	Bacteroidales	Porphyromonadaceae	Porphyromonas	Porphyromonas sp. COT-290 OH860	439	675	hic_811	NOBIN	k127_2549162;k127_2581649;k127_1613074;k127_106360;k127_2410620;k127_2571057;k127_5710384	-	-
tig00058277	15131	0.5569	1.94	16.366	10.476	9.584	1.139	2.58	0.134	16	0	Bacteria	Spirochaetes	Spirochaetales	Spirochaetaceae	Treponema	Treponema succinifaciens	215	225	hic_312	NOBIN	k127_1220284;k127_6067784;k127_6242174;k127_6067784;k127_7017469	-	-
tig00058279	17817	0.4128	9.16	22.477	2.075	35.17	2.752	0.469	0.089	25	2	Bacteria	Bacteroidetes	Bacteroidales	Prevotellaceae	Prevotella	Prevotella sp. CAG:1092	NOBIN	242	hic_331	NOBIN	k127_5407823;k127_2648601;k127_3783990;k127_723676;k127_8957815;k127_6740248	-	-
tig00058280	18228	0.5421	0.51	21.739	4.538	101.409	1.64	101.52	6.396	22	1	Bacteria	Firmicutes	Selenomonadales	Selenomonadaceae	Mitsuokella	Mitsuokella multacida	395	467	hic_580	NOBIN	k127_2232000;k127_2232000;k127_8044920	k87_45372346;scaffold_140	3635449.scaffold00011;3405861.scaffold00004
tig00058281	14590	0.5075	0.841	10.149	9.998	17.363	1.626	2.227	0.112	14	2	Bacteria	Bacteroidetes	Bacteroidales	Prevotellaceae	Prevotella	Prevotella sp. BP1-145	NOBIN	411	hic_519	NOBIN	k127_2830530;k127_462326;k127_4440853;k127_4536741;k127_103364;k127_8061355;k127_8251271;k127_7148365	scaffold_10142	-
tig00058282	7286	0.4489	2.145	3.886	1.632	14.438	2.407	2.223	1.197	9	2	Bacteria	Firmicutes	Clostridiales	Lachnospiraceae	Lachnospiraceae-undef	Lachnospiraceae bacterium A4	NOBIN	660	hic_795	NOBIN	k127_6463306	-	3368592.scaffold00002
tig00058284	14665	0.5198	175.548	66.327	9.544	266.017	8.884	90.316	0.065	17	2	Bacteria	Fibrobacteres	Fibrobacterales	Fibrobacteraceae	Fibrobacter	Fibrobacter sp. UWH4	59	1086	metabat_554	NOBIN	k127_3828518;k127_1141528;k127_2605101;k127_3321203;k127_199120;k127_4479447;k127_6072422;k127_5237697;k127_5040334;k127_8870871;k127_6637649;k127_8900995;k127_7732084;k127_8196176;k127_6787923;k127_6928416;k127_7734690	scaffold_249;scaffold_55;scaffold_5708	3642917.scaffold00001
tig00058285	22693	0.4772	9.893	54.977	25.769	91.313	5.604	37.721	0.781	20	1	Bacteria	Bacteroidetes	Bacteroidales	Bacteroidales-undef	Bacteroidales-undef	Bacteroidales bacterium KHT7	501	24	hic_339	NOBIN	k127_128248;k127_3342551;k127_4279337;k127_4204679;k127_8223337;k127_8363350;k127_8075773;k127_7503991;k127_7001151	scaffold_13654;scaffold_22;scaffold_4	4309612.scaffold00016
tig00058287	19023	0.2823	6.441	24.942	4.726	80.654	9.169	14.162	0.132	27	1	Archaea	Euryarchaeota	Methanobacteriales	Methanobacteriaceae	Methanosphaera	Methanosphaera stadtmanae	11	520	hic_640	NOBIN	k127_2429992;k127_3502138;k127_3382001;k127_5327886;k127_2486288;k127_7907594	k87_279696	-
tig00058289	9960	0.3108	1.66	81.455	0.888	16.561	11.714	0.13	0.08	18	2	Bacteria	Bacteria-undef	Bacteria-undef	Bacteria-undef	Bacteria-undef	candidate division SR1 bacterium RAAC1_SR1_1	260	903	metabat_178	NOBIN	k127_4345231;k127_907135;k127_863573;k127_7877981;k127_6817204	-	-
tig00058291	16063	0.4177	94.357	15.737	5.318	56.309	2.95	17.165	0.156	21	1	Bacteria	Firmicutes	Clostridiales	Lachnospiraceae	Blautia	Blautia hydrogenotrophica CAG:147	NOBIN	177	hic_258	NOBIN	k127_4072382;k127_6346198;k127_2235425;k127_5925569;k127_1820204;k127_6132072;k127_8948315;k127_7305233;k127_6777662;k127_8042879	-	-
tig00058293	6810	0.2533	24.349	277.954	18.785	179.881	10.111	7.686	0.252	1	2	no-hit	no-hit	no-hit	no-hit	no-hit	no-hit	247	567	hic_691	NOBIN	k127_689652;k127_1444649;k127_7575941;k127_6829136;k127_7137077	-	-
tig00058299	11891	0.5298	23.879	14.044	9.523	111.757	3.003	4.031	0.958	13	1	Bacteria	Firmicutes	Clostridiales	Oscillospiraceae	Oscillibacter	Oscillibacter sp. KLE 1745	NOBIN	238	hic_326	NOBIN	k127_2383964;k127_5303980;k127_4029696;k127_3299148;k127_8895703;k127_7201751;k127_8015166	-	-
tig00058301	12478	0.5285	17.355	58.749	17.023	147.722	29.556	6.102	1.285	10	1	Bacteria	Bacteroidetes	Bacteroidales	Prevotellaceae	Prevotella	Prevotella sp. BP1-145	NOBIN	408	hic_515	NOBIN	k127_370600;k127_1055601;k127_3002069;k127_2982507;k127_5158590;k127_2790621;k127_4948357;k127_1198946;k127_6538720;k127_4129613;k127_4386127;k127_624731;k127_717376;k127_8011792;k127_8928727;k127_7660587;k127_8563559;k127_6864132;k127_7710165;k127_8437259;k127_8336051	scaffold_438;scaffold_1406;scaffold_41;scaffold_8740;scaffold_750	4300076.scaffold00003
tig00058302	17845	0.4491	25.599	16.255	9.155	82.973	25.861	3.113	0.225	22	1	Bacteria	Firmicutes	Clostridiales	Lachnospiraceae	Butyrivibrio	Butyrivibrio proteoclasticus	NOBIN	947	hic_1123	NOBIN	k127_2646682;k127_3856038;k127_6472949;k127_5440741;k127_3665039;k127_603500;k127_2866155;k127_8574367;k127_7393579;k127_8249202;k127_7254474	scaffold_8924;scaffold_4;scaffold_54	3368632.scaffold00017;3379090.scaffold00014;3397161.scaffold00026
tig00058303	16632	0.4372	2.129	13.115	8.075	20.389	6.592	6.276	0.121	14	2	Bacteria	Firmicutes	Clostridiales	Ruminococcaceae	Ruminococcus	Ruminococcus flavefaciens	659	65	metabat_620	NOBIN	k127_1009513;k127_7951837;k127_8729417	-	3298477.scf7180000000018|quiver
tig00058306	12723	0.6127	36.362	31.945	15.383	377.596	6.65	13.447	0.23	17	1	Bacteria	Bacteria-undef	Bacteria-undef	Bacteria-undef	Bacteria-undef	bacterium F083	628	122	metabat_586	NOBIN	k127_4700280;k127_5891780;k127_3806215;k127_2869599;k127_5210090;k127_3973261;k127_7367636;k127_7323324;k127_8692112;k127_8755016;k127_7697226	scaffold_192	-
tig00058307	21351	0.4858	4.703	8.564	2.202	31.515	2.113	6.137	0.125	35	0	Bacteria	Firmicutes	Clostridiales	Ruminococcaceae	Ruminococcus	Ruminococcus sp. CAG:353	NOBIN	382	hic_486	NOBIN	k127_4835629;k127_4835629;k127_5211834;k127_1041806;k127_1041806;k127_2015744;k127_2015744	-	3368620.scaffold00006;3368620.scaffold00006
tig00058309	12736	0.5236	10.588	35.194	4.475	128.11	2.98	3.458	0.109	16	1	Bacteria	Bacteroidetes	Bacteroidales	Bacteroidales-undef	Bacteroidales-undef	Bacteroidales bacterium WCE2008	NOBIN	491	hic_607	NOBIN	k127_4684582;k127_2968238;k127_302347;k127_3073461;k127_1417968;k127_3165273;k127_8400078;k127_6719830	scaffold_706;scaffold_3169;scaffold_91	-
tig00058312	20355	0.4394	9.053	41.926	5.368	74.978	4.63	5.196	0.107	27	0	Bacteria	Candidatus Saccharibacteria	Candidatus Saccharibacteria-undef	Candidatus Saccharibacteria-undef	Candidatus Saccharibacteria-undef	Candidatus Saccharibacteria bacterium 32-50-13	338	265	hic_356	NOBIN	k127_116151;k127_3977811;k127_2461880;k127_2286765;k127_5240444;k127_2591996;k127_3222275;k127_2140915;k127_5284182;k127_6764398;k127_7998787;k127_8429837	-	-
tig00058315	13504	0.5291	0.78	26.215	0.341	8.14	1.124	0.022	0.098	19	0	Bacteria	Firmicutes	Clostridiales	Clostridiales-undef	Flavonifractor	Flavonifractor sp. An135	7	347	hic_447	NOBIN	k127_4588940;k127_2111458;k127_1055381;k127_5666462;k127_4035549;k127_102030;k127_8154131;k127_6876511;k127_8328967;k127_7550008	-	-
tig00058316	12122	0.4739	3.517	14.163	0.997	18.869	1.915	1.021	0.265	13	1	Bacteria	Firmicutes	Clostridiales	Ruminococcaceae	Ruminococcaceae-undef	Ruminococcaceae bacterium YAD3003	NOBIN	188	hic_270	NOBIN	k127_6027611;k127_4873018;k127_2769644;k127_3281906;k127_7097437;k127_6905282	-	3635483.scaffold00002;3619685.scaffold00013;3620772.scaffold00028
tig00058326	11799	0.4706	3.528	18.253	2.836	60.118	1.804	4.818	1.443	12	2	Bacteria	Bacteroidetes	Bacteroidales	Prevotellaceae	Prevotella	Prevotella ruminicola	268	78	hic_938	NOBIN	k127_2183617;k127_636985	scaffold_31;scaffold_36	-
tig00058327	28436	0.4572	0.375	35.544	0.36	6.925	0.83	0.074	0.08	56	1	Bacteria	Bacteroidetes	Chitinophagales	Chitinophagaceae	Niastella	Niastella koreensis	216	89	hic_1060	NOBIN	k127_675211;k127_1252737;k127_2093666;k127_2855457;k127_1252737;k127_1144852;k127_565936;k127_1349063;k127_1305432;k127_3204674;k127_4801940;k127_6932214;k127_8085396;k127_6714065	-	-
tig00058335	2010	0.5562	135.392	578.184	132.821	371.528	37.722	52.09	0.801	2	1	Bacteria	Firmicutes	Clostridiales	Ruminococcaceae	Ruminococcaceae-undef	Ruminococcaceae bacterium D16	NOBIN	215	hic_301	NOBIN	k127_2387163;k127_5244011;k127_2104049;k127_5868767;k127_2122240;k127_6493649;k127_2597739;k127_440877;k127_4867194;k127_1755910;k127_8155352;k127_7893877;k127_8053611;k127_7855738	scaffold_37047;scaffold_675	-
tig00058339	21879	0.4146	9.606	32.273	14.908	50.396	12.502	15.344	1.672	16	0	Bacteria	Firmicutes	Clostridiales	Eubacteriaceae	Eubacterium	Eubacterium coprostanoligenes	659	65	metabat_620	NOBIN	k127_1837173;k127_172691;k127_2360341;k127_4597556;k127_6758783;k127_7200095;k127_8610420;k127_7084125;k127_7084125;k127_7084125;k127_8740685	-	3298477.scf7180000000020|quiver;3353043.scaffold00001
tig00058340	10209	0.5733	84.107	37.069	4.029	141.483	3.799	19.823	0.115	10	2	Bacteria	Fibrobacteres	Fibrobacterales	Fibrobacteraceae	Fibrobacter	Fibrobacter sp. UWCM	92	810	metabat_685	NOBIN	k127_1967707;k127_4333485;k127_6454313;k127_2072878;k127_3643471;k127_6257626;k127_6853352;k127_7992035;k127_7245572	-	-
tig00058341	8217	0.4665	5.305	51.723	7.479	208.214	1.263	8.34	0.22	9	1	Bacteria	Firmicutes	Clostridiales	Ruminococcaceae	Ruminococcus	Ruminococcus sp. CAG:624	NOBIN	827	hic_980	NOBIN	k127_4376721;k127_5878718;k127_5209793;k127_6252556;k127_287753;k127_7131082;k127_7857322	scaffold_482	-
tig00058342	18075	0.5484	3.293	14.96	4.691	42.481	0.982	11.382	1.597	19	2	Bacteria	Bacteroidetes	Bacteroidales	Bacteroidaceae	Bacteroides	Bacteroides sp. CAG:545	204	105	hic_065	NOBIN	k127_3404792;k127_5838343;k127_133136;k127_1778966;k127_3677428;k127_5431215;k127_3615447;k127_7510363;k127_8259739;k127_8911254	scaffold_493	-
tig00058343	10369	0.5194	29.948	57.282	46.299	358.41	3.901	40.372	0.669	12	2	Bacteria	Bacteroidetes	Bacteroidales	Prevotellaceae	Prevotella	Prevotella sp. BP1-145	NOBIN	50	hic_628	NOBIN	k127_4841007;k127_1132583;k127_2823640;k127_1950521;k127_4034976;k127_4095948;k127_5602134;k127_5343710;k127_7985230;k127_7820951;k127_7025482;k127_8572030;k127_8898898;k127_7230391	scaffold_453;scaffold_184;scaffold_52;scaffold_285;scaffold_689	-
tig00058345	8459	0.3166	0.912	47.516	0.721	16.458	3.523	1.115	0.146	14	2	no-hit	no-hit	no-hit	no-hit	no-hit	no-hit	227	NOBIN	metabat_141	NOBIN	k127_1915279;k127_5736450;k127_1666721;k127_7198712;k127_6934460	-	-
tig00058351	26966	0.5069	1.332	20.566	0.548	7.113	1.027	0.502	0.239	36	1	Bacteria	Firmicutes	Firmicutes-undef	Firmicutes-undef	Firmicutes-undef	Firmicutes bacterium CAG:137	NOBIN	738	hic_881	NOBIN	k127_2470009;k127_4823369	-	-
tig00058352	13250	0.6244	16.379	14.982	2.86	55.643	2.805	0.915	0.154	12	2	Bacteria	Fibrobacteres	Fibrobacterales	Fibrobacteraceae	Fibrobacter	Fibrobacter sp. UWP2	632	775	hic_922	NOBIN	k127_2663671;k127_3254143;k127_2244833;k127_7971769;k127_7014111;k127_7245738	scaffold_912;scaffold_1663;scaffold_4429;scaffold_5036	-
tig00035166	17280	0.3698	38.027	69.253	16.439	99.14	18.026	27.316	1.924	18	1	Bacteria	Firmicutes	Clostridiales	Lachnospiraceae	Lachnospiraceae-undef	Lachnospiraceae bacterium G41	209	336	metabat_121	NOBIN	k127_666781;k127_1464177;k127_6272424;k127_2008843;k127_638198;k127_6413104;k127_56120;k127_4895429;k127_4744587;k127_6999916;k127_7882262	scaffold_1094;scaffold_114	-
tig00035167	19656	0.5862	25.193	38.028	7.211	142.504	1.935	11.391	1.42	19	1	Bacteria	Bacteroidetes	Bacteroidales	Rikenellaceae	Alistipes	Alistipes sp. CAG:435	337	105	metabat_263	NOBIN	k127_3336954;k127_627278;k127_4330889;k127_6802795	scaffold_172	-
tig00035171	12564	0.4894	1.594	30.873	0.541	6.617	1.328	0.934	0.167	10	1	Bacteria	Bacteroidetes	Bacteroidales	Bacteroidaceae	Bacteroides	Bacteroides sp. CAG:598	242	26	hic_361	NOBIN	k127_4106243;k127_130832;k127_3674774;k127_3313621;k127_7152539	k87_29218673;k87_57432861	-
tig00035174	22181	0.535	97.602	24.735	22.842	225.557	9.527	3.989	0.94	21	2	Bacteria	Bacteroidetes	Bacteroidales	Prevotellaceae	Prevotella	Prevotella ruminicola	NOBIN	43	hic_550	NOBIN	k127_515046;k127_3354619;k127_1543150;k127_5323566;k127_2086533;k127_40120;k127_5593206;k127_1828611;k127_8443100;k127_8685655;k127_7874623;k127_7687771;k127_7313902	scaffold_340;scaffold_638;scaffold_93;scaffold_116;scaffold_22;scaffold_399;scaffold_301;scaffold_1578;scaffold_4857	4302445.scaffold00001;3963943.scaffold00007
tig00035176	33029	0.4667	9.913	43.964	25.262	92.265	7.145	31.821	0.559	25	2	Bacteria	Bacteroidetes	Bacteroidales	Bacteroidales-undef	Bacteroidales-undef	Bacteroidales bacterium KHT7	501	24	hic_339	NOBIN	k127_739960;k127_4936968;k127_2443338;k127_769966;k127_593326;k127_672308;k127_4003879;k127_5825635;k127_1797687;k127_82103;k127_3964954;k127_582913;k127_3092379;k127_4015968;k127_5529979;k127_8153622;k127_7572877;k127_8683396;k127_6910582	scaffold_12;scaffold_46454;scaffold_88;scaffold_16;scaffold_2598;scaffold_100	4309612.scaffold00007;3397063.scaffold00071;4309612.scaffold00020
tig00035180	33165	0.5559	16.119	52.215	48.399	704.76	37.129	25.983	9.362	42	2	Bacteria	Bacteroidetes	Bacteroidales	Prevotellaceae	Prevotella	Prevotella sp. ne3005	542	525	metabat_491	NOBIN	k127_1684382;k127_2210015;k127_495461;k127_624112;k127_624112;k127_4296169;k127_5427479;k127_3529747;k127_5427479;k127_3443071;k127_3443071;k127_4296169;k127_1287274;k127_3393686;k127_2776731;k127_4498602;k127_1287274;k127_5659439;k127_4498602;k127_2776731;k127_812529;k127_2046628;k127_2046628;k127_381084;k127_5783806;k127_1761608;k127_5099022;k127_1761608;k127_4881012;k127_3681831;k127_6295044;k…	scaffold_183;scaffold_183;scaffold_102	3755405.scaffold00004;3960801.scaffold00001;3960801.scaffold00001;3349628.scaffold00001;3349628.scaffold00005;3960801.scaffold00001;4309559.scaffold00013;3960633.scaffold00001;3368494.scaffold00002;3962893.scaffold00004
tig00035181	35408	0.3862	23.961	52.538	17.983	68.901	1.689	0.87	0.193	27	1	Bacteria	Firmicutes	Clostridiales	Eubacteriaceae	Eubacterium	Eubacterium uniforme	230	205	hic_290	NOBIN	k127_12048;k127_4897475;k127_2627678;k127_3061211;k127_219564;k127_828554;k127_3387856;k127_3716601;k127_4123113;k127_200717;k127_3399596;k127_1600803;k127_2166434;k127_1759243;k127_3421547;k127_3595599;k127_7883591	scaffold_2900;scaffold_2900	-
tig00058354	22874	0.4647	4.75	20.03	2.358	29.312	1.477	6.081	1.172	17	1	Bacteria	Bacteroidetes	Bacteroidales	Prevotellaceae	Prevotella	Prevotella sp. CAG:255	125	178	metabat_028	NOBIN	k127_4608956;k127_6293773;k127_593664;k127_7157249;k127_8056600;k127_7853244;k127_7335016;k127_7163573	scaffold_2000;NODE_8959_length_10869_cov_11.4595	-
tig00058355	9857	0.6178	46.705	13.889	23.065	304.342	14.547	10.711	0.11	11	1	Bacteria	Actinobacteria	Eggerthellales	Eggerthellaceae	Eggerthella	Eggerthella lenta	NOBIN	262	hic_353	NOBIN	k127_1561693;k127_1561693	scaffold_33219;scaffold_33219;scaffold_2367	3620061.scaffold00015
tig00058358	11683	0.44	79.909	92.669	48.617	470.657	11.033	25.875	2.801	8	1	Bacteria	Firmicutes	Clostridiales	Clostridiaceae	Clostridium	Clostridium sp. CAG:352	534	456	metabat_482	NOBIN	k127_338128;k127_1606737;k127_3788399;k127_1462050;k127_5877411;k127_8506391;k127_8397988;k127_6940966	scaffold_1984	3620096.scaffold00020
tig00058359	15082	0.4682	39.314	10.927	9.216	207.836	4.283	15.435	0.417	18	1	Bacteria	Bacteroidetes	Bacteroidales	Prevotellaceae	Prevotella	Prevotella sp. CAG:386	NOBIN	830	hic_984	NOBIN	k127_5983180;k127_5983180;k127_4933733;k127_4933733;k127_887653;k127_887653;k127_2221278;k127_7500919	scaffold_3;scaffold_3	-
tig00058361	17878	0.3994	0.16	19.849	0.543	8.676	6.897	0.053	0.095	18	2	Bacteria	Firmicutes	Clostridiales	Lachnospiraceae	Roseburia	Roseburia sp. CAG:45	674	NOBIN	metabat_637	NOBIN	k127_5397833;k127_1620992;k127_333886;k127_8415934	-	-
tig00058362	11604	0.5313	0.491	26.737	0.299	1051.821	0.692	65.604	15.979	8	2	Bacteria	Proteobacteria	Aeromonadales	Aeromonadaceae	Oceanimonas	Oceanimonas sp. GK1	NOBIN	706	hic_846	NOBIN	k127_1323872;k127_4816892;k127_6324227;k127_2185022;k127_352331;k127_8685795;k127_8094736	scaffold_3302;scaffold_4847	-
tig00058368	7876	0.5117	6.779	23.326	25.473	157.916	1.43	2.726	0.828	8	1	Bacteria	Bacteroidetes	Bacteroidales	Bacteroidales-undef	Bacteroidales-undef	Bacteroidales bacterium WCE2008	149	259	metabat_054	NOBIN	k127_6511146;k127_6117435;k127_4013330;k127_3868081;k127_2642789;k127_7392389;k127_7805518;k127_8403744	scaffold_814	-
tig00058369	9933	0.4112	7.991	25.591	5.867	59.653	2.059	352.553	4.948	11	0	Bacteria	Bacteroidetes	Bacteroidales	Prevotellaceae	Prevotella	Prevotella bryantii	243	369	metabat_159	NOBIN	k127_4354068;k127_6924923	scaffold_212;scaffold_1629	-
tig00058370	13858	0.5597	13.81	33.642	116.839	2799.807	2.715	314.142	262.197	13	2	Bacteria	Bacteroidetes	Bacteroidales	Prevotellaceae	Prevotella	Prevotella sp. CAG:520	339	103	metabat_265	NOBIN	k127_1902751;k127_1371681;k127_6989879;k127_8045880;k127_7675077;k127_7986450;k127_7317283	scaffold_3424	3770813.scaffold00010
tig00058374	11722	0.3824	0.165	14.749	0.188	4.232	1.166	0.017	0.084	18	1	Bacteria	Firmicutes	Clostridiales	Clostridiaceae	Clostridium	Clostridium sp. ASF502	NOBIN	229	hic_316	NOBIN	k127_8528584;k127_8528584	-	-
tig00058375	12571	0.503	173.133	11.609	29.782	319.362	7.824	7.562	4.064	25	0	Bacteria	Bacteroidetes	Bacteroidales	Prevotellaceae	Prevotella	Prevotella melaninogenica	121	577	metabat_024	NOBIN	k127_208565;k127_5670657;k127_1075605;k127_6331061;k127_8300142	scaffold_61278;NODE_37168_length_3702_cov_4.58322	-
tig00058378	8624	0.3776	1.604	10.882	47.31	90.584	1.126	3.99	0.415	11	0	Bacteria	Proteobacteria	Aeromonadales	Succinivibrionaceae	Succinatimonas	Succinatimonas sp. CAG:777	NOBIN	300	hic_396	NOBIN	k127_4160411;k127_6646508;k127_7983486	NODE_14039_length_7809_cov_9.71897;k87_28207311	3634694.scaffold00053;3984221.scaffold00001
tig00058379	16036	0.5401	28.58	25.051	61.282	285.659	39.907	2.653	0.183	12	1	Bacteria	Firmicutes	Clostridiales	Clostridiaceae	Sarcina	Sarcina sp. DSM 11001	564	971	metabat_515	NOBIN	k127_5947452;k127_6030434;k127_2185894;k127_1832358;k127_2748692;k127_7379145	scaffold_21180;k87_6891306;scaffold_6613	3776358.scaffold00020
tig00058381	19490	0.5248	16.628	14.31	5.663	93.605	1.843	1.852	0.343	19	2	Bacteria	Firmicutes	Firmicutes-undef	Firmicutes-undef	Firmicutes-undef	Firmicutes bacterium CAG:555	NOBIN	295	hic_389	NOBIN	k127_2321547;k127_219681;k127_1864226;k127_6858460;k127_6687271;k127_7952561;k127_6847835	scaffold_12963;scaffold_864	-
tig00058382	23694	0.494	14.503	69.449	101.651	982.109	24.795	40.228	14.921	21	2	Bacteria	Bacteroidetes	Bacteroidales	Prevotellaceae	Prevotella	Prevotella sp. ne3005	96	512	metabat_689	NOBIN	k127_2482918;k127_2833416;k127_6290011;k127_4697177;k127_2180772;k127_94827;k127_5691038;k127_6517047;k127_2520307;k127_82942;k127_6271464;k127_738453;k127_1483135;k127_4521947;k127_1385875;k127_6322680;k127_8892998;k127_7127829;k127_7193944;k127_7571242;k127_8389656;k127_8548060;k127_7395345;k127_6865301;k127_7962898;k127_6791404	scaffold_527	3368494.scaffold00004;3755405.scaffold00001;3960801.scaffold00001;3960801.scaffold00001;3969374.scaffold00015
tig00058384	11519	0.4745	8.112	28.173	16.638	126.591	2.479	28.626	10.307	17	2	Bacteria	Firmicutes	Selenomonadales	Selenomonadaceae	Schwartzia	Schwartzia succinivorans	255	272	metabat_172	NOBIN	k127_768068;k127_1051084;k127_3725666	-	3387296.scaffold00011
tig00058388	21366	0.5682	14.772	77.994	12.171	47.37	4.514	5.03	0.149	15	2	Bacteria	Bacteria-undef	Bacteria-undef	Bacteria-undef	Bacteria-undef	bacterium F083	199	258	hic_348	NOBIN	k127_811321;k127_2333385;k127_864585;k127_1768890;k127_562210;k127_1934276;k127_3058889;k127_1321615;k127_3443009;k127_8151723;k127_8305013;k127_8655431;k127_8691073;k127_7569449;k127_7473700;k127_7223037;k127_8580504;k127_6941267	scaffold_76	-
tig00058390	8772	0.4829	61.598	35.694	8.69	85.377	9.537	0.097	0.133	15	0	Bacteria	Bacteroidetes	Bacteroidales	Prevotellaceae	Prevotella	Prevotella sp. tf2-5	252	122	hic_198	NOBIN	k127_235452;k127_5679240;k127_4690321;k127_5259310;k127_8052715;k127_7553581	-	-
tig00058391	17123	0.4579	5.13	33.483	13.128	96.546	4.079	17.224	0.801	16	2	Bacteria	Bacteroidetes	Bacteroidales	Prevotellaceae	Prevotella	Prevotella buccae	135	8	hic_1061	NOBIN	k127_2230206;k127_2766327;k127_5736167;k127_3888741;k127_828811;k127_4479440;k127_4022782;k127_1874004;k127_3071104;k127_8504160;k127_8743157;k127_7958404;k127_7958404;k127_7237683;k127_7051618	scaffold_2189;scaffold_9574;scaffold_3	4300142.scaffold00001;4304392.scaffold00001
tig00058392	15060	0.536	5.351	42.271	7.763	53.637	9.244	9.617	1.52	17	1	Bacteria	Bacteroidetes	Bacteroidales	Prevotellaceae	Prevotella	Prevotella sp. ne3005	28	102	hic_032	NOBIN	k127_2866322;k127_5180652;k127_5605618;k127_6420945;k127_5310255;k127_1477379;k127_3210571;k127_3217263;k127_8551327;k127_7756020;k127_7682971;k127_7706031;k127_8416179	k87_63694737;scaffold_5952	-
tig00058395	18869	0.4308	5.886	45.439	9.609	222.015	31.546	21.005	0.48	22	2	Bacteria	Bacteroidetes	Bacteroidales	Prevotellaceae	Prevotella	Prevotella sp. CAG:255	390	354	metabat_322	NOBIN	k127_2852649;k127_3111997;k127_6297684;k127_322404;k127_840673;k127_3484868;k127_244758;k127_3244558;k127_551025;k127_2744197;k127_5708732;k127_2186712;k127_8239818;k127_8398600;k127_8794751;k127_6768453;k127_8624768;k127_8484039;k127_7296044;k127_7334805;k127_8828584	-	-
tig00058396	12134	0.4806	59.366	39.473	10.28	93.341	8.562	12.773	2.41	13	2	Bacteria	Bacteroidetes	Bacteroidales	Prevotellaceae	Prevotella	Prevotella aff. ruminicola Tc2-24	NOBIN	362	hic_464	NOBIN	k127_5060351;k127_4471428;k127_4431280;k127_3893582;k127_5680580;k127_1919896;k127_822114;k127_8149027;k127_7390049;k127_8336070	scaffold_83	-
tig00058398	18382	0.4871	2.603	21.83	1.774	20.178	1.625	2.485	1.322	13	2	Bacteria	Bacteroidetes	Bacteroidales	Prevotellaceae	Prevotella	Prevotella marshii	125	178	metabat_028	NOBIN	k127_5308212;k127_1638394;k127_7093686	scaffold_44;scaffold_86;scaffold_91	-
tig00058400	15066	0.3421	0.194	25.079	0.345	11.373	1.995	0.08	0.047	22	1	Bacteria	Bacteroidetes	Bacteroidales	Dysgonamonadaceae	Dysgonomonas	Dysgonomonas gadei	74	285	metabat_665	NOBIN	k127_3345990;k127_2074260;k127_2579076;k127_7280215;k127_6836378	-	-
tig00058406	12178	0.4365	0.162	8.34	7.87	63.907	0.917	18.474	16.171	23	1	Bacteria	Firmicutes	Clostridiales	Lachnospiraceae	Oribacterium	Oribacterium sp. WCC10	NOBIN	538	hic_659	NOBIN	k127_4348538;k127_6554815;k127_3823986;k127_1457195;k127_3294637;k127_6797488;k127_8194006;k127_7376068	scaffold_3863;scaffold_3863	-
tig00058408	10107	0.4668	2.402	21.452	1.339	15.828	1.142	4.837	0.797	7	2	Bacteria	Bacteroidetes	Bacteroidales	Prevotellaceae	Prevotella	Prevotella sp. P3-122	125	462	metabat_028	NOBIN	k127_5095232;k127_8804966	scaffold_3077	3368446.scaffold00005;3960785.scaffold00001;3761204.scaffold00003
tig00006854	19737	0.5158	11.488	48.254	16.053	218.663	1.991	2.373	0.196	24	2	Bacteria	Firmicutes	Firmicutes-undef	Firmicutes-undef	Firmicutes-undef	Firmicutes bacterium CAG:240	259	323	metabat_176	NOBIN	k127_2685334;k127_2822679;k127_1852853;k127_362635;k127_797798;k127_1494411;k127_326613;k127_6269494;k127_8943570;k127_8233201;k127_6988928	-	3623010.scaffold00004
tig00006860	131836	0.5106	10.48	65.591	47.543	251.373	2.524	59.103	2.309	104	2	Bacteria	Bacteroidetes	Bacteroidales	Prevotellaceae	Prevotella	Prevotella sp. P5-92	446	13	hic_217	hic_217	k127_3557699;k127_5550393;k127_2279870;k127_204425;k127_2955822;k127_4860551;k127_450147;k127_1924844;k127_2315247;k127_4873553;k127_1301782;k127_2476140;k127_3560862;k127_441662;k127_1700118;k127_2320755;k127_2108462;k127_763460;k127_2694284;k127_5736900;k127_5702338;k127_1267935;k127_1908725;k127_3314893;k127_4175355;k127_1910634;k127_1818467;k127_2887498;k127_3154798;k127_3019180;k127_5667269;…	scaffold_542;scaffold_125;scaffold_4508;scaffold_50;scaffold_188;scaffold_2327;scaffold_403;scaffold_109;scaffold_1940;scaffold_1362;scaffold_2;scaffold_210;scaffold_1967;scaffold_10;scaffold_211;scaffold_133;k87_39463892;scaffold_374;scaffold_12;scaffold_168;scaffold_745;scaffold_343;scaffold_211;scaffold_31;scaffold_200;scaffold_708;scaffold_1819	3368446.scaffold00009;3964077.scaffold00004;3960811.scaffold00004;3969374.scaffold00005;3962893.scaffold00011;3963943.scaffold00004;3960801.scaffold00001;3960811.scaffold00004;4300076.scaffold00004;3755419.scaffold00003
tig00006873	17226	0.5694	0.139	123.294	0.502	266.64	0.285	216.432	262.737	10	1	Bacteria	Firmicutes	Bacillales	Bacillaceae	Bacillus	Bacillus sp. MUM 13	NOBIN	840	hic_995	NOBIN	k127_4011654;k127_5544498;k127_5375410;k127_1811610;k127_1020999;k127_66615;k127_809840;k127_801647;k127_801647;k127_7419440;k127_7682028;k127_6983530;k127_8700780	scaffold_5534;scaffold_1643	-
tig00006881	15776	0.4925	15.255	61.084	15.135	117.015	24.874	5.559	0.287	12	0	Bacteria	Bacteroidetes	Bacteroidales	Odoribacteraceae	Odoribacter	Odoribacter splanchnicus	271	18	hic_272	hic_272	k127_2206661;k127_1964946;k127_3774383;k127_5604822;k127_5904245;k127_6088708;k127_1301563;k127_2327362;k127_453195;k127_1619880;k127_1577543;k127_7752394;k127_7382738;k127_7555797;k127_8354423;k127_6734292;k127_6773758;k127_7836319	scaffold_100	3969374.scaffold00003
tig00006886	8015	0.4337	54.713	30.492	19.703	205.368	7.088	33.988	4.86	10	2	Bacteria	Bacteroidetes	Bacteroidales	Prevotellaceae	Prevotella	Prevotella sp. tc2-28	195	159	hic_238	NOBIN	k127_3024654;k127_1530833;k127_5380577;k127_1231588;k127_3771621;k127_1513662;k127_8050574;k127_7442794;k127_7269773	scaffold_7234;scaffold_19;scaffold_636;scaffold_217	3368446.scaffold00006;3960811.scaffold00001
tig00006890	43439	0.4649	8.404	84.461	41.317	701.083	3.138	89.098	13.844	37	1	Bacteria	Bacteroidetes	Bacteroidales	Prevotellaceae	Prevotella	Prevotella sp. CAG:255	21	123	metabat_133	NOBIN	k127_352800;k127_247083;k127_1668534;k127_5893897;k127_2173539;k127_248654;k127_1758776;k127_4662128;k127_1712559;k127_5031769;k127_331459;k127_975650;k127_2426520;k127_5163247;k127_2736985;k127_5271065;k127_6745759;k127_7063175;k127_7735210;k127_8781480;k127_7354981;k127_8203806;k127_6825957;k127_8371884;k127_7889481;k127_7493636;k127_8081378;k127_7321465;k127_8359555;k127_7975340	scaffold_6231;scaffold_233;scaffold_157;scaffold_157;NODE_19829_length_6105_cov_15.0651;scaffold_123;scaffold_157	3613049.scaffold00011;3368494.scaffold00007;3368446.scaffold00003;3960811.scaffold00003;3755405.scaffold00003;2917430.scaffold00020
tig00006892	19796	0.493	18.755	162.353	104.802	902.144	39.008	37.119	15.091	28	2	Bacteria	Bacteria-undef	Bacteria-undef	Bacteria-undef	Bacteria-undef	bacterium P201	288	638	metabat_208	NOBIN	k127_478646;k127_608233;k127_919385;k127_767758;k127_115852;k127_6202129;k127_3368467;k127_149736;k127_1641707;k127_96087;k127_849330;k127_5183215;k127_4685806;k127_527026;k127_2562626;k127_6562848;k127_2927435;k127_2046064;k127_4057438;k127_848638;k127_5255357;k127_6685056;k127_7438027;k127_7490539;k127_8871357;k127_8111784;k127_7724833;k127_7549877;k127_7476236;k127_7909842;k127_8819056;k127_66…	scaffold_99945;scaffold_85160;scaffold_117101;scaffold_13959;scaffold_80036;scaffold_1843;scaffold_52126;scaffold_1889;scaffold_1164;scaffold_26665;scaffold_21273;scaffold_44504;scaffold_454	4309559.scaffold00003;4309559.scaffold00003;3960811.scaffold00014;3613049.scaffold00008;3969374.scaffold00002;3368494.scaffold00006;4309559.scaffold00003;4300076.scaffold00004;4309559.scaffold00033;3755405.scaffold00003
tig00058409	19817	0.4927	28.661	58.957	48.849	835.164	0.575	37.212	30.916	38	1	Bacteria	Firmicutes	Clostridiales	Lachnospiraceae	Lachnospiraceae-undef	Lachnospiraceae bacterium 3-2	NOBIN	821	hic_974	NOBIN	k127_1528440;k127_1528440;k127_1528440;k127_4657535;k127_4657535;k127_4657535;k127_6495878;k127_4729496;k127_1414354;k127_6500084;k127_2404340;k127_4935149;k127_4909737;k127_4909737;k127_1403627;k127_4265049;k127_4032892;k127_1930054;k127_5526753;k127_5526753;k127_5526753;k127_809868;k127_7191281;k127_8284632;k127_8284632;k127_7715268;k127_7715268;k127_6823618;k127_7715268;k127_7362992;k127_67370…	NODE_9072_length_10775_cov_22.4723;NODE_9072_length_10775_cov_22.4723;NODE_17494_length_6758_cov_16.6743;NODE_9072_length_10775_cov_22.4723	3635143.scaffold00069;3635143.scaffold00069;3387354.scaffold00011;3635143.scaffold00069
tig00058412	14605	0.5838	78.793	46.235	22.77	536.874	11.216	21.695	0.495	17	2	Bacteria	Bacteria-undef	Bacteria-undef	Bacteria-undef	Bacteria-undef	bacterium F083	628	387	metabat_586	NOBIN	k127_29201;k127_3768887;k127_4974601;k127_4737741;k127_4353215;k127_2662474;k127_7390516;k127_7834697;k127_7945906;k127_7111336;k127_6752090;k127_8103238	scaffold_128	-
tig00058413	13633	0.6059	34.336	25.486	5.302	98.684	4.663	1.541	0.096	16	2	Bacteria	Lentisphaerae	Lentisphaerae-undef	Lentisphaerae-undef	Lentisphaerae-undef	Lentisphaerae bacterium RIFOXYA12_FULL_48_11	632	1139	hic_153	NOBIN	k127_2297058;k127_4999021;k127_3163680;k127_1898570;k127_3489497;k127_295221;k127_5623734;k127_1190639;k127_1898570;k127_2604766;k127_2730321;k127_3413632;k127_4373358;k127_7653618;k127_7138483;k127_8738153;k127_6828562;k127_8805897	scaffold_3744;scaffold_22804;k87_5078064	-
tig00058415	10747	0.4182	5.128	40.028	27.762	157.575	11.518	1.22	0.367	10	0	Bacteria	Bacteroidetes	Bacteroidales	Bacteroidaceae	Bacteroides	Bacteroides luti	189	633	metabat_098	NOBIN	k127_871178;k127_3080789;k127_2971045;k127_4563270;k127_4099540;k127_7376274;k127_6658551;k127_8936361	-	-
tig00058416	23791	0.4209	1.797	45.529	34.788	346.0	1.902	86.452	52.543	22	2	Bacteria	Bacteroidetes	Bacteroidales	Prevotellaceae	Prevotella	Prevotella copri CAG:164	291	324	metabat_212	NOBIN	k127_2480041;k127_927763;k127_2425284;k127_1042198;k127_8968095;k127_7596110;k127_6858669;k127_7486995;k127_7558204;k127_7407730;k127_7474957;k127_8572480	scaffold_7151;scaffold_10256	4300142.scaffold00002;3755419.scaffold00002;3761204.scaffold00002;4302445.scaffold00001
tig00058419	12264	0.5285	61.687	25.419	18.075	474.891	10.071	18.821	0.117	10	2	Bacteria	Bacteria-undef	Bacteria-undef	Bacteria-undef	Bacteria-undef	bacterium F083	205	509	metabat_117	NOBIN	k127_1541512;k127_4244824;k127_6038222;k127_218533;k127_2948383;k127_8844887;k127_7619622;k127_7574182	scaffold_145	-
tig00058423	12117	0.6522	415.158	54.549	56.175	752.526	23.597	39.74	1.793	15	1	Bacteria	Firmicutes	Erysipelotrichales	Erysipelotrichaceae	Erysipelotrichaceae-undef	Erysipelotrichaceae bacterium 3_1_53	NOBIN	620	hic_751	NOBIN	k127_1611708;k127_4449790;k127_4448900;k127_4917926;k127_4261547;k127_3337811;k127_5511944;k127_1226736;k127_3310535;k127_3222300;k127_8825107;k127_7072112;k127_8952156;k127_8006261;k127_6884093;k127_8513751;k127_8658536	scaffold_749;scaffold_679;scaffold_6290	3964017.scaffold00003;3967065.scaffold00010;3776358.scaffold00005;3964186.scaffold00006
tig00058427	9507	0.5063	16.483	65.091	19.196	383.666	63.298	8.993	3.822	10	2	Bacteria	Bacteroidetes	Bacteroidales	Prevotellaceae	Prevotella	Prevotella sp. ne3005	327	719	metabat_252	NOBIN	k127_754331;k127_6474128;k127_1817456;k127_7222358;k127_6766138;k127_7311981	scaffold_642	3960801.scaffold00002;3960801.scaffold00007
tig00058429	16254	0.4597	10.142	67.429	53.182	438.91	56.008	22.576	2.454	11	1	Bacteria	Bacteroidetes	Bacteroidales	Prevotellaceae	Prevotella	Prevotella sp. BP1-145	340	415	metabat_267	NOBIN	k127_908306;k127_3251199;k127_1118438;k127_2591601;k127_717575;k127_2169072;k127_8821525;k127_7195741;k127_7206775;k127_6891682;k127_7324726;k127_7091984	scaffold_1404;scaffold_63463;k87_55105525	4309559.scaffold00007
tig00058430	6716	0.4043	2.225	56.045	1.236	22.683	6.918	0.953	0.075	17	2	no-hit	no-hit	no-hit	no-hit	no-hit	no-hit	NOBIN	431	hic_541	NOBIN	k127_1957275;k127_6386518;k127_1529025;k127_851767;k127_4660372;k127_8521064;k127_8372410	-	-
tig00058434	20405	0.6374	355.057	22.231	19.415	182.938	6.688	7.04	0.484	24	2	Bacteria	Firmicutes	Clostridiales	Ruminococcaceae	Ruminococcaceae-undef	Ruminococcaceae bacterium KH2T8	508	454	hic_566	NOBIN	k127_5418043;k127_5153482;k127_5418043;k127_352186;k127_1529304;k127_1529304;k127_6681277;k127_6959037;k127_8337260;k127_7619759	k87_37127515;k87_19367497;scaffold_117;scaffold_571;scaffold_18	3769024.scaffold00014;3964103.scaffold00002
tig00058435	22014	0.3567	2.072	78.496	3.373	41.818	4.741	3.587	0.266	27	1	Bacteria	Bacteroidetes	Bacteroidales	Prevotellaceae	Prevotella	Prevotella sp. CAG:1092	409	412	hic_520	NOBIN	k127_3085413;k127_1561081;k127_1689615;k127_2300552;k127_4315679;k127_3505433;k127_5927632;k127_3824304;k127_5110416;k127_1589120;k127_3840729;k127_401385;k127_3246760;k127_585990;k127_2634918;k127_2570804;k127_4154507;k127_5606691;k127_8492245;k127_8801069;k127_6864262;k127_6976144;k127_7640625;k127_6662777	-	-
tig00058436	15703	0.5739	88.198	30.555	30.364	233.636	8.978	20.915	1.389	20	2	Bacteria	Firmicutes	Clostridiales	Eubacteriaceae	Eubacterium	Eubacterium pyruvativorans	355	461	hic_574	NOBIN	k127_136611;k127_5150475;k127_1290421;k127_3838141;k127_3255167;k127_5451126;k127_4735775;k127_7973828;k127_8953338;k127_8600355;k127_6774992	scaffold_37806;k87_21966368;scaffold_36;scaffold_5996	3770813.scaffold00005
tig00058439	10457	0.3583	14.902	53.53	4.002	38.238	11.915	1.062	0.144	11	2	Bacteria	Bacteroidetes	Bacteroidales	Tannerellaceae	Tannerella	Tannerella forsythia	101	217	hic_303	NOBIN	k127_2410742;k127_6847708;k127_7031005	-	-
tig00058440	9235	0.3233	1.13	66.049	0.744	35.146	2.204	4.355	0.097	9	1	Bacteria	Firmicutes	Clostridiales	Peptostreptococcaceae	Peptostreptococcus	Peptostreptococcus russellii	139	131	hic_208	NOBIN	k127_5031957;k127_4040058;k127_2036393;k127_8352948;k127_7164685;k127_7698966;k127_7063944	-	-
tig00058443	14158	0.5624	19.861	89.634	45.809	318.111	25.733	50.732	21.342	17	2	Bacteria	Bacteroidetes	Bacteroidales	Prevotellaceae	Prevotella	Prevotella sp. CAG:386	NOBIN	157	hic_236	NOBIN	k127_3532364;k127_2421794;k127_263593;k127_3031818;k127_7115400;k127_8713472;k127_7701184;k127_8375107;k127_7971717;k127_7344933	scaffold_95;scaffold_45035;scaffold_638;scaffold_6632;scaffold_219	3969374.scaffold00007;3964077.scaffold00026
tig00058444	24676	0.5035	0.224	69.685	2.938	19.785	1.093	47.797	0.077	36	2	Bacteria	Firmicutes	Clostridiales	Lachnospiraceae	Lachnoclostridium	Lachnoclostridium sp. An14	73	675	metabat_664	NOBIN	k127_2052311;k127_4799591;k127_276228;k127_2900962;k127_5198031;k127_5810012;k127_6542476;k127_3183261;k127_677491;k127_244890;k127_98361;k127_1049138;k127_2268292;k127_4729523;k127_1986563;k127_3634978;k127_8239977;k127_7101609;k127_8523585;k127_7370866;k127_8015905	-	-
tig00058450	12881	0.5464	32.494	26.134	26.299	252.915	5.762	20.419	0.929	14	2	Bacteria	Firmicutes	Clostridiales	Lachnospiraceae	Oribacterium	Oribacterium sp. WCC10	35	209	hic_294	NOBIN	k127_921937;k127_4437891;k127_3439941;k127_174042;k127_4544233;k127_8562814;k127_8126156	scaffold_1335	3769024.scaffold00007
tig00058453	16839	0.5118	1.365	36.353	0.458	13.886	1.748	0.784	0.173	16	1	Bacteria	Bacteroidetes	Bacteroidales	Prevotellaceae	Prevotella	Prevotella sp. tf2-5	99	261	hic_352	NOBIN	k127_2119825;k127_66370;k127_1989409;k127_36689;k127_3824195;k127_336079;k127_3865240;k127_1755595;k127_606859;k127_5102104;k127_7965503;k127_6998923;k127_7303597;k127_7023593;k127_7770835;k127_7032503;k127_8277911;k127_8954937;k127_8721921	scaffold_316	-
tig00058455	9589	0.434	6.172	55.258	12.689	142.771	20.502	22.454	3.563	13	1	Bacteria	Bacteroidetes	Bacteroidales	Prevotellaceae	Prevotella	Prevotella sp. P3-120	635	313	hic_410	NOBIN	k127_522925;k127_2343449;k127_5334695;k127_4046731;k127_4855809;k127_3355728;k127_515965;k127_5289092;k127_4980447;k127_274964;k127_3761630;k127_8026691;k127_6812210;k127_7592606;k127_8423056;k127_8171204;k127_6925690;k127_8423878;k127_7784586;k127_7460815	scaffold_936;scaffold_408;scaffold_877;scaffold_410	-
tig00058461	14271	0.444	87.377	123.386	67.624	529.616	5.202	246.533	24.944	16	2	Bacteria	Firmicutes	Clostridiales	Lachnospiraceae	Lachnospiraceae-undef	Lachnospiraceae bacterium 9_1_43BFAA	NOBIN	547	hic_669	NOBIN	k127_3183393;k127_1710489;k127_751302;k127_1994438;k127_2815122;k127_856588;k127_1290574;k127_1290574;k127_8563250;k127_8214340;k127_7890001;k127_7539093	scaffold_1694;scaffold_2207	3394949.scaffold00034
tig00058462	27903	0.5276	4.668	35.136	13.11	65.488	5.26	15.028	1.342	23	1	Bacteria	Bacteroidetes	Bacteroidales	Prevotellaceae	Prevotella	Prevotella sp. BP1-145	NOBIN	139	hic_216	NOBIN	k127_3924563;k127_235203;k127_3932118;k127_4549187;k127_5566864;k127_1678894;k127_1285542;k127_3046712;k127_5467170;k127_4977937;k127_1083031;k127_2969516;k127_6764231;k127_8539059;k127_7707535;k127_7790722;k127_8625941;k127_8961515	scaffold_66;scaffold_2;scaffold_6;scaffold_12;scaffold_449;scaffold_412;scaffold_600;scaffold_208	3353505.scf7180000000013|quiver;3963943.scaffold00001;3960633.scaffold00003
tig00058463	18173	0.5097	1.417	21.927	0.658	21.031	1.23	1.729	0.078	16	2	Eukaryota	Nematoda	Trichinellida	Trichuridae	Trichuris	Trichuris trichiura	40	202	metabat_344	NOBIN	k127_3438369;k127_1926632;k127_3517293;k127_5806547	-	-
tig00058464	19640	0.4912	15.477	19.703	9.494	168.773	3.513	3.536	1.407	15	1	Bacteria	Bacteroidetes	Bacteroidales	Bacteroidales-undef	Bacteroidales-undef	Bacteroidales bacterium WCE2008	NOBIN	609	hic_738	NOBIN	k127_1372205;k127_3271306;k127_1501901;k127_2931318;k127_5695995;k127_2178073;k127_3817021;k127_2178073;k127_5555772;k127_3817021;k127_519586;k127_7789006;k127_7789006;k127_7701245;k127_7701245;k127_7885475	scaffold_3274;scaffold_250	-
tig00058465	19012	0.4266	11.396	82.642	24.639	178.624	25.986	43.717	5.501	21	0	Bacteria	Bacteroidetes	Bacteroidales	Prevotellaceae	Prevotella	Prevotella sp. BP1-145	635	18	hic_272	hic_272	k127_2798130;k127_3727750;k127_1691551;k127_479458;k127_815962;k127_711261;k127_3826496;k127_4804926;k127_2518107;k127_4749721;k127_4215232;k127_8030034;k127_8667765;k127_6695669;k127_8885591;k127_6695669;k127_6675452;k127_6712148;k127_7815555;k127_6795592	scaffold_129;scaffold_38;scaffold_38	4309559.scaffold00037
tig00058466	8483	0.4509	9.718	27.789	9.618	113.901	4.577	55.787	0.551	7	1	Bacteria	Firmicutes	Clostridiales	Ruminococcaceae	Ruminococcus	Ruminococcus flavefaciens	299	66	hic_805	NOBIN	k127_4656791;k127_5592135;k127_5911122;k127_1607188;k127_6883073;k127_7263682;k127_7479127;k127_7311329	scaffold_722;scaffold_722	3769067.scaffold00003
tig00058469	9498	0.5199	26.542	16.84	4.638	105.493	4.998	0.53	0.236	8	1	Bacteria	Firmicutes	Clostridiales	Ruminococcaceae	Ruminiclostridium	[Clostridium] clariflavum	228	588	metabat_142	NOBIN	k127_3658026;k127_8129705	scaffold_4675	-
tig00058470	30587	0.4615	19.075	60.229	1.489	85.558	1.207	2.543	0.393	23	2	Bacteria	Firmicutes	Clostridiales	Lachnospiraceae	Roseburia	Roseburia inulinivorans CAG:15	612	1159	metabat_569	NOBIN	k127_2131694;k127_53636;k127_3192721;k127_3723752;k127_6784638	scaffold_1912	3635143.scaffold00029;3635143.scaffold00085
tig00058473	17241	0.5162	246.568	57.138	83.985	891.886	73.505	22.927	0.507	25	0	Bacteria	Firmicutes	Clostridiales	Lachnospiraceae	Lachnospiraceae-undef	Lachnospiraceae bacterium JC7	NOBIN	52	hic_650	NOBIN	k127_4690853;k127_6246528;k127_6400434;k127_2794;k127_2319236;k127_4778613;k127_4312177;k127_5925962;k127_3467683;k127_2161475;k127_4163057;k127_8159290;k127_7015409;k127_7829527;k127_6632992;k127_8147510;k127_8589637	scaffold_1219;scaffold_6415;scaffold_7976;scaffold_2453;scaffold_173;scaffold_727;k87_1121066;scaffold_2002	3352854.scf7180000000002|quiver;2916483.scaffold00012;2917059.scaffold00003;2916493.scaffold00003
tig00058475	10739	0.5586	76.38	27.701	20.444	571.883	10.686	19.294	0.106	4	1	Bacteria	Bacteria-undef	Bacteria-undef	Bacteria-undef	Bacteria-undef	bacterium F083	205	509	metabat_117	NOBIN	k127_1612166;k127_519474;k127_4293980;k127_7493917	-	-
tig00058481	12331	0.5416	5.999	21.225	0.986	19.793	8.352	2.612	0.635	9	2	Bacteria	Bacteroidetes	Bacteroidales	Prevotellaceae	Prevotella	Prevotella ruminicola	NOBIN	77	hic_927	NOBIN	k127_6197014;k127_3094032	scaffold_556;scaffold_662	3963053.scaffold00017
tig00058483	25894	0.5087	6.556	18.373	4.223	46.488	0.96	2.313	0.117	31	2	Bacteria	Bacteroidetes	Bacteroidales	Prevotellaceae	Prevotella	Prevotella sp. CAG:873	NOBIN	694	hic_832	NOBIN	k127_2215663;k127_2215663;k127_5850317;k127_1725860;k127_2775908;k127_3107132;k127_5850317;k127_2215663;k127_7901811;k127_7901811;k127_7046663;k127_8211630;k127_7486580;k127_7046663;k127_7302757;k127_6735136;k127_6735136	scaffold_3148;scaffold_3148;scaffold_272	-
tig00058485	10781	0.4121	23.367	44.865	13.453	72.428	1.588	0.238	0.157	10	1	Bacteria	Firmicutes	Clostridiales	Clostridiaceae	Clostridium	Clostridium sp. CAG:352	534	251	metabat_482	NOBIN	k127_1939282;k127_228765;k127_1372721	scaffold_15839;scaffold_24182;scaffold_3433	-
tig00058486	9863	0.6104	13.304	49.968	10.367	127.848	22.298	9.397	2.483	10	0	Bacteria	Bacteroidetes	Bacteroidales	Prevotellaceae	Prevotella	Prevotella aff. ruminicola Tc2-24	NOBIN	174	hic_255	NOBIN	k127_942830;k127_2882419;k127_6621866;k127_5553140;k127_6281800;k127_5675624;k127_4780195;k127_7999519;k127_7615247;k127_8445975;k127_7026875;k127_8445975	scaffold_104;scaffold_4353;k87_2704905	3960801.scaffold00001;3368446.scaffold00002
tig00058487	4626	0.4635	0.157	15.013	0.307	17.495	1.422	0.252	0.042	10	1	no-hit	no-hit	no-hit	no-hit	no-hit	no-hit	NOBIN	603	hic_732	NOBIN	k127_1280073;k127_2340537;k127_8021778	-	-
tig00058489	14523	0.4956	2.136	21.822	1.666	23.05	1.693	11.264	0.71	20	1	Bacteria	Bacteroidetes	Bacteroidales	Prevotellaceae	Prevotella	Prevotella sp. P3-122	552	158	hic_237	NOBIN	k127_5886976;k127_975478;k127_7269372	scaffold_10	4302445.scaffold00002;3969374.scaffold00002;3962893.scaffold00005
tig00058490	16295	0.578	103.964	16.477	18.023	208.456	7.876	8.045	0.208	30	2	Bacteria	Firmicutes	Clostridiales	Lachnospiraceae	Pseudobutyrivibrio	Pseudobutyrivibrio sp. AR14	NOBIN	901	hic_1063	NOBIN	k127_5097074;k127_3255796;k127_3288518;k127_3126980;k127_241780;k127_4627966;k127_4597223;k127_205777;k127_3181949;k127_4023873;k127_1895159;k127_536063;k127_2350574;k127_7007667;k127_7820177;k127_7704103;k127_7812432;k127_8457845	scaffold_12121;scaffold_7654;scaffold_2783;k87_33731248;scaffold_7654;scaffold_11809;k87_30930866;scaffold_2840	-
tig00058491	25611	0.4739	7.012	26.895	1.055	18.952	4.727	0.681	0.416	37	2	Bacteria	Bacteroidetes	Bacteroidales	Prevotellaceae	Prevotella	Prevotella sp. ne3005	298	114	hic_165	NOBIN	k127_2791875;k127_2791875;k127_866177;k127_1761556;k127_6905021;k127_8793768;k127_7867493	scaffold_648	-
tig00058492	20269	0.5728	6.757	44.096	5.936	85.938	6.79	25.353	3.938	22	2	Bacteria	Bacteroidetes	Bacteroidales	Prevotellaceae	Prevotella	Prevotella sp. BP1-145	555	110	hic_121	NOBIN	k127_576055;k127_2975730;k127_5696091;k127_4153723;k127_2187339;k127_8753537;k127_7165650;k127_7112291;k127_8434163;k127_8157285;k127_8495119;k127_7421487;k127_7044713;k127_7726488;k127_6786932;k127_7870140;k127_7596215;k127_6862026;k127_8600529;k127_7826253;k127_7967732	scaffold_452;scaffold_216;scaffold_171;scaffold_978;k87_48714348;scaffold_1	3368446.scaffold00006;4300142.scaffold00003;3368494.scaffold00003;3368446.scaffold00008;3960801.scaffold00002;3962893.scaffold00017
tig00058493	12680	0.4823	27.473	23.387	47.136	337.988	42.463	22.975	0.146	18	1	Bacteria	Firmicutes	Clostridiales	Clostridiaceae	Sarcina	Sarcina sp. DSM 11001	564	837	metabat_515	NOBIN	k127_894844;k127_114802;k127_4715459;k127_2668739;k127_1621531;k127_1704037;k127_7893102;k127_8211793	scaffold_22211;scaffold_27020	3776358.scaffold00037;3776358.scaffold00033;3776358.scaffold00055;3776358.scaffold00027
tig00058494	9249	0.4037	12.075	54.625	5.204	41.272	0.55	1.1	0.075	14	2	Bacteria	Proteobacteria	Aeromonadales	Succinivibrionaceae	Succinatimonas	Succinatimonas sp. CAG:777	150	394	metabat_056	NOBIN	k127_2946833;k127_1210087;k127_1419225;k127_4302434;k127_321076;k127_1255828;k127_7672000	scaffold_1018;scaffold_469	3387354.scaffold00113;3635143.scaffold00039;3387354.scaffold00005
tig00058495	7724	0.5325	6.476	45.201	7.419	175.19	8.574	46.886	6.937	13	2	Bacteria	Bacteroidetes	Bacteroidales	Prevotellaceae	Prevotella	Prevotella sp. ne3005	NOBIN	408	hic_515	NOBIN	k127_1819480;k127_364241;k127_2022378;k127_1200938;k127_2342174;k127_2049368;k127_2463521;k127_5292607;k127_7627584;k127_7010601;k127_7211639;k127_7812177;k127_7303495;k127_8543489	scaffold_17550;scaffold_2140;scaffold_2191;scaffold_298	-
tig00058496	10812	0.4318	9.603	60.584	34.215	119.025	12.318	84.075	0.92	13	1	Bacteria	Firmicutes	Clostridiales	Lachnospiraceae	Lachnospiraceae-undef	Lachnospiraceae bacterium NE2001	NOBIN	27	hic_372	NOBIN	k127_2590031;k127_1574460;k127_959721;k127_7571320;k127_8885527;k127_8910426;k127_7567605	-	3347558.scf7180000000002|quiver_dupTrim=6709
tig00058502	13338	0.4622	2.225	28.276	2.678	39.407	2.913	9.943	6.88	9	2	Bacteria	Bacteroidetes	Bacteroidales	Prevotellaceae	Prevotella	Prevotella copri CAG:164	213	239	hic_327	NOBIN	k127_4104904;k127_512757;k127_475560;k127_3426135;k127_7790086	-	3613049.scaffold00008;3969374.scaffold00002
tig00058504	22751	0.5808	22.748	98.974	60.775	742.803	71.022	85.718	120.819	28	1	Bacteria	Bacteroidetes	Bacteroidales	Prevotellaceae	Prevotella	Prevotella sp. ne3005	413	522	hic_642	NOBIN	k127_2402436;k127_2702967;k127_6157833;k127_3183228;k127_3320898;k127_6585587;k127_1881492;k127_2139537;k127_7406471;k127_8693999;k127_7951425;k127_6862568;k127_6939430;k127_7091889;k127_8134667;k127_8319897;k127_8875088;k127_8112742;k127_7564437;k127_7207922;k127_7219470;k127_7478495	scaffold_498	3960801.scaffold00008;3755405.scaffold00004;3960801.scaffold00008;3755405.scaffold00004;3368494.scaffold00003;3962893.scaffold00008;3349628.scaffold00003;3368452.scaffold00003;3368494.scaffold00003
tig00035186	31817	0.5015	25.894	34.364	11.424	116.561	10.456	8.591	0.734	25	1	Bacteria	Firmicutes	Clostridiales	Lachnospiraceae	Blautia	Blautia sp. CAG:257	407	214	metabat_341	NOBIN	k127_6529661;k127_3867458;k127_5805945;k127_786148;k127_8671891;k127_8129952;k127_8601726;k127_7082570;k127_8119118;k127_7597100	scaffold_727;k87_13693609;k87_8988249;scaffold_152;scaffold_3312	3623083.scaffold00003;3368645.scaffold00002;2917457.scaffold00019;2917164.scaffold00021
tig00035189	32464	0.4851	0.233	38.235	68.767	1274.321	0.995	325.41	253.634	30	2	Bacteria	Bacteroidetes	Bacteroidales	Prevotellaceae	Prevotella	Prevotella sp. CAG:924	2	644	hic_777	NOBIN	k127_1125203;k127_3702467;k127_651368;k127_150997;k127_548392;k127_567230;k127_2039977;k127_4109244;k127_5708012;k127_2876075;k127_1236433;k127_3916154;k127_4471127;k127_4297911;k127_5895410;k127_994829;k127_211274;k127_8080247;k127_7945653;k127_8959558;k127_6866557;k127_6648685;k127_8141300;k127_7824019;k127_7892964	scaffold_14551;scaffold_33101;scaffold_30887;scaffold_17898;scaffold_45892;scaffold_45892;scaffold_19244;scaffold_10328;scaffold_6871;scaffold_12	-
tig00035190	21852	0.3814	25.043	50.703	4.15	49.934	12.814	1.491	0.139	18	2	Bacteria	Proteobacteria	Rhodobacterales	Hyphomonadaceae	Hyphomonadaceae-undef	Hyphomonadaceae bacterium TMED5	101	282	hic_375	NOBIN	k127_864090;k127_1069621;k127_4365177;k127_2862011;k127_3177646;k127_4327014;k127_3510709;k127_8090390;k127_7870851;k127_7630508;k127_8824001;k127_8512970;k127_7870851;k127_7799286	scaffold_7;scaffold_77;scaffold_136	-
tig00035196	23234	0.5123	2.292	33.335	6.688	26.955	1.151	0.763	0.274	24	2	Bacteria	Firmicutes	Acidaminococcales	Acidaminococcaceae	Succiniclasticum	Succiniclasticum ruminis	636	289	hic_382	NOBIN	k127_611184;k127_4982653;k127_6799848	scaffold_160;scaffold_913;scaffold_160;scaffold_160	3962970.scaffold00003;4304554.scaffold00012
tig00035198	46252	0.4683	0.183	43.316	0.135	3.85	0.775	0.036	0.095	75	0	Bacteria	Firmicutes	Clostridiales	Clostridiaceae	Clostridium	Clostridium sp. FS41	NOBIN	19	hic_283	hic_283	k127_1191472;k127_4607915;k127_3242847;k127_1405152;k127_4101229;k127_5678034;k127_5157900;k127_3726741;k127_5056777;k127_585402;k127_4251609;k127_1894131;k127_2969177;k127_3676915;k127_1306684;k127_2894179;k127_5040294;k127_6477034;k127_2743035;k127_2978987;k127_2137793;k127_1058461;k127_3336822;k127_6361320;k127_2078872;k127_5169501;k127_228049;k127_5816749;k127_5078019;k127_3307735;k127_658334…	-	-
tig00035200	31242	0.5482	3.003	45.545	3.148	55.507	2.087	40.547	17.783	26	2	Bacteria	Bacteroidetes	Bacteroidales	Prevotellaceae	Prevotella	Prevotella sp. CAG:1092	236	119	hic_194	NOBIN	k127_707669;k127_261562;k127_5783177;k127_2454504;k127_5406007;k127_4017194;k127_6550127;k127_4017194;k127_944700;k127_5583930;k127_6494977;k127_7476287;k127_8281276;k127_7066565;k127_8303466;k127_7382143;k127_6736381;k127_7506289;k127_6666166	scaffold_757;scaffold_617;scaffold_140;scaffold_211;scaffold_64;scaffold_9769;scaffold_3552;scaffold_681	3960801.scaffold00004;2917430.scaffold00017;4302445.scaffold00001;2917430.scaffold00026;3755419.scaffold00002;3368446.scaffold00001
tig00035206	27130	0.4163	4.916	61.826	31.24	93.225	10.436	76.288	0.608	26	1	Bacteria	Firmicutes	Clostridiales	Lachnospiraceae	Lachnospiraceae-undef	Lachnospiraceae bacterium NE2001	412	27	metabat_347	NOBIN	k127_1534232;k127_1572128;k127_1625198;k127_2100962;k127_8321265;k127_7332708;k127_8166473;k127_8318265;k127_7972884	scaffold_482;k87_1151432;scaffold_482	3623110.scaffold00032;3347558.scf7180000000002|quiver_dupTrim=6709
tig00035207	26637	0.5165	2.078	50.981	1.862	34.069	3.469	24.362	0.904	20	1	Bacteria	Bacteroidetes	Bacteroidales	Prevotellaceae	Prevotella	Prevotella sp. tc2-28	555	114	hic_165	NOBIN	k127_1153015;k127_5849756;k127_1901121;k127_5318583;k127_1353816;k127_3748122;k127_4651139;k127_1788762;k127_1246327;k127_5564252;k127_1376819;k127_3279833;k127_1559466;k127_2901955;k127_1814629;k127_7199458;k127_6804845;k127_7815119;k127_8445837	scaffold_121;scaffold_651;scaffold_612;scaffold_311;scaffold_102	3969374.scaffold00003
tig00035208	26224	0.4715	12.426	49.623	1.006	54.837	4.986	4.143	0.108	28	2	Bacteria	Bacteroidetes	Bacteroidales	Dysgonamonadaceae	Dysgonomonas	Dysgonomonas macrotermitis	620	253	hic_343	NOBIN	k127_468452;k127_3206828;k127_3864314;k127_5203347;k127_1926021;k127_4122214;k127_4937898;k127_612981;k127_1459042;k127_5827411;k127_2882796;k127_4378964;k127_2633975;k127_5711214;k127_4785386;k127_4659659;k127_1863871;k127_6444721;k127_3834004;k127_8499683;k127_8512154;k127_7570166;k127_6642449	-	-
tig00058510	19244	0.5938	12.07	16.8	4.366	30.634	1.684	9.809	0.196	24	1	Bacteria	Firmicutes	Acidaminococcales	Acidaminococcaceae	Phascolarctobacterium	Phascolarctobacterium succinatutens	326	587	hic_713	NOBIN	k127_2839455;k127_6285156;k127_4716615;k127_6202416;k127_4186759;k127_2712610;k127_8905741	-	-
tig00058511	11759	0.5478	40.265	50.302	17.664	262.036	2.847	8.406	0.298	11	2	Bacteria	Bacteroidetes	Bacteroidales	Bacteroidaceae	Bacteroides	Bacteroides sp. CAG:927	560	694	metabat_511	NOBIN	k127_3064506;k127_5322951;k127_1572145;k127_5146201;k127_4608085;k127_2003473;k127_5724556;k127_7871667;k127_7390925;k127_8088126;k127_8659543;k127_7160072;k127_8400983;k127_7390959;k127_8148122;k127_7150187	scaffold_474;scaffold_756	-
tig00058512	7884	0.6546	26.487	47.331	5.552	31.991	1.678	15.437	0.132	6	1	Bacteria	Firmicutes	Firmicutes-undef	Firmicutes-undef	Firmicutes-undef	Firmicutes bacterium CAG:124	NOBIN	482	hic_597	NOBIN	k127_2815681	scaffold_568	-
tig00058514	11766	0.4795	18.261	78.819	74.586	489.825	62.923	24.367	1.806	10	2	Bacteria	Bacteroidetes	Bacteroidales	Prevotellaceae	Prevotella	Prevotella sp. BP1-145	340	204	metabat_267	NOBIN	k127_937310;k127_3280568;k127_5470636;k127_5176368;k127_354344;k127_2937463;k127_762351;k127_1219749;k127_102730;k127_6217074;k127_4619680;k127_396354;k127_7009611;k127_7389195;k127_7687821;k127_6804845;k127_8429734;k127_6761004;k127_6672776;k127_8449588;k127_7279081;k127_7672668	scaffold_22266;scaffold_11788;scaffold_18615;scaffold_94	3964077.scaffold00007;4309559.scaffold00010
tig00058515	12601	0.5577	5.308	18.704	5.426	44.646	7.841	5.636	10.923	9	1	Bacteria	Bacteroidetes	Bacteroidales	Prevotellaceae	Prevotella	Prevotella sp. BP1-145	NOBIN	215	hic_301	NOBIN	k127_594248;k127_1963689;k127_518708;k127_2912246;k127_2731279;k127_4648;k127_4386259;k127_6849217	scaffold_1691;scaffold_19;scaffold_1606;scaffold_39;scaffold_541;scaffold_11;scaffold_387	3969374.scaffold00017
tig00058516	29952	0.4989	4.845	26.286	2.585	25.255	4.518	1.989	0.169	36	1	Bacteria	Firmicutes	Clostridiales	Eubacteriaceae	Eubacterium	Eubacterium ruminantium	407	214	metabat_341	NOBIN	k127_216839;k127_3905887;k127_3883162;k127_3645412;k127_216839;k127_5291434;k127_5291434;k127_7226270;k127_8581888;k127_8581888;k127_8444509;k127_7567614	-	2917059.scaffold00001
tig00058521	10088	0.3687	1.582	53.19	8.012	221.291	1.723	7.531	0.103	12	1	Bacteria	Firmicutes	Clostridiales	Clostridiaceae	Clostridium	Clostridium sp. CAG:411	507	656	metabat_452	NOBIN	k127_4864993;k127_4138332;k127_316849;k127_3211762;k127_1246150;k127_7946698;k127_8622697;k127_8262817	-	4309573.scaffold00061
tig00058522	23435	0.5684	46.001	63.289	29.203	117.888	13.774	8.605	0.596	27	1	Bacteria	Bacteria-undef	Bacteria-undef	Bacteria-undef	Bacteria-undef	bacterium F083	690	879	metabat_655	NOBIN	k127_57938;k127_5134598;k127_5682431;k127_2796006;k127_5992802;k127_2322316;k127_7555662;k127_7414415;k127_8600104;k127_6805950;k127_8533583;k127_6662636;k127_6661610;k127_7965783	scaffold_3777;scaffold_278;scaffold_74	-
tig00058523	22722	0.478	337.251	31.978	39.956	352.032	27.97	20.183	0.379	28	1	Bacteria	Firmicutes	Clostridiales	Ruminococcaceae	Ruminococcaceae-undef	Ruminococcaceae bacterium YAD3003	NOBIN	469	hic_582	NOBIN	k127_997932;k127_3883765;k127_3127730;k127_4272436;k127_6040085;k127_6127581;k127_2167569;k127_585114;k127_2968233;k127_2988572;k127_8255586;k127_8401681;k127_8227541;k127_6771080;k127_7979379;k127_7482061;k127_6932109;k127_6865489	scaffold_1134;scaffold_1018	3960639.scaffold00002;3960639.scaffold00002
tig00058525	9079	0.5274	24.848	30.234	2.677	27.438	3.982	4.315	0.151	7	2	Bacteria	Bacteria-undef	Bacteria-undef	Bacteria-undef	Bacteria-undef	bacterium F083	650	660	hic_795	NOBIN	k127_129163;k127_549497;k127_3828822;k127_8655480;k127_7265087;k127_7800089;k127_8834121	scaffold_1665;scaffold_76	3393462.scaffold00006
tig00058527	14948	0.557	65.948	51.665	28.5	263.034	3.188	8.68	0.35	22	1	Bacteria	Bacteroidetes	Bacteroidales	Barnesiellaceae	Barnesiella	Barnesiella sp. An55	454	700	hic_840	NOBIN	k127_2944289;k127_5208014;k127_2799395;k127_2944289;k127_8279691;k127_7832813;k127_8724258;k127_7202675;k127_7544358;k127_7913972;k127_7202675	-	-
tig00058528	6361	0.5293	19.084	93.165	75.486	523.339	23.57	29.255	3.895	10	1	Bacteria	Bacteroidetes	Bacteroidales	Prevotellaceae	Prevotella	Prevotella sp. tc2-28	679	424	hic_533	NOBIN	k127_1862228;k127_3291338;k127_4075396;k127_4303666;k127_8163713;k127_7152268;k127_7552328;k127_7093686;k127_7525735;k127_7741070;k127_6819185;k127_6631538	scaffold_150;scaffold_732	-
tig00058529	15833	0.5393	25.679	33.311	31.958	462.349	16.863	12.196	0.376	11	2	Bacteria	Firmicutes	Clostridiales	Clostridiaceae	Sarcina	Sarcina sp. DSM 11001	315	668	hic_803	NOBIN	k127_4720883;k127_2478595;k127_3588750;k127_611499;k127_6234415;k127_2706994	scaffold_8941	3776358.scaffold00025;3776358.scaffold00002
tig00058530	18791	0.577	60.89	104.461	32.39	211.031	13.501	15.429	0.7	26	1	Bacteria	Bacteria-undef	Bacteria-undef	Bacteria-undef	Bacteria-undef	bacterium F083	199	258	hic_348	NOBIN	k127_369514;k127_4610494;k127_5370374;k127_775308;k127_5872467;k127_98543;k127_606567;k127_5197001;k127_966298;k127_5564497;k127_5335141;k127_2407529;k127_4821787;k127_3902037;k127_6557608;k127_1021382;k127_8608631;k127_7564253;k127_8681483;k127_7544295;k127_8704030;k127_7104263;k127_7796899;k127_8748429;k127_8485357	scaffold_399;scaffold_586;scaffold_37;scaffold_783;scaffold_399	3623010.scaffold00012;2917675.scaffold00006
tig00058531	11820	0.4438	13.721	27.53	11.269	77.552	12.33	6.695	0.222	16	1	Bacteria	Firmicutes	Clostridiales	Lachnospiraceae	Lachnospiraceae-undef	Lachnospiraceae bacterium XPB1003	NOBIN	141	hic_219	NOBIN	k127_3187710;k127_2589690;k127_487360;k127_7018353;k127_8013641;k127_8838947;k127_8642865	scaffold_2599;k87_57241301;k87_19395274	3347558.scf7180000000002|quiver_dupTrim=6709;3368481.scaffold00001
tig00058532	10981	0.4872	20.397	64.637	27.694	166.884	30.28	9.137	6.874	15	1	Bacteria	Bacteroidetes	Bacteroidales	Prevotellaceae	Prevotella	Prevotella sp. khp7	NOBIN	493	hic_609	NOBIN	k127_3934792;k127_1263989;k127_7657560;k127_6850293;k127_7116052;k127_7200301;k127_7029257;k127_8535600;k127_8897276	k87_4256868;k87_19415245;scaffold_136;scaffold_32605	3960801.scaffold00001;4309559.scaffold00033;4309559.scaffold00003;4309559.scaffold00003;3368565.scaffold00007;3349628.scaffold00002
tig00058533	12700	0.3643	3.163	12.437	2.919	42.61	3.612	10.238	0.715	14	1	Bacteria	Firmicutes	Clostridiales	Eubacteriaceae	Eubacterium	Eubacterium ruminantium	NOBIN	336	hic_435	NOBIN	k127_2271787;k127_4531952;k127_5596681;k127_2915942;k127_7841217;k127_7200499	scaffold_365;scaffold_2	3368585.scaffold00016
tig00058534	13029	0.3151	1.67	58.411	11.866	287.167	2.236	0.402	0.145	18	1	Bacteria	Spirochaetes	Spirochaetales	Spirochaetaceae	Treponema	Treponema saccharophilum	674	NOBIN	metabat_637	NOBIN	k127_3598954;k127_3323412;k127_14609;k127_2345115;k127_937520;k127_818014;k127_3604341;k127_2606084;k127_3604341;k127_7112095	-	-
tig00058535	23063	0.4782	2.954	9.359	0.625	8.694	0.981	1.102	0.253	29	1	Bacteria	Spirochaetes	Spirochaetales	Spirochaetaceae	Treponema	Treponema succinifaciens	653	341	hic_441	NOBIN	k127_5841919;k127_4391515;k127_4391515;k127_5841919;k127_7846397	-	-
tig00058539	11075	0.4537	10.808	24.916	2.454	26.08	1.732	18.86	0.424	9	0	Bacteria	Bacteroidetes	Bacteroidales	Bacteroidaceae	Mediterranea	Mediterranea sp. An20	254	365	hic_467	NOBIN	k127_437412;k127_3447736;k127_1366234	scaffold_2806	-
tig00058540	13861	0.5433	6.657	30.661	5.461	73.667	8.108	3.87	1.053	13	2	Bacteria	Bacteroidetes	Bacteroidales	Prevotellaceae	Prevotella	Prevotella buccae	NOBIN	429	hic_538	NOBIN	k127_4869372;k127_2264923;k127_6213395;k127_6446914;k127_7469738;k127_7970819;k127_8666468;k127_7247948	scaffold_75667;scaffold_8915;scaffold_1006	-
tig00058541	10105	0.4994	13.395	16.174	31.408	122.827	25.46	1.013	0.185	14	2	Bacteria	Firmicutes	Clostridiales	Clostridiaceae	Sarcina	Sarcina sp. DSM 11001	564	581	hic_707	NOBIN	k127_5143657;k127_4112792	-	3776358.scaffold00009
tig00058546	17044	0.5773	117.943	33.898	25.387	339.986	3.317	7.55	15.982	16	2	Bacteria	Firmicutes	Firmicutes-undef	Firmicutes-undef	Firmicutes-undef	Firmicutes bacterium CAG:240	67	835	metabat_643	NOBIN	k127_453760;k127_335114;k127_2055620;k127_7208498	scaffold_1242;scaffold_1386	-
tig00058548	27318	0.5524	0.958	24.287	7.859	217.049	1.166	370.115	64.721	33	2	Bacteria	Bacteroidetes	Bacteroidales	Prevotellaceae	Prevotella	Prevotella multisaccharivorax	419	530	metabat_354	NOBIN	k127_4765830;k127_3882913;k127_4765830;k127_71845;k127_71845;k127_362007;k127_3987889;k127_3987889;k127_1289878;k127_1289878;k127_8765928;k127_7272109;k127_8296403;k127_8296403;k127_7885733;k127_7274406;k127_7274406	scaffold_1440;scaffold_1440;scaffold_1435	-
tig00058551	19275	0.477	34.554	33.212	13.593	83.998	5.197	94.831	0.941	20	2	Bacteria	Bacteroidetes	Bacteroidales	Bacteroidales-undef	Bacteroidales-undef	Bacteroidales bacterium WCE2008	NOBIN	55	hic_683	hic_683	k127_1597965;k127_2957676;k127_2628104;k127_3140424;k127_816282;k127_4032188;k127_8570347;k127_6905528	scaffold_22	-
tig00058557	11268	0.2964	14.099	97.828	34.26	181.203	3.019	2.261	0.185	10	1	Bacteria	Tenericutes	Mycoplasmatales	Mycoplasmataceae	Mycoplasma	Candidatus Mycoplasma girerdii	76	126	metabat_667	NOBIN	k127_1699734;k127_58229;k127_1808231;k127_215483;k127_276166;k127_3759902;k127_6517259;k127_1911907;k127_8807097;k127_6813065;k127_7973735;k127_6890188;k127_8533636;k127_8460026;k127_8478209	k87_7467548	-
tig00058558	17634	0.45	1.159	31.564	7.322	119.069	3.806	30.576	0.095	24	2	Bacteria	Firmicutes	Clostridiales	Ruminococcaceae	Ruminococcus	Ruminococcus sp. CAG:57	NOBIN	146	hic_224	NOBIN	k127_877575;k127_5531832;k127_4587732;k127_6194632;k127_1328960;k127_6759354;k127_8572497;k127_8872808	scaffold_287	3353001.scaffold00001
tig00058560	17269	0.5298	32.006	6.628	9.339	38.42	0.793	7.124	0.528	22	1	Bacteria	Bacteroidetes	Bacteroidales	Prevotellaceae	Prevotella	Prevotella sp. tf2-5	423	637	metabat_359	NOBIN	k127_1183549;k127_4564846;k127_4564846;k127_6557573;k127_2066550;k127_3381325;k127_4523131;k127_2066550;k127_7733418;k127_7902241	scaffold_378;scaffold_195	-
tig00058562	9142	0.3672	8.858	26.586	1.618	14.126	4.136	0.962	0.214	13	1	Bacteria	Firmicutes	Clostridiales	Eubacteriaceae	Eubacterium	[Eubacterium] cellulosolvens	NOBIN	98	hic_1168	NOBIN	k127_647533;k127_4950542;k127_3718695;k127_5205867;k127_3811358;k127_2214620;k127_2214620;k127_6987960;k127_7041151	-	3369871.scaffold00018
tig00058563	10805	0.2409	33.705	258.791	44.556	414.136	9.376	91.148	1.312	15	1	Bacteria	Firmicutes	Firmicutes-undef	Firmicutes-undef	Firmicutes-undef	Firmicutes bacterium CAG:822	NOBIN	765	hic_911	NOBIN	k127_4008146;k127_5360535;k127_297975;k127_5326507;k127_57089;k127_5348815;k127_4381539;k127_139098;k127_4040260;k127_2232011;k127_5138301;k127_7767399;k127_8828031;k127_6823450	scaffold_2162;scaffold_12747	-
tig00058566	15485	0.5304	130.857	36.745	27.199	379.736	89.954	0.579	0.113	15	2	Bacteria	Bacteria-undef	Bacteria-undef	Bacteria-undef	Bacteria-undef	bacterium F083	544	198	metabat_493	NOBIN	k127_1529587;k127_5818944;k127_400561;k127_5603975;k127_753346;k127_371219;k127_4106875;k127_6650652;k127_7354742;k127_7077058;k127_7917619;k127_8742654	scaffold_15;scaffold_102;scaffold_529;scaffold_7386	-
tig00058568	20438	0.323	64.092	161.234	14.594	146.886	44.37	1.871	0.09	35	1	Bacteria	Firmicutes	Clostridiales	Clostridiaceae	Clostridium	Clostridium sp. CAG:628	NOBIN	628	hic_759	NOBIN	k127_3125582;k127_5079502;k127_5430837;k127_3125582;k127_3760413;k127_3394283;k127_3033046;k127_1397461;k127_4309639;k127_1397461;k127_4309639;k127_2139298;k127_2139298;k127_5892200;k127_2139298;k127_8811780;k127_8811780;k127_7842569;k127_8647064;k127_8889481;k127_8647064;k127_8647064;k127_6914834;k127_7356697;k127_8189370;k127_8189370;k127_8189370	-	-
tig00058569	21542	0.5398	77.29	59.958	30.542	358.137	4.465	51.488	2.435	22	2	Bacteria	Bacteroidetes	Bacteroidales	Prevotellaceae	Prevotella	Prevotella intermedia	NOBIN	838	hic_992	NOBIN	k127_1872527;k127_2470254;k127_2838991;k127_5577176;k127_4577045;k127_3835472;k127_3055906;k127_3202023;k127_2906620;k127_3023298;k127_4218765;k127_7225511;k127_7162949;k127_7247136;k127_7725145;k127_6841466;k127_7214431;k127_7948716;k127_7906573	scaffold_26;scaffold_3932	3960633.scaffold00003
tig00058570	10946	0.4326	1.224	99.02	17.525	137.423	11.427	54.424	0.407	12	1	Bacteria	Bacteroidetes	Bacteroidales	Prevotellaceae	Prevotella	Prevotella sp. tf2-5	69	106	hic_076	NOBIN	k127_2955691;k127_3934525;k127_6277002;k127_350310;k127_609886;k127_557215;k127_4155193;k127_5151439;k127_5147193;k127_3792259;k127_6949774	scaffold_90	-
tig00058571	12757	0.5103	505.322	53.643	32.434	255.981	56.322	38.364	0.114	12	1	Bacteria	Fibrobacteres	Fibrobacterales	Fibrobacteraceae	Fibrobacter	Fibrobacter succinogenes	348	519	hic_638	NOBIN	k127_3066931;k127_788166;k127_2788120;k127_3045782;k127_8610954;k127_8293393;k127_6881700;k127_6891982	scaffold_5932;scaffold_2748;scaffold_1510	3642917.scaffold00003
tig00058577	17413	0.505	10.1	79.99	17.219	106.979	24.193	4.613	0.091	17	2	Bacteria	Bacteroidetes	Bacteroidales	Prevotellaceae	Prevotella	Prevotella sp. tf2-5	428	960	metabat_364	NOBIN	k127_2646181;k127_3317777;k127_164972;k127_3381454;k127_5064198;k127_3922969;k127_5012033;k127_3529663;k127_5779435;k127_874871;k127_251058;k127_1121861;k127_2339039;k127_60871;k127_859329;k127_435141;k127_1208145;k127_8261217;k127_8373053;k127_8839070;k127_7780496;k127_6842202;k127_7634241;k127_8919490;k127_8549273;k127_6668176;k127_7098906;k127_8130083;k127_7580694	scaffold_46230;scaffold_517;scaffold_541;scaffold_243;scaffold_2295;scaffold_82;scaffold_425	4309559.scaffold00041;3960811.scaffold00002;3960801.scaffold00004
tig00006893	17517	0.5191	13.218	71.511	21.389	146.159	23.871	9.633	5.025	18	2	Bacteria	Bacteroidetes	Bacteroidales	Prevotellaceae	Prevotella	Prevotella sp. tf2-5	271	583	hic_709	NOBIN	k127_124292;k127_80865;k127_5525577;k127_146413;k127_5764317;k127_2430711;k127_3706090;k127_2716594;k127_3863377;k127_3578667;k127_2305153;k127_8548060;k127_7147027;k127_7115645;k127_7413484;k127_8284461;k127_7208256	scaffold_334;scaffold_3882;k87_18687401;scaffold_233;k87_34728153;scaffold_1573	3969374.scaffold00001;3960801.scaffold00001;3960801.scaffold00007;3368446.scaffold00002;3960801.scaffold00007;3963053.scaffold00018
tig00006897	13163	0.5126	19.609	54.498	18.452	213.13	23.046	23.353	4.228	9	1	Bacteria	Bacteroidetes	Bacteroidales	Prevotellaceae	Prevotella	Prevotella sp. khp7	NOBIN	958	hic_1135	NOBIN	k127_23228;k127_134718;k127_1982637;k127_463764;k127_551993;k127_472489;k127_1078333;k127_5022334;k127_6934490;k127_7592606;k127_8005073;k127_8579702;k127_6925690;k127_7497929;k127_7794453;k127_6775404;k127_8386256	scaffold_345;scaffold_5850;scaffold_6548;scaffold_1572;scaffold_231	3755419.scaffold00002;3960811.scaffold00004;3966899.scaffold00002
tig00006909	75178	0.3565	1.55	78.346	2.209	33.509	2.208	2.904	0.544	114	1	Bacteria	Firmicutes	Clostridiales	Lachnospiraceae	Roseburia	Roseburia sp. 831b	174	131	metabat_082	NOBIN	k127_1194198;k127_107161;k127_2595044;k127_194579;k127_4897275;k127_4243414;k127_4243414;k127_5206284;k127_4897275;k127_786843;k127_786843;k127_1622463;k127_853220;k127_5942124;k127_460328;k127_3450555;k127_4953117;k127_2181433;k127_3628917;k127_2311212;k127_599722;k127_107161;k127_7687582;k127_8432207;k127_8876288;k127_8876390;k127_8329587;k127_7114266;k127_7207817;k127_7207817	scaffold_1258;NODE_8524_length_11234_cov_13.9227	3620051.scaffold00005
tig00006914	105128	0.3835	2.525	58.61	1.342	29.683	2.004	36.932	1.639	109	1	Bacteria	Firmicutes	Bacillales	Paenibacillaceae	Paenibacillus	Paenibacillus sp. MAEPY2	273	131	hic_208	NOBIN	k127_612550;k127_741745;k127_741745;k127_1057544;k127_2410932;k127_282828;k127_3015513;k127_1498324;k127_99910;k127_5927845;k127_2023935;k127_3544330;k127_1708790;k127_79243;k127_890044;k127_1268698;k127_3429220;k127_2036109;k127_3429220;k127_5098604;k127_1090541;k127_1090541;k127_3293514;k127_3856447;k127_3729028;k127_4404705;k127_5121459;k127_1084406;k127_1506081;k127_1232740;k127_2399032;k127_…	scaffold_1405;scaffold_843;scaffold_915;scaffold_915;scaffold_843;scaffold_1405	3396054.scaffold00011;3620909.scaffold00001;4304533.scaffold00003;3368506.scaffold00005;3620043.scaffold00004;3393325.scaffold00007
tig00006915	17387	0.4356	19.459	286.915	303.659	1931.194	43.666	76.093	20.909	23	2	Bacteria	Bacteria-undef	Bacteria-undef	Bacteria-undef	Bacteria-undef	bacterium P201	656	522	hic_642	NOBIN	k127_3418517;k127_3418517;k127_651251;k127_881222;k127_1112517;k127_1787237;k127_1035410;k127_1516400;k127_82024;k127_175543;k127_5651296;k127_342543;k127_2715393;k127_8891745;k127_7616842	scaffold_9638;scaffold_16366;scaffold_16366	4309559.scaffold00003;4309559.scaffold00003
tig00006917	7682	0.422	3.241	24.476	2.856	26.737	1.682	11.891	1.193	9	1	Bacteria	Bacteroidetes	Bacteroidales	Prevotellaceae	Prevotella	Prevotella sp. P5-92	102	362	hic_464	NOBIN	k127_3083329;k127_6474964;k127_3784861;k127_6412512;k127_1947286;k127_916859;k127_599369;k127_916859;k127_4898154;k127_7677887;k127_7476199;k127_8469673;k127_8469673	scaffold_3	-
tig00058579	13425	0.6117	10.49	12.911	15.4	123.578	2.219	2.607	0.167	10	2	Bacteria	Firmicutes	Clostridiales	Clostridiaceae	Clostridium	Clostridium sp. FS41	NOBIN	749	hic_893	NOBIN	k127_6595701;k127_5004773;k127_8705293	k87_42674087;k87_34127857	3962916.scaffold00010;3964186.scaffold00002
tig00058582	15682	0.4738	5.598	26.769	17.74	115.413	1.736	36.96	0.465	20	2	Bacteria	Firmicutes	Clostridiales	Lachnospiraceae	Lachnospiraceae-undef	Lachnospiraceae bacterium TWA4	429	53	metabat_365	NOBIN	k127_2687048;k127_2018425;k127_1668206;k127_299412;k127_157086;k127_4126635;k127_6804562;k127_7903341	scaffold_7058;scaffold_35095;scaffold_4401;scaffold_99449;scaffold_26191;scaffold_35095	-
tig00058584	11295	0.4988	7.5	35.116	41.942	286.39	7.185	32.513	0.262	13	1	Bacteria	Firmicutes	Clostridiales	Lachnospiraceae	Lachnospiraceae-undef	Lachnospiraceae bacterium KH1T2	NOBIN	339	hic_438	NOBIN	k127_344545;k127_1982555;k127_4346765;k127_2023264;k127_7444819;k127_7933712	scaffold_14543;scaffold_4053;scaffold_709;scaffold_5533	-
tig00058585	13738	0.5252	13.173	48.352	2.708	25.195	33.68	10.789	2.415	14	1	Bacteria	Bacteroidetes	Bacteroidales	Prevotellaceae	Paraprevotella	Paraprevotella clara CAG:116	NOBIN	119	hic_194	NOBIN	k127_5530309;k127_4772026;k127_6376248;k127_6376248;k127_6201982;k127_4772026;k127_6590359;k127_6376248;k127_3302415;k127_3302415;k127_5735445;k127_5101468;k127_8789241;k127_8291976;k127_8409331;k127_7633369;k127_8381192;k127_8381192;k127_7092605;k127_8593902	k87_29682986;scaffold_543;scaffold_211;scaffold_35	4300142.scaffold00003;3960811.scaffold00007
tig00058587	11527	0.5278	6.112	39.641	20.205	146.278	5.992	27.577	1.433	8	2	Bacteria	Bacteroidetes	Bacteroidales	Prevotellaceae	Prevotella	Prevotella sp. tf2-5	108	290	hic_384	NOBIN	k127_4210665;k127_4059731;k127_3331334;k127_5493259;k127_4622557;k127_383362;k127_6014997;k127_773456;k127_8572748;k127_7256317;k127_7894359;k127_8774939	scaffold_675;scaffold_35;scaffold_113;scaffold_943;scaffold_936;k87_10795657	3964077.scaffold00007;3368499.scaffold00012;3393462.scaffold00014
tig00058588	13340	0.3105	21.467	97.719	143.712	267.153	10.503	62.233	4.577	19	1	Bacteria	Spirochaetes	Brachyspirales	Brachyspiraceae	Brachyspira	Brachyspira sp. CAG:484	NOBIN	274	hic_366	NOBIN	k127_4095402;k127_99203;k127_4262435;k127_992013;k127_4854685;k127_2267258;k127_5049218;k127_1806357;k127_3494477;k127_1346866;k127_3882681;k127_5990096;k127_1911808;k127_8962573;k127_7339872;k127_7064037;k127_8852988;k127_6636816;k127_7826033;k127_6636816	NODE_72617_length_2101_cov_5.76637;scaffold_4023;scaffold_0;NODE_40128_length_3471_cov_5.43999;scaffold_588	-
tig00058590	15167	0.4841	52.773	20.624	5.872	95.391	3.017	8.899	0.29	12	2	Bacteria	Firmicutes	Clostridiales	Ruminococcaceae	Ruminococcaceae-undef	Ruminococcaceae bacterium	431	70	hic_850	NOBIN	k127_3174808;k127_7259369	scaffold_2771;scaffold_1536	3960639.scaffold00001;3620772.scaffold00005
tig00058592	8368	0.5425	14.258	36.132	16.267	259.436	5.125	13.992	2.482	11	2	Bacteria	Bacteroidetes	Bacteroidales	Prevotellaceae	Prevotella	Prevotella sp. tf2-5	277	556	hic_679	NOBIN	k127_2674539;k127_653518;k127_5308913;k127_6216108;k127_7961633;k127_8503491	scaffold_268	-
tig00058594	14098	0.5171	10.863	25.406	10.128	357.849	2.057	8.461	0.786	17	0	Bacteria	Bacteroidetes	Bacteroidales	Tannerellaceae	Parabacteroides	Parabacteroides sp. CAG:409	392	134	metabat_324	NOBIN	k127_2777225;k127_3254292;k127_2148841;k127_6278598;k127_3225943;k127_3077603;k127_7060831;k127_7056530;k127_6797837;k127_8964276	scaffold_2257	-
tig00058595	49720	0.6106	17.324	18.276	7.655	81.367	1.834	11.926	0.45	62	2	Bacteria	Synergistetes	Synergistales	Synergistaceae	Fretibacterium	Fretibacterium fastidiosum	343	166	hic_246	NOBIN	k127_3216898;k127_2410161;k127_2410161;k127_1433910;k127_1433910;k127_5072298;k127_662076;k127_841738;k127_7718985;k127_8581917;k127_7774871;k127_8902231;k127_6980338;k127_7718985;k127_8623898;k127_8623898	scaffold_289;scaffold_1537	-
tig00058597	14537	0.6353	58.668	102.064	19.005	355.056	9.861	10.19	0.245	17	1	Bacteria	Lentisphaerae	Lentisphaerae-undef	Lentisphaerae-undef	Lentisphaerae-undef	Lentisphaerae bacterium GWF2_49_21	632	882	hic_1041	NOBIN	k127_449879;k127_446763;k127_1679347;k127_6276441;k127_4685094;k127_6002518;k127_1543514;k127_2009558;k127_724718;k127_1908803;k127_4815197;k127_876078;k127_5352306;k127_8393317;k127_7939428;k127_6704122;k127_7713569;k127_7275265;k127_7641025;k127_7913162;k127_7144548;k127_7503527	scaffold_126;scaffold_1408;scaffold_126	-
tig00058599	16453	0.48	0.536	23.303	0.647	8.159	1.411	0.25	0.067	15	1	Bacteria	Bacteroidetes	Bacteroidales	Prevotellaceae	Prevotella	Prevotella sp. CAG:592	99	261	hic_352	NOBIN	k127_4163940;k127_6505721;k127_6147343;k127_2261730;k127_2905391;k127_8359515	-	-
tig00058600	20448	0.5434	4.213	24.218	16.378	664.932	1.366	554.484	80.472	20	2	Bacteria	Firmicutes	Clostridiales	Lachnospiraceae	Lachnospiraceae-undef	Lachnospiraceae bacterium A10	399	33	metabat_331	NOBIN	k127_337538;k127_7586139	scaffold_3385;scaffold_32396	-
tig00058602	24694	0.3974	1.201	46.723	3.636	97.655	3.94	14.024	2.858	21	2	Bacteria	Bacteroidetes	Bacteroidales	Prevotellaceae	Prevotella	Prevotella bryantii	619	167	metabat_576	metabat_576	k127_369064;k127_3046560;k127_303138;k127_2338532;k127_1329617;k127_78198;k127_4610788;k127_7771479	scaffold_1188;scaffold_1046;scaffold_88	4304392.scaffold00011;3960821.scaffold00008;4304392.scaffold00016
tig00058603	16120	0.4404	22.437	111.598	24.965	462.112	47.316	152.395	13.503	22	2	Bacteria	Bacteroidetes	Bacteroidales	Prevotellaceae	Prevotella	Prevotella ruminicola	218	1021	metabat_131	NOBIN	k127_6271123;k127_2444185;k127_2432918;k127_1399612;k127_6110236;k127_5639821;k127_2807093;k127_3736538;k127_2645775;k127_1106332;k127_8846522;k127_8245864;k127_8384453;k127_6973791;k127_7441772;k127_6812801;k127_7746446	scaffold_9625;scaffold_4550;scaffold_62;scaffold_10;scaffold_325	4300076.scaffold00004;3960821.scaffold00019;3368494.scaffold00003;4300076.scaffold00003
tig00058604	28193	0.5088	19.151	22.516	48.49	232.508	34.118	3.088	0.187	26	2	Bacteria	Firmicutes	Clostridiales	Clostridiaceae	Sarcina	Sarcina sp. DSM 11001	564	971	metabat_515	NOBIN	k127_2858319;k127_642079;k127_6041407;k127_6041407;k127_2858319;k127_642079;k127_3779750;k127_218139;k127_3405477;k127_1545145;k127_6829708;k127_6980360;k127_7931253	-	3776358.scaffold00008;3776358.scaffold00008
tig00058605	16764	0.4937	23.681	43.884	10.983	171.396	3.224	3.562	0.136	17	1	Bacteria	Firmicutes	Erysipelotrichales	Erysipelotrichaceae	Coprobacillus	Coprobacillus sp. CAG:826	313	593	metabat_237	NOBIN	k127_706972;k127_1467105;k127_188035;k127_32380;k127_6810638;k127_7321584;k127_8239554	scaffold_215	-
tig00058606	11470	0.6588	7.701	17.491	2.429	68.923	3.358	0.189	0.036	10	1	Bacteria	Bacteroidetes	Bacteroidales	Prevotellaceae	Prevotella	Prevotella sp. khp7	632	817	metabat_591	NOBIN	k127_5021922;k127_4233397;k127_1104357;k127_4477073;k127_7985799	-	-
tig00058607	9126	0.5947	56.705	16.41	4.656	89.527	6.121	4.71	1.875	4	2	Bacteria	Bacteroidetes	Bacteroidales	Bacteroidaceae	Bacteroides	Bacteroides sp. CAG:1060	NOBIN	446	hic_557	NOBIN	k127_2671605;k127_4480177;k127_4126516;k127_3951511;k127_4948384;k127_604101;k127_4974696;k127_6982708;k127_8265452;k127_8009628	scaffold_138;scaffold_516;scaffold_694	3960633.scaffold00004
tig00058609	4846	0.5419	18.75	25.495	19.559	209.894	5.683	18.791	1.185	7	2	Bacteria	Firmicutes	Clostridiales	Clostridiales-undef	Clostridiales-undef	Clostridiales bacterium	35	909	metabat_288	NOBIN	k127_5379453;k127_4891576;k127_4274055;k127_7171931	-	-
tig00058616	14825	0.4932	5.857	28.569	8.336	46.98	3.752	36.322	1.067	15	2	Bacteria	Firmicutes	Clostridiales	Lachnospiraceae	Butyrivibrio	Butyrivibrio proteoclasticus	436	21	hic_306	NOBIN	k127_2321001;k127_3462742;k127_3686306;k127_768151;k127_7566996;k127_8138544	scaffold_36	3368592.scaffold00007;3368592.scaffold00007;3368592.scaffold00012
tig00058617	20343	0.443	1.84	21.473	2.295	256.424	1.353	34.58	1.294	16	0	Bacteria	Firmicutes	Clostridiales	Lachnospiraceae	Lachnospiraceae-undef	Lachnospiraceae bacterium A10	437	388	metabat_374	NOBIN	k127_529495	NODE_179_length_67322_cov_18.8462	-
tig00058618	13659	0.4779	13.75	42.338	13.373	288.122	92.235	18.337	3.848	20	1	Bacteria	Bacteroidetes	Bacteroidales	Prevotellaceae	Prevotella	Prevotella sp. khp7	NOBIN	1031	hic_034	NOBIN	k127_1853132;k127_918762;k127_4421888;k127_5181475;k127_2284915;k127_4883041;k127_1551480;k127_1813300;k127_1240196;k127_158017;k127_3884111;k127_920725;k127_3794806;k127_2214336;k127_8676022;k127_7244194;k127_8564574;k127_8723514;k127_7024891;k127_7951548;k127_7411057;k127_8312427	scaffold_514	3368499.scaffold00004;4300076.scaffold00003;4300076.scaffold00002;3755419.scaffold00001;4300076.scaffold00001
tig00058619	7507	0.5211	0.063	95.157	14.525	137.098	0.203	28.803	28.341	8	1	Bacteria	Firmicutes	Clostridiales	Lachnospiraceae	Lachnospiraceae-undef	Lachnospiraceae bacterium XBB1006	440	1060	hic_066	NOBIN	k127_5187113;k127_2295092;k127_2152660;k127_4214255;k127_2995354;k127_2683985;k127_258922;k127_1979627;k127_1700035;k127_1472831;k127_1075664;k127_3065866;k127_337265;k127_6967189	scaffold_15122;scaffold_4849	-
tig00058621	14298	0.431	20.64	35.063	18.666	162.536	9.491	60.93	0.837	18	0	Bacteria	Firmicutes	Clostridiales	Ruminococcaceae	Ruminococcus	Ruminococcus flavefaciens	299	382	hic_486	NOBIN	k127_4286315;k127_5433529;k127_3695431;k127_5888597;k127_3119942;k127_2123267;k127_6858922;k127_7007989;k127_6978917	scaffold_751;scaffold_1460;scaffold_23574	3356387.scf7180000000012|quiver_dupTrim=1992;3611548.scaffold00001;3353043.scaffold00008
tig00058622	16142	0.387	16.516	24.817	60.705	509.845	1.485	1.064	0.141	20	0	Bacteria	Firmicutes	Clostridiales	Clostridiaceae	Clostridium	Clostridium sp. CAG:352	NOBIN	62	hic_761	NOBIN	k127_2773379;k127_105052;k127_8496291;k127_7362865	scaffold_1140;scaffold_3845	3619812.scaffold00058;3619812.scaffold00076
tig00058624	11658	0.5172	8.128	59.267	18.872	387.314	44.205	5.577	0.823	14	0	Bacteria	Bacteroidetes	Bacteroidales	Prevotellaceae	Prevotella	Prevotella sp. ne3005	327	690	metabat_252	NOBIN	k127_1186956;k127_3147303;k127_3718045;k127_4938670;k127_1192166;k127_5123886;k127_8187227;k127_7046915;k127_7702095;k127_8591137;k127_8221919;k127_8908544	scaffold_86	3960801.scaffold00001
tig00058626	19026	0.3812	0.919	45.63	4.488	20.634	4.281	10.869	0.081	24	1	Bacteria	Firmicutes	Clostridiales	Lachnospiraceae	Lachnospiraceae-undef	Lachnospiraceae bacterium NE2001	209	66	metabat_121	NOBIN	k127_318998;k127_4154134;k127_679310;k127_3158955;k127_2327265;k127_1460819;k127_4258860;k127_2531916;k127_1421203;k127_7259429	-	3369817.scaffold00006
tig00058627	7290	0.5672	74.718	75.063	60.222	450.367	4.867	19.174	0.245	9	2	Bacteria	Bacteroidetes	Bacteroidales	Tannerellaceae	Tannerella	Tannerella sp. CAG:51	597	50	hic_628	NOBIN	k127_4617119;k127_3388489;k127_5540283;k127_5722863;k127_7265023;k127_7482535;k127_6847082;k127_8930856	scaffold_182;scaffold_36	-
tig00058628	11430	0.4993	3.945	56.551	9.61	97.709	12.012	10.163	0.854	14	1	Bacteria	Bacteroidetes	Bacteroidales	Bacteroidales-undef	Bacteroidales-undef	Bacteroidales bacterium KHT7	NOBIN	84	hic_1005	NOBIN	k127_455974;k127_1034840;k127_4607839;k127_5198143;k127_6276591;k127_1034840;k127_6651173;k127_7620490;k127_6875281	k87_39292174;scaffold_1347	-
tig00058629	5976	0.6449	157.299	118.373	31.287	601.491	22.65	21.388	0.311	5	0	Bacteria	Planctomycetes	Planctomycetes-undef	Planctomycetes-undef	Planctomycetes-undef	Planctomycetes bacterium GWF2_41_51	206	79	hic_949	NOBIN	k127_4174679;k127_983365;k127_4598405;k127_3709641;k127_4827194;k127_7344239;k127_6686266	scaffold_15185	-
tig00058632	4266	0.4313	14.098	29.534	9.351	23.868	7.227	19.144	0.028	3	1	Bacteria	Firmicutes	Clostridiales	Ruminococcaceae	Drancourtella	Drancourtella sp. An177	NOBIN	619	hic_749	NOBIN	k127_2975935;k127_1974062;k127_1773584;k127_7335532;k127_7661215	-	3368645.scaffold00002
tig00058636	12553	0.5488	25.952	92.649	39.995	467.65	40.377	144.301	2.386	17	1	Bacteria	Bacteroidetes	Bacteroidales	Prevotellaceae	Prevotellaceae-undef	Prevotellaceae bacterium HUN156	NOBIN	570	hic_695	NOBIN	k127_943367;k127_6443104;k127_2584431;k127_2178576;k127_4240904;k127_5589633;k127_1620564;k127_6532060;k127_3971240;k127_5349110;k127_7209131;k127_6806709;k127_7244881;k127_7026244;k127_7997318;k127_8069413;k127_6814198;k127_7366510;k127_7579162;k127_7314967	scaffold_352;scaffold_576;k87_2699229;scaffold_37	3960811.scaffold00006;3368446.scaffold00008;3964077.scaffold00002;3969374.scaffold00008
tig00058639	13008	0.4639	2.65	14.083	2.592	34.564	1.819	1.346	0.366	9	1	Bacteria	Firmicutes	Clostridiales	Eubacteriaceae	Eubacterium	Eubacterium sp. CAG:603	NOBIN	374	hic_477	NOBIN	k127_1527545;k127_7045972	-	3623083.scaffold00035
tig00058640	17183	0.3322	7.462	68.659	20.07	65.638	6.769	18.919	2.349	21	2	Bacteria	Firmicutes	Clostridiales	Clostridiaceae	Clostridium	Clostridium sp. CAG:813	29	148	metabat_221	NOBIN	k127_233865;k127_1470366;k127_3651111;k127_1601987;k127_2580229;k127_2938977;k127_6277573;k127_2062025;k127_1632067;k127_1218177;k127_7131422;k127_7739445;k127_6803823;k127_6710658;k127_8330942	NODE_1525_length_29293_cov_10.9078;NODE_19992_length_6070_cov_9.76509;scaffold_71	-
tig00058641	12604	0.512	218.97	89.065	28.086	618.02	26.008	35.026	24.267	18	2	Bacteria	Bacteroidetes	Bacteroidales	Porphyromonadaceae	Porphyromonadaceae-undef	Porphyromonadaceae bacterium CG2_30_38_12	NOBIN	162	hic_242	NOBIN	k127_1759758;k127_4402698;k127_4854160;k127_3910613;k127_3564619;k127_2137088;k127_5725280;k127_3979117;k127_171171;k127_4683892;k127_250189;k127_6931439;k127_7668174;k127_7482449;k127_6735733;k127_7091266	scaffold_8;scaffold_5	3963943.scaffold00006
tig00058643	8637	0.4557	19.626	58.457	143.017	756.597	35.388	156.411	28.314	11	1	Bacteria	Bacteroidetes	Bacteroidales	Prevotellaceae	Prevotella	Prevotella sp. tc2-28	NOBIN	119	hic_194	NOBIN	k127_4920841;k127_892452;k127_6059220;k127_2353796;k127_5094412;k127_4501457;k127_608490;k127_2183886;k127_8128570;k127_7023877	scaffold_16811;scaffold_67;scaffold_17456;scaffold_21;scaffold_1680	3969374.scaffold00004
tig00058645	15801	0.3198	0.594	20.795	0.743	12.826	3.241	1.683	0.077	24	1	Bacteria	Spirochaetes	Spirochaetales	Spirochaetaceae	Treponema	Treponema bryantii	NOBIN	148	hic_226	NOBIN	k127_1077834;k127_1077834;k127_8111512;k127_7007975;k127_8584323	-	-
tig00058646	22272	0.4699	1.046	8.803	1.231	20.218	1.712	0.421	0.078	28	0	Bacteria	Firmicutes	Clostridiales	Lachnospiraceae	Lachnospiraceae-undef	Lachnospiraceae bacterium NE2001	NOBIN	362	hic_464	NOBIN	k127_1871121;k127_3091322;k127_6544180;k127_6414932;k127_3858603;k127_2623028;k127_8056489;k127_8327547	-	-
tig00058649	22104	0.5487	5.783	35.279	6.312	77.099	4.568	13.681	0.585	18	0	Bacteria	Bacteroidetes	Bacteroidales	Prevotellaceae	Prevotella	Prevotella ruminicola	334	149	hic_227	NOBIN	k127_2340527;k127_2179578;k127_2441554;k127_1729310;k127_2514332;k127_2259149;k127_3525644;k127_5752942;k127_714898;k127_3036746;k127_3107828;k127_217389;k127_6687312;k127_8007994;k127_6965140;k127_6978707;k127_6720158;k127_7624260	scaffold_8;scaffold_19;scaffold_104	-
tig00058652	9444	0.4539	29.999	55.976	80.023	1004.405	11.45	81.545	14.572	8	2	Bacteria	Firmicutes	Clostridiales	Ruminococcaceae	Drancourtella	Drancourtella sp. An177	315	474	metabat_239	NOBIN	k127_1709587;k127_4478571;k127_3964122;k127_5532829;k127_5454915;k127_5629134;k127_5986235;k127_8870142;k127_6757822;k127_7905542;k127_7268081	scaffold_1565;k87_13836264;NODE_52225_length_2785_cov_42.9597;scaffold_15402	2917024.scaffold00004;2918123.scaffold00023
tig00058653	17287	0.4978	332.236	48.967	30.372	232.07	42.979	31.04	0.064	17	1	Bacteria	Fibrobacteres	Fibrobacterales	Fibrobacteraceae	Fibrobacter	Fibrobacter succinogenes	348	732	metabat_275	NOBIN	k127_4876000;k127_565997;k127_3395778;k127_3587915;k127_70235;k127_2120788;k127_2147744;k127_4005872;k127_4905720;k127_4993820;k127_2659799;k127_30676;k127_1244779;k127_1441785;k127_4967781;k127_5306094;k127_6974583;k127_7609751;k127_8270762;k127_7841531;k127_7865954;k127_6838900	scaffold_8813;scaffold_17480;scaffold_14733;scaffold_109;scaffold_220;scaffold_14733	3642917.scaffold00002;3642917.scaffold00003;3642917.scaffold00002
tig00058660	14627	0.3561	0.62	23.175	24.685	300.702	2.579	96.889	23.116	14	1	Bacteria	Bacteroidetes	Bacteroidales	Prevotellaceae	Prevotella	Prevotella sp. CAG:604	NOBIN	647	hic_780	NOBIN	k127_5085224;k127_185855;k127_47031;k127_3145757;k127_4863513;k127_758229;k127_7096452;k127_7151101	-	-
tig00035209	22342	0.5897	38.388	131.739	20.492	193.096	9.735	17.583	0.212	19	1	Bacteria	Bacteria-undef	Bacteria-undef	Bacteria-undef	Bacteria-undef	bacterium F083	199	934	hic_1107	NOBIN	k127_4951577;k127_3437667;k127_6245925;k127_2312643;k127_593733;k127_3956295;k127_1156810;k127_1260547;k127_2386724;k127_2286831;k127_632884;k127_1130145;k127_6391793;k127_2626642;k127_2612284;k127_4761726;k127_438291;k127_4679250;k127_8743126;k127_8935347;k127_7436790;k127_8800141;k127_7303612;k127_7436790;k127_7637342;k127_7375368;k127_7246930;k127_7501551;k127_8737894	scaffold_39;scaffold_122;scaffold_122;scaffold_122;scaffold_122;k87_4880741;scaffold_210;scaffold_243	-
tig00035212	30547	0.5481	2.737	44.824	3.152	32.41	2.027	2.411	0.148	11	0	Bacteria	Bacteria-undef	Bacteria-undef	Bacteria-undef	Bacteria-undef	bacterium F083	NOBIN	39	hic_505	NOBIN	k127_1370411;k127_1831533;k127_4101511;k127_3496209;k127_1268994;k127_1448690;k127_2072992;k127_6420767;k127_1370411;k127_1370411;k127_1542724;k127_6741389;k127_8932739;k127_7880395	-	-
tig00035216	32715	0.5313	0.322	3.71	1.746	27.02	0.53	11.938	17.077	63	2	Bacteria	Firmicutes	Erysipelotrichales	Erysipelotrichaceae	Solobacterium	Solobacterium moorei	130	36	hic_472	NOBIN	k127_4127075;k127_4127075;k127_4127075;k127_4127075	NODE_23881_length_5297_cov_5.91988;NODE_23881_length_5297_cov_5.91988;NODE_23881_length_5297_cov_5.91988;NODE_27840_length_4685_cov_5.97883;NODE_27840_length_4685_cov_5.97883;NODE_27840_length_4685_cov_5.97883;NODE_27840_length_4685_cov_5.97883;NODE_23881_length_5297_cov_5.91988	3397174.scaffold00002;3397174.scaffold00002;3397174.scaffold00002
tig00035217	8530	0.4571	9.712	98.411	10.745	84.498	11.091	17.709	1.107	12	2	Bacteria	Bacteroidetes	Bacteroidales	Tannerellaceae	Parabacteroides	Parabacteroides goldsteinii	NOBIN	80	hic_961	NOBIN	k127_14170;k127_2296522;k127_231658;k127_137159;k127_4578564;k127_2954225;k127_1032118;k127_3181034;k127_3741075;k127_1493172;k127_1686801;k127_478646;k127_7402963;k127_8437707;k127_8032923;k127_6808441;k127_7577206;k127_7847710;k127_7768653;k127_6945250	scaffold_128;scaffold_82	3962893.scaffold00001;4309559.scaffold00003
tig00035222	25902	0.4652	2.97	28.814	30.983	21.633	5.589	1.074	0.176	21	1	Bacteria	Bacteroidetes	Bacteroidales	Bacteroidaceae	Bacteroides	Bacteroides sp. 43_108	261	118	metabat_179	NOBIN	k127_3238244;k127_3024389;k127_3013867;k127_6653808;k127_8055842	-	3613049.scaffold00001
tig00035223	22300	0.6624	31.555	56.229	5.944	148.194	3.676	2.52	0.063	21	1	Bacteria	Lentisphaerae	Lentisphaerae-undef	Lentisphaerae-undef	Lentisphaerae-undef	Lentisphaerae bacterium RIFOXYC12_FULL_60_16	632	1075	metabat_591	NOBIN	k127_1869950;k127_1448624;k127_974885;k127_584188;k127_2794480;k127_3786427;k127_3390203;k127_4084910;k127_6190872;k127_5488532;k127_4786445;k127_3708972;k127_79639;k127_3375118;k127_1235846;k127_745798;k127_6686266;k127_8578262;k127_8486880;k127_6888602;k127_7218265;k127_7652342;k127_8239247;k127_7122505;k127_8666497;k127_6667238;k127_8454678;k127_6694043	scaffold_15185;scaffold_339;scaffold_302;scaffold_11346;scaffold_7807;scaffold_2899;scaffold_910;scaffold_311;scaffold_871;scaffold_18257	-
tig00035224	9293	0.4522	66.67	64.378	9.686	79.451	6.482	47.582	0.614	16	2	Bacteria	Firmicutes	Clostridiales	Lachnospiraceae	Lachnospiraceae-undef	Lachnospiraceae bacterium XPB1003	470	629	hic_760	NOBIN	k127_202507;k127_2787046;k127_4872220;k127_1500603;k127_1445142;k127_2432747;k127_3116254;k127_6398191;k127_435079;k127_6705243;k127_8309465;k127_8328333;k127_7872650;k127_7744846;k127_8337287	scaffold_1734;k87_48964560;scaffold_1734	3622902.scaffold00006;3964017.scaffold00012;3623110.scaffold00019;3368474.scaffold00010
tig00035226	26174	0.27	43.4	226.848	62.757	584.055	40.136	51.33	3.891	29	2	Bacteria	Firmicutes	Clostridiales	Clostridiaceae	Clostridium	Clostridium sp. CAG:470	512	41	hic_528	NOBIN	k127_2336736;k127_8921718;k127_8511541;k127_7369532;k127_6924705	k87_36056120;scaffold_3322	3614430.scaffold00010;3622902.scaffold00005;3614430.scaffold00001;3964084.scaffold00039
tig00035227	14723	0.4802	18.421	74.156	31.218	229.34	27.425	17.292	0.953	14	1	Bacteria	Bacteroidetes	Bacteroidales	Prevotellaceae	Prevotella	Prevotella sp. tc2-28	271	18	hic_272	hic_272	k127_1827352;k127_4521712;k127_5656293;k127_3795950;k127_2622326;k127_6220834;k127_4521712;k127_5870480;k127_286488;k127_5541669;k127_5546137;k127_4775309;k127_4374903;k127_6316160;k127_4156280;k127_5421295;k127_1698508;k127_7442138;k127_8357081;k127_6969252;k127_6814201;k127_7872391;k127_6736939;k127_7392767;k127_7280442	scaffold_1940;scaffold_732;scaffold_311;scaffold_531;k87_31558392;scaffold_1035	3960801.scaffold00003
tig00035229	27314	0.5065	21.773	58.3	6.17	187.52	4.785	3.333	0.13	21	0	Bacteria	Bacteria-undef	Bacteria-undef	Bacteria-undef	Bacteria-undef	bacterium F083	362	888	metabat_291	NOBIN	k127_183881;k127_343658;k127_2815912;k127_2705912;k127_2465303;k127_650412;k127_5747754;k127_3396783;k127_1492702;k127_8839928;k127_8496157;k127_8428827;k127_7481552;k127_7481552;k127_6974912	scaffold_271;scaffold_218	-
tig00058663	15747	0.5224	28.496	63.723	76.044	930.587	97.889	21.026	4.407	16	2	Bacteria	Bacteroidetes	Bacteroidales	Prevotellaceae	Prevotella	Prevotella aff. ruminicola Tc2-24	27	760	hic_906	NOBIN	k127_995360;k127_2893105;k127_1498676;k127_5217709;k127_891829;k127_1208758;k127_3559424;k127_3026364;k127_3267398;k127_1309626;k127_3496414;k127_8321547;k127_8767663;k127_8570469;k127_7428048;k127_7910257;k127_7243454;k127_7593280;k127_8318913;k127_7931604;k127_6689322;k127_8764633	scaffold_598;scaffold_59061;scaffold_405	3960801.scaffold00007;3442737.scaffold00004;3960785.scaffold00004;3964077.scaffold00002
tig00058665	3775	0.3923	59.74	102.121	20.182	147.832	5.415	106.425	0.761	7	0	Bacteria	Spirochaetes	Spirochaetales	Spirochaetaceae	Treponema	Treponema porcinum	145	744	hic_888	NOBIN	k127_5084797;k127_22321;k127_3086486;k127_1807421;k127_2068811;k127_4144045;k127_6735110;k127_8787474;k127_7363109	scaffold_123;scaffold_13	3368462.scaffold00005;2915297.scaffold00007
tig00058666	17056	0.6064	2.622	5.511	0.8	16.612	1.082	0.484	0.294	27	1	Bacteria	Firmicutes	Clostridiales	Lachnospiraceae	Anaerostipes	Anaerostipes sp. 992a	NOBIN	455	hic_567	NOBIN	k127_1697356;k127_1465029;k127_5654950;k127_5756045;k127_3514818;k127_885781	-	-
tig00058669	12320	0.4066	0.62	20.37	1.224	55.182	1.128	4.924	0.354	15	2	Bacteria	Firmicutes	Clostridiales	Clostridiaceae	Clostridium	Clostridium sp. CAG:288	322	NOBIN	metabat_247	NOBIN	k127_1745416;k127_1745416;k127_2738827;k127_2738827;k127_7614667;k127_7614667	scaffold_28519;scaffold_16078;scaffold_11509;scaffold_11509;scaffold_16078	-
tig00058670	18778	0.4502	7.792	20.897	6.504	98.539	4.065	2.802	0.055	25	2	Bacteria	Candidatus Saccharibacteria	Candidatus Saccharibacteria-undef	Candidatus Saccharibacteria-undef	Candidatus Saccharimonas	Candidatus Saccharimonas aalborgensis	NOBIN	384	hic_488	NOBIN	k127_1746484;k127_3560596;k127_251046;k127_5357143;k127_2533877;k127_2054502;k127_4366932;k127_856224;k127_59839;k127_611595;k127_4944181;k127_7271171;k127_7130813;k127_7963369;k127_8301306;k127_8879409;k127_6997933;k127_7838180;k127_6962677	scaffold_333	3984221.scaffold00008
tig00058671	13596	0.5063	75.861	31.991	44.733	499.151	11.999	9.058	1.525	14	2	Bacteria	Bacteria-undef	Bacteria-undef	Bacteria-undef	Bacteria-undef	bacterium F083	NOBIN	958	hic_1135	NOBIN	k127_6078567;k127_6112256;k127_4755722;k127_6545737;k127_5476589;k127_6062397;k127_2414176;k127_3446071;k127_8533510;k127_8934170;k127_6771647;k127_8941993	scaffold_4719;scaffold_243;scaffold_263;scaffold_9565;scaffold_256	3964199.scaffold00046
tig00058673	17372	0.4008	2.518	20.069	1.939	23.628	6.128	0.526	0.875	23	1	Bacteria	Firmicutes	Clostridiales	Lachnospiraceae	Lachnospiraceae-undef	Lachnospiraceae bacterium G41	444	542	hic_664	NOBIN	k127_865146;k127_865146	-	2916478.scaffold00002
tig00058674	17418	0.4347	22.188	32.032	6.8	68.053	10.443	7.147	0.58	21	2	Bacteria	Firmicutes	Clostridiales	Lachnospiraceae	Lachnospiraceae-undef	Lachnospiraceae bacterium NE2001	NOBIN	266	hic_357	NOBIN	k127_5746768;k127_2197416;k127_1466884;k127_3956268;k127_2840390;k127_6239768;k127_2019947;k127_4379091;k127_3525202;k127_891960;k127_8175248;k127_8175248;k127_8596836;k127_8054931;k127_7945780;k127_7347423	k87_5695050;scaffold_54	2916468.scaffold00019;3368592.scaffold00008;3444635.scaffold00032;4309573.scaffold00054;3368632.scaffold00003
tig00058680	12583	0.4806	10.453	41.345	8.87	156.522	1.554	49.372	11.647	11	1	Bacteria	Bacteroidetes	Bacteroidales	Prevotellaceae	Prevotella	Prevotella sp. tf2-5	246	355	metabat_162	metabat_162	k127_4562415;k127_2641018;k127_1230083;k127_2843571;k127_1548567;k127_6412479;k127_5870990;k127_4914761;k127_8008873;k127_8490708;k127_8183364;k127_6865218;k127_7358194;k127_8646915;k127_8338057;k127_7416027	scaffold_630	3969374.scaffold00006;3960811.scaffold00009
tig00058682	15977	0.5333	41.028	44.97	4.426	28.37	1.372	4.787	2.163	18	0	Eukaryota	Nematoda	Spirurida	Onchocercidae	Elaeophora	Elaeophora elaphi	NOBIN	225	hic_312	NOBIN	k127_1731251;k127_2464932;k127_3106433;k127_4951815;k127_3582248;k127_5551026;k127_1462478;k127_6079783;k127_7502576	scaffold_2172	-
tig00058684	9175	0.4116	39.363	45.14	16.819	68.919	4.888	46.333	1.092	11	1	Bacteria	Firmicutes	Clostridiales	Lachnospiraceae	Butyrivibrio	Butyrivibrio sp. INlla14	NOBIN	426	hic_535	NOBIN	k127_2122063;k127_300337;k127_4823670;k127_3199396;k127_8364093;k127_7290219;k127_7358073;k127_8700154;k127_7474108;k127_7231630	-	2915297.scaffold00007;3368462.scaffold00005;3368462.scaffold00005
tig00058685	6211	0.527	209.067	43.024	46.264	576.354	117.807	0.809	0.191	5	2	Bacteria	Bacteria-undef	Bacteria-undef	Bacteria-undef	Bacteria-undef	bacterium F083	544	299	metabat_493	NOBIN	k127_3185015;k127_6411394;k127_6225947;k127_6757668	-	3960633.scaffold00001
tig00058687	19709	0.5864	10.48	78.657	10.482	143.019	21.649	14.615	8.365	14	1	Bacteria	Bacteroidetes	Bacteroidales	Prevotellaceae	Prevotella	Prevotella sp. BP1-145	137	59	metabat_041	NOBIN	k127_3250854;k127_5894415;k127_1765492;k127_4835454;k127_6283013;k127_6196218;k127_1466021;k127_857693;k127_2114199;k127_8755741;k127_7073524;k127_6655431;k127_8150355;k127_8855063;k127_8113403;k127_6895750;k127_8843077;k127_6902436;k127_6888845;k127_8529446	scaffold_136;scaffold_91;scaffold_2242;scaffold_737	3368446.scaffold00004
tig00058688	10592	0.4724	2.959	14.799	3.267	30.449	8.049	5.199	0.491	11	2	Bacteria	Bacteroidetes	Bacteroidales	Prevotellaceae	Prevotella	Prevotella ruminicola	NOBIN	711	hic_852	NOBIN	k127_2185037;k127_3719332;k127_5589738;k127_3604325;k127_3304033;k127_1973398;k127_8676022;k127_6836037	scaffold_955	-
tig00058690	14567	0.4742	2.329	39.363	3.488	31.643	4.5	3.174	0.342	14	1	Bacteria	Bacteroidetes	Bacteroidales	Prevotellaceae	Prevotella	Prevotella ruminicola	654	715	metabat_615	NOBIN	k127_5343813;k127_543986;k127_6127825;k127_1497524;k127_6074297;k127_1497524;k127_2087565;k127_2087565;k127_7411573;k127_7411573;k127_7760584	scaffold_275;scaffold_275;scaffold_57525	-
tig00058691	10982	0.5146	58.797	38.672	25.312	263.671	3.207	35.201	2.698	11	0	Bacteria	Bacteroidetes	Bacteroidales	Prevotellaceae	Prevotella	Prevotella sp. CAG:279	NOBIN	50	hic_628	NOBIN	k127_5168193;k127_5168193;k127_2935731;k127_748478;k127_181237;k127_1620311;k127_6611196;k127_5050532;k127_6611196;k127_1170591;k127_6761082;k127_6796559;k127_8107482;k127_8846638;k127_8963209;k127_8201445;k127_7269352;k127_7503820;k127_6890733	scaffold_606;scaffold_2;scaffold_79;scaffold_300	3960801.scaffold00013
tig00058694	13368	0.5212	33.705	49.788	6.977	105.617	3.209	122.171	42.397	10	1	Bacteria	Bacteroidetes	Flavobacteriales	Flavobacteriaceae	Chryseobacterium	Chryseobacterium gallinarum	NOBIN	309	hic_405	NOBIN	k127_158257;k127_1502674;k127_157558;k127_951537;k127_366979;k127_2861933;k127_8762941;k127_6714618;k127_8050574	scaffold_726;scaffold_29;scaffold_2426;k87_18577088;scaffold_18188	4309689.scaffold00008;4309680.scaffold00049
tig00058697	20106	0.4048	1.497	16.499	3.573	12.778	2.957	2.644	0.121	13	2	Bacteria	Firmicutes	Clostridiales	Ruminococcaceae	Ruminococcus	Ruminococcus sp. 37_24	641	65	metabat_601	NOBIN	k127_3657851;k127_6056909;k127_4591636;k127_4207156	scaffold_780	3298477.scf7180000000020|quiver;3298477.scf7180000000020|quiver
tig00058698	12690	0.5439	56.515	56.665	9.928	85.028	8.858	11.584	0.285	13	2	Bacteria	Bacteria-undef	Bacteria-undef	Bacteria-undef	Bacteria-undef	bacterium F083	650	528	metabat_611	NOBIN	k127_40183;k127_34027;k127_87514;k127_1011940;k127_1303957;k127_4559217;k127_2391584;k127_4173370;k127_5017084;k127_7024010;k127_7506791;k127_8746198;k127_8721269;k127_8163150;k127_8261646;k127_7330030;k127_8728342;k127_8763209;k127_7864724;k127_7954596	scaffold_99;scaffold_488;scaffold_28816;scaffold_190;scaffold_141;scaffold_99;scaffold_2416	3960633.scaffold00002
tig00058699	5705	0.5418	9.894	23.216	5.913	87.093	1.938	8.135	0.077	7	0	Bacteria	Bacteroidetes	Bacteroidales	Prevotellaceae	Prevotella	Prevotella aff. ruminicola Tc2-24	360	846	metabat_289	NOBIN	k127_5570023;k127_5911907;k127_2226873;k127_8493092;k127_7768535	scaffold_182;scaffold_2715;scaffold_6022;scaffold_2350	-
tig00058700	14377	0.518	2.115	6.578	7.496	72.33	6.562	0.822	0.157	22	1	Bacteria	Firmicutes	Clostridiales	Clostridiales-undef	Clostridiales-undef	Clostridiales bacterium 41_12_two_minus	449	551	metabat_387	NOBIN	k127_4828975;k127_2012173;k127_1643339;k127_3347108	k87_59477552	-
tig00058702	7465	0.4813	10.381	59.41	12.037	368.56	29.885	47.903	10.581	8	2	Bacteria	Bacteroidetes	Bacteroidales	Prevotellaceae	Prevotella	Prevotella ruminicola	595	108	hic_098	NOBIN	k127_3888758;k127_267987;k127_760795;k127_4742588;k127_8138573;k127_7374513	scaffold_751	4300076.scaffold00008
tig00058704	17974	0.4795	10.553	28.698	81.669	484.924	34.561	32.256	2.235	16	1	Bacteria	Bacteroidetes	Bacteroidales	Bacteroidaceae	Bacteroides	Bacteroides sp. 43_108	328	263	hic_354	NOBIN	k127_1209790;k127_1948264;k127_5248404;k127_8513506;k127_7807453;k127_7126612	scaffold_228	3613049.scaffold00005
tig00058705	9333	0.5136	9.791	24.374	6.576	95.087	11.79	8.198	5.549	8	1	Bacteria	Bacteroidetes	Bacteroidales	Prevotellaceae	Prevotella	Prevotella sp. tc2-28	NOBIN	836	hic_990	NOBIN	k127_3202988;k127_4235426;k127_5575721;k127_2971011;k127_8373021;k127_7997533;k127_8032657;k127_8918620;k127_7983242;k127_7954864;k127_7151285	scaffold_309	3613049.scaffold00001;3963943.scaffold00018
tig00058706	18218	0.5015	13.229	40.003	2.408	40.745	7.941	2.445	0.225	12	2	Bacteria	Bacteroidetes	Bacteroidales	Prevotellaceae	Prevotella	Prevotella ruminicola	298	160	hic_240	NOBIN	k127_1223019;k127_3758077;k127_8335148;k127_7752653	scaffold_282;k87_48457039;scaffold_41855	3960801.scaffold00003
tig00058707	18125	0.5397	15.603	27.845	5.313	103.507	12.612	9.245	1.691	16	2	Bacteria	Bacteroidetes	Bacteroidales	Prevotellaceae	Prevotella	Prevotella aff. ruminicola Tc2-24	368	114	hic_165	NOBIN	k127_4220359;k127_435220;k127_5034764;k127_8034856;k127_8221240;k127_7046741;k127_8870465;k127_7236196;k127_7603201;k127_7122940;k127_8128268;k127_6801570;k127_7359134;k127_7485645;k127_6999298	k87_1977485;k87_24623902;scaffold_1682	3368494.scaffold00008;3960801.scaffold00004
tig00058710	32390	0.4895	7.45	13.958	5.796	150.154	11.297	6.948	0.988	49	0	Bacteria	Firmicutes	Clostridiales	Ruminococcaceae	Ruminococcaceae-undef	Ruminococcaceae bacterium KH2T8	NOBIN	262	hic_353	NOBIN	k127_5893815;k127_363022;k127_6014481;k127_5866155;k127_2072023;k127_6014481;k127_363022;k127_3664493;k127_4741064;k127_4293536;k127_4293536;k127_4741064;k127_4293536;k127_3664493;k127_1556886;k127_5473841;k127_6888195;k127_6936059;k127_8199943;k127_6936059;k127_7053594;k127_7053594;k127_6936059;k127_8746270;k127_8746288;k127_7053594;k127_8002933	scaffold_981;scaffold_981;scaffold_981;scaffold_981	4300061.scaffold00004;4300061.scaffold00004;4300061.scaffold00004;2917054.scaffold00020
tig00058711	19861	0.4287	28.685	29.39	5.972	49.982	12.913	5.771	0.109	24	2	Bacteria	Candidatus Saccharibacteria	Candidatus Saccharibacteria-undef	Candidatus Saccharibacteria-undef	Candidatus Saccharibacteria-undef	Candidatus Saccharibacteria bacterium RAAC3_TM7_1	452	265	hic_356	NOBIN	k127_2700228;k127_2013679;k127_2957711;k127_2378949;k127_2926362;k127_1332760;k127_2029245;k127_8725058;k127_7747293;k127_7886299	-	-
tig00058712	17493	0.5243	18.449	101.182	64.581	1164.552	54.057	154.169	3.017	15	1	Bacteria	Bacteroidetes	Bacteroidales	Prevotellaceae	Prevotella	Prevotella sp. khp7	410	442	metabat_345	metabat_345	k127_1244906;k127_2356995;k127_2336360;k127_2009950;k127_3839725;k127_40465;k127_2634044;k127_6605581;k127_5112489;k127_2551800;k127_2715011;k127_5299895;k127_3478804;k127_2097366;k127_6759183;k127_8515710;k127_7542064;k127_7567410;k127_8071107;k127_7308354;k127_7422912;k127_8431956;k127_7044778;k127_8840197;k127_7095815;k127_7608917;k127_7992983;k127_7373277	scaffold_49	3442737.scaffold00003;4300076.scaffold00001
tig00058716	8067	0.5205	8.75	13.44	67.548	719.813	2.059	5.28	0.653	11	1	Bacteria	Firmicutes	Clostridiales	Ruminococcaceae	Ruminococcaceae-undef	Ruminococcaceae bacterium P7	NOBIN	254	hic_344	NOBIN	k127_5263886;k127_2325420;k127_4398467;k127_3643516	scaffold_4569	3619812.scaffold00002
tig00058717	26508	0.517	209.902	128.024	35.874	534.751	33.929	33.915	34.373	26	1	Bacteria	Bacteroidetes	Bacteroidales	Bacteroidales-undef	Bacteroidales-undef	Bacteroidales bacterium KHT7	433	75	hic_905	NOBIN	k127_697425;k127_3534485;k127_1150852;k127_628300;k127_8868945;k127_6938493;k127_7206062;k127_7421384;k127_7334914;k127_8502125;k127_7961920;k127_7091266;k127_8740837;k127_7655969;k127_8941588;k127_8837989;k127_6884864;k127_7414765;k127_7299396;k127_8414528;k127_8470167;k127_7074147;k127_7011947;k127_8929261;k127_6915005	scaffold_2954;scaffold_130;scaffold_163	3613049.scaffold00006
tig00058718	17715	0.4817	18.441	27.136	16.56	151.174	6.796	13.827	0.955	21	1	Bacteria	Bacteroidetes	Bacteroidales	Bacteroidaceae	Bacteroides	Bacteroides sp. CAG:598	294	297	metabat_215	NOBIN	k127_1043822;k127_4523938;k127_4708751;k127_3796559;k127_4747274;k127_4360918;k127_2611570;k127_7616282;k127_8719615;k127_6997850;k127_7484540;k127_7859219;k127_8547471;k127_7490655;k127_8734248;k127_8720451;k127_7666633	scaffold_9240;scaffold_61792;scaffold_219;scaffold_4796;scaffold_2950;scaffold_123;scaffold_4530	3368446.scaffold00003
tig00058724	15174	0.5601	87.894	20.547	8.299	208.68	15.315	24.981	0.682	23	2	Bacteria	Bacteroidetes	Bacteroidales	Paludibacteraceae	Paludibacter	Paludibacter propionicigenes	NOBIN	242	hic_331	NOBIN	k127_1968765;k127_4792345;k127_4792345;k127_1968765;k127_4362814;k127_4362814;k127_1533363;k127_1533363;k127_8273292;k127_8586753;k127_7883539;k127_8969249	-	2917430.scaffold00013
tig00058726	10913	0.4694	23.978	44.129	13.256	40.475	2.352	63.301	0.142	18	0	Bacteria	Spirochaetes	Spirochaetales	Spirochaetaceae	Treponema	Treponema saccharophilum	486	412	hic_520	NOBIN	k127_1139865;k127_40951;k127_1444936;k127_6077083;k127_6699345;k127_8912488;k127_6985897;k127_8274847	-	2915297.scaffold00015;3758142.scaffold00003
tig00058729	14550	0.6089	201.293	45.61	55.73	961.938	12.205	34.645	1.028	22	1	Bacteria	Firmicutes	Firmicutes-undef	Firmicutes-undef	Firmicutes-undef	Firmicutes bacterium CAG:56	455	433	metabat_394	NOBIN	k127_435035;k127_204412;k127_5338192;k127_1395479;k127_5879058;k127_5105197;k127_3714411;k127_5540739;k127_6943831;k127_8812464;k127_8334588;k127_7819100;k127_8904688;k127_8058521;k127_8923739	scaffold_3175;scaffold_679;scaffold_1747	-
tig00058730	29919	0.4639	1.731	32.414	137.795	1975.278	1.11	864.837	641.405	28	1	Bacteria	Bacteroidetes	Bacteroidales	Prevotellaceae	Prevotella	Prevotella dentalis	NOBIN	69	hic_838	NOBIN	k127_1708003;k127_1708003;k127_4290199;k127_387843;k127_1322340;k127_4674629;k127_7315763;k127_8947263;k127_8136691;k127_7967540;k127_8797913;k127_7967540;k127_8136691;k127_8947263;k127_6839988;k127_8119247;k127_7675671;k127_8764615	scaffold_67418;scaffold_506;scaffold_506;scaffold_325	3761204.scaffold00003;3960785.scaffold00005
tig00058731	13431	0.4624	6.299	43.388	2.884	33.732	4.918	1.399	0.098	14	1	Bacteria	Candidatus Saccharibacteria	Candidatus Saccharibacteria-undef	Candidatus Saccharibacteria-undef	Candidatus Saccharibacteria-undef	Candidatus Saccharibacteria bacterium 47-87	NOBIN	130	hic_207	NOBIN	k127_2284872;k127_2102698;k127_6534993;k127_1161715;k127_6861098	-	-
tig00058732	17463	0.5431	2.29	34.95	14.956	334.758	1.561	554.985	100.466	12	2	Bacteria	Bacteroidetes	Bacteroidales	Prevotellaceae	Prevotella	Prevotella bryantii	419	25	metabat_354	NOBIN	k127_3570982;k127_1578410;k127_5827512;k127_2548126;k127_6219157;k127_5220669;k127_6824171;k127_7928753;k127_7023304;k127_6842847;k127_8128446	scaffold_1435	2917430.scaffold00013;2917430.scaffold00002;3368446.scaffold00009
tig00058735	9305	0.5608	15.741	34.017	14.219	107.464	7.986	9.024	2.12	5	2	Bacteria	Bacteroidetes	Bacteroidales	Prevotellaceae	Prevotella	Prevotella sp. P2-180	295	297	metabat_216	NOBIN	k127_4703224;k127_3703491;k127_4967981;k127_1597011;k127_8206251;k127_6786522;k127_8560247;k127_7295747;k127_7075050;k127_8526723;k127_8003839	scaffold_91;scaffold_386;scaffold_103	3368446.scaffold00001
tig00006922	92297	0.5829	28.776	72.219	78.912	329.358	6.067	16.097	4.232	74	1	Bacteria	Bacteroidetes	Bacteroidales	Bacteroidaceae	Bacteroides	Bacteroides sp. CAG:709	569	54	hic_672	NOBIN	k127_2465755;k127_1095351;k127_3387735;k127_3563181;k127_3505048;k127_2639633;k127_2250927;k127_3505850;k127_3445203;k127_134862;k127_666241;k127_6621164;k127_5927883;k127_96025;k127_710874;k127_2880945;k127_1970919;k127_675256;k127_4778159;k127_2203748;k127_3190863;k127_959538;k127_3209435;k127_2047560;k127_5745234;k127_5629636;k127_999909;k127_1483881;k127_6450719;k127_3733020;k127_1694933;k127…	scaffold_317;scaffold_1170;scaffold_2777;scaffold_8241;scaffold_21130;scaffold_9609;scaffold_37013	3960633.scaffold00004;3960793.scaffold00003;3960633.scaffold00004;3960633.scaffold00001
tig00006928	22415	0.4605	7.471	52.438	14.128	79.808	10.081	1.641	0.55	27	2	Bacteria	Bacteria-undef	Bacteria-undef	Bacteria-undef	Bacteria-undef	bacterium P201	593	829	hic_982	NOBIN	k127_6561941;k127_3338171;k127_1289412;k127_5081195;k127_2301258;k127_3762067;k127_2419684;k127_2171287;k127_639823;k127_400749;k127_3644010;k127_980275;k127_3574179;k127_1844424;k127_3906654;k127_1983607;k127_2432408;k127_2807439;k127_2712669;k127_3627750;k127_3402444;k127_3956237;k127_845582;k127_7565239;k127_6922250;k127_6829508;k127_8131847;k127_6743045;k127_8272687;k127_6639222;k127_6896238;…	scaffold_5124;scaffold_142;scaffold_23057;scaffold_142;scaffold_27539;scaffold_117101;scaffold_12699;scaffold_142	4309559.scaffold00003;3966899.scaffold00004
tig00006929	73192	0.5461	37.004	64.775	74.865	287.838	6.364	21.63	3.079	85	2	Bacteria	Bacteroidetes	Bacteroidales	Bacteroidales-undef	Bacteroidales-undef	Bacteroidales bacterium WCE2008	569	54	hic_672	NOBIN	k127_1633681;k127_4631885;k127_1998709;k127_6050560;k127_2139261;k127_85961;k127_2910397;k127_4832384;k127_5605211;k127_1203611;k127_46594;k127_1026544;k127_998761;k127_1269563;k127_3031291;k127_1511174;k127_1210140;k127_2641754;k127_6342121;k127_677332;k127_486152;k127_164441;k127_1744937;k127_3548134;k127_1796566;k127_1125948;k127_5573567;k127_403640;k127_2129343;k127_1196079;k127_4386472;k127_…	NODE_47906_length_2995_cov_4.54592;scaffold_83;NODE_22435_length_5560_cov_5.92243;NODE_15858_length_7256_cov_9.45938;NODE_22435_length_5560_cov_5.92243;NODE_15858_length_7256_cov_9.45938	3960793.scaffold00005;3960793.scaffold00005;3960633.scaffold00002;3960633.scaffold00001;3960633.scaffold00002;3960793.scaffold00004
tig00006934	14894	0.4911	2.215	21.073	15.301	173.428	1.19	56.162	61.522	13	1	Bacteria	Firmicutes	Clostridiales	Lachnospiraceae	Lachnospiraceae-undef	Lachnospiraceae bacterium JC7	376	538	hic_659	NOBIN	k127_629845;k127_1320877;k127_1097114;k127_3516525;k127_2936880;k127_8456045;k127_6816838;k127_8828427;k127_7673929	scaffold_55	-
tig00006948	10780	0.4819	9.2	73.739	38.319	341.299	3.751	68.136	1.796	9	1	Bacteria	Bacteroidetes	Bacteroidales	Prevotellaceae	Prevotellaceae-undef	Prevotellaceae bacterium HUN156	21	829	metabat_133	NOBIN	k127_89920;k127_240185;k127_473890;k127_786299;k127_840025;k127_786299;k127_8700463;k127_7836943	scaffold_254;scaffold_571;NODE_82_length_84268_cov_13.7938	2917430.scaffold00002
tig00058736	15881	0.2783	21.903	66.707	9.696	86.011	20.106	12.739	0.353	31	1	Bacteria	Firmicutes	Firmicutes-undef	Firmicutes-undef	Firmicutes-undef	Firmicutes bacterium CAG:582	270	908	metabat_189	NOBIN	k127_5361844;k127_1802437;k127_3573064;k127_2269928;k127_6724586;k127_8517852;k127_6724586;k127_7189277;k127_8922440	NODE_1181_length_33163_cov_18.5297;NODE_1181_length_33163_cov_18.5297	-
tig00058737	13422	0.5081	23.778	81.994	43.514	678.518	84.458	18.466	2.949	18	2	Bacteria	Bacteroidetes	Bacteroidales	Prevotellaceae	Prevotella	Prevotella sp. ne3005	327	527	metabat_252	NOBIN	k127_1611187;k127_1053782;k127_4507266;k127_602003;k127_5340994;k127_499110;k127_7146832;k127_6632821;k127_8858584;k127_8925383;k127_7262185;k127_8441479;k127_8510656;k127_8891820	scaffold_7251;scaffold_35933	3960801.scaffold00006
tig00058738	24549	0.4718	1.444	9.391	3.366	42.916	2.843	0.563	0.08	33	1	Bacteria	Bacteroidetes	Bacteroidales	Prevotellaceae	Prevotella	Prevotella sp. ne3005	135	NOBIN	metabat_039	NOBIN	k127_880891;k127_880891;k127_4288334;k127_880891;k127_5411785;k127_6669255;k127_6669255;k127_6669255	scaffold_635;scaffold_635;scaffold_635	-
tig00058739	17458	0.5615	4.868	26.57	2.56	78.869	1.482	2.765	0.709	28	1	Bacteria	Firmicutes	Erysipelotrichales	Erysipelotrichaceae	Coprobacillus	Coprobacillus sp. CAG:826	24	247	hic_336	NOBIN	k127_5427329;k127_7428809;k127_7002319;k127_8623582;k127_7401938;k127_7723082	scaffold_605	-
tig00058741	11874	0.5503	0.824	15.243	0.218	10.721	0.913	0.696	0.177	13	2	Bacteria	Bacteroidetes	Bacteroidales	Prevotellaceae	Prevotella	Prevotella sp. CAG:592	461	NOBIN	metabat_401	NOBIN	k127_2529433;k127_3854891	-	-
tig00058744	12607	0.4801	2.375	21.209	2.142	15.134	1.599	1.319	0.388	12	2	Bacteria	Bacteroidetes	Bacteroidales	Rikenellaceae	Alistipes	Alistipes sp. An31A	242	914	metabat_158	NOBIN	k127_81616	k87_186962;k87_186962	-
tig00058748	10462	0.5589	2.919	11.278	1.727	10.895	1.063	0.727	0.135	12	1	Bacteria	Proteobacteria	Rhodospirillales	Acetobacteraceae	Acetobacter	Acetobacter sp. CAG:977	245	363	metabat_161	NOBIN	k127_1945327;k127_1945327;k127_4390147;k127_4390147	scaffold_4200	-
tig00058751	12862	0.4585	23.601	51.212	114.147	792.76	52.408	61.106	2.148	15	2	Bacteria	Bacteroidetes	Bacteroidales	Prevotellaceae	Prevotella	Prevotella sp. ne3005	328	263	hic_354	NOBIN	k127_2562644;k127_4738832;k127_4195405;k127_4639280;k127_235465;k127_6820913;k127_8014216;k127_7530207	scaffold_332;scaffold_625	3349628.scaffold00006;3368446.scaffold00013;3349628.scaffold00002
tig00058758	9279	0.3986	1.081	43.082	2.175	109.334	1.97	10.035	0.84	12	1	Bacteria	Firmicutes	Clostridiales	Clostridiaceae	Clostridium	Clostridium sp. CAG:568	322	272	metabat_247	NOBIN	k127_312944;k127_6448750;k127_6344128;k127_4252977;k127_6422675;k127_8360113;k127_6640873	scaffold_32741;scaffold_27583;scaffold_23625;scaffold_34145;scaffold_27957	-
tig00058760	25716	0.5647	112.276	34.272	34.948	606.218	6.953	47.264	0.867	49	2	Bacteria	Firmicutes	Firmicutes-undef	Firmicutes-undef	Firmicutes-undef	Firmicutes bacterium CAG:555	455	409	hic_516	NOBIN	k127_1092546;k127_5041060;k127_5023130;k127_583285;k127_6350054;k127_3837726;k127_1399281;k127_5464376;k127_284148;k127_1334434;k127_5273508;k127_1753751;k127_2634803;k127_976095;k127_5049883;k127_6697896;k127_6650347;k127_8918671;k127_7009620;k127_7639272;k127_7543398;k127_7494781;k127_8968831;k127_7079723;k127_8503829;k127_7699870;k127_7972771;k127_8288996	scaffold_41121;scaffold_3699	-
tig00058765	11008	0.2832	0.505	56.947	2.341	36.312	6.371	4.081	0.156	24	1	Bacteria	Firmicutes	Clostridiales	Lachnospiraceae	Blautia	Blautia sp. An249	382	313	hic_410	NOBIN	k127_1606895;k127_4989396;k127_27859;k127_927925;k127_1920014;k127_7226311;k127_8196249;k127_8581761;k127_8190496;k127_6642286;k127_6908774;k127_8190496	-	-
tig00058767	14982	0.5166	3.192	24.004	2.355	25.922	3.684	3.826	0.773	21	2	Bacteria	Bacteroidetes	Bacteroidales	Prevotellaceae	Prevotella	Prevotella ruminicola	549	174	metabat_498	NOBIN	k127_79521;k127_79521;k127_365601;k127_2440837;k127_2440837;k127_365601;k127_4574430;k127_4574430;k127_7548338;k127_8173053;k127_7548338;k127_8173053	scaffold_366;scaffold_366;scaffold_1385	3960785.scaffold00001;3442737.scaffold00001;3960801.scaffold00013;3960801.scaffold00013
tig00058768	10187	0.513	623.048	46.117	31.038	220.245	68.57	38.761	0.086	10	2	Bacteria	Fibrobacteres	Fibrobacterales	Fibrobacteraceae	Fibrobacter	Fibrobacter succinogenes	NOBIN	519	hic_638	NOBIN	k127_380604;k127_786614;k127_2322267;k127_5479088;k127_4205864;k127_427056;k127_3254550;k127_3254550;k127_8855519;k127_8268731;k127_8815606;k127_6813219	scaffold_1287	3642917.scaffold00002
tig00058769	16059	0.4095	9.242	22.452	2.69	63.481	2.369	5.664	1.431	11	1	Bacteria	Bacteroidetes	Flavobacteriales	Flavobacteriaceae	Chryseobacterium	Chryseobacterium sp. FH2	NOBIN	203	hic_288	NOBIN	k127_2942188;k127_2019465;k127_3473897;k127_3751311;k127_3633819;k127_1911454;k127_6871930;k127_8151263;k127_7115973;k127_6921874;k127_7726549;k127_8463889	scaffold_28011;scaffold_82798;scaffold_359;scaffold_34577	4300142.scaffold00008
tig00058770	8245	0.4378	1.811	11.892	0.807	16.241	2.159	2.581	0.293	10	1	Bacteria	Bacteria-undef	Bacteria-undef	Bacteria-undef	Bacteria-undef	bacterium F083	325	969	metabat_250	NOBIN	k127_1402937;k127_785948;k127_6293035	scaffold_325	-
tig00058772	8148	0.4561	2.001	19.726	5.066	97.428	9.222	1.835	1.483	4	1	Bacteria	Bacteroidetes	Bacteroidales	Prevotellaceae	Prevotella	Prevotella sp. tc2-28	463	163	hic_243	NOBIN	k127_4628527;k127_5036401;k127_1792504;k127_4529252;k127_6935552;k127_6638814	scaffold_130	3969374.scaffold00002
tig00058773	9858	0.4677	41.177	30.101	22.326	111.922	7.667	19.344	0.075	9	0	Bacteria	Firmicutes	Clostridiales	Lachnospiraceae	Lachnoclostridium	Lachnoclostridium sp. An76	NOBIN	86	hic_1027	NOBIN	k127_4461537;k127_3521455;k127_5680655;k127_3538610;k127_2183952;k127_4555462;k127_2854950;k127_6687288;k127_7803010;k127_6943182;k127_8218936;k127_7771537	-	-
tig00058774	10820	0.5009	12.297	35.867	22.777	602.383	42.508	3.459	0.453	9	2	Bacteria	Bacteroidetes	Bacteroidales	Prevotellaceae	Prevotella	Prevotella sp. tf2-5	27	361	hic_463	NOBIN	k127_125349;k127_4213413;k127_6086926;k127_8432205;k127_8837682	scaffold_1087	-
tig00058779	16658	0.4932	37.533	68.959	34.083	284.318	40.591	34.411	5.012	16	0	Eukaryota	Nematoda	Rhabditida	Haemonchidae	Haemonchus	Haemonchus placei	288	503	metabat_208	NOBIN	k127_3410865;k127_4594524;k127_1273275;k127_5468661;k127_64648;k127_4516888;k127_6425113;k127_2483274;k127_5184233;k127_1718685;k127_3295066;k127_955358;k127_4010795;k127_2272422;k127_6398773;k127_534619;k127_2448923;k127_6876605;k127_8706566;k127_8026361;k127_6752146;k127_7033044;k127_7817148;k127_7565769;k127_7892535;k127_8665454;k127_7024933	scaffold_76341;scaffold_895;scaffold_1050;scaffold_1522;scaffold_521;scaffold_13939;scaffold_23435;scaffold_192;scaffold_82445;scaffold_213;scaffold_521;scaffold_93711	4309559.scaffold00016;3349628.scaffold00006;3368446.scaffold00006;3960801.scaffold00006;3755405.scaffold00001
tig00058781	9617	0.378	0.892	49.066	0.949	11.546	1.989	3.343	0.501	22	1	Bacteria	Bacteroidetes	Bacteroidales	Prevotellaceae	Prevotella	Prevotella aff. ruminicola Tc2-24	NOBIN	173	hic_254	NOBIN	k127_1829488;k127_4301452;k127_1727878;k127_1516732;k127_1904071;k127_3308623;k127_7899079;k127_6676401	-	-
tig00058782	9980	0.4039	8.606	31.403	3.555	42.974	2.21	24.482	0.658	10	2	Bacteria	Spirochaetes	Spirochaetales	Spirochaetaceae	Treponema	Treponema saccharophilum	NOBIN	907	hic_1069	NOBIN	k127_1559522;k127_1894816;k127_2967580;k127_7437247;k127_7360775	scaffold_19952	-
tig00058787	14479	0.4755	2.537	33.689	2.302	47.484	3.356	2.374	0.277	18	1	Bacteria	Bacteroidetes	Bacteroidales	Prevotellaceae	Prevotella	Prevotella sp. BP1-145	268	78	hic_938	NOBIN	k127_6169539;k127_424086;k127_645832;k127_5806493;k127_695244;k127_5997272;k127_443955;k127_4284129;k127_7470313;k127_8514237;k127_7613806;k127_6712188;k127_7332384;k127_6864163;k127_7293582;k127_7564854;k127_6746494	scaffold_266;scaffold_89;scaffold_1233;scaffold_69;scaffold_430	3964077.scaffold00013;3960801.scaffold00001
tig00058788	12750	0.33	48.032	151.068	10.921	114.171	34.719	1.718	0.14	9	2	Bacteria	Bacteria-undef	Bacteria-undef	Bacteria-undef	Bacteria-undef	candidate division SR1 bacterium RAAC1_SR1_1	181	628	hic_759	NOBIN	k127_4594311;k127_498172;k127_3974199;k127_823144;k127_795057;k127_2581336;k127_6612075;k127_1355463;k127_4870464;k127_5874904;k127_3982465;k127_890260;k127_7901963;k127_8870072;k127_8818332;k127_8475787;k127_6925775;k127_7767556;k127_6722841;k127_8775890	-	-
tig00058789	15818	0.4964	11.737	46.543	16.122	187.838	10.519	11.875	1.106	18	2	Bacteria	Bacteroidetes	Bacteroidales	Prevotellaceae	Prevotellaceae-undef	Prevotellaceae bacterium HUN156	465	604	hic_733	NOBIN	k127_272880;k127_1840301;k127_4617891;k127_3512243;k127_5821742;k127_168849;k127_6789652;k127_6791367;k127_7452554;k127_7268201;k127_7241177;k127_8094809;k127_8179291	scaffold_28237;scaffold_50;scaffold_42734;scaffold_27	3960811.scaffold00001;3969374.scaffold00012
tig00058790	10539	0.3004	0.425	19.915	0.59	15.456	2.996	0.257	0.074	14	2	no-hit	no-hit	no-hit	no-hit	no-hit	no-hit	382	NOBIN	metabat_313	NOBIN	k127_4812396	-	-
tig00058795	25306	0.32	12.026	20.592	2.305	12.383	2.309	1.865	0.149	36	2	Bacteria	Tenericutes	Tenericutes-undef	Tenericutes-undef	Candidatus Izimaplasma	Candidatus Izimaplasma sp. HR2	467	NOBIN	metabat_407	NOBIN	k127_2740909;k127_2740909;k127_1786663;k127_57046;k127_1547540;k127_80235;k127_80235;k127_26517;k127_7471300;k127_7471300;k127_8232809	k87_10094862;k87_10094862	-
tig00058800	15538	0.4838	20.821	46.94	119.452	670.282	57.5	47.079	2.58	17	1	Bacteria	Bacteroidetes	Bacteroidales	Bacteroidaceae	Bacteroides	Bacteroides sp. 43_108	328	263	hic_354	NOBIN	k127_2150336;k127_5458015;k127_1130166;k127_7689520;k127_6895298;k127_7024822;k127_8289973;k127_7791419;k127_7029043	scaffold_353	4309612.scaffold00031;3368446.scaffold00007
tig00058801	21576	0.6197	971.246	63.56	67.788	966.457	37.482	28.745	1.613	22	2	Bacteria	Bacteroidetes	Bacteroidales	Bacteroidales-undef	Bacteroidales-undef	Bacteroidales bacterium WCE2004	304	373	hic_476	NOBIN	k127_524384;k127_1329545;k127_614336;k127_5352877;k127_4335582;k127_5817775;k127_5835741;k127_4260550;k127_5733579;k127_2799224;k127_7211949;k127_7295879;k127_6644411;k127_8423565;k127_8967856;k127_7665298;k127_7295879;k127_6955941	scaffold_236	3960633.scaffold00002;3960633.scaffold00002;3960633.scaffold00004;3960633.scaffold00004
tig00058803	11351	0.4474	2.115	17.948	7.844	50.002	4.076	20.144	0.396	18	2	Bacteria	Firmicutes	Selenomonadales	Selenomonadaceae	Anaerovibrio	Anaerovibrio lipolyticus	184	680	hic_817	NOBIN	k127_1344328;k127_5424623;k127_7320630	-	3349614.scaffold00011
tig00058804	20303	0.4779	11.373	16.595	1.245	13.275	1.257	4.615	0.181	21	1	Bacteria	Spirochaetes	Spirochaetales	Spirochaetaceae	Treponema	Treponema sp. OMZ 838	NOBIN	341	hic_441	NOBIN	k127_1109995;k127_1038329;k127_6870369;k127_7769535;k127_8751390	scaffold_3097	3368462.scaffold00004
tig00058806	25793	0.4348	17.335	30.651	5.489	52.559	1.955	22.587	0.276	35	1	Bacteria	Spirochaetes	Spirochaetales	Spirochaetaceae	Treponema	Treponema bryantii	267	124	hic_200	NOBIN	k127_4159402;k127_4159402;k127_3594251;k127_3728488;k127_3728488;k127_3594251;k127_4509903;k127_655832;k127_4509903;k127_655832;k127_767720;k127_767720;k127_6262800;k127_6262800;k127_4828971;k127_5135469;k127_1522558;k127_5578854;k127_608158;k127_4660675;k127_608158;k127_1036224;k127_7531028;k127_7458322;k127_7079188;k127_8764816;k127_7079188;k127_8764816;k127_8617832;k127_7487451;k127_7560610;k1…	-	3758142.scaffold00010;3758142.scaffold00010
tig00058807	12348	0.4972	66.937	29.162	11.949	84.652	12.28	29.352	33.89	16	1	Bacteria	Bacteroidetes	Bacteroidales	Bacteroidales-undef	Bacteroidales-undef	Bacteroidales bacterium WCE2008	94	31	hic_417	NOBIN	k127_1210701;k127_1232579;k127_4098962	scaffold_768	3960793.scaffold00004
tig00058809	14482	0.4257	41.037	63.293	12.405	47.135	5.534	1.702	0.073	18	1	Bacteria	Bacteria-undef	Bacteria-undef	Bacteria-undef	Bacteria-undef	bacterium F083	NOBIN	326	hic_424	NOBIN	k127_301795;k127_3240832;k127_781988;k127_5796798;k127_4266660;k127_1875137;k127_3929024;k127_681834;k127_5013050;k127_4594120;k127_195276;k127_4798869;k127_2887360;k127_7852377;k127_7800853;k127_6981812;k127_8187753;k127_7823178;k127_8420648;k127_6900050;k127_8304353	scaffold_5304;scaffold_271;scaffold_271;scaffold_22	-
tig00058812	9669	0.4297	7.014	29.945	20.027	155.589	9.588	0.758	0.249	8	2	Bacteria	Firmicutes	Clostridiales	Ruminococcaceae	Ruminococcaceae-undef	Ruminococcaceae bacterium P7	134	345	hic_445	NOBIN	k127_2073361;k127_2166223;k127_3306034;k127_6817135;k127_7195084	scaffold_5395;scaffold_2097;scaffold_3429;scaffold_31925;scaffold_6061	-
tig00058813	15658	0.5602	20.783	90.717	17.157	258.959	40.433	29.618	11.995	26	2	Bacteria	Bacteroidetes	Bacteroidales	Prevotellaceae	Prevotella	Prevotella sp. tf2-5	137	110	metabat_041	NOBIN	k127_75567;k127_1607386;k127_718717;k127_427421;k127_6003712;k127_2579397;k127_4039348;k127_3507229;k127_4234710;k127_7910257;k127_7026072;k127_8102514;k127_7861512;k127_8384299;k127_8951979;k127_7938080;k127_7336107	scaffold_191;scaffold_718;k87_67348229;scaffold_95;scaffold_23	3349628.scaffold00001;3960801.scaffold00002;3960811.scaffold00011;4309559.scaffold00006;3755419.scaffold00003
tig00058815	8227	0.4844	0.094	58.488	10.496	212.904	0.363	88.229	67.2	11	1	Bacteria	Proteobacteria	Oceanospirillales	Oceanospirillales-undef	Terasakiispira	Terasakiispira papahanaumokuakeensis	292	507	hic_625	NOBIN	k127_2035590;k127_781921;k127_1867656;k127_562935;k127_3602351;k127_5037850;k127_5797704;k127_5501981;k127_4545818;k127_1305045;k127_6903025;k127_8140407;k127_6873112;k127_8471760	scaffold_4847	-
tig00035230	8901	0.4942	4.407	221.246	165.964	1322.085	8.971	370.336	56.178	10	1	Bacteria	Bacteroidetes	Bacteroidales	Prevotellaceae	Prevotella	Prevotella sp. tc2-28	NOBIN	280	hic_373	NOBIN	k127_2605459;k127_1486595;k127_1982381;k127_3265901;k127_620001;k127_2294362;k127_443154;k127_562291;k127_1200107;k127_7234380;k127_7000856;k127_8290804;k127_8880620;k127_8519147;k127_8871393;k127_8817364;k127_7305863	scaffold_1586	3969374.scaffold00012
tig00035239	15368	0.5137	17.58	148.898	26.414	97.87	13.593	9.962	0.186	25	1	Bacteria	Bacteroidetes	Bacteroidales	Prevotellaceae	Prevotella	Prevotella sp. tf2-5	NOBIN	215	hic_301	NOBIN	k127_3681925;k127_5147867;k127_3388782;k127_3110998;k127_2819678;k127_4191218;k127_2452792;k127_540794;k127_2074127;k127_709161;k127_5847463;k127_5808964;k127_6893608;k127_8883583;k127_8832873;k127_8848980;k127_8921647;k127_8032524;k127_8250991;k127_7960057;k127_8417108;k127_7305135;k127_8372786;k127_8117880	scaffold_31098;scaffold_675	-
tig00035248	29698	0.5062	19.463	43.426	36.898	280.561	61.382	13.963	3.734	51	2	Bacteria	Bacteroidetes	Bacteroidales	Prevotellaceae	Prevotella	Prevotella sp. khp7	189	638	metabat_098	NOBIN	k127_2464642;k127_1564092;k127_5004467;k127_2314410;k127_2507771;k127_583714;k127_60837;k127_786260;k127_128707;k127_4164631;k127_7141583;k127_7389938;k127_7459981;k127_7188225;k127_8780207;k127_8284065;k127_8242742;k127_7295675;k127_7401205;k127_6728862;k127_6874211;k127_8763853	scaffold_339;scaffold_9;scaffold_254;scaffold_2082	3960801.scaffold00002;4309559.scaffold00014;3963053.scaffold00012;3960801.scaffold00002;3368494.scaffold00004;3960811.scaffold00002
tig00035250	10470	0.5377	3.199	61.651	3.227	89.551	5.955	27.621	13.333	11	0	Bacteria	Bacteroidetes	Bacteroidales	Prevotellaceae	Prevotella	Prevotella sp. CAG:1124	555	423	hic_532	NOBIN	k127_3701496;k127_885238;k127_2115871;k127_910436;k127_145781;k127_1540957;k127_101836;k127_656672;k127_6753175;k127_6900477;k127_7047863	scaffold_54;scaffold_9264;scaffold_561;scaffold_268	3969374.scaffold00020;3969374.scaffold00003;4302445.scaffold00025
tig00035256	33239	0.4383	102.6	81.777	18.963	160.354	6.278	88.029	0.231	39	0	Bacteria	Spirochaetes	Spirochaetales	Spirochaetaceae	Treponema	Treponema bryantii	142	193	hic_276	NOBIN	k127_505423;k127_2898946;k127_5861658;k127_3434186;k127_6311098;k127_1175726;k127_768236;k127_4040895;k127_3997585;k127_5099474;k127_2582678;k127_1513188;k127_3940070;k127_1113658;k127_3699310;k127_1054199;k127_4304710;k127_1955798;k127_3652745;k127_5936924;k127_4164528;k127_748768;k127_2132149;k127_1137720;k127_8090205;k127_7854903;k127_8734165;k127_6751844;k127_6960146;k127_7653856;k127_8607367…	scaffold_10;scaffold_10;scaffold_10;scaffold_10	3758142.scaffold00001;3962968.scaffold00012;3962968.scaffold00012;2915297.scaffold00010;2915297.scaffold00010;3758142.scaffold00001
tig00058824	17824	0.4941	21.451	79.153	60.709	624.905	80.259	82.113	4.022	15	2	Bacteria	Bacteroidetes	Bacteroidales	Prevotellaceae	Prevotella	Prevotella sp. ne3005	NOBIN	152	hic_231	NOBIN	k127_358925;k127_716105;k127_3321915;k127_1042201;k127_5246692;k127_3619932;k127_2150061;k127_54905;k127_159550;k127_1105558;k127_2523015;k127_7323322;k127_8440896;k127_7834215;k127_8598526;k127_7522810;k127_7352807;k127_8386448;k127_7002061;k127_8295014;k127_6894050;k127_8758426;k127_7814894	scaffold_625;scaffold_1556;scaffold_1572;scaffold_17765;scaffold_1152;scaffold_40238	3969374.scaffold00002;3960801.scaffold00005;3963053.scaffold00003;3969374.scaffold00002
tig00058825	12097	0.3973	0.494	26.402	11.308	117.563	2.093	7.577	2.241	10	2	Bacteria	Bacteroidetes	Bacteroidales	Prevotellaceae	Prevotella	Prevotella bergensis	644	1068	metabat_604	NOBIN	k127_83275;k127_4703661;k127_1819792;k127_5516064;k127_6626682;k127_4104406;k127_8087072	-	-
tig00058829	15839	0.4797	2.213	19.135	2.986	63.752	2.084	1.77	0.189	15	2	Bacteria	Bacteroidetes	Bacteroidales	Prevotellaceae	Prevotella	Prevotella sp. tf2-5	NOBIN	119	hic_194	NOBIN	k127_4987601;k127_4987601;k127_4987601;k127_4987601;k127_256320;k127_256320;k127_4894454;k127_4894454;k127_4894454;k127_256320;k127_4894454;k127_256320;k127_320494;k127_1701300;k127_320494;k127_7437178;k127_7437178	scaffold_1967;scaffold_1967;scaffold_9982	3960811.scaffold00004;3960811.scaffold00004;3960811.scaffold00004;3960811.scaffold00004;4300076.scaffold00004
tig00058830	17284	0.519	7.216	49.143	8.966	61.753	4.396	36.546	1.786	13	2	Bacteria	Bacteroidetes	Bacteroidales	Prevotellaceae	Prevotellaceae-undef	Prevotellaceae bacterium HUN156	64	185	hic_267	NOBIN	k127_5069319;k127_3936512;k127_5934658;k127_8248082;k127_8495352;k127_7772766;k127_7721286;k127_7567033;k127_8392544;k127_7876183;k127_7564290;k127_6702755;k127_6736113;k127_6740306;k127_7636069	scaffold_129;scaffold_2019;scaffold_469;scaffold_23690;scaffold_2312;scaffold_931;scaffold_248	4309559.scaffold00016;3969374.scaffold00003
tig00058833	17283	0.5481	2.201	17.374	7.907	13.487	1.229	2.914	0.298	20	0	Bacteria	Spirochaetes	Spirochaetales	Spirochaetaceae	Treponema	Treponema succinifaciens	215	344	hic_444	NOBIN	k127_1659891	-	-
tig00058834	12890	0.4888	14.368	38.549	20.984	307.01	3.328	18.558	0.099	14	0	Bacteria	Bacteria-undef	Bacteria-undef	Bacteria-undef	Bacteria-undef	bacterium F083	179	417	metabat_087	NOBIN	k127_1977361;k127_1049433;k127_5196421;k127_457044;k127_5127512;k127_7333275;k127_6671906;k127_8587225;k127_6729033;k127_7141907	scaffold_14	-
tig00058835	16127	0.5228	13.413	30.543	0.611	30.057	1.574	5.242	0.947	16	1	Bacteria	Bacteroidetes	Bacteroidales	Bacteroidales-undef	Bacteroidales-undef	Bacteroidales bacterium 52_46	379	250	metabat_309	NOBIN	k127_2739896;k127_2879026;k127_3576536;k127_3096435;k127_1234274;k127_344551;k127_8340142;k127_8340142	-	-
tig00058839	27577	0.4845	10.397	58.416	13.962	190.756	2.221	3.201	0.359	20	2	Bacteria	Firmicutes	Clostridiales	Ruminococcaceae	Sporobacter	Sporobacter termitidis	259	22	hic_317	hic_317	k127_4861714;k127_1788575;k127_2504157	scaffold_2916;scaffold_1087;scaffold_2839	3623065.scaffold00007
tig00058840	7633	0.5374	8.767	25.29	7.102	130.018	1.376	1.629	0.162	7	1	Bacteria	Bacteroidetes	Bacteroidales	Bacteroidales-undef	Bacteroidales-undef	Bacteroidales bacterium KHT7	277	90	hic_1072	NOBIN	k127_4972840;k127_3797532;k127_1054908;k127_2199817;k127_930285	scaffold_132	-
tig00058843	19733	0.4851	3.786	24.254	24.667	144.25	1.18	3.515	1.033	19	1	Bacteria	Bacteroidetes	Bacteroidales	Bacteroidales-undef	Bacteroidales-undef	Bacteroidales bacterium WCE2008	149	783	metabat_054	NOBIN	k127_1296837;k127_2818795;k127_542712;k127_2298964;k127_7337181;k127_8864010	scaffold_6747;scaffold_595	-
tig00058844	14589	0.272	1.796	38.964	2.569	127.347	7.086	26.722	0.457	12	2	Bacteria	Firmicutes	Clostridiales	Clostridiaceae	Clostridium	Clostridium sp. CAG:1219	403	39	metabat_337	NOBIN	k127_1314059;k127_7932468	-	-
tig00058848	5928	0.4352	20.92	73.211	13.313	226.284	11.527	24.062	2.448	9	1	Bacteria	Spirochaetes	Spirochaetales	Spirochaetaceae	Treponema	Treponema porcinum	472	1113	metabat_413	NOBIN	k127_2112860;k127_2083057;k127_4047655;k127_7462610;k127_8268563;k127_8622494	scaffold_32596	-
tig00058851	13472	0.3281	0.209	71.928	0.214	5.541	1.336	0.054	0.063	24	2	Bacteria	Firmicutes	Clostridiales	Eubacteriaceae	Eubacterium	Eubacterium sp. CAG:581	NOBIN	457	hic_569	NOBIN	k127_868282;k127_2994458;k127_3634120;k127_1338143;k127_691543;k127_1808981;k127_5223072;k127_3165691;k127_1662655;k127_8012990;k127_8189549	-	-
tig00058855	20991	0.52	16.38	55.271	37.08	662.406	54.466	21.536	3.362	19	2	Bacteria	Bacteroidetes	Bacteroidales	Prevotellaceae	Prevotella	Prevotella sp. ne3005	27	152	hic_231	NOBIN	k127_2629805;k127_1953685;k127_1784701;k127_5296473;k127_1023557;k127_3101998;k127_4856709;k127_3265790;k127_3204735;k127_6575879;k127_6452161;k127_1636044;k127_7149472;k127_8292518;k127_7443012;k127_8898223;k127_7649051;k127_8109130;k127_6865218;k127_8297061;k127_8718119;k127_7035528;k127_7470919;k127_8817097;k127_8777207;k127_7625577	scaffold_1739;scaffold_10177	3960801.scaffold00004;3960801.scaffold00004;3960801.scaffold00003;3349628.scaffold00005
tig00058856	13420	0.4883	16.843	20.573	6.164	70.66	2.891	0.15	0.191	6	1	Bacteria	Bacteroidetes	Bacteroidales	Prevotellaceae	Prevotellaceae-undef	Prevotellaceae bacterium HUN156	NOBIN	261	hic_352	NOBIN	k127_2132514;k127_5942955;k127_7647809	-	-
tig00058858	13073	0.489	348.12	42.303	27.664	198.57	37.968	22.885	0.055	10	2	Bacteria	Fibrobacteres	Fibrobacterales	Fibrobacteraceae	Fibrobacter	Fibrobacter succinogenes	348	519	hic_638	NOBIN	k127_70770;k127_3062785;k127_6407036;k127_2356796;k127_4305044;k127_1283435;k127_5814338;k127_151622;k127_4421295;k127_6193216;k127_1648346;k127_384468;k127_4159116;k127_7437664;k127_7445917;k127_6825457;k127_7736642;k127_8799527;k127_7597882;k127_8464059;k127_7188072;k127_7550611	scaffold_14121;scaffold_7747;scaffold_1618;scaffold_14121	3642917.scaffold00001
tig00058859	18496	0.4255	69.716	33.034	15.778	136.462	15.956	28.12	3.344	28	2	Bacteria	Firmicutes	Clostridiales	Lachnospiraceae	Butyrivibrio	Butyrivibrio proteoclasticus	475	1014	metabat_416	NOBIN	k127_470491;k127_6431417;k127_6431417;k127_1823968;k127_6631861;k127_6631861;k127_6988161;k127_6988161;k127_7244225;k127_7689257;k127_8198051;k127_6668750	scaffold_751;k87_52766966;k87_9980294;scaffold_751	-
tig00058860	24708	0.5794	18.017	22.257	20.583	218.628	4.16	16.601	1.551	34	1	Bacteria	Firmicutes	Clostridiales	Clostridiaceae	Clostridium	Clostridium bolteae CAG:59	35	209	hic_294	NOBIN	k127_1736566;k127_148727;k127_6507072;k127_3888300;k127_6117634;k127_1581147;k127_1912536;k127_7809365;k127_7389152;k127_7360282	scaffold_174;scaffold_100	-
tig00058862	31096	0.4346	4.362	22.147	1.444	26.891	3.169	2.874	0.096	35	1	Bacteria	Candidatus Saccharibacteria	Candidatus Saccharibacteria-undef	Candidatus Saccharibacteria-undef	Candidatus Saccharibacteria-undef	Candidatus Saccharibacteria bacterium GW2011_GWC2_44_17	476	449	hic_560	NOBIN	k127_1952754;k127_4414772;k127_4411490;k127_987674;k127_4714951;k127_8224366;k127_7787755;k127_7898670;k127_6715671	-	-
tig00058863	12670	0.49	121.875	46.979	4.258	163.647	3.164	12.335	0.042	8	1	Bacteria	Fibrobacteres	Fibrobacterales	Fibrobacteraceae	Fibrobacter	Fibrobacter sp. UWB8	389	921	metabat_320	NOBIN	k127_2438749;k127_5451396;k127_3389000;k127_4901025;k127_8306264;k127_8446554;k127_8294064	scaffold_203;scaffold_320	-
tig00058864	20845	0.576	5.56	41.903	5.305	111.616	3.29	5.276	0.94	14	0	Bacteria	Bacteroidetes	Bacteroidales	Bacteroidaceae	Bacteroides	Bacteroides sp. CAG:598	295	400	metabat_216	NOBIN	k127_323596;k127_3511000;k127_1746270;k127_2588792;k127_3892160;k127_2750534;k127_916090;k127_6058828;k127_6745419;k127_7361956;k127_6859522	scaffold_6968;scaffold_44;scaffold_6107	3969374.scaffold00005
tig00058865	11980	0.4381	7.5	14.404	12.189	82.943	3.667	67.646	0.047	13	0	Bacteria	Candidatus Saccharibacteria	Candidatus Saccharibacteria-undef	Candidatus Saccharibacteria-undef	Candidatus Saccharibacteria-undef	Candidatus Saccharibacteria bacterium RIFCSPHIGHO2_12_FULL_44_22	73	632	metabat_664	NOBIN	k127_5223034;k127_6565206;k127_7383876;k127_8772431;k127_6900157	-	-
tig00058866	13504	0.5796	16.953	70.628	12.264	188.514	29.242	37.962	11.217	18	1	Bacteria	Bacteroidetes	Bacteroidales	Prevotellaceae	Prevotella	Prevotella sp. tf2-5	402	215	metabat_336	NOBIN	k127_3495436;k127_4543603;k127_345963;k127_2536754;k127_975483;k127_5417380;k127_4524970;k127_4080371;k127_8020980;k127_6859404;k127_8047456;k127_6638636;k127_6631628;k127_7006951;k127_8840041;k127_8860033;k127_7636781;k127_7345852;k127_7036439;k127_7569376;k127_7517115	scaffold_554;scaffold_4760;scaffold_94;scaffold_1435;scaffold_116;scaffold_261	3960801.scaffold00004;3368446.scaffold00014;3368499.scaffold00006
tig00058871	16932	0.5315	16.879	62.57	13.236	147.127	34.337	12.975	5.006	14	2	Bacteria	Bacteroidetes	Bacteroidales	Prevotellaceae	Prevotella	Prevotella sp. tf2-5	NOBIN	179	hic_260	NOBIN	k127_2925171;k127_3472559;k127_5575011;k127_8101156;k127_8551001;k127_6937605;k127_8233652;k127_7543201	scaffold_546;scaffold_628	3368452.scaffold00025;3960811.scaffold00002;3962893.scaffold00001
tig00058872	26983	0.4332	6.671	34.468	4.039	472.194	1.159	0.547	0.077	20	2	Bacteria	Proteobacteria	Aeromonadales	Succinivibrionaceae	Succinatimonas	Succinatimonas hippei	477	378	hic_481	NOBIN	k127_416675;k127_1313364;k127_4925677;k127_4571050;k127_1473843;k127_7583248	scaffold_671	3635143.scaffold00002;3635143.scaffold00038;3635143.scaffold00030;3635143.scaffold00002
tig00058878	14491	0.455	13.976	58.397	12.158	31.34	1.718	76.165	0.115	14	1	Bacteria	Spirochaetes	Spirochaetales	Spirochaetaceae	Treponema	Treponema succinifaciens	486	94	hic_1126	NOBIN	k127_1788438;k127_262324;k127_1830527;k127_4548750;k127_4648740;k127_1684173;k127_2483567;k127_5690240;k127_2726687;k127_6679707	-	-
tig00058880	18797	0.4808	64.16	34.311	17.79	187.919	4.748	2.149	0.478	21	1	Bacteria	Bacteroidetes	Bacteroidales	Bacteroidaceae	Bacteroides	Bacteroides sp. 43_108	671	9	hic_1180	NOBIN	k127_5155669;k127_4850309;k127_2388383;k127_4850016;k127_167348;k127_1798092;k127_8880497;k127_7698843;k127_8884510;k127_7786946;k127_8240672;k127_8337698;k127_8337698	scaffold_100;scaffold_678	-
tig00058882	13055	0.5848	104.808	65.891	66.858	784.846	15.12	12.626	3.523	18	0	Bacteria	Bacteroidetes	Bacteroidales	Bacteroidaceae	Bacteroides	Bacteroides sp. CAG:709	396	161	metabat_328	NOBIN	k127_4665503;k127_1658455;k127_5032480;k127_5290904;k127_4171366;k127_2457190;k127_5048443;k127_3827205;k127_5749455;k127_8685295;k127_6943106;k127_8177965;k127_7852964;k127_8906187;k127_7745721;k127_8423170	scaffold_17	-
tig00058883	2734	0.4192	224.56	54.166	17.055	242.283	22.189	46.954	0.278	3	1	Bacteria	Firmicutes	Clostridiales	Ruminococcaceae	Ruminococcus	Ruminococcus sp. 37_24	NOBIN	548	hic_670	NOBIN	k127_874065;k127_1699319;k127_4969819;k127_8447960	scaffold_7334;scaffold_369	3960785.scaffold00001
tig00058884	14452	0.5426	16.236	68.636	14.556	215.922	9.27	51.252	15.893	11	0	Bacteria	Bacteria-undef	Bacteria-undef	Bacteria-undef	Bacteria-undef	bacterium F083	226	15	hic_239	NOBIN	k127_2076011;k127_605681;k127_2968264;k127_6298478;k127_5161027;k127_2255858;k127_1195036;k127_4404972;k127_2561532;k127_4913733;k127_2312043;k127_5785212;k127_645253;k127_2132920;k127_8857844;k127_6806309;k127_8768765;k127_8386575;k127_7293136;k127_8817385;k127_8956197;k127_8432127;k127_7095029;k127_6662707;k127_8540804	scaffold_1320;scaffold_466;scaffold_130;scaffold_529;scaffold_1135;scaffold_12254	4302445.scaffold00014;3963943.scaffold00010;3960801.scaffold00001;3368446.scaffold00003;3755405.scaffold00003;3613049.scaffold00009
tig00058885	9258	0.4566	4.668	28.523	10.743	101.193	3.123	23.798	0.447	11	0	Bacteria	Firmicutes	Clostridiales	Lachnospiraceae	Lachnospiraceae-undef	Lachnospiraceae bacterium 10-1	NOBIN	230	hic_318	NOBIN	k127_9061;k127_6417775;k127_3406826;k127_5758764;k127_4879636;k127_568476;k127_949173;k127_5047720;k127_8149243;k127_8223991;k127_7119071;k127_8178026	scaffold_1425;scaffold_5375;scaffold_2614;scaffold_20847	3353001.scaffold00004;3298477.scf7180000000020|quiver;3776383.scaffold00035
tig00058887	16536	0.4819	39.058	34.733	16.324	100.85	6.01	82.878	1.38	19	1	Bacteria	Bacteria-undef	Bacteria-undef	Bacteria-undef	Bacteria-undef	bacterium P201	NOBIN	55	hic_683	hic_683	k127_28909;k127_82595;k127_7782168;k127_7237650;k127_7858869;k127_6952616;k127_8067574;k127_6830474;k127_7544490	scaffold_22;scaffold_22	3960793.scaffold00001
tig00058890	18600	0.4376	4.118	20.035	6.381	77.929	2.762	42.374	1.014	15	1	Bacteria	Firmicutes	Clostridiales	Ruminococcaceae	Ruminococcus	Ruminococcus flavefaciens	299	441	metabat_220	NOBIN	k127_4117507;k127_4259107;k127_8518866;k127_6665072	scaffold_2230	3769067.scaffold00006;3611548.scaffold00001;3353043.scaffold00005
tig00058892	13204	0.4818	4.692	53.381	8.935	242.873	18.744	43.355	6.23	11	2	Bacteria	Bacteroidetes	Bacteroidales	Prevotellaceae	Prevotella	Prevotella ruminicola	595	108	hic_098	NOBIN	k127_144431;k127_5119029;k127_5435213;k127_4000645;k127_259026;k127_435;k127_7885069;k127_6729994;k127_8098919	scaffold_399;scaffold_8055	3755419.scaffold00004
tig00058893	16979	0.505	20.143	33.577	43.865	288.668	35.93	21.434	1.58	21	1	Bacteria	Bacteria-undef	Bacteria-undef	Bacteria-undef	Bacteria-undef	bacterium P201	156	285	hic_378	NOBIN	k127_4323785;k127_3487394;k127_4631938;k127_3352010;k127_3211186;k127_5027736;k127_7562222;k127_8447044;k127_7954927;k127_7562222;k127_8779563	scaffold_1669;scaffold_561	-
tig00058894	12861	0.4061	6.785	27.309	17.315	76.645	1.608	0.498	0.239	11	2	Bacteria	Firmicutes	Clostridiales	Clostridiaceae	Clostridium	Clostridium sp. CAG:352	134	345	hic_445	NOBIN	k127_916074;k127_186103;k127_867849;k127_5263963;k127_592998;k127_3238816	k87_6781094;k87_20367632;k87_1192400;k87_37367896	-
tig00058896	15878	0.568	5.299	34.57	4.926	84.259	5.566	2.602	0.652	20	2	Bacteria	Bacteroidetes	Bacteroidales	Prevotellaceae	Prevotella	Prevotella ruminicola	478	889	hic_1048	NOBIN	k127_1450193;k127_694194;k127_5918563;k127_1504265;k127_450335;k127_6490918;k127_3071193;k127_2189547;k127_4904853;k127_5373142;k127_1953324;k127_7329747;k127_6995211;k127_7984660;k127_8192774;k127_8902228;k127_8474928;k127_8611756;k127_8882631	scaffold_16518;scaffold_3575;scaffold_5338;scaffold_1496	3761204.scaffold00002
tig00058897	16240	0.4911	5.389	24.069	15.375	111.5	3.532	25.268	4.826	19	2	Bacteria	Firmicutes	Selenomonadales	Selenomonadaceae	Schwartzia	Schwartzia succinivorans	255	51	metabat_172	NOBIN	k127_2434627;k127_897033;k127_1961371;k127_6714034	scaffold_75	2915486.scaffold00012;3394953.scaffold00003
tig00058899	19513	0.4709	55.735	13.584	1.913	40.941	1.808	5.576	0.043	19	1	Bacteria	Fibrobacteres	Fibrobacterales	Fibrobacteraceae	Fibrobacter	Fibrobacter sp. UWB8	389	321	hic_419	NOBIN	k127_1393753;k127_1393753;k127_3014613;k127_3014613;k127_245929;k127_1146064;k127_483772;k127_7945242;k127_6653583;k127_7507431;k127_6683354	scaffold_21398;scaffold_712;scaffold_712;scaffold_712;scaffold_712	3642917.scaffold00002
tig00058904	12754	0.4835	2.328	34.293	85.53	434.3	2.216	60.596	19.138	14	1	Bacteria	Bacteroidetes	Bacteroidales	Prevotellaceae	Prevotella	Prevotella sp. khp7	637	570	metabat_596	NOBIN	k127_1919494;k127_440643;k127_724475;k127_2374797;k127_411847;k127_7778670;k127_7602357;k127_8933360;k127_7483627;k127_7811325;k127_7299350	-	3969374.scaffold00006;3442737.scaffold00008;3969374.scaffold00005
tig00058906	14218	0.4871	5.393	17.905	29.756	284.512	11.628	2.244	0.362	13	2	Bacteria	Bacteroidetes	Bacteroidales	Prevotellaceae	Prevotellaceae-undef	Prevotellaceae bacterium HUN156	NOBIN	135	hic_212	NOBIN	k127_3362470;k127_3362470;k127_6916000;k127_6916000;k127_8079355;k127_8840001;k127_8338397;k127_8271251	scaffold_1327;scaffold_1327;scaffold_4423;scaffold_68;scaffold_68	-
tig00058907	19266	0.4777	166.937	25.174	3.284	77.698	7.424	3.246	0.114	24	1	Bacteria	Firmicutes	Erysipelotrichales	Erysipelotrichaceae	Coprobacillus	Coprobacillus sp. CAG:826	219	571	metabat_132	NOBIN	k127_4790180;k127_2634382;k127_2705575;k127_5488298;k127_2634382;k127_6515882;k127_6515882;k127_5025995;k127_2705575;k127_5700086;k127_4486986;k127_4486986;k127_3151128;k127_4790180;k127_5025995;k127_4626766;k127_7081613;k127_8147669;k127_8147669	k87_30272100	-
tig00058908	11261	0.5342	24.539	46.999	33.987	126.604	24.845	3.272	0.407	16	1	Bacteria	Bacteria-undef	Bacteria-undef	Bacteria-undef	Bacteria-undef	bacterium F083	NOBIN	143	hic_221	NOBIN	k127_632657;k127_4249105;k127_4913781;k127_4392208;k127_5338952;k127_1024894;k127_3103002;k127_334804;k127_2767790;k127_6096848;k127_1818304;k127_8231235;k127_7833252;k127_7293833;k127_8620604;k127_8639850;k127_7800115	scaffold_1636;scaffold_59;scaffold_385	-
tig00058909	25652	0.3017	7.352	19.415	8.061	104.679	9.43	15.446	0.307	37	1	Archaea	Euryarchaeota	Methanobacteriales	Methanobacteriaceae	Methanosphaera	Methanosphaera stadtmanae	11	853	metabat_022	NOBIN	k127_1533938;k127_1984226;k127_1533938;k127_804392;k127_2891554;k127_2891554;k127_3495768;k127_5106769;k127_7796448	k87_41264672;k87_41264672;scaffold_107;k87_41264672	-
tig00058910	6419	0.5393	18.98	101.629	70.011	634.27	75.437	66.247	0.567	10	1	Bacteria	Bacteroidetes	Bacteroidales	Prevotellaceae	Prevotella	Prevotella sp. tf2-5	NOBIN	828	hic_981	NOBIN	k127_6245943;k127_3166301;k127_4024834;k127_5932524;k127_520238;k127_5345858;k127_5836223;k127_150641;k127_1425430;k127_1425430;k127_3830726;k127_2854076;k127_7409811;k127_7773349;k127_6699051;k127_8551552;k127_7115457;k127_8659232;k127_8234507;k127_8879498;k127_7685615	scaffold_8469;scaffold_53098;scaffold_362	3960811.scaffold00001;3964077.scaffold00016
tig00058912	7883	0.6135	60.504	24.726	10.693	114.447	5.663	11.105	4.724	11	2	Bacteria	Firmicutes	Clostridiales	Lachnospiraceae	Butyrivibrio	Butyrivibrio fibrisolvens	NOBIN	536	hic_657	NOBIN	k127_426238;k127_6119327;k127_3638192;k127_1763805;k127_4260354;k127_7770604;k127_7388688;k127_8733510;k127_7821468	scaffold_23717;scaffold_10280	3770813.scaffold00003
tig00058913	7767	0.4968	7.768	40.54	0.877	49.219	6.012	3.272	0.1	6	1	Bacteria	Bacteroidetes	Bacteroidales	Bacteroidales-undef	Bacteroidales-undef	Bacteroidales bacterium KHT7	620	226	metabat_578	NOBIN	k127_4191665;k127_5938861;k127_955448;k127_3173881;k127_3936062;k127_8947062;k127_7074561	-	-
tig00058914	11956	0.52	60.12	74.876	6.256	61.552	1.575	2.468	0.587	20	2	Archaea	Euryarchaeota	Euryarchaeota-undef	Euryarchaeota-undef	Euryarchaeota-undef	methanogenic archaeon ISO4-H5	NOBIN	316	hic_413	NOBIN	k127_1561687;k127_6336498;k127_755397;k127_2402194;k127_557168;k127_2852328;k127_4058260;k127_6763693;k127_7423609;k127_6775778;k127_7383895	k87_17973550	-
tig00058918	12368	0.3205	4.77	24.598	1.524	22.368	3.278	2.86	0.169	17	0	Bacteria	Firmicutes	Erysipelotrichales	Erysipelotrichaceae	Coprobacillus	Coprobacillus sp. CAG:605	250	NOBIN	metabat_167	NOBIN	k127_2432651;k127_1518597;k127_146557;k127_4106158;k127_183669;k127_8854924;k127_7786084	-	-
tig00006950	17439	0.5496	3.801	78.834	11.441	68.917	13.562	5.805	0.225	6	2	Bacteria	Bacteroidetes	Bacteroidales	Prevotellaceae	Prevotella	Prevotella sp. 885	108	588	hic_714	NOBIN	k127_867532;k127_6436258;k127_2305571;k127_3984503;k127_2525832;k127_491080;k127_4033969;k127_6736913;k127_8137916;k127_7010637;k127_8009914;k127_7968403	scaffold_541;scaffold_110652	4309559.scaffold00041
tig00006951	20664	0.4797	6.706	48.717	15.315	349.452	15.298	17.056	0.579	14	1	Bacteria	Bacteroidetes	Bacteroidales	Bacteroidales-undef	Bacteroidales-undef	Bacteroidales bacterium KHT7	21	465	metabat_133	NOBIN	k127_559203;k127_6428192;k127_4374608;k127_761348;k127_4102135;k127_196242;k127_2486693;k127_1519313;k127_2196351;k127_3528900;k127_2251648;k127_3402828;k127_2976401;k127_4131160;k127_2768205;k127_2115031;k127_1631004;k127_1795511;k127_5734803;k127_7885667;k127_8466198;k127_6781685;k127_8051188;k127_7138954;k127_6972917;k127_6671485;k127_8510963	NODE_3385_length_19526_cov_49.2442;NODE_35514_length_3839_cov_29.0055;NODE_47326_length_3024_cov_44.61;scaffold_109;scaffold_670;scaffold_90;scaffold_278;scaffold_109;scaffold_250;scaffold_635	3368499.scaffold00006;3960811.scaffold00001
tig00006955	141333	0.4842	10.415	179.15	48.565	405.631	28.779	39.181	2.515	120	1	Bacteria	Bacteroidetes	Bacteroidales	Prevotellaceae	Prevotellaceae-undef	Prevotellaceae bacterium HUN156	108	1107	metabat_009	NOBIN	k127_946462;k127_551083;k127_4126403;k127_3581826;k127_4307038;k127_5070611;k127_4439336;k127_2842067;k127_215406;k127_5666827;k127_4089896;k127_4990994;k127_2556080;k127_3646391;k127_5338880;k127_951512;k127_2467506;k127_3632528;k127_772575;k127_5708816;k127_5301095;k127_5253611;k127_4331112;k127_4999395;k127_2221068;k127_21380;k127_3205329;k127_589854;k127_4942146;k127_4866084;k127_3720277;k127…	scaffold_100;scaffold_61;scaffold_847;scaffold_4996;scaffold_61;scaffold_1087;scaffold_250	3969374.scaffold00008;3960801.scaffold00015;3755419.scaffold00002;3368494.scaffold00008;3613049.scaffold00007;3969374.scaffold00018;3368446.scaffold00009;3368565.scaffold00003;3960811.scaffold00012;3969374.scaffold00005;3755405.scaffold00002;3960801.scaffold00008;3960801.scaffold00004;3755405.scaffold00001;3962893.scaffold00003;3960811.scaffold00016;3963943.scaffold00002;3962893.scaffold00011;396…
tig00006958	36495	0.4804	25.022	95.155	123.36	1022.023	51.774	207.671	20.616	47	1	Bacteria	Bacteroidetes	Bacteroidales	Prevotellaceae	Prevotella	Prevotella sp. tc2-28	288	638	metabat_208	NOBIN	k127_2086982;k127_1548401;k127_3120951;k127_4714032;k127_5787368;k127_5141322;k127_946932;k127_4249495;k127_3582898;k127_1049438;k127_1665664;k127_2486872;k127_5208795;k127_5688249;k127_2194019;k127_1441383;k127_4614854;k127_956042;k127_4036757;k127_1323336;k127_192287;k127_966210;k127_2401466;k127_3582658;k127_1361412;k127_2619673;k127_3749215;k127_4009388;k127_2839127;k127_2498369;k127_4571854;…	scaffold_64;scaffold_6649;scaffold_985;scaffold_527;scaffold_10446;scaffold_13656;scaffold_5627;scaffold_10726;scaffold_8168;scaffold_389	4300076.scaffold00001;4309559.scaffold00037;4300076.scaffold00001;3960811.scaffold00014;3960801.scaffold00001;3960811.scaffold00014;3962893.scaffold00014;3755405.scaffold00003
tig00006963	30745	0.4676	2.577	39.999	2.924	40.427	2.152	16.763	0.892	37	1	Bacteria	Bacteroidetes	Bacteroidales	Bacteroidales-undef	Bacteroidales-undef	Bacteroidales bacterium KHT7	33	558	metabat_266	NOBIN	k127_775579;k127_5591381;k127_1010154;k127_1862160;k127_2280441;k127_805490;k127_4831403;k127_58833;k127_1500339;k127_6496136;k127_57178;k127_6710151;k127_7171425;k127_8166480;k127_6972917;k127_7204561	scaffold_542;scaffold_358;scaffold_290;scaffold_1657;scaffold_605	3966899.scaffold00001
tig00006965	8882	0.4054	5.441	46.428	9.861	96.326	10.495	7.528	2.087	10	0	Bacteria	Bacteroidetes	Bacteroidales	Prevotellaceae	Prevotella	Prevotella aff. ruminicola Tc2-24	73	237	metabat_664	NOBIN	k127_2748311;k127_2223769;k127_530526;k127_1268229;k127_1036114;k127_950629;k127_8523180;k127_8465573;k127_7777151;k127_7093267;k127_8401342	scaffold_38	3966899.scaffold00002;3960801.scaffold00002
tig00058919	11837	0.5337	39.87	36.351	11.405	84.048	2.001	10.897	0.503	14	2	Bacteria	Bacteria-undef	Bacteria-undef	Bacteria-undef	Bacteria-undef	bacterium P201	398	97	metabat_330	NOBIN	k127_54443;k127_4162950;k127_3073414;k127_5953366;k127_1294851;k127_3429273;k127_782592;k127_8061274;k127_6806435	scaffold_185;scaffold_2247;scaffold_1030;scaffold_1616	3960633.scaffold00004
tig00058920	13037	0.4886	8.0	8.125	5.148	31.551	4.384	14.451	0.236	19	2	Bacteria	Bacteroidetes	Bacteroidales	Bacteroidaceae	Bacteroides	Bacteroides eggerthii	NOBIN	285	hic_378	NOBIN	k127_5467610;k127_5467610;k127_3626773;k127_3626773;k127_1031009;k127_1031009;k127_7226680;k127_7961210;k127_7705562;k127_7705562	-	-
tig00058921	21243	0.3776	22.764	24.456	3.709	27.332	17.39	1.341	0.16	16	2	Bacteria	Firmicutes	Clostridiales	Lachnospiraceae	Butyrivibrio	Butyrivibrio sp. M55	NOBIN	302	hic_398	NOBIN	k127_5176934;k127_3023377	-	3634609.scaffold00001;3405855.scaffold00001
tig00058926	15176	0.5232	6.5	31.897	9.799	219.497	21.778	2.37	0.789	12	2	Bacteria	Bacteroidetes	Bacteroidales	Prevotellaceae	Prevotella	Prevotella sp. P2-180	129	633	hic_765	NOBIN	k127_999015;k127_842937;k127_213618;k127_6989498;k127_8727323	scaffold_149;scaffold_96;scaffold_1164;scaffold_1415	3368565.scaffold00008
tig00058929	15956	0.4757	6.605	54.399	3.765	50.865	2.169	34.347	0.185	19	2	Bacteria	Spirochaetes	Spirochaetales	Spirochaetaceae	Treponema	Treponema saccharophilum	NOBIN	271	hic_363	NOBIN	k127_6535815;k127_1927585;k127_4157168;k127_2074453;k127_2563649;k127_447677;k127_4878979;k127_2308197;k127_6978674;k127_6884550;k127_8038460;k127_7525403;k127_7891651	scaffold_4929	3620016.scaffold00004
tig00058936	12853	0.2627	0.258	27.037	1.018	76.138	3.453	25.036	0.085	27	0	no-hit	no-hit	no-hit	no-hit	no-hit	no-hit	18	NOBIN	metabat_099	NOBIN	k127_5876053;k127_3379539;k127_6501090;k127_542649;k127_4510575;k127_8764517;k127_7685432;k127_8093137	-	-
tig00058937	13633	0.3578	1.209	36.036	0.462	9.628	2.235	0.1	0.196	18	0	Bacteria	Firmicutes	Clostridiales	Clostridiaceae	Clostridium	Clostridium botulinum	NOBIN	955	hic_1132	NOBIN	k127_300403;k127_2356053;k127_4003188;k127_2765205	-	-
tig00058938	14457	0.5983	54.402	21.688	17.781	411.907	8.839	5.801	0.309	14	1	Bacteria	Bacteroidetes	Bacteroidales	Prevotellaceae	Prevotella	Prevotella sp. tc2-28	365	305	metabat_294	NOBIN	k127_6380212;k127_2333349;k127_830121;k127_6552210;k127_5352231;k127_1437841;k127_7118770;k127_8682391;k127_7118770	scaffold_5938;scaffold_43105	-
tig00058942	19187	0.2944	4.806	46.083	3.508	200.771	10.319	25.595	0.176	17	1	Bacteria	Firmicutes	Clostridiales	Clostridiaceae	Clostridium	Clostridium sp. CAG:465	403	310	metabat_337	NOBIN	k127_250705;k127_2193916;k127_1240956;k127_130827;k127_3433644;k127_2424764;k127_6667185;k127_6785186	-	3340811.scf7180000000002|quiver_dupTrim=6430
tig00058944	16507	0.5333	14.722	13.47	6.892	50.285	2.288	11.146	0.448	23	2	Bacteria	Firmicutes	Clostridiales	Lachnospiraceae	Coprococcus	Coprococcus comes CAG:19	484	358	hic_459	NOBIN	k127_5412334;k127_508174;k127_3304368;k127_3044387;k127_4725469;k127_4195130;k127_4518845	scaffold_583;scaffold_7351	3964186.scaffold00020
tig00058954	11095	0.522	8.827	27.746	3.642	101.045	3.627	41.808	1.903	10	1	Bacteria	Bacteroidetes	Bacteroidales	Prevotellaceae	Prevotella	Prevotella sp. P3-120	NOBIN	711	hic_852	NOBIN	k127_2834329;k127_3434167;k127_2834329;k127_2861367;k127_4853990;k127_4853990	scaffold_486;scaffold_45	-
tig00058958	23930	0.472	20.072	25.582	6.614	70.98	8.391	3.839	0.859	25	1	Bacteria	Firmicutes	Clostridiales	Clostridiales-undef	Clostridiales-undef	Clostridiales bacterium	567	506	metabat_518	NOBIN	k127_726209;k127_1026755;k127_1248214;k127_4349752;k127_7813393;k127_8716878;k127_7092874;k127_7081626	k87_4916011;k87_46183474;scaffold_2056;scaffold_108	3614047.scaffold00001;3620043.scaffold00001;3368630.scaffold00010
tig00058959	19231	0.5074	16.506	82.735	36.937	347.653	31.405	49.402	2.776	19	1	Bacteria	Bacteroidetes	Bacteroidales	Bacteroidaceae	Bacteroides	Bacteroides uniformis CAG:3	108	514	metabat_009	NOBIN	k127_6619586;k127_4979008;k127_659887;k127_742367;k127_192625;k127_932149;k127_2223188;k127_4181601;k127_2248142;k127_5333245;k127_1696155;k127_916971;k127_4516649;k127_775207;k127_2096093;k127_4618153;k127_1312740;k127_4723267;k127_1055097;k127_1988629;k127_2924725;k127_1891022;k127_1329249;k127_8464315;k127_7421696;k127_7391663;k127_8662757;k127_7906090;k127_6775091;k127_6740113;k127_8164722;k1…	scaffold_14709;scaffold_4653;scaffold_544;scaffold_179;scaffold_89659;scaffold_10121;scaffold_75295;scaffold_32861;scaffold_449;scaffold_409;scaffold_1004;scaffold_171;scaffold_8859;scaffold_8863;scaffold_1507;scaffold_8203;scaffold_363	2917418.scaffold00013;3963943.scaffold00031;3960801.scaffold00005;3969374.scaffold00007;3960801.scaffold00001;3755419.scaffold00003
tig00058960	13226	0.2099	0.688	119.072	1.323	32.432	6.438	1.443	0.157	10	2	Bacteria	Firmicutes	Clostridiales	Clostridiaceae	Clostridium	Clostridium sp. CAG:277	NOBIN	968	hic_1146	NOBIN	k127_5981343	-	-
tig00058961	16124	0.4437	0.876	15.175	0.676	16.958	2.571	0.166	0.121	21	0	Bacteria	Firmicutes	Tissierellales	Gottschalkiaceae	Gottschalkia	Gottschalkia purinilyticum	469	141	metabat_409	NOBIN	k127_2344114;k127_5055159;k127_1001597;k127_192524;k127_1459585;k127_8144291	-	-
tig00058962	9151	0.3821	5.129	74.311	1.91	29.818	13.535	4.576	0.079	14	0	Bacteria	Bacteria-undef	Bacteria-undef	Bacteria-undef	Bacteria-undef	candidate division TM6 bacterium GW2011_GWF2_33_332	NOBIN	262	hic_353	NOBIN	k127_468807;k127_2409077;k127_1597999;k127_3493278;k127_98422;k127_916246;k127_6645610;k127_7901684;k127_7206446;k127_8409968;k127_8405833;k127_8661274	-	-
tig00058964	22825	0.4801	12.078	21.826	9.734	55.444	10.788	14.396	0.298	39	1	Bacteria	Firmicutes	Clostridiales	Ruminococcaceae	Ruminococcaceae-undef	Ruminococcaceae bacterium KH2T8	38	111	hic_132	NOBIN	k127_3152086;k127_1920254;k127_4594366;k127_3063736;k127_1402229;k127_6468024;k127_5925660;k127_1481254;k127_3063736;k127_4573190;k127_3732185;k127_7570870;k127_7380857;k127_7281879;k127_6741436;k127_8367701;k127_8367701;k127_8909374	scaffold_16150;scaffold_4008	3348420.scf7180000000002|quiver_dupTrim=8886
tig00058967	13136	0.4405	16.807	14.363	15.065	112.258	2.602	2.124	0.07	20	1	Bacteria	Bacteroidetes	Bacteroidales	Bacteroidaceae	Bacteroides	Bacteroides stercoris	149	673	metabat_054	NOBIN	k127_316777;k127_4172846;k127_5572626;k127_7547951;k127_6706308	scaffold_54	-
tig00058968	10887	0.5255	1.559	31.372	1.556	29.88	5.423	4.702	0.794	14	2	Bacteria	Bacteroidetes	Bacteroidales	Bacteroidaceae	Bacteroides	Bacteroides sp. An322	NOBIN	263	hic_354	NOBIN	k127_1016727;k127_5422536;k127_2658755;k127_2619243;k127_4260519;k127_4012814;k127_3107351;k127_1048613;k127_2366898;k127_573677;k127_3564400;k127_6728282;k127_7820953;k127_6933579;k127_7055756;k127_8837258;k127_7678213;k127_8886992	scaffold_3	-
tig00058969	27567	0.393	0.793	27.772	0.204	14.898	1.511	0.135	0.08	24	0	no-hit	no-hit	no-hit	no-hit	no-hit	no-hit	NOBIN	850	hic_1006	NOBIN	k127_4773329	-	-
tig00058970	7990	0.4544	2.106	35.186	21.875	111.857	6.285	112.531	4.02	9	2	Bacteria	Bacteroidetes	Bacteroidales	Prevotellaceae	Prevotella	Prevotella sp. CAG:604	NOBIN	228	hic_315	NOBIN	k127_589506;k127_4518636;k127_1578991;k127_769547;k127_8661913;k127_8849746;k127_6656477;k127_8606078;k127_7615223;k127_7783714;k127_7079813	scaffold_571;scaffold_816;scaffold_91	4309559.scaffold00007
tig00058972	13748	0.266	21.472	67.932	8.822	105.622	12.248	11.426	0.819	20	2	Bacteria	Firmicutes	Clostridiales	Clostridiaceae	Clostridium	Clostridium sp. CAG:914	188	303	hic_399	NOBIN	k127_2028948;k127_1063648;k127_3695714;k127_6144564;k127_192225;k127_4264824;k127_7758828;k127_8722558;k127_8298040;k127_6988066	NODE_7291_length_12401_cov_41.2503;NODE_2650_length_22304_cov_19.52	-
tig00058973	21895	0.3291	0.405	57.545	0.493	112.369	2.151	172.324	7.427	22	0	Bacteria	Bacteroidetes	Bacteroidetes-undef	Bacteroidetes-undef	Bacteroidetes-undef	Bacteroidetes bacterium 4484_276	673	NOBIN	metabat_636	metabat_636	k127_1388255;k127_2834537;k127_1103696	scaffold_511	-
tig00035260	18386	0.654	40.177	40.416	9.801	194.778	7.59	2.559	0.088	16	2	Bacteria	Lentisphaerae	Lentisphaerae-undef	Lentisphaerae-undef	Lentisphaerae-undef	Lentisphaerae bacterium RIFOXYA12_FULL_48_11	632	546	hic_668	NOBIN	k127_3376514;k127_735330;k127_3227032;k127_5681215;k127_1102856;k127_5490348;k127_4641737;k127_4154013;k127_6036473;k127_1060963;k127_5192221;k127_1030012;k127_772018;k127_466041;k127_8047825;k127_8153711;k127_7465318;k127_6924404;k127_6734907;k127_7425689;k127_6829130;k127_6827664	scaffold_639;scaffold_10324;scaffold_1742;scaffold_339	-
tig00035263	17802	0.5257	256.652	44.81	8.353	180.318	7.454	33.774	0.052	21	2	Bacteria	Fibrobacteres	Fibrobacterales	Fibrobacteraceae	Fibrobacter	Fibrobacter sp. UWCM	389	76	hic_916	NOBIN	k127_5416319;k127_1756536;k127_5433268;k127_2061210;k127_873919;k127_3115034;k127_4203664;k127_6378435;k127_8235652;k127_8502232;k127_8349726;k127_7217849;k127_6883787;k127_7826704;k127_8676968;k127_8263207	scaffold_822;scaffold_7025;scaffold_2286;scaffold_2286;scaffold_7025;scaffold_55	3642917.scaffold00002;3642917.scaffold00002;3642917.scaffold00003;3642917.scaffold00003
tig00035265	26690	0.5681	275.031	92.371	84.404	1077.414	47.316	22.274	2.148	46	2	Bacteria	Bacteroidetes	Bacteroidales	Bacteroidales-undef	Bacteroidales-undef	Bacteroidales bacterium WCE2008	396	822	metabat_328	NOBIN	k127_419586;k127_6520123;k127_5516753;k127_327956;k127_907096;k127_5942096;k127_1663563;k127_705092;k127_4252903;k127_3405691;k127_2794862;k127_4973339;k127_973878;k127_828764;k127_1798279;k127_4684426;k127_364359;k127_7066477;k127_7915678;k127_6680466;k127_7939231;k127_8373976;k127_7122008;k127_6702625;k127_6679370;k127_7519071;k127_8198406;k127_7257797;k127_7440582	scaffold_0;scaffold_926	3960633.scaffold00005;3960633.scaffold00005
tig00035266	24550	0.4633	14.866	43.023	8.263	27.998	1.693	57.117	0.318	24	1	Bacteria	Spirochaetes	Spirochaetales	Spirochaetaceae	Treponema	Treponema succinifaciens	486	271	hic_363	NOBIN	k127_664201;k127_148478;k127_4222635;k127_4314784;k127_4813045;k127_2435292;k127_5551526;k127_5074082;k127_2839275;k127_814962;k127_1394029;k127_1862759;k127_7537613;k127_8172501	-	-
tig00035269	29674	0.4499	13.075	4.77	5.173	62.696	5.953	10.553	0.039	47	1	Bacteria	Firmicutes	Clostridiales	Ruminococcaceae	Ruminococcaceae-undef	Ruminococcaceae bacterium YAD3003	669	184	metabat_631	NOBIN	k127_1178850;k127_1178850;k127_1178850;k127_5038639;k127_5038639;k127_5038639;k127_5038639;k127_5038639;k127_2691388;k127_2691388;k127_2691388;k127_2691388;k127_2691388;k127_8450510;k127_8450510;k127_8450510;k127_8450510;k127_8450510	scaffold_37301	-
tig00035274	30055	0.4697	4.384	30.684	1.57	14.691	2.822	2.464	0.598	25	2	Bacteria	Bacteroidetes	Bacteroidales	Bacteroidaceae	Bacteroides	Bacteroides sp. CAG:598	242	26	hic_361	NOBIN	k127_5935232;k127_2160667;k127_3165340;k127_771055;k127_6842358	k87_28010990;k87_28010990	4305681.scaffold00030
tig00035282	28339	0.4879	226.061	30.81	3.649	83.469	9.316	3.977	0.13	29	2	Bacteria	Tenericutes	Tenericutes-undef	Tenericutes-undef	Tenericutes-undef	Tenericutes bacterium GWD2_38_27	219	NOBIN	metabat_132	NOBIN	k127_4518488;k127_852794;k127_1145533;k127_6508070;k127_2121109;k127_5785771;k127_425764;k127_8450747;k127_8231718;k127_6854986	scaffold_55353	-
tig00058977	24505	0.3621	13.6	20.185	182.559	199.425	1.23	2.168	0.333	19	1	Bacteria	Proteobacteria	Aeromonadales	Succinivibrionaceae	Succinatimonas	Succinatimonas sp. CAG:777	692	455	metabat_657	NOBIN	k127_877559;k127_3626643;k127_3084722;k127_3414387;k127_1509323;k127_1879740;k127_7507358	scaffold_1222;scaffold_1452;scaffold_26197	-
tig00058980	14659	0.3276	45.589	15.486	0.616	11.973	7.308	0.186	0.084	17	2	no-hit	no-hit	no-hit	no-hit	no-hit	no-hit	NOBIN	178	hic_259	NOBIN	k127_537760;k127_1954582	scaffold_1	-
tig00058981	14431	0.4589	2.043	5.646	4.055	118.82	0.532	5.837	0.034	28	1	Bacteria	Bacteroidetes	Bacteroidales	Bacteroidaceae	Bacteroides	Bacteroides sp. 43_108	286	NOBIN	metabat_206	NOBIN	k127_4857134;k127_4857134;k127_3887558;k127_3887558;k127_8551827;k127_8551827;k127_8161477;k127_8161477	NODE_4622_length_16468_cov_41.2184;NODE_4622_length_16468_cov_41.2184;NODE_20580_length_5937_cov_40.0434;NODE_20580_length_5937_cov_40.0434;NODE_38841_length_3565_cov_48.1271	-
tig00058984	15993	0.5197	10.271	64.928	1.977	16.237	2.971	0.563	0.058	19	0	Bacteria	Bacteroidetes	Bacteroidales	Tannerellaceae	Parabacteroides	Parabacteroides sp. YL27	NOBIN	215	hic_301	NOBIN	k127_739534;k127_1856986;k127_552285;k127_6329512;k127_523374;k127_6329512;k127_3013870;k127_1654156;k127_2996997;k127_2996997;k127_5508168;k127_6068468;k127_621369;k127_1856986;k127_3124283;k127_3124283;k127_5385790;k127_3882907;k127_7766776;k127_7743252;k127_8374825;k127_8374825;k127_6727061;k127_6727061;k127_8215188;k127_7876945	-	-
tig00058986	20177	0.6485	28.063	21.313	4.008	80.116	4.195	19.331	1.792	20	1	Bacteria	Verrucomicrobia	Opitutales	Opitutaceae	Opitutaceae-undef	Opitutaceae bacterium TAV4	632	305	metabat_591	NOBIN	k127_6563559;k127_4850977;k127_5709498;k127_4085881;k127_7903213;k127_7941782;k127_7023595	scaffold_27786	-
tig00058987	12489	0.473	0.209	45.629	0.636	50.459	0.612	33.38	7.384	10	2	Bacteria	Firmicutes	Firmicutes-undef	Firmicutes-undef	Firmicutes-undef	Firmicutes bacterium CAG:791	NOBIN	507	hic_625	NOBIN	k127_5541160;k127_3603354;k127_3137069;k127_608491;k127_2009819;k127_1244470;k127_1797085;k127_3318187;k127_8797865;k127_8705349;k127_7548182;k127_8325100;k127_7248794;k127_8481540	-	-
tig00058990	7261	0.6466	349.206	64.443	18.736	338.664	39.023	18.714	0.567	9	2	Bacteria	Bacteroidetes	Bacteroidales	Bacteroidales-undef	Bacteroidales-undef	Bacteroidales bacterium WCE2004	483	268	hic_359	NOBIN	k127_118989;k127_7769402;k127_8882393	scaffold_32	3960633.scaffold00003
tig00058992	9548	0.5218	0.379	33.438	0.98	86.659	0.904	38.358	16.298	6	2	Bacteria	Bacteroidetes	Bacteroidales	Rikenellaceae	Alistipes	Alistipes putredinis CAG:67	637	183	metabat_596	NOBIN	k127_232223;k127_2978847;k127_2612500;k127_6414985;k127_1999670;k127_2354540;k127_2494339;k127_8037888;k127_6806023;k127_8339997;k127_6714698;k127_7342625	-	-
tig00058993	14381	0.5098	145.315	73.544	8.691	211.165	10.8	110.193	0.144	16	1	Bacteria	Fibrobacteres	Fibrobacterales	Fibrobacteraceae	Fibrobacter	Fibrobacter sp. UWP2	59	811	metabat_554	NOBIN	k127_1133506;k127_5600394;k127_5193635;k127_708992;k127_3050100;k127_4369985;k127_2291768;k127_6622701;k127_3556753;k127_5790756;k127_3066447;k127_4042030;k127_211852;k127_25455;k127_1116589;k127_5210752;k127_8467886;k127_8788788;k127_7785832;k127_8467886;k127_6802670;k127_8269753;k127_8269753;k127_7837547	scaffold_1917;scaffold_10;scaffold_297;scaffold_10;scaffold_22947	3642917.scaffold00002;3642917.scaffold00003
tig00058994	14955	0.4527	8.029	35.79	13.119	40.63	14.019	11.944	0.58	9	1	Bacteria	Firmicutes	Clostridiales	Ruminococcaceae	Ruminococcus	Ruminococcus champanellensis	641	65	metabat_601	NOBIN	k127_2387882;k127_6319060;k127_7589906	scaffold_35;scaffold_42013	3298477.scf7180000000020|quiver;3298477.scf7180000000020|quiver
tig00058995	15649	0.491	7.905	21.083	9.65	76.114	12.743	10.967	0.97	20	2	Bacteria	Bacteroidetes	Bacteroidales	Prevotellaceae	Prevotellaceae-undef	Prevotellaceae bacterium HUN156	NOBIN	340	hic_440	NOBIN	k127_3524;k127_3524;k127_604820;k127_2335899;k127_908237;k127_604820;k127_2519659;k127_908237;k127_5804708;k127_1118471;k127_2797746;k127_2335899;k127_2254685;k127_2797746;k127_8295890;k127_8866733;k127_7686874;k127_7686874;k127_7744416;k127_7746754;k127_7207788;k127_7852421;k127_8077550;k127_7723866;k127_8336918	scaffold_2564;scaffold_702;scaffold_702;scaffold_17	3962893.scaffold00007;3613049.scaffold00001;3960785.scaffold00003
tig00058996	16713	0.541	9.934	22.811	17.061	117.723	3.632	33.382	0.941	22	2	Bacteria	Firmicutes	Clostridiales	Lachnospiraceae	Lachnoclostridium	[Clostridium] aminophilum	91	30	metabat_684	NOBIN	k127_5897215;k127_742041	k87_2610213	3769464.scaffold00016
tig00058997	12916	0.5084	8.12	24.236	40.05	238.71	2.25	20.84	0.696	16	2	Bacteria	Bacteroidetes	Bacteroidales	Prevotellaceae	Prevotella	Prevotella sp. CAG:279	NOBIN	434	hic_544	NOBIN	k127_5839639;k127_3976266;k127_856432;k127_1238828;k127_2828326;k127_2611402;k127_664145;k127_6982466;k127_8954514;k127_6797837	scaffold_12;scaffold_6001;scaffold_674;scaffold_25	-
tig00059003	10443	0.4749	26.253	52.747	15.532	114.248	53.097	7.362	1.135	16	1	Bacteria	Bacteroidetes	Bacteroidales	Prevotellaceae	Prevotella	Prevotella sp. tc2-28	NOBIN	424	hic_533	NOBIN	k127_667957;k127_2372645;k127_5590753;k127_8111784;k127_8543750;k127_7014786;k127_8047671;k127_7909842;k127_8716752;k127_7768653	scaffold_13959;scaffold_2373;scaffold_1678;scaffold_51560;scaffold_19307;scaffold_772;scaffold_71804;scaffold_108291;scaffold_146	3960801.scaffold00005;3613049.scaffold00008;4309559.scaffold00003;4300076.scaffold00004;4309559.scaffold00016
tig00059006	10625	0.4973	4.015	27.91	25.213	150.277	1.073	2.259	0.187	15	2	Bacteria	Bacteroidetes	Bacteroidales	Rikenellaceae	Alistipes	Alistipes timonensis	149	259	metabat_054	NOBIN	k127_1536539;k127_3090488;k127_448908;k127_7200037	scaffold_830	-
tig00059007	14135	0.4816	124.574	9.93	14.204	124.12	6.099	7.171	0.108	29	1	Bacteria	Firmicutes	Clostridiales	Ruminococcaceae	Ruminococcaceae-undef	Ruminococcaceae bacterium YAD3003	NOBIN	184	hic_266	NOBIN	k127_3016913;k127_3016913;k127_4248736;k127_4248736;k127_3148415;k127_5206951;k127_3148415	scaffold_794;scaffold_794	3960639.scaffold00002;3960639.scaffold00002
tig00059014	19495	0.4885	47.411	18.398	76.738	1260.531	10.735	158.462	0.219	18	1	Bacteria	Firmicutes	Clostridiales	Lachnospiraceae	Lachnospiraceae-undef	Lachnospiraceae bacterium NK3A20	NOBIN	151	hic_230	NOBIN	k127_2729913;k127_1127529;k127_4832491;k127_3943101;k127_4135487;k127_170800;k127_1233717;k127_3352431;k127_4479785;k127_6447873;k127_2034693;k127_4826938;k127_8288799;k127_8308479;k127_7420030;k127_7216660	k87_31631413;scaffold_17521;scaffold_19685;scaffold_17521	-
tig00059016	11518	0.437	4.897	27.873	3.506	422.156	1.023	0.526	0.141	10	2	Bacteria	Proteobacteria	Aeromonadales	Aeromonadaceae	Tolumonas	Tolumonas auensis	477	437	metabat_418	NOBIN	k127_3094786;k127_1029551;k127_3264085	scaffold_1602;scaffold_42110	3387354.scaffold00028
tig00059019	40111	0.5071	4.374	37.067	1.125	13.888	2.662	2.29	0.357	37	1	Bacteria	Bacteroidetes	Bacteroidales	Bacteroidaceae	Bacteroides	Bacteroides eggerthii	242	26	hic_361	NOBIN	k127_3359038;k127_986682;k127_536108;k127_1003354;k127_6650145	k87_27176895;k87_22130700;k87_765606;scaffold_134;scaffold_142	3349628.scaffold00002;3964077.scaffold00005;3642928.scaffold00001
tig00059029	10740	0.4207	561.113	30.891	14.733	242.774	5.815	105.301	12.678	13	1	Bacteria	Bacteroidetes	Bacteroidales	Prevotellaceae	Prevotella	Prevotella sp. CAG:1124	NOBIN	55	hic_683	hic_683	k127_5998595;k127_4400763;k127_367268;k127_5163784;k127_935789;k127_3544028;k127_6923310;k127_6720739;k127_7278379;k127_7728905	NODE_5537_length_14769_cov_9.09433	-
tig00059030	11878	0.4691	2.125	20.016	5.106	45.691	3.658	14.909	5.113	14	2	Bacteria	Firmicutes	Clostridiales	Lachnospiraceae	Lachnospiraceae-undef	Lachnospiraceae bacterium NK3A20	NOBIN	508	hic_626	NOBIN	k127_2671467;k127_4493844;k127_7660610;k127_6758993	NODE_24797_length_5142_cov_8.48083;scaffold_38	3368592.scaffold00006;3614176.scaffold00005;3352824.scf7180000000004|quiver_dupTrim=9066
tig00059031	12097	0.435	18.447	36.842	78.594	922.818	1.494	7.374	0.649	10	1	Bacteria	Firmicutes	Clostridiales	Ruminococcaceae	Ruminococcaceae-undef	Ruminococcaceae bacterium P7	575	547	hic_669	NOBIN	k127_4755933;k127_6391707;k127_5003772;k127_198264;k127_778900;k127_2785020;k127_3473009;k127_6295375;k127_8308922;k127_7586527;k127_7828023;k127_6858428	scaffold_22232;scaffold_10952;scaffold_3779;scaffold_1587	3619812.scaffold00008
tig00059034	27515	0.5049	4.857	17.308	38.628	92.387	2.805	55.384	0.081	39	1	Bacteria	Spirochaetes	Spirochaetales	Spirochaetaceae	Treponema	Treponema bryantii	NOBIN	193	hic_276	NOBIN	k127_892728;k127_3599369;k127_700148;k127_6403534;k127_1201618;k127_892728;k127_4267309;k127_356019;k127_4142062;k127_4134861;k127_3598821;k127_2704518;k127_4661542;k127_6105660;k127_4134861;k127_1931957;k127_7921932;k127_8308711;k127_7354993;k127_7921932;k127_8664561	scaffold_2019;scaffold_197;scaffold_5203;scaffold_52744;scaffold_2019	-
tig00059036	11405	0.5548	84.957	78.422	61.723	238.669	30.364	13.269	0.483	14	2	Bacteria	Bacteria-undef	Bacteria-undef	Bacteria-undef	Bacteria-undef	bacterium P201	NOBIN	143	hic_221	NOBIN	k127_4817765;k127_6082287;k127_3322155;k127_3878355;k127_424238;k127_1230543;k127_1033612;k127_2938893;k127_3437997;k127_2794497;k127_2273025;k127_7899872;k127_7036444;k127_8442490;k127_8276569;k127_8158400;k127_8345054;k127_8944417;k127_7715136;k127_7069114;k127_7354263;k127_7030527	scaffold_90;scaffold_580;scaffold_82	-
tig00059038	16495	0.4213	2.127	44.065	1.048	13.348	5.82	0.982	0.152	19	1	Bacteria	Bacteria-undef	Bacteria-undef	Bacteria-undef	Bacteria-undef	candidate division TM6 bacterium GW2011_GWF2_33_332	NOBIN	678	hic_814	NOBIN	k127_3808656;k127_3041631;k127_4227749;k127_4522778;k127_2415737;k127_3531153;k127_196406;k127_6116733;k127_1768895;k127_6231508;k127_406940;k127_2773606;k127_3376312;k127_4261261;k127_469128;k127_4096568;k127_7935720;k127_7456101;k127_8135808;k127_7292132	-	-
tig00059039	16284	0.5781	5.991	66.909	4.492	63.272	12.998	11.824	0.875	14	1	Bacteria	Bacteroidetes	Bacteroidales	Prevotellaceae	Prevotella	Prevotella sp. BP1-145	482	340	hic_440	NOBIN	k127_3648440;k127_135814;k127_7806661;k127_8508804;k127_6691065;k127_8439061	scaffold_11410;scaffold_518;scaffold_160	3969374.scaffold00006;3755405.scaffold00002
tig00059040	12901	0.5872	57.488	34.963	14.573	209.266	8.393	8.616	2.413	13	2	Bacteria	Bacteroidetes	Bacteroidales	Bacteroidales-undef	Bacteroidales-undef	Bacteroidales bacterium WCE2004	NOBIN	746	hic_890	NOBIN	k127_368601;k127_7342528;k127_8257605;k127_7700841;k127_8206304;k127_7084079;k127_7291387	scaffold_618	-
tig00059041	25143	0.3834	11.315	28.453	12.602	27.764	2.359	7.942	0.169	26	1	Bacteria	Spirochaetes	Spirochaetales	Spirochaetaceae	Treponema	Treponema bryantii	645	124	hic_200	NOBIN	k127_728872;k127_5554035;k127_4122389;k127_4669901;k127_3307454;k127_6961609;k127_6971792	scaffold_4	3758142.scaffold00006;2915297.scaffold00003
tig00059043	10885	0.4818	11.471	30.107	21.087	597.843	7.83	68.345	0.373	14	0	Bacteria	Firmicutes	Clostridiales	Clostridiaceae	Sarcina	Sarcina sp. DSM 11001	315	978	metabat_239	NOBIN	k127_3240167;k127_3171123;k127_6003336;k127_229408;k127_854095;k127_3007332;k127_2038365;k127_4548411;k127_8303515;k127_7878517;k127_8523524;k127_8229009;k127_8229009	scaffold_1380;scaffold_1380;scaffold_2350	3776358.scaffold00054;3776358.scaffold00030;3776358.scaffold00030;3776358.scaffold00046;3776358.scaffold00046
tig00059044	18724	0.5407	44.3	40.793	53.933	994.747	11.412	29.839	0.108	20	2	Bacteria	Firmicutes	Erysipelotrichales	Erysipelotrichaceae	Solobacterium	Solobacterium moorei	224	151	metabat_138	NOBIN	k127_3430692;k127_3010134;k127_3729355;k127_2829106;k127_4191371;k127_2976795;k127_2505004;k127_1605941;k127_4960142;k127_5127284;k127_3178342;k127_1152015;k127_293994;k127_8714672;k127_6880749;k127_6890125	k87_14686898;scaffold_96;scaffold_96	-
tig00059053	13293	0.4118	9.824	33.487	3.69	50.436	1.45	7.853	1.129	18	1	Bacteria	Bacteroidetes	Chitinophagales	Chitinophagaceae	Niabella	Niabella ginsenosidivorans	258	540	hic_662	NOBIN	k127_5894912;k127_4229417;k127_1545517;k127_132104;k127_2994291;k127_4690528;k127_2521128;k127_2114015;k127_8111913;k127_6753172;k127_7439529;k127_7022168;k127_8639747	scaffold_1393	-
tig00059056	29185	0.4596	6.818	24.663	2.943	34.649	6.606	0.965	0.384	31	1	Bacteria	Bacteroidetes	Bacteroidales	Bacteroidaceae	Bacteroides	Bacteroides sp. CAG:714	325	129	metabat_250	NOBIN	k127_309626;k127_537621;k127_2167006;k127_410659;k127_537621;k127_4502486;k127_3431214;k127_3431214;k127_703278;k127_4502486;k127_312664;k127_312664;k127_6921438;k127_6921438;k127_8284101;k127_7834451;k127_8213985;k127_7834451	-	-
tig00059058	12411	0.4621	14.086	120.863	50.829	456.104	46.755	47.744	4.042	15	2	Bacteria	Bacteroidetes	Bacteroidales	Prevotellaceae	Prevotella	Prevotella sp. khp7	166	393	hic_498	NOBIN	k127_5189253;k127_4949186;k127_6263953;k127_1634433;k127_1381052;k127_6371094;k127_115821;k127_5725107;k127_2255859;k127_1936718;k127_5152856;k127_876416;k127_2384815;k127_53517;k127_111972;k127_3084612;k127_8507769;k127_7220934;k127_8202878;k127_8809941;k127_8851702;k127_8122185;k127_7610572;k127_6744860;k127_6957497;k127_8588640;k127_8901175;k127_7452704;k127_7074411;k127_8851702;k127_8766494	scaffold_517;scaffold_32062;scaffold_141;scaffold_312;scaffold_21130;scaffold_18;scaffold_70	4304392.scaffold00007;3960811.scaffold00010;3368494.scaffold00005;3969374.scaffold00003;3960811.scaffold00009;3368499.scaffold00021;3969374.scaffold00004
tig00059061	16013	0.566	19.253	15.009	4.756	53.502	6.201	6.473	1.02	19	2	Bacteria	Firmicutes	Clostridiales	Clostridiaceae	Clostridium	Clostridium hathewayi CAG:224	279	36	hic_472	NOBIN	k127_2540608;k127_4578033;k127_5863105;k127_4583658;k127_6534839;k127_1692380	-	-
tig00059068	13951	0.5236	2.977	27.16	1.333	19.892	2.315	60.957	3.966	10	1	Bacteria	Bacteroidetes	Bacteroidales	Prevotellaceae	Prevotellaceae-undef	Prevotellaceae bacterium HUN156	183	329	hic_427	NOBIN	k127_2353926;k127_3310881;k127_981239;k127_1009232;k127_71243;k127_1387227;k127_8459417;k127_6679339;k127_7341165;k127_8510636;k127_8021608;k127_8238139;k127_8946592;k127_8297073	-	3960785.scaffold00001;3349628.scaffold00001
tig00059069	10241	0.4905	3.873	12.137	3.906	36.879	4.125	5.717	0.083	14	0	Bacteria	Firmicutes	Clostridiales	Ruminococcaceae	Ruminiclostridium	[Eubacterium] siraeum	NOBIN	146	hic_224	NOBIN	k127_2336288;k127_3365572;k127_969859;k127_5848691;k127_1707290;k127_7714740	scaffold_7504	4302430.scaffold00002
tig00059070	20321	0.4737	4.232	24.039	4.648	29.39	1.14	20.337	1.05	20	1	Bacteria	Fibrobacteres	Fibrobacterales	Fibrobacteraceae	Fibrobacter	Fibrobacter sp. UWOS	370	81	hic_972	NOBIN	k127_2398865;k127_5141992;k127_4767748	scaffold_1566	-
tig00059072	20747	0.3705	0.877	48.29	0.298	9.513	2.876	19.445	0.166	35	2	Bacteria	Firmicutes	Clostridiales	Ruminococcaceae	Subdoligranulum	Subdoligranulum sp. 4_3_54A2FAA	NOBIN	797	hic_946	NOBIN	k127_782206;k127_1144266;k127_1706188;k127_5742936;k127_3252569;k127_2848031;k127_2710558;k127_8338334;k127_7517447;k127_8309788;k127_8887641	-	-
tig00059073	23599	0.4458	0.885	30.608	21.829	302.033	1.747	75.206	48.938	22	2	Bacteria	Bacteroidetes	Bacteroidales	Prevotellaceae	Prevotella	Prevotella sp. CAG:386	291	324	metabat_212	NOBIN	k127_2741226;k127_1977736;k127_3494424;k127_5342228	scaffold_1800	-
tig00059075	6693	0.5074	64.525	67.944	62.08	775.264	10.727	39.03	0.214	6	2	Bacteria	Bacteroidetes	Bacteroidales	Prevotellaceae	Prevotella	Prevotella sp. tf2-5	516	50	hic_628	NOBIN	k127_6074337;k127_3639144;k127_6213894;k127_6246868;k127_2840177;k127_1610367;k127_466498;k127_4990085;k127_8320216;k127_8403881;k127_8841822;k127_7305299;k127_8068232	scaffold_1605;scaffold_314	3960811.scaffold00008
tig00059076	12828	0.4552	6.52	30.964	3.273	34.63	8.72	0.729	0.136	17	1	Bacteria	Bacteroidetes	Bacteroidales	Bacteroidaceae	Bacteroides	Bacteroides sp. 43_108	325	NOBIN	metabat_250	NOBIN	k127_3463591;k127_6203135;k127_5955177;k127_6917760;k127_6745792	-	-
tig00059079	14792	0.4771	18.201	30.96	3.037	44.874	4.489	17.913	11.574	14	1	Bacteria	Bacteroidetes	Bacteroidales	Bacteroidaceae	Bacteroides	Bacteroides sp. CAG:770	94	31	hic_417	NOBIN	k127_4598420;k127_3797650;k127_2789989;k127_551836;k127_4828168;k127_6845240	scaffold_53;scaffold_314	-
tig00059082	19387	0.45	0.203	24.591	0.154	4.167	0.792	0.04	0.106	24	2	Bacteria	Firmicutes	Clostridiales	Clostridiaceae	Clostridium	Clostridium sp. CAG:58	NOBIN	305	hic_401	NOBIN	k127_5685742;k127_1452808;k127_485600;k127_236571;k127_3060210;k127_7487974;k127_7487974;k127_7731314	-	-
tig00059085	15054	0.498	12.15	59.262	16.797	404.728	42.957	21.676	3.558	18	2	Bacteria	Bacteroidetes	Bacteroidales	Prevotellaceae	Prevotella	Prevotella sp. ne3005	327	719	metabat_252	NOBIN	k127_289917;k127_5958329;k127_1852283;k127_2758677;k127_4609125;k127_4616854;k127_3143846;k127_6775538;k127_7576448;k127_7364280;k127_7295675;k127_8165725;k127_6791899;k127_8010793	scaffold_978;scaffold_108300;scaffold_978;scaffold_428	3960801.scaffold00002;3960801.scaffold00002
tig00059088	18337	0.526	17.528	73.377	14.513	151.545	22.201	24.148	1.139	15	2	Bacteria	Bacteroidetes	Bacteroidales	Prevotellaceae	Prevotella	Prevotella sp. tf2-5	NOBIN	160	hic_240	NOBIN	k127_4244573;k127_6465918;k127_724999;k127_3149431;k127_152889;k127_168308;k127_10062;k127_5926989;k127_58833;k127_2821774;k127_8814999;k127_7621933;k127_8553795;k127_7760260;k127_7233729;k127_7546640	k87_40409971;k87_43825853;scaffold_168;scaffold_836;k87_12975452	3368499.scaffold00007;3969374.scaffold00003;3368499.scaffold00007
tig00059089	9946	0.4499	0.229	14.283	0.147	4.079	0.9	0.168	0.065	17	1	Bacteria	Bacteroidetes	Bacteroidales	Prevotellaceae	Prevotella	Prevotella sp. 885	NOBIN	712	hic_853	NOBIN	k127_3751009	-	-
tig00059090	19341	0.3898	1.176	10.768	2.12	18.218	1.063	3.5	0.102	15	1	Bacteria	Firmicutes	Clostridiales	Eubacteriaceae	Eubacterium	Eubacterium ruminantium	642	NOBIN	metabat_602	NOBIN	k127_411087;k127_411087;k127_411087;k127_411087	k87_947874;k87_18524930;k87_947874;k87_18524930;k87_947874;k87_947874;k87_18524930	-
tig00059092	12271	0.4807	16.209	31.112	49.371	271.191	36.718	12.427	0.769	11	2	Bacteria	Bacteroidetes	Bacteroidales	Bacteroidales-undef	Bacteroidales-undef	Bacteroidales bacterium KHT7	156	759	metabat_062	NOBIN	k127_6150234;k127_2373198;k127_1469166;k127_4654372;k127_5959139;k127_5593217;k127_8766991;k127_8045535;k127_6802862	scaffold_32130;scaffold_120	-
tig00059093	21948	0.4838	1.5	68.698	1.9	1107.547	8.675	455.315	1.113	20	2	Bacteria	Bacteroidetes	Bacteroidales	Prevotellaceae	Prevotella	Prevotella sp. tf2-5	147	724	metabat_052	NOBIN	k127_838698;k127_5769451;k127_5504634;k127_2882531;k127_250573;k127_699776;k127_6336397;k127_965282;k127_233995;k127_2263070;k127_3011000;k127_3010714;k127_847189;k127_8893869;k127_7318422;k127_8485527	scaffold_64	3960811.scaffold00001;3960811.scaffold00001
tig00059095	21012	0.5085	0.694	21.63	1.196	22.435	1.677	6.28	5.263	23	2	Bacteria	Bacteroidetes	Bacteroidales	Bacteroidales-undef	Bacteroidales-undef	Bacteroidales bacterium KA00344	622	207	hic_292	NOBIN	k127_5290659	-	-
tig00059096	14641	0.4558	0.867	37.836	70.542	1602.875	3.254	77.023	8.342	13	0	Bacteria	Bacteroidetes	Bacteroidales	Bacteroidaceae	Bacteroides	Bacteroides cellulosilyticus CAG:158	NOBIN	95	hic_1137	NOBIN	k127_1422807;k127_4741100;k127_7306177;k127_7997903	scaffold_155	-
tig00059101	10716	0.5308	11.136	43.268	38.311	257.638	2.129	3.375	1.308	10	1	Bacteria	Bacteroidetes	Bacteroidales	Bacteroidales-undef	Bacteroidales-undef	Bacteroidales bacterium WCE2004	149	259	metabat_054	NOBIN	k127_748116;k127_2580216;k127_5138307;k127_4677669;k127_7949202;k127_8133216	scaffold_27;scaffold_112	-
tig00059102	5710	0.5683	10.662	16.581	1.728	48.988	8.019	0.398	0.119	11	1	Bacteria	Bacteroidetes	Bacteroidales	Bacteroidaceae	Bacteroides	Bacteroides faecichinchillae	294	528	metabat_215	NOBIN	k127_2461296;k127_707106;k127_3482623	-	-
tig00006973	3682	0.509	4.292	196.723	15.102	265.972	2.725	79.497	77.005	7	2	Bacteria	Proteobacteria	Aeromonadales	Succinivibrionaceae	Succinatimonas	Succinatimonas hippei	NOBIN	955	hic_1132	NOBIN	k127_2398583;k127_854946;k127_492920;k127_6805447	scaffold_2437	-
tig00006984	5383	0.6058	0.286	129.265	1.463	229.579	0.227	158.815	90.566	5	2	Bacteria	Proteobacteria	Burkholderiales	Burkholderiales-undef	Burkholderiales-undef	Burkholderiales bacterium YL45	NOBIN	840	hic_995	NOBIN	k127_1811610;k127_3270729;k127_2118471;k127_66615;k127_5060876;k127_7419440	scaffold_5534;scaffold_350;scaffold_611	-
tig00006997	173596	0.5807	29.975	62.497	71.284	293.205	5.393	14.393	3.309	172	2	Bacteria	Bacteroidetes	Bacteroidales	Rikenellaceae	Alistipes	Alistipes sp. CAG:435	569	74	hic_894	NOBIN	k127_2078499;k127_284387;k127_3785666;k127_845853;k127_2582604;k127_1339666;k127_2926729;k127_134267;k127_284387;k127_2395959;k127_4222099;k127_1891139;k127_2191991;k127_666250;k127_6191495;k127_5737554;k127_2496579;k127_731585;k127_529768;k127_2970844;k127_783531;k127_851020;k127_1162555;k127_4777389;k127_1351244;k127_138369;k127_2181476;k127_5047292;k127_450602;k127_475970;k127_5528484;k127_409…	scaffold_796;scaffold_1188;scaffold_1354;scaffold_4301;scaffold_3935;scaffold_1354;scaffold_11944	3960633.scaffold00001;3960633.scaffold00002;3960793.scaffold00004;3960793.scaffold00002;3960633.scaffold00001;4302445.scaffold00001;3960793.scaffold00002;4300968.scaffold00009;3960633.scaffold00002;3960633.scaffold00001
tig00007002	8279	0.463	7.076	93.036	3.727	39.833	0.961	4.901	0.132	17	1	Bacteria	Firmicutes	Bacillales	Alicyclobacillaceae	Kyrpidia	Kyrpidia tusciae	NOBIN	1134	hic_148	NOBIN	k127_2058398;k127_1474519;k127_815472;k127_8190878	-	3394387.scaffold00028
tig00007010	10402	0.3809	5.0	95.372	36.889	271.982	15.131	7.39	7.481	12	1	Bacteria	Bacteroidetes	Bacteroidales	Prevotellaceae	Prevotella	Prevotella sp. tf2-5	NOBIN	636	hic_768	NOBIN	k127_3139494;k127_326590;k127_2663645;k127_927694;k127_1052764;k127_4697137;k127_5928392;k127_3056292;k127_7080231;k127_8457072;k127_8457072;k127_8117865	scaffold_49236	4309559.scaffold00003
tig00007013	10043	0.4543	2.893	60.901	16.787	135.842	1.452	332.365	38.295	14	1	Bacteria	Bacteroidetes	Bacteroidales	Prevotellaceae	Prevotella	Prevotella melaninogenica	NOBIN	355	hic_456	NOBIN	k127_67187;k127_5475433;k127_2313826;k127_2313826;k127_473117;k127_8718182;k127_7788370;k127_8168049;k127_7161116;k127_6722370	scaffold_157;scaffold_636;scaffold_18188;scaffold_18188;scaffold_35087	3964149.scaffold00010
tig00007017	16329	0.279	1196.812	1161.371	116.734	10357.705	794.768	531.107	181.125	16	1	Bacteria	Firmicutes	Clostridiales	Lachnospiraceae	Pseudobutyrivibrio	Pseudobutyrivibrio sp. OR37	NOBIN	277	hic_369	NOBIN	k127_4355743	scaffold_57250	-
tig00059106	4709	0.5371	92.441	52.44	28.165	289.603	8.915	6.585	0.056	4	1	Bacteria	Bacteroidetes	Bacteroidales	Prevotellaceae	Prevotellaceae-undef	Prevotellaceae bacterium KH2P17	NOBIN	498	hic_614	NOBIN	k127_6476453;k127_5374081;k127_2060680;k127_6281563;k127_6240253;k127_1701008;k127_4905500;k127_2041767;k127_8400444;k127_7247331;k127_8081299	scaffold_486;scaffold_682	-
tig00059109	8703	0.4994	1.508	30.766	0.399	22.566	1.52	0.074	0.179	16	0	Bacteria	Firmicutes	Bacillales	Bacillaceae	Bacillus	Bacillus thermozeamaize	NOBIN	968	hic_1146	NOBIN	k127_4826280;k127_620427;k127_104566;k127_5495376;k127_6023362;k127_6785378;k127_7497172;k127_7611910	-	-
tig00059110	17058	0.5359	38.613	38.655	17.892	194.724	8.781	8.001	0.782	21	2	Bacteria	Bacteroidetes	Bacteroidales	Prevotellaceae	Prevotella	Prevotella sp. CAG:5226	294	552	metabat_215	NOBIN	k127_3487530;k127_1642795;k127_4989605;k127_1437006;k127_3843674;k127_4912720;k127_4586145;k127_2413015;k127_2064664;k127_4830606;k127_4134177;k127_3660490;k127_4426958;k127_7929707;k127_7344245;k127_8518588;k127_7475170;k127_7171203;k127_7728453;k127_6736304;k127_8014332;k127_8447437;k127_7252635;k127_7798302	scaffold_4945;scaffold_20726;scaffold_682;scaffold_1409;scaffold_78844	3960811.scaffold00009;3969374.scaffold00002
tig00059120	19748	0.489	1.842	11.625	0.766	12.594	1.36	3.902	0.176	24	1	Bacteria	Firmicutes	Clostridiales	Ruminococcaceae	Ruminococcaceae-undef	Ruminococcaceae bacterium FB2012	NOBIN	797	hic_946	NOBIN	k127_1797880;k127_409944;k127_5339995;k127_5551603;k127_8847371;k127_7425695;k127_7272949	-	3645423.scaffold00001
tig00059122	15540	0.4446	25.129	39.668	4.238	154.813	1.912	5.598	0.094	22	1	Bacteria	Candidatus Saccharibacteria	Candidatus Saccharibacteria-undef	Candidatus Saccharibacteria-undef	Candidatus Saccharimonas	Candidatus Saccharimonas aalborgensis	302	60	metabat_225	NOBIN	k127_1311634;k127_581334;k127_182483;k127_5548598;k127_8598350;k127_8169733;k127_7785398;k127_8598350	-	-
tig00059123	7462	0.5883	94.215	77.545	30.667	376.744	16.587	16.296	0.794	8	2	Bacteria	Actinobacteria	Micromonosporales	Micromonosporaceae	Actinoplanes	Actinoplanes derwentensis	632	79	hic_949	NOBIN	k127_1325673;k127_978760;k127_4928981;k127_1645694;k127_1666898;k127_8306378;k127_7061007	scaffold_639;scaffold_14215	-
tig00059124	23231	0.5884	5.529	62.242	6.99	145.091	3.052	6.657	2.915	20	2	Bacteria	Bacteroidetes	Bacteroidales	Prevotellaceae	Paraprevotella	Paraprevotella clara CAG:116	295	400	metabat_216	NOBIN	k127_178694;k127_855788;k127_4198807;k127_2290889;k127_3203951;k127_4629749;k127_5042787;k127_4128219;k127_8936364;k127_7455517;k127_7440562;k127_7031207;k127_6983623;k127_8831771;k127_7256511	scaffold_1266;scaffold_3173;scaffold_10;scaffold_15;scaffold_12	3960801.scaffold00001;3368499.scaffold00001
tig00059128	10512	0.4189	0.891	14.051	0.253	6.139	1.197	0.066	0.104	11	1	Bacteria	Spirochaetes	Spirochaetales	Spirochaetaceae	Treponema	Treponema bryantii	NOBIN	505	hic_623	NOBIN	k127_642769	-	-
tig00059129	18988	0.514	43.31	33.562	12.782	112.194	2.296	13.981	2.501	24	2	Bacteria	Bacteroidetes	Bacteroidales	Rikenellaceae	Alistipes	Alistipes sp. CAG:435	398	97	metabat_330	NOBIN	k127_657745;k127_1219589;k127_344151;k127_8337875;k127_8260578;k127_7570597	scaffold_2914;scaffold_69223;scaffold_12101;scaffold_3389	-
tig00059131	11400	0.5651	8.344	9.848	4.465	73.848	1.9	23.876	2.426	17	0	Bacteria	Firmicutes	Clostridiales	Lachnospiraceae	Marvinbryantia	Marvinbryantia formatexigens	NOBIN	418	hic_526	NOBIN	k127_4154343;k127_8964703	scaffold_24794	-
tig00059132	8761	0.501	1.028	24.179	0.528	22.414	1.034	0.281	0.142	12	2	Bacteria	Firmicutes	Bacillales	Paenibacillaceae	Cohnella	Cohnella kolymensis	NOBIN	277	hic_369	NOBIN	k127_1938432;k127_1239843;k127_509295;k127_4255513;k127_7397797	-	-
tig00059137	13786	0.5436	127.391	31.384	35.596	324.382	10.278	2.046	0.269	9	2	Bacteria	Bacteroidetes	Bacteroidales	Prevotellaceae	Prevotella	Prevotella timonensis	NOBIN	43	hic_550	NOBIN	k127_3108839;k127_373569;k127_5167239;k127_373569;k127_1950332;k127_4087626;k127_2814776;k127_2713570;k127_6035020;k127_6971687;k127_7049066;k127_8949448	scaffold_12598;scaffold_933	-
tig00059140	15693	0.4631	59.892	30.884	22.321	199.19	14.373	52.829	2.526	20	0	Bacteria	Firmicutes	Clostridiales	Ruminococcaceae	Ruminococcus	Ruminococcus flavefaciens	NOBIN	382	hic_486	NOBIN	k127_2663948;k127_1352660;k127_3517025;k127_7742532;k127_7259303;k127_6649666;k127_7649299;k127_8295454;k127_7649299	scaffold_1489;scaffold_366;scaffold_1489	3611548.scaffold00010;3962993.scaffold00001;3353043.scaffold00006;3353043.scaffold00009;3612963.scaffold00001;3611548.scaffold00010
tig00059143	8297	0.435	0.35	10.777	12.127	635.066	1.3	469.537	51.97	10	1	Bacteria	Bacteroidetes	Bacteroidales	Prevotellaceae	Prevotella	Prevotella bivia	487	848	metabat_429	NOBIN	k127_4719192;k127_3836690;k127_969167	scaffold_605	-
tig00059145	5400	0.3594	4.878	32.057	5.924	47.362	3.954	0.308	0.082	4	2	Bacteria	Bacteroidetes	Bacteroidales	Bacteroidaceae	Bacteroides	Bacteroides faecichinchillae	241	355	hic_456	NOBIN	k127_3407025;k127_4236457;k127_8235924;k127_8912405;k127_6697100;k127_7622223	-	-
tig00059146	13334	0.4632	5.889	21.591	2.375	33.798	6.629	2.921	0.553	10	1	Bacteria	Bacteroidetes	Bacteroidales	Bacteroidaceae	Bacteroides	Bacteroides sp. 43_108	651	744	hic_888	NOBIN	k127_4066331;k127_6031329;k127_3016494;k127_6667358;k127_8289929	scaffold_1724;scaffold_1724;scaffold_12	-
tig00035285	44483	0.4524	11.009	31.758	2.74	46.552	7.198	3.357	0.114	61	1	Bacteria	Candidatus Saccharibacteria	Candidatus Saccharibacteria-undef	Candidatus Saccharibacteria-undef	Candidatus Saccharibacteria-undef	Candidatus Saccharibacteria bacterium 32-49-12	333	450	hic_562	NOBIN	k127_436251;k127_4371493;k127_290649;k127_5575050;k127_3459105;k127_4346037;k127_6355822;k127_3056778;k127_1005739;k127_5129115;k127_5185410;k127_2347487;k127_6456463;k127_5743038;k127_1988325;k127_591853;k127_2839663;k127_6511912;k127_452666;k127_2821658;k127_4017469;k127_5337400;k127_834548;k127_2696653;k127_7923903;k127_7243109;k127_7070605;k127_7403509;k127_8958516;k127_6882675	-	-
tig00035292	19986	0.4692	2.672	26.178	28.566	20.298	6.301	1.201	0.529	16	1	Bacteria	Bacteroidetes	Bacteroidales	Prevotellaceae	Prevotella	Prevotella sp. BP1-145	261	487	metabat_179	NOBIN	k127_3313057;k127_4536173;k127_4847707;k127_1348484;k127_7422694;k127_6877432	scaffold_12047	-
tig00035302	29165	0.497	5.401	34.275	80.801	412.962	2.038	57.811	19.108	27	0	Bacteria	Bacteroidetes	Bacteroidales	Prevotellaceae	Prevotella	Prevotella pleuritidis	637	359	metabat_596	NOBIN	k127_486924;k127_1123246;k127_354262;k127_836414;k127_1756943;k127_852396;k127_2295551;k127_1902454;k127_2238897;k127_8607493;k127_7435390;k127_6995989;k127_8821602;k127_8689671;k127_7238838;k127_6870743;k127_7142753	scaffold_422	3960811.scaffold00001;3368446.scaffold00004;3442737.scaffold00005;3969374.scaffold00018
tig00035303	9658	0.4771	1.181	27.611	0.981	10.917	1.337	14.052	0.1	8	1	Bacteria	Bacteroidetes	Bacteroidales	Prevotellaceae	Prevotella	Prevotella dentalis	491	297	metabat_434	metabat_434	k127_512414;k127_1813667;k127_5426952;k127_5717968;k127_2121163;k127_155603;k127_7784580	scaffold_24	-
tig00035307	19462	0.4701	57.89	26.108	7.05	121.303	4.833	11.031	0.251	14	2	Archaea	Euryarchaeota	Methanobacteriales	Methanobacteriaceae	Methanobrevibacter	Methanobrevibacter sp. YE315	431	70	hic_850	NOBIN	k127_1118998;k127_5118816;k127_1118998;k127_1118998;k127_1118998;k127_7090098;k127_8284257;k127_7641976;k127_8577800	scaffold_1218;scaffold_5813	3368428.scaffold00037;4300061.scaffold00001
tig00035310	27908	0.4847	55.258	33.441	3.946	36.043	3.426	2.438	0.199	28	1	Bacteria	Firmicutes	Clostridiales	Lachnospiraceae	Lachnospiraceae-undef	Lachnospiraceae bacterium NE2001	NOBIN	238	hic_326	NOBIN	k127_1067144;k127_3938155;k127_902562;k127_4581617;k127_709154;k127_1324775;k127_5689355;k127_7146138;k127_7952707;k127_8804163;k127_6921691	k87_23768474;scaffold_299	3967065.scaffold00008
tig00059148	14499	0.3844	4.985	32.495	1.304	33.452	2.563	6.48	0.336	10	2	Bacteria	Firmicutes	Clostridiales	Ruminococcaceae	Ruminococcus	Ruminococcus sp. CAG:177	322	NOBIN	metabat_247	NOBIN	k127_721227;k127_3657890;k127_2269215;k127_4936625;k127_2115438;k127_8180198;k127_7611153	scaffold_12898	-
tig00059151	18977	0.5524	3.196	21.185	11.023	221.033	1.78	116.477	24.772	20	2	Bacteria	Firmicutes	Veillonellales	Veillonellaceae	Dialister	Dialister succinatiphilus	190	286	metabat_100	NOBIN	k127_2070731;k127_155630;k127_155630;k127_2070731;k127_4585891;k127_7713036;k127_7928612;k127_8844450;k127_7854934;k127_7854934;k127_8844450	NODE_27016_length_4801_cov_15.2743;NODE_49384_length_2918_cov_12.7646;NODE_54635_length_2682_cov_15.8694;NODE_27016_length_4801_cov_15.2743;NODE_54635_length_2682_cov_15.8694;NODE_15202_length_7485_cov_16.1849;NODE_15202_length_7485_cov_16.1849;scaffold_489	3368620.scaffold00006;3964103.scaffold00004
tig00059153	9766	0.5878	27.105	26.484	16.996	153.021	5.145	26.725	1.215	16	2	Bacteria	Firmicutes	Selenomonadales	Selenomonadaceae	Schwartzia	Schwartzia succinivorans	282	1035	metabat_202	NOBIN	k127_1113230;k127_586619;k127_3704753;k127_3704753;k127_5499010;k127_7351632	scaffold_8;scaffold_5255;scaffold_878	3964095.scaffold00029
tig00059157	22960	0.6028	473.04	57.293	90.299	1010.852	81.35	39.323	0.289	26	1	Bacteria	Firmicutes	Clostridiales	Clostridiales-undef	Clostridiales-undef	Clostridiales bacterium	495	737	hic_880	NOBIN	k127_3567449;k127_5594146;k127_2595214;k127_6386451;k127_872686;k127_8792041;k127_7097557;k127_6875249;k127_6757622	scaffold_71;scaffold_177;scaffold_71;scaffold_1146;scaffold_185;k87_8327342;scaffold_231	3772112.scaffold00004;3770813.scaffold00008;3964095.scaffold00015
tig00059158	27651	0.4861	24.984	72.246	69.29	390.451	63.975	20.905	4.52	26	1	Bacteria	Bacteroidetes	Bacteroidales	Prevotellaceae	Prevotella	Prevotella sp. ne3005	189	396	metabat_098	NOBIN	k127_201647;k127_986922;k127_3916252;k127_1954202;k127_2517153;k127_5819312;k127_3270647;k127_533369;k127_1101780;k127_1735244;k127_3966317;k127_8134640;k127_7013224;k127_7623710;k127_7901540;k127_6683982;k127_6690865;k127_8243435;k127_7084988;k127_7700592;k127_8072269;k127_8358925;k127_7886978;k127_7627584;k127_7252492;k127_7059068;k127_8053890;k127_8003543	scaffold_2101;scaffold_9038;scaffold_41;scaffold_87;scaffold_3766;scaffold_36;scaffold_2300	3969374.scaffold00003;4309559.scaffold00016;3960801.scaffold00005;3761204.scaffold00001;3960801.scaffold00006;3969374.scaffold00002;3960785.scaffold00001
tig00059160	10754	0.5603	67.154	93.285	73.095	992.945	14.137	78.107	5.124	18	2	Bacteria	Firmicutes	Clostridiales	Ruminococcaceae	Ruminococcus	Ruminococcus flavefaciens	NOBIN	827	hic_980	NOBIN	k127_2686243;k127_5621520;k127_4522951;k127_1716503;k127_5601738;k127_88648;k127_6709718;k127_8495222;k127_8666432;k127_8395790;k127_8201645;k127_6640618;k127_7490711	scaffold_482;scaffold_146962;k87_7130489	3769067.scaffold00014
tig00059161	6951	0.4027	107.343	60.741	47.749	445.206	7.82	66.039	15.236	10	0	Bacteria	Bacteroidetes	Bacteroidales	Bacteroidaceae	Bacteroides	Bacteroides fluxus	195	588	hic_714	NOBIN	k127_5952595;k127_2843571;k127_6000606;k127_2153721;k127_5491943;k127_4930480;k127_685984;k127_7997113;k127_8123098;k127_6907388;k127_7655935	scaffold_3;scaffold_529	-
tig00059162	6233	0.5128	343.282	61.157	113.656	1045.191	12.548	41.473	2.874	8	2	Bacteria	Firmicutes	Clostridiales	Clostridiaceae	Butyricicoccus	Butyricicoccus pullicaecorum	192	947	hic_1123	NOBIN	k127_6480950;k127_820470;k127_1197935;k127_2435947;k127_3040522;k127_8599813;k127_6772857;k127_7266773	scaffold_19921;scaffold_34813	-
tig00059164	9629	0.532	174.183	113.28	31.995	436.201	28.882	20.875	23.633	7	1	Bacteria	Bacteroidetes	Bacteroidales	Bacteroidaceae	Bacteroides	Bacteroides cellulosilyticus CAG:158	NOBIN	75	hic_905	NOBIN	k127_1233880;k127_7862669;k127_8874194;k127_6937118;k127_8020298;k127_8866757;k127_7208008	scaffold_180;scaffold_312	-
tig00059165	17851	0.4983	0.43	23.81	0.43	11.304	1.212	0.833	15.073	12	0	Bacteria	Bacteria-undef	Bacteria-undef	Bacteria-undef	Bacteria-undef	bacterium F083	99	309	metabat_692	NOBIN	k127_4862538	-	-
tig00059166	20136	0.4868	5.641	21.864	0.331	15.256	4.908	0.116	0.844	29	1	Bacteria	Actinobacteria	Bifidobacteriales	Bifidobacteriaceae	Alloscardovia	Alloscardovia omnicolens	NOBIN	277	hic_369	NOBIN	k127_2272337;k127_3460768;k127_6049327;k127_2019647;k127_2854132;k127_3941706;k127_3903363;k127_5615303;k127_3185373;k127_8377763;k127_7095678;k127_8056180	-	-
tig00059167	7494	0.52	4.675	26.201	2.523	25.601	5.899	5.193	0.304	9	1	Bacteria	Firmicutes	Clostridiales	Lachnospiraceae	Lachnospiraceae-undef	Lachnospiraceae bacterium XPB1003	407	214	metabat_341	NOBIN	k127_67574;k127_4101622;k127_1123768;k127_7350214	-	-
tig00059169	13797	0.5224	2.313	63.76	54.352	773.981	2.639	59.391	1.43	11	2	Bacteria	Bacteroidetes	Bacteroidales	Prevotellaceae	Prevotella	Prevotella sp. tf2-5	693	229	metabat_658	NOBIN	k127_1618104;k127_6003090;k127_205364;k127_631980;k127_6409270;k127_308880;k127_2169130;k127_690135;k127_2311409;k127_7737094;k127_7389219;k127_8092522;k127_8048946;k127_8574197;k127_7685810;k127_6833429;k127_6912024	scaffold_2030	3969374.scaffold00006;4309559.scaffold00007;3962893.scaffold00007;4302445.scaffold00004
tig00059170	23645	0.4372	3.72	65.791	2.137	60.941	2.346	2.238	0.061	17	2	Bacteria	Bacteroidetes	Bacteroidales	Prevotellaceae	Prevotella	Prevotella sp. CAG:1092	347	991	hic_1170	NOBIN	k127_903747;k127_2198592;k127_123107;k127_5098272;k127_5921556;k127_1949365;k127_4876085;k127_8270746;k127_8004098;k127_8759220;k127_7497915;k127_8285881	-	-
tig00059175	13586	0.5619	94.745	68.975	44.583	206.898	27.287	8.383	0.246	16	1	Bacteria	Bacteroidetes	Bacteroidales	Prevotellaceae	Prevotellaceae-undef	Prevotellaceae bacterium HUN156	NOBIN	574	hic_699	NOBIN	k127_6508192;k127_2576160;k127_4479997;k127_2424121;k127_4721121;k127_1928032;k127_216292;k127_637970;k127_2948964;k127_596432;k127_8154221;k127_7535191;k127_6735920;k127_7272499;k127_6891349;k127_7166608;k127_7649992	scaffold_96;scaffold_8;scaffold_257;scaffold_664	3960801.scaffold00002
tig00059177	15039	0.4913	161.723	48.555	36.546	471.018	104.392	1.494	0.312	17	1	Bacteria	Bacteria-undef	Bacteria-undef	Bacteria-undef	Bacteria-undef	bacterium P201	544	198	metabat_493	NOBIN	k127_504937;k127_5911771;k127_651631;k127_3152729;k127_2148660;k127_5367858;k127_2829497;k127_4326845;k127_4155302;k127_7397257;k127_8284321;k127_8949367	scaffold_11;scaffold_771;scaffold_1002;scaffold_327;scaffold_4306;scaffold_122;scaffold_1002	-
tig00059178	9995	0.5219	23.688	45.207	39.269	371.929	66.123	26.152	8.071	10	2	Bacteria	Bacteroidetes	Bacteroidales	Prevotellaceae	Prevotella	Prevotella sp. ne3005	327	359	metabat_252	NOBIN	k127_2891906;k127_3196258;k127_1671628;k127_2771536;k127_675358;k127_4942844;k127_354509;k127_7835568;k127_7171425;k127_7080985;k127_7837831;k127_7159629;k127_6794212;k127_8166480;k127_8405518	scaffold_513;scaffold_542;scaffold_480	3960801.scaffold00007;3960801.scaffold00006
tig00059179	14467	0.4655	10.331	28.164	3.335	29.26	7.902	4.746	0.232	20	2	Bacteria	Firmicutes	Clostridiales	Lachnospiraceae	Butyrivibrio	Butyrivibrio proteoclasticus	427	683	metabat_363	NOBIN	k127_550957;k127_6282643;k127_371849;k127_4748417;k127_746499;k127_1645944;k127_5534117;k127_5534117;k127_1645944;k127_550957;k127_8164218;k127_8473426;k127_8164218	k87_3049521;k87_3049521	-
tig00059182	19125	0.4774	16.455	20.393	6.25	77.989	3.343	0.716	0.202	17	1	Bacteria	Bacteroidetes	Bacteroidales	Prevotellaceae	Paraprevotella	Paraprevotella clara CAG:116	626	613	metabat_584	NOBIN	k127_2279367;k127_2765964;k127_3334910;k127_3176609;k127_6894475;k127_7165229;k127_8102952	scaffold_61;scaffold_10191;scaffold_183	-
tig00059185	12370	0.4238	6.359	59.124	2.466	38.195	5.311	0.857	0.1	12	2	Bacteria	Bacteroidetes	Bacteroidales	Bacteroidaceae	Bacteroides	Bacteroides sp. CAG:462	NOBIN	376	hic_479	NOBIN	k127_3879802;k127_1677723;k127_1687926;k127_3925531;k127_2348218;k127_1749353;k127_1669861;k127_1039023;k127_868439;k127_7781336;k127_6935526;k127_8544708;k127_7399002;k127_6776509;k127_6787106;k127_6631346;k127_8952207	-	-
tig00059187	11952	0.351	21.837	41.686	11.547	84.294	3.546	48.11	0.468	21	1	Bacteria	Spirochaetes	Spirochaetales	Spirochaetaceae	Treponema	Treponema succinifaciens	NOBIN	124	hic_200	NOBIN	k127_5562671;k127_2023479;k127_8476000;k127_7582988;k127_8521683;k127_8901700	-	-
tig00059190	12618	0.4563	192.526	39.621	11.397	79.962	14.489	9.874	0.173	8	1	Bacteria	Fibrobacteres	Fibrobacterales	Fibrobacteraceae	Fibrobacter	Fibrobacter sp. UWH4	37	519	hic_638	NOBIN	k127_3285106;k127_2803303;k127_2635489;k127_3023215;k127_597006;k127_1545463;k127_952124;k127_7434174	scaffold_9419	3642917.scaffold00001
tig00059191	26018	0.4091	0.71	49.647	3.413	99.585	4.052	5.428	1.157	22	1	Bacteria	Bacteroidetes	Bacteroidales	Prevotellaceae	Prevotella	Prevotella bryantii	619	167	metabat_576	metabat_576	k127_229535;k127_980871;k127_4486780;k127_2872457;k127_7924378	scaffold_492;k87_23059056	3960821.scaffold00003
tig00059194	10203	0.4756	13.689	65.403	27.366	257.363	22.356	39.109	5.127	12	0	Bacteria	Bacteroidetes	Bacteroidales	Prevotellaceae	Prevotellaceae-undef	Prevotellaceae bacterium HUN156	NOBIN	423	hic_532	NOBIN	k127_4845192;k127_924092;k127_3659860;k127_4821629;k127_146625;k127_3703103;k127_5995193;k127_7219790;k127_7999225;k127_8440004;k127_7725714;k127_8137369	scaffold_27;scaffold_171;scaffold_23231	3969374.scaffold00003;3969374.scaffold00006;4309559.scaffold00024;3613049.scaffold00009
tig00059195	13819	0.49	7.591	33.291	2.075	25.889	5.917	6.296	0.045	11	2	Bacteria	Bacteria-undef	Bacteria-undef	Bacteria-undef	Bacteria-undef	bacterium F083	492	780	hic_928	NOBIN	k127_3997039;k127_1062626;k127_3800660;k127_1303536;k127_5934370;k127_3206849;k127_4071843;k127_3092983;k127_334044;k127_794949;k127_7564991;k127_8466132;k127_7945164;k127_8257307;k127_8948542	scaffold_135;scaffold_135;scaffold_135	-
tig00059196	10915	0.5125	4.715	26.098	9.662	144.778	11.675	11.538	0.134	17	1	Bacteria	Bacteroidetes	Bacteroidales	Prevotellaceae	Prevotella	Prevotella melaninogenica	NOBIN	83	hic_994	NOBIN	k127_951024;k127_1034039;k127_5526919;k127_7011627;k127_6674156;k127_8390897	scaffold_150;scaffold_150;scaffold_150;scaffold_150	-
tig00059197	11939	0.3257	0.564	13.613	3.566	47.344	2.631	0.799	0.087	21	2	no-hit	no-hit	no-hit	no-hit	no-hit	no-hit	NOBIN	416	hic_524	NOBIN	k127_1457345;k127_5485382;k127_1685171;k127_1200217;k127_82626;k127_4769810;k127_1004524;k127_5890946;k127_7900895	-	-
tig00059201	17191	0.4844	23.698	37.492	10.744	159.81	2.665	3.496	0.244	23	2	Bacteria	Firmicutes	Clostridiales	Clostridiaceae	Sarcina	Sarcina sp. DSM 11001	313	213	metabat_237	NOBIN	k127_351551;k127_883707;k127_4373861;k127_6386483;k127_3378562;k127_963465;k127_4411654;k127_7321882	scaffold_20	-
tig00059204	9588	0.5828	7.137	28.505	3.988	153.807	13.948	20.948	0.989	9	2	Bacteria	Bacteroidetes	Bacteroidales	Prevotellaceae	Prevotella	Prevotella sp. BP1-145	494	640	metabat_437	NOBIN	k127_5205054;k127_2074472;k127_1944874;k127_6183453;k127_2441080;k127_1467815;k127_3294101;k127_7211265;k127_7437025;k127_7991642;k127_7595625;k127_8133903	scaffold_267	-
tig00059206	36519	0.4419	1.891	40.682	6.087	53.02	1.299	0.478	0.384	55	1	Bacteria	Firmicutes	Clostridiales	Ruminococcaceae	Ruminococcus	Ruminococcus sp. CAG:57	NOBIN	806	hic_957	NOBIN	k127_1483299;k127_474143;k127_2265386;k127_1710899;k127_1073974;k127_1491163;k127_2483328;k127_3163226;k127_1918692;k127_1488505;k127_1703423;k127_972146;k127_5616504;k127_5331427;k127_5383642;k127_8312798;k127_8832056;k127_7796233	scaffold_539	-
tig00059207	14927	0.5168	23.668	23.838	6.222	157.652	2.753	31.893	0.262	21	1	Bacteria	Firmicutes	Clostridiales	Clostridiaceae	Oxobacter	Oxobacter pfennigii	415	1096	metabat_350	NOBIN	k127_1901915;k127_2674984;k127_3232940;k127_1202660;k127_2281920;k127_492800;k127_3103463;k127_5889447;k127_4782782;k127_300006;k127_67120;k127_4576132;k127_8560708;k127_7480249;k127_8094146;k127_7849754;k127_7979536;k127_8366208	scaffold_363;scaffold_465	-
tig00059208	20246	0.536	8.36	39.669	1.536	37.396	2.313	1.789	0.115	15	2	Bacteria	Bacteria-undef	Bacteria-undef	Bacteria-undef	Bacteria-undef	bacterium F083	15	403	metabat_066	NOBIN	k127_1393237;k127_3491598;k127_6347225;k127_6768661;k127_7102507	scaffold_1089	-
tig00059210	13586	0.5026	3.967	25.049	1.914	22.586	1.626	13.018	2.641	10	2	Bacteria	Bacteroidetes	Bacteroidales	Prevotellaceae	Prevotella	Prevotella sp. oral taxon 317	552	287	hic_380	NOBIN	k127_469770;k127_6154777;k127_1421681;k127_99968;k127_8258951;k127_8258951	scaffold_122;scaffold_585	-
tig00059211	27895	0.4583	4.323	29.738	2.752	32.131	3.238	30.294	0.539	33	1	Bacteria	Firmicutes	Clostridiales	Lachnospiraceae	Lachnospiraceae-undef	Lachnospiraceae bacterium XPB1003	682	318	metabat_646	NOBIN	k127_150913;k127_3735940;k127_1445000;k127_896185;k127_3071757;k127_2116880;k127_5470828;k127_8849761	k87_25140982;k87_30097070;k87_18555328	2917059.scaffold00017;2917059.scaffold00005
tig00059217	16234	0.5469	7.966	22.964	2.457	15.455	0.761	0.397	0.117	18	2	Archaea	Euryarchaeota	Euryarchaeota-undef	Euryarchaeota-undef	Euryarchaeota-undef	methanogenic archaeon ISO4-H5	NOBIN	584	hic_710	NOBIN	k127_2193752;k127_4366690;k127_3932764;k127_2848234;k127_307309;k127_4879519;k127_6083334;k127_1912755;k127_435129;k127_2588721;k127_8609591;k127_8579495;k127_8496628;k127_8962634	-	-
tig00059219	12182	0.5274	7.65	58.74	17.792	246.327	31.771	24.425	2.676	8	2	Bacteria	Bacteroidetes	Bacteroidales	Prevotellaceae	Prevotella	Prevotella sp. tc2-28	667	89	hic_1060	NOBIN	k127_1185789;k127_1673585;k127_1340587;k127_5406477;k127_571729;k127_4860228;k127_2898989;k127_2630216;k127_8632585;k127_8077222;k127_8088619;k127_7898797;k127_8755924;k127_8515422	scaffold_5663;scaffold_17768;scaffold_4600;scaffold_24363;scaffold_58;scaffold_4906;scaffold_3919	3969374.scaffold00004
tig00059220	16561	0.3342	7.565	31.62	8.682	28.834	4.446	4.747	0.425	33	2	Bacteria	Spirochaetes	Brachyspirales	Brachyspiraceae	Brachyspira	Brachyspira sp. CAG:484	404	94	hic_1126	NOBIN	k127_399927;k127_3079401;k127_195929;k127_6298397;k127_1431863;k127_4419349;k127_2222151;k127_7196654;k127_8487836;k127_7269495;k127_6975760;k127_7568915;k127_8077165;k127_8374436	k87_5284003;k87_5394646;k87_47676269;scaffold_882	-
tig00059223	19563	0.5358	2.787	23.812	1.865	87.472	3.149	0.92	0.147	34	0	Bacteria	Bacteroidetes	Bacteroidales	Prevotellaceae	Prevotella	Prevotella sp. tc2-28	566	269	hic_360	NOBIN	k127_6133652;k127_3515844;k127_6079953;k127_2187470;k127_6937019;k127_8660485;k127_6936397;k127_8637547	-	-
tig00059226	16753	0.4992	12.306	20.046	8.02	41.009	2.447	64.571	0.643	21	1	Bacteria	Bacteroidetes	Bacteroidales	Bacteroidaceae	Bacteroides	Bacteroides sp. CAG:770	106	55	hic_683	hic_683	k127_389970;k127_6884187;k127_7048206	scaffold_383;scaffold_383	-
tig00059227	9464	0.2574	0.745	38.299	1.359	38.243	4.344	1.245	0.172	13	1	Bacteria	Tenericutes	Mycoplasmatales	Mycoplasmataceae	Mycoplasma	Mycoplasma sp. CAG:776	382	NOBIN	metabat_313	NOBIN	k127_1691017	-	-
tig00059228	16401	0.5685	8.714	27.494	16.453	122.406	1.501	13.173	1.56	13	1	Bacteria	Bacteroidetes	Bacteroidales	Prevotellaceae	Paraprevotella	Paraprevotella clara CAG:116	405	118	hic_193	NOBIN	k127_1321636;k127_4093234;k127_7212203	scaffold_137	4302445.scaffold00006;3960801.scaffold00001
tig00059234	8998	0.4564	5.667	26.197	31.995	24.979	6.003	2.124	2.184	6	2	Bacteria	Bacteroidetes	Bacteroidales	Prevotellaceae	Prevotella	Prevotella sp. BP1-145	261	347	metabat_179	NOBIN	k127_258352;k127_2946391;k127_7427215;k127_6734250	scaffold_231	3613049.scaffold00007
tig00059237	25754	0.6248	9.031	11.937	2.843	21.826	0.895	7.287	0.269	36	2	Bacteria	Firmicutes	Clostridiales	Lachnospiraceae	Anaerosporobacter	Anaerosporobacter mobilis	326	587	hic_713	NOBIN	k127_912233;k127_912233;k127_5292219;k127_3452922;k127_3452922;k127_1137056;k127_1137056;k127_1378516;k127_6827879;k127_8061427	scaffold_26;scaffold_2332	-
tig00059240	8977	0.3528	9.648	55.492	47.283	2325.425	3.958	12.743	1.268	8	2	Bacteria	Firmicutes	Clostridiales	Eubacteriaceae	Eubacterium	Eubacterium sp. CAG:603	43	634	hic_766	NOBIN	k127_1364881;k127_5522312;k127_6208155;k127_6208155;k127_4671348;k127_7493161	scaffold_2354;scaffold_2354;scaffold_2354	-
tig00059242	12301	0.5403	3.115	16.429	2.388	32.294	9.057	2.025	0.443	11	2	Bacteria	Bacteroidetes	Bacteroidales	Prevotellaceae	Prevotella	Prevotella sp. tf2-5	402	514	metabat_336	NOBIN	k127_3239893;k127_1029893;k127_6688977;k127_8952515;k127_7520599	scaffold_255;k87_52176417	3349628.scaffold00002;3963053.scaffold00019
tig00059244	26755	0.4735	0.871	28.251	1.426	21.057	1.231	4.051	4.139	21	2	Bacteria	Bacteroidetes	Bacteroidales	Prevotellaceae	Prevotella	Prevotella bryantii	654	281	metabat_615	NOBIN	k127_3176975;k127_3146416;k127_3146416;k127_1369881;k127_1313823;k127_3176975;k127_4773755;k127_4773755;k127_4773755;k127_4773755;k127_1569717;k127_3741660;k127_3695859;k127_224256;k127_6745480;k127_7110288;k127_7110288;k127_7286163	scaffold_2122;scaffold_142;scaffold_250	-
tig00059245	13924	0.5044	12.532	59.244	19.032	355.975	15.038	8.796	1.231	10	1	Bacteria	Bacteroidetes	Bacteroidales	Prevotellaceae	Prevotella	Prevotella ruminicola	NOBIN	88	hic_1049	NOBIN	k127_2776412;k127_6071384;k127_19037;k127_1258297;k127_824121;k127_5434765;k127_1284936;k127_146759;k127_5683664;k127_7399528;k127_6875776;k127_7890011;k127_7251193;k127_7859763;k127_6875776	scaffold_88;scaffold_636;scaffold_88;scaffold_13543	-
tig00059247	22504	0.5276	19.66	41.273	18.259	287.445	8.051	28.627	5.763	24	2	Bacteria	Bacteroidetes	Bacteroidales	Prevotellaceae	Prevotella	Prevotella aff. ruminicola Tc2-24	277	556	hic_679	NOBIN	k127_695443;k127_4943463;k127_2646089;k127_238371;k127_6005653;k127_6626992;k127_6102218;k127_1116432;k127_2921067;k127_6924052;k127_6862694;k127_8668971;k127_8652189;k127_7947548;k127_6848059;k127_7307571;k127_7219591;k127_7998624;k127_6789790;k127_7748282;k127_7072831;k127_7679258;k127_7224878;k127_8042428;k127_6719666;k127_6762632	scaffold_877;scaffold_766;scaffold_631;scaffold_97;k87_18657020	3761204.scaffold00002;3642928.scaffold00003
tig00059249	12511	0.5231	22.018	79.051	77.898	896.65	51.857	14.995	6.687	9	2	Bacteria	Bacteroidetes	Bacteroidales	Prevotellaceae	Prevotella	Prevotella sp. ne3005	542	769	metabat_491	NOBIN	k127_2383355;k127_450747;k127_5213858;k127_725352;k127_3168490;k127_5856304;k127_2440647;k127_8438087;k127_7792358	scaffold_51;scaffold_51	3368494.scaffold00009
tig00059250	12199	0.2817	1.056	51.738	0.783	22.726	2.965	6.436	0.12	17	1	Bacteria	Bacteroidetes	Sphingobacteriales	Sphingobacteriaceae	Pedobacter	Pedobacter africanus	474	NOBIN	metabat_415	NOBIN	k127_3820544;k127_767083;k127_534026;k127_1280425;k127_1165733;k127_4836422;k127_1516829;k127_3749295;k127_4517816;k127_1516829;k127_4302410	-	-
tig00059251	8139	0.6143	76.786	22.688	7.673	130.237	3.37	9.203	0.088	13	2	Bacteria	Bacteroidetes	Bacteroidetes-undef	Bacteroidetes-undef	Bacteroidetes-undef	Bacteroidia bacterium 44-10	NOBIN	373	hic_476	NOBIN	k127_3823335;k127_6508447;k127_6022892;k127_2431748;k127_291373;k127_6697774;k127_8038851;k127_6631146;k127_7075102	scaffold_16	-
tig00059252	12234	0.5453	2.502	32.013	2.854	40.925	3.718	8.451	0.531	10	1	Bacteria	Bacteroidetes	Bacteroidales	Prevotellaceae	Prevotella	Prevotella micans	33	59	metabat_266	NOBIN	k127_5677779;k127_1511643;k127_2885887;k127_3732159;k127_8465063;k127_8214058;k127_8836835;k127_7920634;k127_7511079	scaffold_1826;scaffold_1782	-
tig00059254	17819	0.4513	8.192	39.234	9.323	230.024	25.119	36.156	1.421	23	2	Bacteria	Bacteroidetes	Bacteroidales	Prevotellaceae	Prevotella	Prevotella sp. BP1-145	390	354	metabat_322	NOBIN	k127_1330569;k127_4609911;k127_3634842;k127_4157621;k127_6361716;k127_2197700;k127_4112987;k127_5061447;k127_5991794;k127_1957677;k127_3346143;k127_1592199;k127_1041144;k127_3380665;k127_8357079;k127_7350236;k127_8771903;k127_8849448;k127_6874614;k127_7381296;k127_8838544;k127_8343991	scaffold_246;scaffold_8655;scaffold_806;scaffold_657;scaffold_47	3964077.scaffold00006;3368452.scaffold00017
tig00059256	9612	0.4939	7.739	57.437	4.284	68.157	11.033	0.566	0.124	11	2	Bacteria	Firmicutes	Clostridiales	Ruminococcaceae	Subdoligranulum	Subdoligranulum sp. 4_3_54A2FAA	332	970	metabat_258	NOBIN	k127_475338;k127_4052190;k127_6691993;k127_8685755	-	-
tig00059258	13649	0.5953	136.519	50.137	56.086	701.759	39.512	25.488	1.636	24	0	Bacteria	Firmicutes	Firmicutes-undef	Firmicutes-undef	Firmicutes-undef	Firmicutes bacterium CAG:555	488	52	hic_650	NOBIN	k127_483823;k127_652026;k127_7754419;k127_6813605;k127_7334430;k127_7143671;k127_7394119	scaffold_701;scaffold_305	3776358.scaffold00007
tig00059264	8992	0.4272	27.674	60.496	23.898	84.955	10.711	12.793	0.579	10	1	Bacteria	Bacteroidetes	Bacteroidales	Prevotellaceae	Prevotella	Prevotella sp. ne3005	NOBIN	93	hic_1115	NOBIN	k127_2889876;k127_1741915;k127_1742644;k127_2034870;k127_5819311;k127_3470896;k127_3078186;k127_4337438;k127_6110275;k127_2720998;k127_4055819;k127_1213355;k127_6895365;k127_7858447;k127_8028310;k127_8333311	scaffold_324;scaffold_16643;scaffold_214	-
tig00059265	12639	0.5365	0.967	64.406	1.253	30.125	2.291	1.575	0.231	18	0	Bacteria	Actinobacteria	Bifidobacteriales	Bifidobacteriaceae	Alloscardovia	Alloscardovia omnicolens	NOBIN	962	hic_1140	NOBIN	k127_1341858;k127_5810293;k127_1771912;k127_1722146;k127_1436072;k127_892893;k127_2579160;k127_3887714;k127_3244075;k127_6077182;k127_3482544;k127_8491938;k127_8744132	-	-
tig00059267	12368	0.5681	24.315	24.247	27.503	299.274	6.54	23.729	0.934	13	2	Bacteria	Firmicutes	Clostridiales	Lachnospiraceae	Lachnoanaerobaculum	Lachnoanaerobaculum sp. ICM7	35	209	hic_294	NOBIN	k127_4291155;k127_1206501;k127_6581198;k127_6660663;k127_8094987;k127_8802996	-	2917034.scaffold00025
tig00059268	16200	0.6381	265.831	57.97	18.563	313.227	32.037	20.143	1.97	16	2	Bacteria	Bacteroidetes	Bacteroidales	Bacteroidales-undef	Bacteroidales-undef	Bacteroidales bacterium WCE2004	483	356	hic_457	NOBIN	k127_1640281;k127_1084602;k127_1808509;k127_6682357;k127_6998478;k127_6783866;k127_7675210	scaffold_446;scaffold_446	3960633.scaffold00002;3960633.scaffold00002;3960633.scaffold00002
tig00059269	17947	0.391	44.716	41.401	24.759	185.82	1.966	0.299	0.077	25	2	Bacteria	Firmicutes	Clostridiales	Clostridiaceae	Clostridium	Clostridium sp. CAG:352	138	645	hic_778	NOBIN	k127_1539045;k127_2693492;k127_2116865;k127_2759232;k127_1844175;k127_5591768;k127_5737928;k127_4307955;k127_138654;k127_4509504;k127_3376407;k127_7494092;k127_7684277;k127_7130717;k127_7746899;k127_8433114	scaffold_4223;scaffold_9976;scaffold_9976;scaffold_9976;scaffold_9976;scaffold_9976	-
tig00059270	12626	0.548	15.62	48.219	24.759	684.827	46.561	15.398	1.248	7	2	Bacteria	Bacteroidetes	Bacteroidales	Prevotellaceae	Prevotella	Prevotella sp. ne3005	27	117	hic_192	NOBIN	k127_3987700;k127_1375969;k127_3096589;k127_5801552;k127_4129749;k127_2367685;k127_6346739;k127_3703610;k127_8081068;k127_8200214;k127_7812834;k127_6708871;k127_8753512;k127_8398846	scaffold_669	3960801.scaffold00003;3960801.scaffold00001;3368499.scaffold00002
tig00059277	8123	0.4817	0.983	21.229	5.324	246.754	1.308	35.276	3.605	5	2	Bacteria	Firmicutes	Clostridiales	Lachnospiraceae	Lachnospiraceae-undef	Lachnospiraceae bacterium KHCPX20	437	388	metabat_374	NOBIN	k127_1288588;k127_1377107;k127_8896675	NODE_2781_length_21723_cov_23.501;scaffold_238	2917054.scaffold00001
tig00059282	6000	0.5003	21.88	28.364	3.702	45.875	7.436	8.049	0.074	1	2	Bacteria	Bacteroidetes	Bacteroidales	Bacteroidaceae	Bacteroides	Bacteroides sp. CAG:709	94	225	hic_312	NOBIN	k127_984238	scaffold_150	-
tig00059288	23370	0.5765	9.96	64.125	7.107	87.974	15.541	9.11	2.75	21	1	Bacteria	Bacteroidetes	Bacteroidales	Prevotellaceae	Prevotella	Prevotella maculosa	137	59	metabat_041	NOBIN	k127_766821;k127_4778717;k127_1971691;k127_599035;k127_3131491;k127_6583397;k127_4487407;k127_4973298;k127_4100396;k127_5297864;k127_1024485;k127_2850587;k127_2694022;k127_8967069;k127_7898193;k127_8444757;k127_8756535;k127_8611756;k127_8763540;k127_8301995;k127_6731976;k127_7736441;k127_8252729;k127_7994173	scaffold_19;scaffold_4530;scaffold_221;k87_59549623;scaffold_39;scaffold_73;scaffold_411;scaffold_13;scaffold_52;k87_16704515;scaffold_217;scaffold_80;scaffold_1241;scaffold_7093;scaffold_129;scaffold_1931;scaffold_265	4300076.scaffold00001;3963943.scaffold00002;4302445.scaffold00003;3963943.scaffold00016;3349628.scaffold00001;3969374.scaffold00017
tig00059289	7784	0.3645	2.0	24.849	5.019	20.076	1.69	0.116	0.044	12	2	Bacteria	Tenericutes	Mycoplasmatales	Mycoplasmataceae	Mycoplasma	Mycoplasma iowae	439	675	hic_811	NOBIN	k127_550672	-	-
tig00059291	9226	0.5007	1.72	18.819	2.285	25.606	0.855	28.091	0.197	9	2	Bacteria	Bacteroidetes	Bacteroidales	Prevotellaceae	Prevotella	Prevotella sp. ne3005	254	365	hic_467	NOBIN	k127_1515724;k127_5169945;k127_7263837;k127_8068668	-	-
tig00007026	7144	0.5157	12.802	11.771	9.553	101.482	1.795	5.291	1.19	10	1	Bacteria	Firmicutes	Clostridiales	Clostridiales-undef	Intestinimonas	Intestinimonas butyriciproducens	NOBIN	1133	hic_147	NOBIN	k127_5602379;k127_4377695;k127_2761738	NODE_388_length_50836_cov_43.3231	-
tig00007029	140026	0.5127	235.141	83.008	10.386	284.639	9.574	98.395	0.192	149	2	Bacteria	Fibrobacteres	Fibrobacterales	Fibrobacteraceae	Fibrobacter	Fibrobacter sp. UWH4	386	187	metabat_317	NOBIN	k127_866818;k127_26716;k127_1171903;k127_1198958;k127_2244245;k127_6302004;k127_3589372;k127_3478624;k127_5814620;k127_4021278;k127_2805108;k127_194441;k127_3803256;k127_71905;k127_5008017;k127_4009592;k127_2422510;k127_134803;k127_4030018;k127_416779;k127_286604;k127_2992801;k127_4739874;k127_1704322;k127_5153301;k127_1693540;k127_1838044;k127_4757921;k127_6266239;k127_404340;k127_700049;k127_19…	scaffold_138;scaffold_4;scaffold_135;scaffold_24;scaffold_6789;scaffold_55;scaffold_56;scaffold_142;scaffold_1047;scaffold_4;scaffold_2699;scaffold_4;scaffold_68;scaffold_2286;scaffold_10857;scaffold_2182;scaffold_10536;scaffold_68	3642917.scaffold00003;3642917.scaffold00002;3642917.scaffold00001;3642917.scaffold00006;3642917.scaffold00006;3642917.scaffold00004;3642917.scaffold00004;3642917.scaffold00003;3642917.scaffold00001;3642917.scaffold00003;3642917.scaffold00001;3642917.scaffold00001;3642917.scaffold00001;3642917.scaffold00006
tig00007032	21970	0.4851	5.15	71.708	9.428	67.49	1.007	74.585	0.844	21	1	Bacteria	Bacteroidetes	Bacteroidales	Bacteroidaceae	Bacteroides	Bacteroides uniformis CAG:3	505	985	hic_1164	NOBIN	k127_709359;k127_2382717;k127_1919286;k127_20470;k127_359434;k127_4558425;k127_761945;k127_1114234;k127_2959689;k127_8298737;k127_6976638	scaffold_0	3969374.scaffold00004
tig00007033	9076	0.4974	3.664	47.408	18.862	178.804	11.771	17.832	0.09	10	0	Bacteria	Bacteroidetes	Bacteroidales	Prevotellaceae	Prevotella	Prevotella sp. tc2-28	NOBIN	523	hic_643	NOBIN	k127_3201227;k127_3201227;k127_4347210;k127_1439175;k127_4347210;k127_1439175;k127_3651072;k127_1250794;k127_3723944;k127_7740516;k127_7740516;k127_8204965;k127_8204965	scaffold_239	3964077.scaffold00001;3963943.scaffold00017;3964077.scaffold00001;3963943.scaffold00017
tig00007034	8324	0.5566	0.09	79.212	38.431	600.444	0.165	156.093	278.104	11	0	Bacteria	Bacteroidetes	Bacteroidales	Prevotellaceae	Prevotella	Prevotella sp. CAG:5226	292	507	hic_625	NOBIN	k127_253434;k127_253434;k127_5424193;k127_5424193;k127_6966974;k127_6966974;k127_7955123;k127_7955123	scaffold_2315;scaffold_2315	-
tig00007043	83608	0.4911	14.22	157.533	33.656	332.835	24.252	47.494	7.716	88	1	Bacteria	Bacteroidetes	Bacteroidales	Prevotellaceae	Prevotellaceae-undef	Prevotellaceae bacterium HUN156	108	791	hic_940	NOBIN	k127_241528;k127_3476160;k127_238080;k127_772575;k127_383227;k127_557082;k127_296382;k127_2352853;k127_5502576;k127_4024996;k127_3856162;k127_4396649;k127_2672062;k127_140001;k127_1746177;k127_6486617;k127_1494051;k127_4126403;k127_280552;k127_80020;k127_1056721;k127_951512;k127_1290920;k127_1772884;k127_5761049;k127_6204473;k127_3720277;k127_564793;k127_66874;k127_5565389;k127_2828760;k127_12484…	scaffold_328;scaffold_2454;scaffold_2454;scaffold_5524;scaffold_3291;scaffold_295;scaffold_859;scaffold_4182;scaffold_41891;scaffold_2900;scaffold_47;scaffold_877;scaffold_417;scaffold_135	3962893.scaffold00014;3962893.scaffold00012;3960801.scaffold00015;3969374.scaffold00018;3368494.scaffold00005;3963943.scaffold00001;3962893.scaffold00004;3960801.scaffold00009;3960801.scaffold00004
tig00059292	5982	0.5048	3.799	24.625	5.266	87.638	2.253	23.654	0.21	5	2	Bacteria	Firmicutes	Clostridiales	Lachnospiraceae	Lachnospiraceae-undef	Lachnospiraceae bacterium XBD2001	100	382	metabat_001	NOBIN	k127_5404661;k127_6496620;k127_7957105	scaffold_1706	3353001.scaffold00005
tig00059294	12483	0.3082	1.799	46.684	4.967	22.934	3.559	5.396	1.019	20	2	Bacteria	Fusobacteria	Fusobacteriales	Fusobacteriaceae	Fusobacterium	Fusobacterium sp. CAG:815	29	NOBIN	metabat_221	NOBIN	k127_1791476;k127_4963194;k127_944957;k127_1830518;k127_8198616;k127_7077449	NODE_2002_length_25787_cov_10.0324	-
tig00059296	8390	0.2909	8.192	49.06	44.473	106.876	6.623	22.209	2.052	12	2	Bacteria	Proteobacteria	Proteobacteria-undef	Proteobacteria-undef	Proteobacteria-undef	Deltaproteobacteria bacterium GWB2_55_19	NOBIN	538	hic_659	NOBIN	k127_2867047;k127_706169;k127_8875054;k127_8256262;k127_8094584;k127_7479666	k87_15263591;k87_18804180;NODE_50012_length_2887_cov_4.58545	-
tig00059298	5934	0.4393	66.372	57.006	26.207	181.786	34.733	22.383	0.158	12	0	Bacteria	Firmicutes	Clostridiales	Lachnospiraceae	Acetitomaculum	Acetitomaculum ruminis	274	27	hic_372	NOBIN	k127_2286100;k127_59969;k127_1188849;k127_539086;k127_1803379;k127_4010332;k127_2436791;k127_778920;k127_7652787;k127_7497150;k127_6737503;k127_6793846	scaffold_54	3356402.scf7180000000002|quiver_dupTrim=10194;4302436.scaffold00029;2915312.scaffold00002
tig00059303	17328	0.5709	4.602	30.362	5.097	133.424	5.87	4.1	0.957	18	1	Bacteria	Bacteroidetes	Bacteroidales	Prevotellaceae	Prevotella	Prevotella sp. CAG:255	494	590	hic_717	NOBIN	k127_356015;k127_4819277;k127_4999649;k127_1993255;k127_1797833;k127_6221572;k127_3342546;k127_1756274;k127_8714291;k127_8316153;k127_7330529;k127_6664213	scaffold_6692;scaffold_615;scaffold_337;scaffold_4394	3960801.scaffold00006
tig00059306	12541	0.3155	6.887	50.672	6.954	28.216	3.882	3.624	0.234	20	2	Bacteria	Firmicutes	Firmicutes-undef	Firmicutes-undef	Firmicutes-undef	Firmicutes bacterium CAG:449	197	122	metabat_107	NOBIN	k127_3651075;k127_3413976;k127_614013;k127_6597811;k127_4332148;k127_2063838;k127_5467488;k127_8481977	-	-
tig00059307	15937	0.4892	19.849	73.474	66.617	333.404	68.754	8.995	0.443	16	2	Bacteria	Bacteroidetes	Bacteroidales	Prevotellaceae	Prevotella	Prevotella sp. ne3005	189	395	metabat_098	NOBIN	k127_3084274;k127_712830;k127_560126;k127_5247978;k127_2812177;k127_7581545;k127_6927093;k127_8873157;k127_7542439	scaffold_1551;scaffold_609;scaffold_107;scaffold_1087	4309559.scaffold00005;3613049.scaffold00001
tig00035329	30305	0.5616	42.753	26.923	34.715	401.086	39.537	1.975	0.216	32	2	Bacteria	Firmicutes	Firmicutes-undef	Firmicutes-undef	Firmicutes-undef	Firmicutes bacterium CAG:555	488	52	hic_650	NOBIN	k127_1973803;k127_869965;k127_1713105	scaffold_119	-
tig00035334	7833	0.5035	576.81	162.336	100.874	1964.402	5.117	415.093	50.234	8	1	Bacteria	Bacteroidetes	Bacteroidales	Bacteroidales-undef	Bacteroidales-undef	Bacteroidales bacterium KA00344	NOBIN	530	hic_651	NOBIN	k127_4443054;k127_1610301;k127_509048;k127_5178399	scaffold_7785	3642928.scaffold00003
tig00035335	21328	0.4956	18.638	67.308	33.446	520.418	53.015	21.359	5.683	23	1	Bacteria	Bacteroidetes	Bacteroidales	Prevotellaceae	Prevotella	Prevotella sp. ne3005	327	368	metabat_252	NOBIN	k127_2026568;k127_1276387;k127_472812;k127_1412018;k127_4043966;k127_4799229;k127_1385136;k127_1390232;k127_2274776;k127_3096623;k127_5231705;k127_8551001;k127_8969439;k127_8316705;k127_8072525;k127_7145451;k127_7337336;k127_8072525;k127_8404106;k127_6831585	scaffold_4470;scaffold_8000;scaffold_324	3960801.scaffold00002
tig00035336	38996	0.383	1.73	15.228	8.72	10.532	2.752	0.211	0.192	69	1	Bacteria	Firmicutes	Bacillales	Paenibacillaceae	Paenibacillus	Paenibacillus alvei	NOBIN	429	hic_538	NOBIN	k127_962370	-	-
tig00035339	26919	0.3642	15.475	88.078	4.395	48.84	4.4	56.888	0.964	28	1	Bacteria	Firmicutes	Clostridiales	Lachnospiraceae	Lachnospiraceae-undef	Lachnospiraceae bacterium XPB1003	273	233	hic_321	NOBIN	k127_3137367;k127_4357948;k127_276118;k127_5257106;k127_1993109;k127_1296049;k127_1189426;k127_2578068;k127_4134839;k127_5972108;k127_2829138;k127_1951721;k127_577579;k127_4209940;k127_5898993;k127_165086;k127_6141217;k127_4408596;k127_5632866;k127_2068434;k127_7913532;k127_7979759	scaffold_289;scaffold_289;scaffold_3067;scaffold_289;scaffold_843;scaffold_137;scaffold_915;scaffold_285;scaffold_32006	3772112.scaffold00006;3368632.scaffold00002;2915312.scaffold00041;2916038.scaffold00015
tig00035342	15552	0.6109	13.991	19.892	7.362	70.863	1.46	13.008	0.895	15	1	Bacteria	Synergistetes	Synergistales	Synergistaceae	Pyramidobacter	Pyramidobacter piscolens	343	166	hic_246	NOBIN	k127_3127384;k127_4375202;k127_1498672;k127_6920901	-	-
tig00032925	20186	0.5444	2.641	30.816	4.559	71.542	1.896	27.42	16.572	15	2	Bacteria	Bacteroidetes	Bacteroidales	Prevotellaceae	Prevotella	Prevotella multisaccharivorax	349	224	hic_311	NOBIN	k127_2472484;k127_7564181;k127_7583464;k127_7817746;k127_8886396;k127_8969321;k127_7715759;k127_6835477;k127_7249535	scaffold_284;scaffold_1200;scaffold_4323;scaffold_609;scaffold_31	3368446.scaffold00007;2917430.scaffold00006
tig00032928	8890	0.5382	60.526	24.727	15.98	142.77	4.163	11.229	6.432	13	2	Bacteria	Bacteroidetes	Bacteroidales	Bacteroidales-undef	Bacteroidales-undef	Bacteroidales bacterium WCE2008	NOBIN	275	hic_367	NOBIN	k127_1779855;k127_3558317;k127_85324;k127_7813134;k127_8502762;k127_8693821;k127_6863278	scaffold_34350	-
tig00032930	19418	0.5006	8.728	36.047	5.257	69.145	17.236	5.503	1.368	14	2	Bacteria	Bacteroidetes	Bacteroidales	Prevotellaceae	Prevotella	Prevotella ruminicola	NOBIN	583	hic_709	NOBIN	k127_5158400;k127_1130328;k127_8879645;k127_7687508;k127_7207788;k127_7829556;k127_8473932;k127_7142921;k127_7996477	scaffold_186;scaffold_198	3368452.scaffold00018;3613049.scaffold00004;3368494.scaffold00012;3962893.scaffold00003
tig00032937	23452	0.4156	1.204	37.8	15.797	154.741	4.272	7.795	1.858	24	1	Bacteria	Bacteroidetes	Bacteroidales	Prevotellaceae	Prevotella	Prevotella ruminicola	644	1068	metabat_604	NOBIN	k127_118885;k127_4789219;k127_2495957;k127_3794493;k127_1777461;k127_3894348;k127_149281;k127_2615691;k127_3806809;k127_149281;k127_489272;k127_6373509;k127_4204976;k127_520285;k127_1689561;k127_8548958;k127_7394895	scaffold_40070;scaffold_27403	-
tig00032941	8620	0.4767	1.92	48.884	0.765	35.785	1.216	82.848	0.442	9	1	Bacteria	Bacteroidetes	Bacteroidales	Prevotellaceae	Prevotella	Prevotella sp. CAG:386	200	173	hic_254	NOBIN	k127_4640508;k127_4555714;k127_6377628;k127_1486233;k127_223235;k127_241772;k127_6521997;k127_6534510;k127_6693584	scaffold_12568	-
tig00032954	22334	0.4751	11.019	39.973	40.101	395.802	11.165	102.96	19.033	31	1	Bacteria	Bacteroidetes	Bacteroidales	Prevotellaceae	Prevotella	Prevotella aff. ruminicola Tc2-24	NOBIN	40	hic_517	hic_517	k127_3317060;k127_1127912;k127_3642001;k127_2120479;k127_5326855;k127_5501173;k127_4915198;k127_1363366;k127_5407788;k127_6622268;k127_1228534;k127_4971766;k127_5761156;k127_1127912;k127_292744;k127_5934413;k127_3981465;k127_1197983;k127_495382;k127_4337463;k127_6045920;k127_7236146;k127_7712600;k127_6761575;k127_6709749;k127_7770145;k127_7098335;k127_8637140	scaffold_41;scaffold_30899;scaffold_2407;scaffold_51;scaffold_160;scaffold_52027;scaffold_24275;scaffold_135	2917430.scaffold00004;3960801.scaffold00013;3613049.scaffold00006;3761204.scaffold00001
tig00032956	11949	0.6627	42.262	19.22	10.254	119.15	5.732	1.535	0.152	10	1	Bacteria	Lentisphaerae	Lentisphaerae-undef	Lentisphaerae-undef	Lentisphaerae-undef	Lentisphaerae bacterium RIFOXYC12_FULL_60_16	365	NOBIN	metabat_294	NOBIN	k127_2424931;k127_3409659;k127_2174087;k127_4333014;k127_8459286;k127_8024959;k127_7536854;k127_7119776;k127_7415462	scaffold_339	-
tig00059310	9423	0.4625	0.164	12.597	0.1	27.065	0.597	37.136	66.015	10	2	Bacteria	Firmicutes	Clostridiales	Lachnospiraceae	Roseburia	Roseburia sp. CAG:50	NOBIN	830	hic_984	NOBIN	k127_6462310;k127_1426192;k127_3020901;k127_1117754;k127_3172142;k127_4701091;k127_8140150;k127_7975491;k127_8140150	NODE_17864_length_6648_cov_6.17974;NODE_60568_length_2453_cov_6.10759;NODE_17864_length_6648_cov_6.17974;NODE_31970_length_4186_cov_5.46575;NODE_10276_length_9872_cov_6.28991	-
tig00059312	11527	0.4866	5.601	42.467	35.116	81.763	7.245	36.313	4.385	10	2	Bacteria	Bacteroidetes	Bacteroidales	Prevotellaceae	Prevotella	Prevotella sp. tc2-28	117	258	hic_348	NOBIN	k127_6483917;k127_3018762;k127_3314096;k127_2615246;k127_4089211;k127_8115925;k127_8573892;k127_8534327;k127_8365386;k127_8488331;k127_8278982;k127_8764315;k127_7938992	scaffold_176;scaffold_261;scaffold_175	3349628.scaffold00002;3960785.scaffold00002
tig00059314	12144	0.3716	0.314	24.383	48.723	547.09	1.519	188.427	59.63	14	1	Bacteria	Firmicutes	Veillonellales	Veillonellaceae	Veillonella	Veillonella montpellierensis	NOBIN	644	hic_777	NOBIN	k127_3284224;k127_5739822;k127_5214370	scaffold_977	-
tig00059316	12603	0.5039	46.927	63.054	26.69	217.148	2.462	15.313	0.041	11	2	Bacteria	Bacteroidetes	Bacteroidales	Prevotellaceae	Prevotella	Prevotella sp. CAG:255	NOBIN	694	hic_832	NOBIN	k127_3306316;k127_1288523;k127_1588502;k127_1657827;k127_1113724;k127_1326731;k127_2815478;k127_4394602;k127_4567944;k127_4733245;k127_4912813;k127_7253434;k127_8230902;k127_7953459;k127_7303002;k127_7925497	scaffold_112;scaffold_392;scaffold_88;scaffold_45818;scaffold_790;scaffold_88;scaffold_374	-
tig00059318	12594	0.2836	16.065	68.821	28.544	159.097	4.157	2.002	0.178	12	2	Bacteria	Tenericutes	Mycoplasmatales	Mycoplasmataceae	Mycoplasma	Candidatus Mycoplasma girerdii	76	99	metabat_667	NOBIN	k127_305319;k127_462014;k127_1002689;k127_2367287;k127_366106;k127_3075412;k127_8540756	k87_39242015;k87_20993462	-
tig00059320	12771	0.4947	9.16	86.117	19.976	261.917	25.512	3.147	0.994	11	1	Bacteria	Bacteroidetes	Bacteroidales	Prevotellaceae	Prevotellaceae-undef	Prevotellaceae bacterium HUN156	340	392	metabat_267	NOBIN	k127_4373356;k127_597294;k127_1315965;k127_6363212;k127_1947297;k127_72078;k127_6296904;k127_6416318;k127_2781792;k127_7930398;k127_6912256	scaffold_136;scaffold_319	4309559.scaffold00001
tig00059328	18274	0.4553	8.385	40.175	6.122	70.438	5.001	5.391	0.1	21	2	Bacteria	Candidatus Saccharibacteria	Candidatus Saccharibacteria-undef	Candidatus Saccharibacteria-undef	Candidatus Saccharibacteria-undef	Candidatus Saccharibacteria oral taxon TM7x	212	121	hic_197	NOBIN	k127_3471964;k127_2496169;k127_2263875;k127_458706;k127_980878;k127_2408429;k127_1258445;k127_6723964;k127_8538663;k127_6684727	-	-
tig00059330	9658	0.5151	15.34	43.036	33.45	76.877	29.415	8.704	0.962	6	2	Bacteria	Bacteroidetes	Bacteroidales	Prevotellaceae	Prevotella	Prevotella sp. tf2-5	NOBIN	493	hic_609	NOBIN	k127_6629093;k127_5476806;k127_1445335;k127_1824857;k127_5158400;k127_8879645;k127_8086189;k127_7805467;k127_6992007;k127_8698511;k127_7049609;k127_6750243	scaffold_1616;scaffold_369	3960801.scaffold00007;3962893.scaffold00003
tig00059331	8327	0.5696	41.125	22.557	19.112	168.3	4.707	15.808	1.039	9	1	Bacteria	Firmicutes	Clostridiales	Lachnospiraceae	Marvinbryantia	Marvinbryantia formatexigens	355	58	hic_716	NOBIN	k127_4603566;k127_3748278;k127_8517263;k127_7545423;k127_8917606	scaffold_365	-
tig00059334	17529	0.3988	23.677	25.638	3.22	23.829	10.688	1.642	0.217	13	2	Bacteria	Firmicutes	Clostridiales	Lachnospiraceae	Butyrivibrio	Butyrivibrio sp. M55	NOBIN	302	hic_398	NOBIN	k127_1667807;k127_1551545	-	3405855.scaffold00020
tig00059335	4320	0.5775	2.452	40.173	6.426	113.726	0.939	0.956	0.12	4	2	no-hit	no-hit	no-hit	no-hit	no-hit	no-hit	NOBIN	1134	hic_148	NOBIN	k127_482524;k127_4975289;k127_1801104;k127_7740860	scaffold_84	-
tig00059338	10646	0.4982	47.008	45.456	20.609	192.838	11.331	11.837	3.305	11	1	Bacteria	Bacteroidetes	Bacteroidales	Prevotellaceae	Paraprevotella	Paraprevotella clara CAG:116	294	168	metabat_215	NOBIN	k127_5633119;k127_6536864;k127_336003;k127_2048873;k127_1451395;k127_820322;k127_2735616;k127_1073295;k127_3709586;k127_8004984;k127_7169956	scaffold_16696;scaffold_2452;scaffold_10529	4300076.scaffold00005
tig00059340	11515	0.4303	1.269	49.741	9.045	69.444	1.359	41.073	0.071	14	1	Bacteria	Firmicutes	Acidaminococcales	Acidaminococcaceae	Succiniclasticum	Succiniclasticum ruminis	286	413	metabat_206	NOBIN	k127_3732782;k127_4057093;k127_2462914;k127_810792;k127_6188174;k127_420990;k127_6932013;k127_7708766;k127_7953969;k127_7055530;k127_8521412	scaffold_14249;scaffold_510;scaffold_510;scaffold_8606;scaffold_225	-
tig00059342	14095	0.4725	5.806	39.946	7.099	46.726	1.274	5.344	1.053	14	2	Bacteria	Elusimicrobia	Elusimicrobiales	Elusimicrobiaceae	Elusimicrobium	Elusimicrobium sp. An273	525	44	hic_561	NOBIN	k127_6098529;k127_3656536;k127_3485584;k127_4691268;k127_468972;k127_7198043;k127_8028352;k127_6706213;k127_7785100;k127_6706934	scaffold_331;scaffold_10502;scaffold_10502	-
tig00059343	13123	0.4612	29.359	60.769	27.014	112.192	7.778	51.378	4.089	9	0	Bacteria	Bacteroidetes	Bacteroidales	Bacteroidales-undef	Bacteroidales-undef	Bacteroidales bacterium KHT7	NOBIN	164	hic_244	NOBIN	k127_2526206;k127_6325155;k127_2557325;k127_2853816;k127_5601184;k127_2633942;k127_6684524;k127_8139944;k127_6709100;k127_6826152;k127_7714516;k127_7498361	scaffold_544;scaffold_5474	-
tig00059344	12059	0.5566	4.921	54.694	3.697	62.657	8.058	13.349	3.188	9	1	Bacteria	Bacteroidetes	Bacteroidales	Prevotellaceae	Prevotella	Prevotella sp. tf2-5	479	102	hic_032	NOBIN	k127_3073796;k127_5795680;k127_5337020;k127_7803466;k127_7833437;k127_7663841;k127_8910224;k127_8817900	scaffold_174	3969374.scaffold00018;3964077.scaffold00006
tig00059350	14389	0.5871	14.437	38.412	4.033	71.933	14.394	8.693	4.822	9	2	Bacteria	Bacteroidetes	Bacteroidales	Prevotellaceae	Prevotella	Prevotella aff. ruminicola Tc2-24	137	59	metabat_041	NOBIN	k127_846650;k127_5608478;k127_3221423;k127_4677424;k127_4516603;k127_762474;k127_3083559;k127_6301813;k127_6735871;k127_8558707;k127_6767301;k127_6991493;k127_8747547;k127_8004194;k127_7069329;k127_8969901;k127_8191380	scaffold_141;scaffold_47;scaffold_613	4300142.scaffold00002
tig00059353	7702	0.5945	11.087	45.275	5.979	168.773	1.558	11.664	0.462	8	1	Bacteria	Bacteroidetes	Bacteroidales	Rikenellaceae	Alistipes	Alistipes sp. CAG:435	337	577	metabat_263	NOBIN	k127_1927959;k127_7229901	scaffold_1489	-
tig00059356	13737	0.5225	85.121	39.431	9.386	217.999	18.907	5.884	6.973	10	2	Eukaryota	Nematoda	Trichinellida	Trichuridae	Trichuris	Trichuris trichiura	NOBIN	83	hic_994	NOBIN	k127_6080838;k127_3050454;k127_5935315;k127_8852372	scaffold_32283;scaffold_112	3960633.scaffold00004;3960801.scaffold00008
tig00059358	12996	0.3451	0.313	6.075	0.325	8.22	1.861	0.083	0.133	22	0	Bacteria	Firmicutes	Clostridiales	Lachnospiraceae	Anaerostipes	Anaerostipes hadrus	517	NOBIN	metabat_463	NOBIN	k127_3422734;k127_6546916;k127_6132317;k127_5334515;k127_1734553;k127_2600111;k127_2763929;k127_7718209	-	-
tig00059359	13395	0.5007	10.935	32.421	75.119	937.54	17.312	329.195	38.291	11	2	Bacteria	Bacteroidetes	Bacteroidales	Bacteroidaceae	Bacteroides	Bacteroides faecichinchillae	NOBIN	869	hic_1026	NOBIN	k127_1238442;k127_6039563;k127_3333656;k127_2839474;k127_6047016;k127_7955369;k127_6879582	scaffold_184	4305545.scaffold00030
tig00059365	18032	0.5598	92.386	50.984	33.243	171.044	26.142	10.829	0.651	15	2	Bacteria	Bacteroidetes	Bacteroidales	Prevotellaceae	Prevotellaceae-undef	Prevotellaceae bacterium HUN156	690	608	metabat_655	NOBIN	k127_5359989;k127_5569860;k127_689303;k127_1318501;k127_5627594;k127_8966969;k127_6735920;k127_7991606;k127_8516007;k127_8154221;k127_7560516;k127_8467417;k127_8297522;k127_7745004;k127_8418110;k127_7342290;k127_7803862;k127_8177486;k127_8386277;k127_8640645	scaffold_267;scaffold_1;scaffold_190;scaffold_3636	3960801.scaffold00002
tig00059368	10150	0.5571	89.713	38.129	4.937	151.312	3.697	14.021	0.14	11	1	Bacteria	Fibrobacteres	Fibrobacterales	Fibrobacteraceae	Fibrobacter	Fibrobacter sp. UWCM	92	76	hic_916	NOBIN	k127_39849;k127_582275;k127_1871513;k127_4503925;k127_4308883;k127_2407541;k127_7297083	scaffold_38	3642917.scaffold00001
tig00059372	11793	0.5494	513.539	75.617	19.09	436.543	22.59	112.205	0.087	11	2	Bacteria	Fibrobacteres	Fibrobacterales	Fibrobacteraceae	Fibrobacter	Fibrobacter sp. UWCM	155	871	metabat_061	NOBIN	k127_4732835;k127_4230918;k127_639623;k127_6048714;k127_6900134;k127_8432298;k127_7147688;k127_6805289;k127_7812442;k127_7391615;k127_7155678;k127_8375846	scaffold_109	3642917.scaffold00003
tig00059377	12930	0.5276	376.462	85.232	16.246	388.372	18.056	96.358	0.076	11	2	Bacteria	Fibrobacteres	Fibrobacterales	Fibrobacteraceae	Fibrobacter	Fibrobacter sp. UWH4	389	773	hic_920	NOBIN	k127_4616840;k127_38562;k127_2596067;k127_6590106;k127_3191404;k127_5308948;k127_2836986;k127_643161;k127_5693508;k127_1255662;k127_7093161;k127_8432298;k127_7147688;k127_7391615;k127_8375846;k127_7812442;k127_7680612;k127_7155678	-	3642917.scaffold00003
tig00059378	7532	0.5428	17.258	37.279	12.02	175.02	27.617	12.044	10.438	7	1	Bacteria	Bacteria-undef	Bacteria-undef	Bacteria-undef	Bacteria-undef	bacterium F083	309	215	metabat_232	NOBIN	k127_5655252;k127_6067132;k127_6708013;k127_7811013;k127_8019514;k127_8582213;k127_7068840;k127_7255467	scaffold_206;scaffold_118;scaffold_345;scaffold_133	3960811.scaffold00008;3969374.scaffold00004;4309559.scaffold00019;3755405.scaffold00003
tig00059382	14174	0.4791	600.967	43.751	45.445	259.717	37.506	6.425	0.761	8	2	Bacteria	Bacteroidetes	Bacteroidales	Bacteroidaceae	Bacteroides	Bacteroides vulgatus	NOBIN	293	hic_387	NOBIN	k127_1088453;k127_6550836;k127_350525;k127_617730;k127_6483580;k127_4174182;k127_1252970;k127_4599896;k127_8191088;k127_7023864;k127_8879043;k127_7132201	scaffold_7	3642928.scaffold00018
tig00059384	4631	0.4692	31.565	113.445	94.171	579.232	81.248	13.001	0.883	7	2	Bacteria	Bacteroidetes	Bacteroidales	Prevotellaceae	Prevotella	Prevotella sp. ne3005	288	428	hic_537	NOBIN	k127_530111;k127_127649;k127_5970338;k127_3762037;k127_4859710;k127_286769;k127_5603760;k127_643025;k127_7572784;k127_7909842;k127_8887571;k127_6784239;k127_6762516;k127_8884357;k127_7181475;k127_7391749;k127_8880488;k127_7311981;k127_6762516;k127_7077903	scaffold_1126;scaffold_19307;scaffold_18162;scaffold_146	4309559.scaffold00033;3969374.scaffold00002
tig00059385	24359	0.5046	2.817	25.788	0.354	55.654	2.873	99.001	0.125	25	1	Bacteria	Bacteroidetes	Bacteroidales	Prevotellaceae	Prevotella	Prevotella sp. P5-92	NOBIN	182	hic_264	NOBIN	k127_2395260;k127_319368;k127_2476984;k127_1359075;k127_5157317;k127_2476984;k127_1359075;k127_29230;k127_319368;k127_2538745;k127_2538745;k127_4274932;k127_2327926;k127_4274932;k127_8454032;k127_7616489;k127_7577323	scaffold_1297	3349628.scaffold00001
tig00059387	22691	0.4947	9.8	18.155	6.537	41.464	2.047	50.527	0.219	24	2	Bacteria	Bacteroidetes	Bacteroidetes-undef	Bacteroidetes-undef	Bacteroidetes-undef	Bacteroidetes bacterium GWE2_39_28	106	55	hic_683	hic_683	k127_3467481;k127_3467481;k127_1919509;k127_1919509;k127_8728748;k127_8728748;k127_7769506	scaffold_97;scaffold_97;scaffold_471;scaffold_471	-
tig00059389	23429	0.3153	0.281	35.174	4.005	11.829	2.167	0.093	0.123	54	2	Bacteria	Bacteroidetes	Flavobacteriales	Flavobacteriaceae	Kordia	Kordia algicida	NOBIN	836	hic_990	NOBIN	k127_5020148;k127_6312983;k127_6541761;k127_208350;k127_918248;k127_1278231;k127_228894;k127_824280;k127_3667059;k127_4010947;k127_4021178;k127_7660725	-	-
tig00059390	17994	0.3167	11.439	77.891	8.3	51.185	3.091	11.742	0.873	19	2	Bacteria	Firmicutes	Clostridiales	Clostridiaceae	Clostridium	Clostridium sp. CAG:307	504	270	metabat_449	NOBIN	k127_142103;k127_190124;k127_4394147;k127_4832029;k127_2454657;k127_5172066;k127_1995052;k127_2207889;k127_6942204;k127_8911692;k127_7982722;k127_8364384;k127_8834710	-	-
tig00059394	14214	0.4038	3.303	34.542	10.213	21.698	7.275	8.943	0.246	15	2	Bacteria	Firmicutes	Clostridiales	Lachnospiraceae	Lachnospiraceae-undef	Lachnospiraceae bacterium M18-1	641	65	metabat_601	NOBIN	k127_1096111;k127_2894462;k127_906254;k127_4361716;k127_1170573;k127_1264590;k127_1264590;k127_7566536	-	3298477.scf7180000000020|quiver;3298477.scf7180000000020|quiver;3298477.scf7180000000020|quiver;3298477.scf7180000000020|quiver
tig00059395	17764	0.4572	30.41	21.516	6.797	53.921	8.715	10.826	0.59	28	1	Bacteria	Firmicutes	Clostridiales	Lachnospiraceae	Butyrivibrio	Butyrivibrio sp. ob235	NOBIN	243	hic_332	NOBIN	k127_4982160;k127_1282636;k127_5795615;k127_3504179;k127_2970045;k127_5375023;k127_985735;k127_6461879;k127_5621677;k127_4588707;k127_112304;k127_4903367;k127_5599856;k127_2578669;k127_3472320;k127_5699694;k127_8704597;k127_7324175;k127_8531819;k127_7532201;k127_8636746;k127_7557301;k127_8148194	scaffold_464;NODE_4090_length_17615_cov_28.1803;k87_17892660	3343127.scf7180000000012|quiver;3368456.scaffold00006;2917054.scaffold00008;3620766.scaffold00001
tig00059398	21111	0.6426	7.523	7.466	1.472	20.695	1.261	2.476	0.16	32	1	Bacteria	Firmicutes	Clostridiales	Lachnospiraceae	Blautia	Blautia sp. CAG:37	NOBIN	587	hic_713	NOBIN	k127_9229;k127_2827573;k127_2162810;k127_3086033;k127_5087027;k127_6496498;k127_7267686;k127_7426271;k127_8080796;k127_7797270	-	-
tig00059399	18284	0.4702	251.08	45.351	23.617	162.442	33.761	19.467	0.039	21	0	Bacteria	Fibrobacteres	Fibrobacterales	Fibrobacteraceae	Fibrobacter	Fibrobacter succinogenes	348	649	metabat_275	NOBIN	k127_1484975;k127_2892309;k127_4802309;k127_1811189;k127_4657888;k127_4077113;k127_8211330;k127_8149292;k127_7198278;k127_8149292;k127_7921762;k127_7964762;k127_6867494	scaffold_935;scaffold_28425;scaffold_13578	3642917.scaffold00005
tig00059401	14063	0.4746	0.248	37.681	0.217	11.339	0.935	44.971	0.104	19	1	Bacteria	Bacteroidetes	Bacteroidales	Prevotellaceae	Prevotella	Prevotella sp. P2-180	NOBIN	530	hic_651	NOBIN	k127_111163;k127_3254679;k127_767990;k127_6083205;k127_1747998;k127_7969554	-	-
tig00059402	15186	0.5464	2.789	28.505	4.996	161.855	1.455	95.969	14.997	14	1	Bacteria	Firmicutes	Clostridiales	Lachnospiraceae	Roseburia	Roseburia sp. CAG:45	190	219	metabat_100	NOBIN	k127_531740;k127_137497;k127_2089939;k127_7316902;k127_8744604	NODE_409_length_49371_cov_16.3916	-
tig00059403	13000	0.5015	4.903	17.338	3.063	314.629	1.204	5.616	0.669	9	1	Bacteria	Bacteroidetes	Bacteroidales	Prevotellaceae	Prevotella	Prevotella sp. CAG:279	392	134	metabat_324	NOBIN	k127_5889659;k127_5725559;k127_6672948;k127_8707537	scaffold_605	-
tig00059405	9703	0.5261	257.029	48.617	107.397	659.42	11.903	69.482	0.88	12	0	Bacteria	Firmicutes	Clostridiales	Ruminococcaceae	Subdoligranulum	Subdoligranulum sp. 4_3_54A2FAA	NOBIN	86	hic_1027	NOBIN	k127_3555877;k127_5399239;k127_4554371;k127_4751017;k127_5129184;k127_2808576;k127_6003179;k127_6772627;k127_8786959;k127_8615948;k127_8744008;k127_7736492	scaffold_1334;scaffold_3822;scaffold_2708;scaffold_3037	3962916.scaffold00007
tig00059409	8475	0.315	1.734	67.737	8.566	46.541	2.193	12.484	0.144	5	1	Bacteria	Actinobacteria	Coriobacteriales	Coriobacteriaceae	Collinsella	Collinsella sp. An307	504	173	metabat_449	NOBIN	k127_699722;k127_4319985;k127_2009603;k127_2581215;k127_7411295	-	-
tig00059411	15953	0.2861	1.059	43.628	2.116	256.567	7.783	33.813	0.171	20	0	Bacteria	Firmicutes	Clostridiales	Clostridiaceae	Clostridium	Clostridium sp. CAG:921	403	598	metabat_337	NOBIN	k127_184125;k127_109365;k127_3345633;k127_3660042;k127_2993794;k127_2013003	-	-
tig00059412	5610	0.4856	10.295	37.032	7.23	48.575	0.72	34.225	4.592	4	2	Bacteria	Bacteroidetes	Bacteroidales	Prevotellaceae	Prevotella	Prevotella sp. P3-122	NOBIN	50	hic_628	NOBIN	k127_1810021;k127_3426245;k127_1814404;k127_3665145;k127_4121074;k127_7756636;k127_8750177;k127_7402666;k127_7773871	scaffold_1082;scaffold_931	-
tig00059413	9813	0.3285	1.313	50.376	0.529	12.593	2.887	18.857	0.194	4	2	no-hit	no-hit	no-hit	no-hit	no-hit	no-hit	NOBIN	590	hic_717	NOBIN	k127_2624614;k127_2240678;k127_2027162;k127_2575229;k127_2575229;k127_2575229;k127_5253700;k127_2624614;k127_2027162;k127_7268035;k127_7268035;k127_7054976	-	-
tig00059418	9898	0.6619	321.874	44.617	23.558	703.394	9.982	3.169	0.212	10	2	Bacteria	Bacteroidetes	Bacteroidetes-undef	Bacteroidetes-undef	Bacteroidetes-undef	Bacteroidetes bacterium 4484_276	365	722	metabat_294	NOBIN	k127_3447504;k127_2897747;k127_1779192;k127_1193067;k127_4979192;k127_2643488;k127_2354977;k127_5848869;k127_4624069;k127_8028983;k127_7265267;k127_7225433	scaffold_19955;scaffold_4071;scaffold_19955	-
tig00059419	14698	0.4486	11.026	22.909	4.958	53.954	7.895	9.208	0.212	21	1	Bacteria	Firmicutes	Clostridiales	Ruminococcaceae	Ruminococcus	Ruminococcus lactaris	211	591	hic_718	NOBIN	k127_4447446;k127_4377395;k127_392842;k127_5630639;k127_3422975;k127_6528304;k127_7027401;k127_6919478;k127_7272734	scaffold_3794;scaffold_29537	3368632.scaffold00002;3368632.scaffold00014;3368632.scaffold00014;3365694.scf7180000000021|quiver
tig00059421	12585	0.4643	4.636	66.261	8.083	910.356	15.881	478.154	0.988	16	2	Bacteria	Bacteroidetes	Bacteroidales	Prevotellaceae	Prevotella	Prevotella sp. tf2-5	NOBIN	531	hic_652	NOBIN	k127_2119343;k127_1037636;k127_5412584;k127_3785182;k127_2086506;k127_2651617;k127_8374778;k127_8409531;k127_8374778;k127_7649646;k127_8786115;k127_8137263;k127_8786115;k127_7176234	scaffold_30;scaffold_30	3960811.scaffold00013;3960811.scaffold00013;3960811.scaffold00013;3960811.scaffold00013;3960811.scaffold00002;3960811.scaffold00013;3960811.scaffold00013;3960811.scaffold00013
tig00059424	9905	0.5729	70.166	73.054	92.326	1335.658	44.61	50.277	2.208	14	2	Bacteria	Firmicutes	Clostridiales	Clostridiaceae	Sarcina	Sarcina sp. DSM 11001	315	668	hic_803	NOBIN	k127_3896023;k127_4134609;k127_2898653;k127_7995844;k127_8711650;k127_8151447	scaffold_14949;scaffold_171237;scaffold_7533	3776358.scaffold00017;3614176.scaffold00021
tig00059427	10327	0.5767	351.555	68.54	9.778	279.138	7.87	70.214	0.161	11	2	Bacteria	Fibrobacteres	Fibrobacterales	Fibrobacteraceae	Fibrobacter	Fibrobacter sp. UWH4	155	76	hic_916	NOBIN	k127_4864808;k127_5393459;k127_1292133;k127_5345330;k127_3823004;k127_1082617;k127_5987217;k127_4843114;k127_3446129;k127_1151157;k127_8904607;k127_8434647;k127_7574866;k127_7160751;k127_8225677;k127_6790697;k127_8503670	scaffold_2884;scaffold_162;scaffold_363;scaffold_2720	3642917.scaffold00001;3642917.scaffold00001
tig00059432	13231	0.5012	93.435	45.847	21.444	174.717	16.797	7.53	0.528	10	1	Bacteria	Bacteria-undef	Bacteria-undef	Bacteria-undef	Bacteria-undef	bacterium F083	NOBIN	608	hic_737	NOBIN	k127_1612379;k127_511283;k127_1535403;k127_5811252;k127_3479086;k127_6400240;k127_710371;k127_6963227;k127_8125045;k127_8712793;k127_7882842;k127_6874612;k127_7170603	scaffold_96;scaffold_572;scaffold_13	-
tig00059435	16816	0.4209	1.382	42.8	1.117	12.271	2.972	0.645	0.382	20	1	Bacteria	Bacteroidetes	Bacteroidales	Prevotellaceae	Prevotellaceae-undef	Prevotellaceae bacterium HUN156	NOBIN	261	hic_352	NOBIN	k127_92535;k127_81773;k127_4660563;k127_1148349;k127_3571472;k127_1880217;k127_6523379;k127_5184035;k127_233743;k127_777845;k127_6523379;k127_8631240;k127_7090522;k127_8061103;k127_8506464;k127_7087056;k127_8787869;k127_7595768	scaffold_41	-
tig00059438	14028	0.4971	5.802	22.831	2.599	29.353	5.022	1.384	0.174	9	2	Bacteria	Firmicutes	Clostridiales	Lachnospiraceae	Butyrivibrio	Butyrivibrio proteoclasticus	407	214	metabat_341	NOBIN	k127_568918;k127_8007410;k127_7887405	-	-
tig00059442	22182	0.47	5.004	26.216	19.522	124.076	2.535	36.402	0.368	30	2	Bacteria	Firmicutes	Clostridiales	Ruminococcaceae	Ruminococcus	Ruminococcus sp. CAG:60	429	53	metabat_365	NOBIN	k127_308756;k127_2085526;k127_1277296;k127_1766306;k127_3293475;k127_4483221;k127_3293475	scaffold_9971;scaffold_4691;scaffold_92210;scaffold_4691	-
tig00059443	11502	0.5012	4.02	13.385	2.194	30.72	6.346	5.779	2.667	15	2	Bacteria	Bacteroidetes	Bacteroidales	Prevotellaceae	Prevotellaceae-undef	Prevotellaceae bacterium HUN156	358	428	hic_537	NOBIN	k127_5917144;k127_5833080;k127_6143855;k127_4299279;k127_1682112;k127_1970143;k127_1787381;k127_8377405;k127_8794782;k127_7859086;k127_7524775;k127_6965365	scaffold_555;k87_24316391;scaffold_118;k87_56462614	3368499.scaffold00001
tig00059449	10271	0.4916	9.208	64.428	6.682	94.036	6.145	11.812	3.879	7	1	Bacteria	Bacteroidetes	Bacteroidales	Prevotellaceae	Prevotella	Prevotella multiformis	654	183	metabat_615	NOBIN	k127_4385289;k127_2571979;k127_2164149;k127_1531468;k127_3210625;k127_787129;k127_7767783;k127_8575991;k127_7115671;k127_7680553;k127_6735849;k127_7123993;k127_6723438;k127_7595004;k127_8548868;k127_6847760	scaffold_19	3964077.scaffold00001;3969374.scaffold00010;2917430.scaffold00003
tig00059451	16300	0.5755	10.201	69.329	7.627	126.479	19.081	19.417	8.33	18	2	Bacteria	Bacteroidetes	Bacteroidales	Prevotellaceae	Prevotella	Prevotella sp. BP1-145	137	59	metabat_041	NOBIN	k127_4782444;k127_3473696;k127_2161965;k127_3682882;k127_954023;k127_6043396;k127_966879;k127_7389219;k127_6697566;k127_7798689	scaffold_45;scaffold_207	3368446.scaffold00001
tig00059452	14150	0.55	12.905	24.828	3.297	44.126	3.983	7.916	2.265	13	2	Bacteria	Bacteroidetes	Bacteroidales	Prevotellaceae	Prevotella	Prevotella dentalis	401	592	hic_719	NOBIN	k127_2614642;k127_6736304;k127_6947963	scaffold_2374	-
tig00059453	10610	0.5246	4.765	35.688	3.051	45.049	6.31	5.415	0.742	11	1	Bacteria	Bacteroidetes	Bacteroidales	Prevotellaceae	Prevotella	Prevotella sp. ne3005	NOBIN	314	hic_411	NOBIN	k127_923217;k127_3059358;k127_4823141;k127_7044173	scaffold_936;scaffold_366	3969374.scaffold00006;3969374.scaffold00012;3368494.scaffold00001;3613049.scaffold00001
tig00059455	9075	0.5873	195.334	26.701	2.47	27.978	1.34	0.456	0.124	13	1	Archaea	Euryarchaeota	Methanomassiliicoccales	Methanomassiliicoccales-undef	Methanomassiliicoccales-undef	Methanomassiliicoccales archaeon RumEn M2	232	NOBIN	metabat_147	NOBIN	k127_6128580;k127_3970769;k127_1193739;k127_139572;k127_8128964;k127_8838522	-	-
tig00059456	12307	0.3982	47.103	28.617	7.215	66.294	21.329	5.511	0.162	13	2	Bacteria	Firmicutes	Clostridiales	Lachnospiraceae	Butyrivibrio	Butyrivibrio sp. M55	NOBIN	302	hic_398	NOBIN	k127_38545;k127_2147397;k127_806136;k127_7611709;k127_7679752;k127_6977316	k87_46228013	3405855.scaffold00002
tig00059457	14902	0.4562	7.48	45.326	6.996	92.776	15.434	14.774	10.692	13	1	Bacteria	Bacteroidetes	Bacteroidales	Prevotellaceae	Prevotella	Prevotella sp. oral taxon 317	NOBIN	88	hic_1049	NOBIN	k127_5840200;k127_2485725;k127_3445537;k127_856134;k127_1143801;k127_867433;k127_2089718;k127_8054323;k127_6901413;k127_7299195	scaffold_8445	3761204.scaffold00005
tig00059459	20279	0.4628	7.694	18.14	2.287	23.768	2.067	18.582	0.411	20	0	Bacteria	Bacteria-undef	Bacteria-undef	Bacteria-undef	Bacteria-undef	bacterium F083	254	365	hic_467	NOBIN	k127_360751;k127_7978237;k127_8241758	-	3353505.scf7180000000012|quiver
tig00059462	12291	0.4137	3.54	12.609	2.607	28.047	2.488	2.51	0.475	16	1	Bacteria	Firmicutes	Clostridiales	Lachnospiraceae	Roseburia	Roseburia sp. CAG:182	NOBIN	634	hic_766	NOBIN	k127_3379691;k127_3521529;k127_8207994;k127_7255610	-	3613282.scaffold00001;3769451.scaffold00004;3298477.scf7180000000020|quiver
tig00059468	12571	0.3606	0.17	1655.993	2336.027	5429.317	1.311	3131.916	7501.035	16	0	no-hit	no-hit	no-hit	no-hit	no-hit	no-hit	NOBIN	840	hic_995	NOBIN	k127_36699;k127_573025;k127_1583033;k127_263245;k127_1058510;k127_3993368;k127_1714823;k127_2301991;k127_8892041;k127_8393127	-	-
tig00059471	13445	0.4816	14.495	40.927	1.282	74.664	8.645	9.741	0.365	11	2	Bacteria	Bacteroidetes	Bacteroidetes-undef	Bacteroidetes-undef	Bacteroidetes-undef	Bacteroidetes bacterium CG2_30_32_10	430	208	metabat_367	NOBIN	k127_5120190;k127_1392936;k127_3081634;k127_50721;k127_5557795;k127_6021641;k127_8416918;k127_8211738	-	-
tig00059473	13214	0.5915	7.469	63.736	4.448	92.502	12.151	6.576	3.012	18	2	Bacteria	Bacteroidetes	Bacteroidales	Prevotellaceae	Prevotella	Prevotella sp. BP1-145	137	110	metabat_041	NOBIN	k127_1189874;k127_1977212;k127_3929501;k127_4244326;k127_4663479;k127_6339935;k127_2228979;k127_3185166;k127_2127726;k127_7441924;k127_6702660;k127_7931753;k127_7270099;k127_7524369;k127_8269723;k127_6681573	scaffold_535;scaffold_605;scaffold_212;scaffold_535;scaffold_543	-
tig00007045	77288	0.5001	4.995	76.59	4.769	48.38	5.965	6.298	1.821	71	1	Bacteria	Bacteroidetes	Bacteroidales	Prevotellaceae	Prevotella	Prevotella sp. ne3005	30	83	metabat_233	NOBIN	k127_428599;k127_4126397;k127_1227525;k127_3000086;k127_3706916;k127_1579074;k127_2759311;k127_46417;k127_2690528;k127_5774003;k127_5140202;k127_3618310;k127_3340605;k127_127965;k127_4089026;k127_2613863;k127_492884;k127_1874566;k127_3050579;k127_5584681;k127_3023258;k127_1810342;k127_7852525;k127_8797116;k127_7903600;k127_7834215;k127_8509272;k127_7075152;k127_8605389;k127_7856317;k127_8727323;k…	scaffold_1891;scaffold_2228;scaffold_335;scaffold_116;scaffold_81;scaffold_1099;scaffold_249;scaffold_250;scaffold_46;scaffold_733;scaffold_310;scaffold_270;scaffold_343;k87_5386974;scaffold_137;scaffold_124;scaffold_6484;scaffold_1329;scaffold_49	3960801.scaffold00001;3960801.scaffold00005;3349628.scaffold00001;4300142.scaffold00005;3960801.scaffold00001;3349628.scaffold00009;4309559.scaffold00011;4309559.scaffold00019;4309559.scaffold00023;3960785.scaffold00003;3960811.scaffold00006;3960801.scaffold00007;3755419.scaffold00001;3960801.scaffold00002;3613049.scaffold00006
tig00007048	9698	0.4896	0.038	62.991	16.637	253.522	0.248	116.174	81.564	13	1	Bacteria	Proteobacteria	Burkholderiales	Sutterellaceae	Sutterella	Sutterella parvirubra	292	279	hic_371	NOBIN	k127_130332;k127_4372686;k127_2697729;k127_4264739;k127_4824701;k127_6787272;k127_7295065;k127_8736847	scaffold_456	-
tig00007064	145116	0.35	30.418	79.274	3.388	31.484	2.713	11.93	3.656	130	2	Bacteria	Firmicutes	Clostridiales	Clostridiaceae	Clostridium	Clostridium sp. CAG:411	174	92	metabat_082	NOBIN	k127_401268;k127_205217;k127_679012;k127_2157314;k127_2627194;k127_287029;k127_1124260;k127_1218164;k127_5090982;k127_2099325;k127_2672847;k127_2803604;k127_2672847;k127_1388625;k127_3421599;k127_6423026;k127_5090982;k127_2157314;k127_8030806;k127_7695265;k127_8049318;k127_8030806;k127_8030806;k127_7164175;k127_8474945;k127_8375390;k127_7354219;k127_7872863;k127_7609239;k127_8276836;k127_8371666	scaffold_1551;scaffold_6796;k87_1397733;k87_1397733;scaffold_997;scaffold_563;k87_51550760;NODE_22523_length_5544_cov_26.7225;scaffold_4295	3962906.scaffold00003;3614037.scaffold00002;2915476.scaffold00001;3368474.scaffold00007;4302589.scaffold00027;3368512.scaffold00013;2916038.scaffold00018;2916099.scaffold00001;3963060.scaffold00005;2917044.scaffold00061
tig00007066	15086	0.5182	9.188	18.654	16.52	96.149	1.878	11.376	13.026	18	1	Bacteria	Firmicutes	Acidaminococcales	Acidaminococcaceae	Succiniclasticum	Succiniclasticum ruminis	636	140	hic_218	NOBIN	k127_2052861;k127_1573208;k127_3825499;k127_1573208;k127_6153779;k127_2463368;k127_2463368;k127_426675;k127_7620952;k127_8472759;k127_7620952;k127_8347025;k127_8043361;k127_8007334;k127_7828607;k127_7913114;k127_7828607;k127_8347025;k127_7431444	scaffold_216;scaffold_216	3962970.scaffold00007;3962970.scaffold00007
tig00007070	101259	0.4054	31.441	109.185	1.962	153.616	1.101	2.639	0.151	101	2	Bacteria	Bacteroidetes	Bacteroidales	Prevotellaceae	Prevotella	Prevotella sp. CAG:592	NOBIN	929	hic_1099	NOBIN	k127_2086461;k127_34478;k127_5487603;k127_2974219;k127_2825644;k127_3921118;k127_2115916;k127_5056539;k127_5620929;k127_746929;k127_4587064;k127_2424311;k127_886190;k127_1071573;k127_1758426;k127_7475144;k127_8932935;k127_6784638;k127_8160756;k127_8724059;k127_6875106	scaffold_47	3635143.scaffold00005;3635143.scaffold00049
tig00003730	104529	0.4283	2.867	111.743	6.113	42.496	1.27	116.409	0.491	110	1	Bacteria	Bacteroidetes	Bacteroidales	Bacteroidaceae	Bacteroides	Bacteroides stercoris	505	4	hic_617	hic_617	k127_9371;k127_1711034;k127_4110009;k127_2761852;k127_271313;k127_2595128;k127_3625050;k127_1171007;k127_2470526;k127_4532736;k127_1757899;k127_863974;k127_1685119;k127_134628;k127_1640494;k127_6188807;k127_1559207;k127_594399;k127_4414470;k127_1500926;k127_4687189;k127_530722;k127_5482050;k127_1710962;k127_3857827;k127_4231529;k127_1783157;k127_1361043;k127_2397675;k127_367514;k127_4062025;k127_…	scaffold_0;scaffold_0;scaffold_0;scaffold_0;scaffold_0;scaffold_0;scaffold_0;scaffold_426;scaffold_178;scaffold_6;scaffold_0;scaffold_3462	3642928.scaffold00002;3962893.scaffold00010
tig00003732	15538	0.5822	0.03	235.902	23.389	597.569	0.092	201.266	170.836	11	2	Bacteria	Proteobacteria	Aeromonadales	Succinivibrionaceae	Succinatimonas	Succinatimonas hippei	292	840	hic_995	NOBIN	k127_226662;k127_1445768;k127_657006;k127_1210372;k127_1034452;k127_1210263;k127_226662;k127_2171073;k127_662407;k127_990247;k127_1388212;k127_1569366;k127_1077766;k127_7903677;k127_7671443	scaffold_350;scaffold_350;scaffold_1230;scaffold_14454;scaffold_23363	-
tig00003735	18940	0.5524	0.072	155.624	38.532	83.237	0.104	19.975	33.149	20	1	Bacteria	Proteobacteria	Aeromonadales	Aeromonadaceae	Tolumonas	Tolumonas auensis	58	414	metabat_543	NOBIN	k127_331509;k127_1179123;k127_142941;k127_554934;k127_4028504;k127_1421315;k127_3981741;k127_7846057;k127_7142118;k127_8402695	scaffold_109	-
tig00003739	24471	0.4973	0.193	110.037	132.515	466.752	0.417	312.574	68.065	13	1	Bacteria	Bacteroidetes	Bacteroidetes-undef	Bacteroidetes-undef	Bacteroidetes-undef	Bacteroidetes bacterium GWE2_40_15	292	840	hic_995	NOBIN	k127_138299;k127_308473;k127_3416499;k127_332376;k127_3915836;k127_4838482;k127_857205;k127_2002846;k127_6277064;k127_6231616;k127_6227286	scaffold_2315;scaffold_611	-
tig00003741	29418	0.5707	0.09	331.33	48.448	377.64	0.139	86.004	217.446	22	1	Bacteria	Proteobacteria	Aeromonadales	Aeromonadaceae	Tolumonas	Tolumonas auensis	NOBIN	725	hic_867	NOBIN	k127_1421315;k127_1179123;k127_331509;k127_142941;k127_554934;k127_2697729;k127_4264739;k127_1463129	scaffold_445;scaffold_456	-
tig00003743	21281	0.5746	0.124	316.953	32.115	758.024	0.153	245.607	292.295	16	1	Bacteria	Proteobacteria	Aeromonadales	Aeromonadaceae	Tolumonas	Tolumonas auensis	292	840	hic_995	NOBIN	k127_2588297;k127_619398;k127_447403;k127_1508071;k127_2449142;k127_112112;k127_465058;k127_412594;k127_593000;k127_6343147;k127_4155482;k127_7786888	scaffold_7897;scaffold_6669;scaffold_9793;scaffold_9793	-
tig00003764	14396	0.573	0.253	133.364	24.131	104.026	0.195	3.798	8.307	13	2	Bacteria	Firmicutes	Clostridiales	Lachnospiraceae	Lachnospiraceae-undef	Lachnospiraceae bacterium KHCPX20	263	725	hic_867	NOBIN	k127_710122;k127_171235;k127_4351928;k127_133436;k127_613437;k127_2620525;k127_1179123;k127_5058845;k127_4794802;k127_208097;k127_469340;k127_818768;k127_7458062;k127_7226960	scaffold_3967;scaffold_8779;scaffold_2410	-
tig00003772	25703	0.4701	10.09	55.539	19.892	107.071	29.879	3.86	0.47	31	1	Bacteria	Bacteroidetes	Bacteroidales	Prevotellaceae	Prevotella	Prevotella sp. tf2-5	63	89	hic_1060	NOBIN	k127_1030754;k127_4718607;k127_2395295;k127_2360313;k127_3029904;k127_6238941;k127_4741199;k127_4833;k127_2948427;k127_1526381;k127_742367;k127_2171573;k127_1100686;k127_6241884;k127_3647508;k127_1917314;k127_2501836;k127_3258766;k127_4900045;k127_4139675;k127_1952140;k127_5102492;k127_9718;k127_6112365;k127_169633;k127_8800110;k127_8055547;k127_8616910;k127_6697201;k127_7375420;k127_8518514;k127…	scaffold_18444;scaffold_55048;scaffold_142;scaffold_15412;scaffold_2373;scaffold_1070;scaffold_2373;scaffold_142;scaffold_47621;scaffold_142;scaffold_142;scaffold_1542	3755419.scaffold00003;4309559.scaffold00010;3368565.scaffold00001;3960811.scaffold00004;3964077.scaffold00012;4300076.scaffold00005;3960801.scaffold00003;3960811.scaffold00004
tig00000447	17669	0.534	0.557	133.019	24.967	246.082	0.224	130.646	105.044	22	0	Bacteria	Firmicutes	Clostridiales	Clostridiaceae	Clostridium	Clostridium sp. CAG:169	292	654	hic_788	NOBIN	k127_996355;k127_1508071;k127_3932314;k127_162595;k127_2122406;k127_171235;k127_2344927;k127_2429013;k127_3575295;k127_1185080;k127_4067432;k127_526494;k127_593000;k127_3926815;k127_6841221;k127_7226960;k127_8870593;k127_7458062;k127_7786888;k127_7861171;k127_8424374;k127_7823874;k127_8625053;k127_7987256	scaffold_1475;scaffold_3967;scaffold_6596;NODE_48972_length_2939_cov_16.3544	3619782.scaffold00026
tig00000449	20987	0.5949	0.336	145.355	26.309	72.667	0.152	7.174	19.437	17	2	Bacteria	Proteobacteria	Aeromonadales	Aeromonadaceae	Tolumonas	Tolumonas auensis	263	NOBIN	metabat_181	NOBIN	k127_1271221;k127_39887;k127_1490046;k127_989620;k127_4772279;k127_1988633	scaffold_244;scaffold_3237	-
tig00000450	12198	0.5924	0.407	133.547	21.398	61.357	0.17	6.039	10.382	10	1	Bacteria	Proteobacteria	Aeromonadales	Aeromonadaceae	Tolumonas	Tolumonas auensis	263	NOBIN	metabat_181	NOBIN	k127_1271221;k127_989620;k127_1490046;k127_4772279;k127_4464776	scaffold_244;scaffold_1464	-
tig00000451	12510	0.5558	0.42	330.871	25.191	793.635	0.241	303.412	227.327	13	0	Bacteria	Firmicutes	Clostridiales	Peptococcaceae	Peptococcaceae-undef	Peptococcaceae bacterium 1109	292	876	hic_1034	NOBIN	k127_1413213;k127_2602367;k127_1401189;k127_5594;k127_973524	scaffold_1499;scaffold_4400	-
tig00000458	11038	0.5785	0.022	75.285	8.588	276.616	0.071	84.039	60.77	15	1	Bacteria	Bacteroidetes	Bacteroidales	Prevotellaceae	Prevotella	Prevotella timonensis	292	177	hic_258	NOBIN	k127_1986103;k127_720411;k127_1779786;k127_6645916;k127_7783561	-	-
tig00000460	12545	0.5385	0.204	129.407	31.58	98.042	0.108	26.016	14.765	13	2	Bacteria	Proteobacteria	Aeromonadales	Aeromonadaceae	Tolumonas	Tolumonas auensis	440	833	hic_987	NOBIN	k127_39887;k127_1219129;k127_1490046;k127_4052420;k127_6555407;k127_171235;k127_2620525;k127_7458062;k127_7452832;k127_7047845	scaffold_1464;scaffold_3967;scaffold_3967;scaffold_2410	-
tig00000463	13323	0.512	2.975	151.408	45.789	911.632	0.481	109.421	178.526	13	0	Bacteria	Proteobacteria	Aeromonadales	Aeromonadaceae	Tolumonas	Tolumonas auensis	292	821	hic_974	NOBIN	k127_2613230;k127_1140997;k127_4479789;k127_1232295;k127_2628168;k127_5089379;k127_693802;k127_337508;k127_951879;k127_7151664;k127_7227395;k127_8042219;k127_8512044;k127_7120124;k127_8806531;k127_8352503	scaffold_1483;scaffold_3300;scaffold_741;scaffold_2226	3387354.scaffold00013;3387354.scaffold00043;3645423.scaffold00005
tig00000031	22286	0.5054	0.157	240.266	50.951	844.306	0.119	249.823	262.236	18	2	Bacteria	Firmicutes	Clostridiales	Clostridiaceae	Clostridium	Clostridium sp. ASF502	292	1073	hic_080	NOBIN	k127_692468;k127_853118;k127_724740;k127_1508071;k127_3029511;k127_853118;k127_1018683;k127_682598;k127_2697729;k127_1232295;k127_4264739;k127_334654;k127_4824701;k127_853118;k127_814329;k127_593000;k127_337508;k127_400960;k127_967463;k127_7290958;k127_8042219;k127_7394937;k127_6881278;k127_8512044;k127_7295065;k127_7786888;k127_8736847;k127_8352503	scaffold_367;scaffold_3847;scaffold_2566;scaffold_1894;scaffold_5058;scaffold_12540;scaffold_1483;scaffold_3300;scaffold_741	-
tig00059478	10894	0.4966	214.563	26.694	6.554	117.294	4.867	2.774	0.156	15	1	Bacteria	Firmicutes	Clostridiales	Eubacteriaceae	Eubacterium	Eubacterium sp. CAG:841	79	416	hic_524	NOBIN	k127_5804179;k127_4233299;k127_2325245;k127_6604439;k127_8246071;k127_7172150	scaffold_600;k87_11711739	-
tig00059479	22834	0.5874	219.188	31.2	46.149	570.246	46.677	20.792	0.446	34	2	Bacteria	Firmicutes	Clostridiales	Clostridiales-undef	Clostridiales-undef	Clostridiales bacterium	495	86	hic_1027	NOBIN	k127_1473008;k127_5003538;k127_6051641;k127_3283874;k127_352096;k127_6587467;k127_8655137;k127_8613265;k127_7454340;k127_8390595;k127_6976286	scaffold_37795;scaffold_210;scaffold_72;scaffold_69;scaffold_35;scaffold_22;scaffold_22;scaffold_46;scaffold_65867	3772112.scaffold00010;3772112.scaffold00010;3967065.scaffold00003;3967065.scaffold00002
tig00059481	11026	0.5042	47.249	31.403	19.456	169.385	2.022	14.712	0.838	9	2	Bacteria	Bacteroidetes	Bacteroidales	Prevotellaceae	Prevotella	Prevotella sp. KH2C16	NOBIN	851	hic_1007	NOBIN	k127_6316834;k127_2475757;k127_6316834;k127_2686791;k127_2475757;k127_4366938;k127_6525041;k127_3735494;k127_565381;k127_8093571;k127_8768887;k127_7676039;k127_8768887;k127_7484694;k127_8902151;k127_6828953	scaffold_34685;scaffold_442	-
tig00059487	17938	0.4807	0.389	32.904	4.947	29.746	1.18	17.922	9.173	33	2	Bacteria	Firmicutes	Firmicutes-undef	Firmicutes-undef	Firmicutes-undef	Firmicutes bacterium CAG:424	112	962	metabat_014	NOBIN	k127_2406509;k127_5649083;k127_5040908;k127_243199;k127_2021380;k127_5889377;k127_168674;k127_2589789;k127_598401;k127_5777679;k127_1469776;k127_1316731;k127_2858641;k127_1071376;k127_8056541;k127_8795482	-	-
tig00059489	13342	0.5067	132.9	21.931	5.361	127.646	3.953	11.169	0.058	14	0	Bacteria	Fibrobacteres	Fibrobacterales	Fibrobacteraceae	Fibrobacter	Fibrobacter sp. UWB8	NOBIN	321	hic_419	NOBIN	k127_236067;k127_4792718;k127_236067;k127_4792718;k127_5033277;k127_5033277;k127_6748939;k127_8181643;k127_6912280;k127_6748939	scaffold_135;scaffold_135	3642917.scaffold00006;3642917.scaffold00006
tig00059490	9672	0.4492	0.327	30.043	0.495	16.382	2.531	1.115	0.13	15	1	Bacteria	Firmicutes	Clostridiales	Lachnospiraceae	Coprococcus	Coprococcus sp. CAG:782	NOBIN	291	hic_385	NOBIN	k127_5953750;k127_4443574;k127_2429588;k127_3252982;k127_627852	k87_10966693	-
tig00059492	9305	0.5529	61.372	37.653	26.166	150.875	13.88	32.477	0.148	9	2	Bacteria	Firmicutes	Clostridiales	Ruminococcaceae	Ruminococcaceae-undef	Ruminococcaceae bacterium FB2012	NOBIN	803	hic_954	NOBIN	k127_4889094;k127_3277807;k127_2249269;k127_740455;k127_182761;k127_6921444;k127_6728225;k127_6763087;k127_8026576;k127_6996873	scaffold_7437;scaffold_7437;scaffold_3415	-
tig00059499	7837	0.4678	26.494	21.256	20.586	152.665	4.202	34.309	0.588	7	1	Bacteria	Firmicutes	Clostridiales	Lachnospiraceae	Lachnoclostridium	[Clostridium] populeti	NOBIN	235	hic_323	NOBIN	k127_3244536;k127_5371013;k127_1104077;k127_2060617;k127_6708929;k127_8725406;k127_7406494	scaffold_20666	3397161.scaffold00113;3397161.scaffold00039;3397161.scaffold00001
tig00059502	10411	0.4931	8.003	40.368	5.355	55.122	7.233	9.017	3.132	7	2	Bacteria	Bacteroidetes	Bacteroidales	Prevotellaceae	Prevotella	Prevotella sp. tc2-28	685	314	hic_411	NOBIN	k127_4675818;k127_340705;k127_1811004;k127_4754769;k127_467362;k127_5975399;k127_8430746;k127_8780207;k127_8738130;k127_7318914;k127_7433086;k127_7474983	-	3962893.scaffold00001
tig00059504	13904	0.4884	7.522	24.774	4.112	103.161	1.213	11.995	2.517	15	1	Bacteria	Bacteroidetes	Bacteroidales	Prevotellaceae	Prevotella	Prevotella sp. tc2-28	268	78	hic_938	NOBIN	k127_3475779;k127_2815825;k127_2839254;k127_6845964;k127_8969145	scaffold_40;scaffold_59	4309559.scaffold00001
tig00059507	11183	0.4628	15.519	31.341	3.545	23.978	6.83	7.095	0.682	9	0	Bacteria	Bacteroidetes	Bacteroidales	Bacteroidaceae	Bacteroides	Bacteroides eggerthii	242	26	hic_361	NOBIN	k127_569312;k127_7301224;k127_7426047	k87_13262488;scaffold_1656;scaffold_449	4300076.scaffold00003
tig00059515	6037	0.4438	6.363	31.277	28.949	115.588	7.893	55.684	0.226	7	1	Bacteria	Firmicutes	Clostridiales	Lachnospiraceae	Butyrivibrio	Butyrivibrio sp. INlla14	NOBIN	508	hic_626	NOBIN	k127_1401560;k127_5681607;k127_193572;k127_1506320;k127_4789247	-	-
tig00059518	7720	0.4974	17.934	29.197	12.524	134.548	15.41	3.754	0.743	9	0	Bacteria	Bacteroidetes	Bacteroidales	Prevotellaceae	Prevotella	Prevotella sp. tc2-28	NOBIN	751	hic_896	NOBIN	k127_6082498;k127_3391527;k127_4052648;k127_3225406;k127_7693490;k127_6670852;k127_7087180;k127_6789137	scaffold_4009;scaffold_3120	3442737.scaffold00001
tig00059519	8468	0.6239	40.635	43.006	5.508	98.011	2.391	4.064	0.211	5	2	Bacteria	Lentisphaerae	Lentisphaerae-undef	Lentisphaerae-undef	Lentisphaerae-undef	Lentisphaerae bacterium RIFOXYA12_FULL_48_11	632	546	hic_668	NOBIN	k127_2292340;k127_4994190;k127_3919309;k127_6362963;k127_835783;k127_771433;k127_6315174;k127_1432395	scaffold_3182	-
tig00059521	17321	0.5029	0.631	20.87	6.708	223.695	1.072	297.579	105.679	12	2	Bacteria	Bacteroidetes	Bacteroidales	Prevotellaceae	Prevotella	Prevotella sp. CAG:732	419	278	metabat_354	NOBIN	k127_284601;k127_5906558;k127_7711396;k127_7663850;k127_6827055	scaffold_234	-
tig00059522	17194	0.5629	57.335	61.133	25.426	308.046	4.12	23.573	0.551	24	1	Bacteria	Bacteroidetes	Bacteroidales	Prevotellaceae	Prevotella	Prevotella sp. CAG:279	560	453	metabat_511	NOBIN	k127_6602208;k127_2313758;k127_5037956;k127_6360566;k127_1236334;k127_3282264;k127_7827162;k127_8376442;k127_7811930;k127_8615676;k127_7821619;k127_6914336	scaffold_3;scaffold_168	-
tig00059525	26987	0.598	144.599	46.607	62.217	758.907	51.272	11.098	0.93	29	1	Bacteria	Firmicutes	Clostridiales	Ruminococcaceae	Faecalibacterium	Faecalibacterium sp. CAG:74	488	52	hic_650	NOBIN	k127_494136;k127_775442;k127_2868994;k127_6268774;k127_725659;k127_3670353;k127_6191279;k127_1220031;k127_688287;k127_4206795;k127_7596218;k127_6934444;k127_7538870;k127_6970786;k127_7945820;k127_7137364;k127_8536210;k127_8890444;k127_8726128	scaffold_3966;scaffold_4117;scaffold_7597;scaffold_18246	3960633.scaffold00002;3772112.scaffold00001;3645423.scaffold00003;3368416.scaffold00006;3352854.scf7180000000002|quiver
tig00059526	7271	0.4214	54.059	44.381	0.383	7.182	1.105	0.099	0.141	4	0	Bacteria	Proteobacteria	Pasteurellales	Pasteurellaceae	Haemophilus	[Haemophilus] ducreyi	519	144	hic_222	NOBIN	k127_14176;k127_1842190;k127_2472124	-	-
tig00059528	8636	0.422	53.609	23.807	3.455	26.256	2.767	0.414	0.136	9	1	Bacteria	Bacteroidetes	Flavobacteriales	Flavobacteriaceae	Chryseobacterium	Chryseobacterium sp. FH2	NOBIN	273	hic_365	NOBIN	k127_2007343;k127_4036229;k127_530334;k127_4195747;k127_5915085;k127_3205901;k127_8717431;k127_8035097;k127_8860698	-	-
tig00059531	14021	0.5224	19.079	28.022	7.467	63.649	5.888	1.938	0.086	13	2	Bacteria	Bacteria-undef	Bacteria-undef	Bacteria-undef	Bacteria-undef	bacterium F083	562	NOBIN	metabat_513	NOBIN	k127_5380827;k127_3916893;k127_1192287;k127_5367140;k127_5844099;k127_7718450	scaffold_844;scaffold_50;scaffold_844;scaffold_55;scaffold_844	-
tig00059533	3088	0.6153	143.163	113.764	31.364	483.155	15.944	9.261	0.367	2	1	Bacteria	Proteobacteria	Proteobacteria-undef	Proteobacteria-undef	Proteobacteria-undef	Deltaproteobacteria bacterium RBG_19FT_COMBO_46_12	NOBIN	739	hic_882	NOBIN	k127_391538;k127_810919;k127_1258225;k127_7560186;k127_7279014;k127_8426958;k127_8213038	scaffold_32416	-
tig00059536	15553	0.5401	34.356	14.905	21.646	132.056	7.047	12.149	0.299	18	2	Bacteria	Firmicutes	Clostridiales	Clostridiales-undef	Clostridiales-undef	Clostridiales bacterium	NOBIN	86	hic_1027	NOBIN	k127_5244662;k127_2321660;k127_2259282;k127_5143735;k127_4844719;k127_7087348;k127_8962933	scaffold_1476	-
tig00059537	20344	0.3324	1.785	29.654	0.407	9.9	2.795	1.031	0.309	29	2	Bacteria	Firmicutes	Clostridiales	Ruminococcaceae	Ruminococcus	Ruminococcus sp. CAG:9	NOBIN	347	hic_447	NOBIN	k127_451958;k127_4459299;k127_4807455;k127_7867;k127_248723;k127_2496381;k127_3865489;k127_520471;k127_2937681;k127_5868640;k127_2364682;k127_7800059;k127_8045928;k127_8856733;k127_8641442;k127_6903503	-	3369871.scaffold00008
tig00059540	11529	0.5901	61.65	59.557	20.18	229.066	17.552	19.792	7.082	19	0	Bacteria	Bacteroidetes	Bacteroidales	Bacteroidales-undef	Bacteroidales-undef	Bacteroidales bacterium KHT7	294	457	hic_569	NOBIN	k127_3648186;k127_2035001;k127_3294919;k127_2886290;k127_8413514;k127_7587539;k127_7961805;k127_8826776;k127_8837553;k127_7109956;k127_8049697	scaffold_8822;scaffold_1519;scaffold_1186	3772790.scaffold00010;3960801.scaffold00005
tig00059541	27186	0.3808	0.335	7.47	0.46	10.413	0.69	107.436	0.776	32	1	Bacteria	Bacteroidetes	Bacteroidales	Prevotellaceae	Prevotella	Prevotella buccae	NOBIN	639	hic_771	NOBIN	k127_5433483;k127_5433483;k127_5433483;k127_5433483	-	2917430.scaffold00007;2917430.scaffold00007;3960785.scaffold00001;3960785.scaffold00001;2917430.scaffold00007
tig00059542	4746	0.5868	54.597	17.561	7.312	187.615	4.801	0.417	0.269	1	2	Bacteria	Firmicutes	Selenomonadales	Selenomonadaceae	Schwartzia	Schwartzia succinivorans	365	305	metabat_294	NOBIN	k127_3469130;k127_7614250	scaffold_10887	-
tig00059546	7445	0.4694	7.288	33.484	0.895	40.306	4.99	4.15	0.048	7	1	Bacteria	Bacteroidetes	Bacteroidetes-undef	Bacteroidetes-undef	Bacteroidetes-undef	Bacteroidetes bacterium GWF2_49_14	620	208	metabat_578	NOBIN	k127_349436;k127_782749;k127_8169391;k127_8081300;k127_7084744;k127_8300256	-	-
tig00059547	5318	0.4635	10.806	60.639	18.277	205.28	29.339	7.592	0.093	4	2	Bacteria	Bacteroidetes	Bacteroidales	Bacteroidaceae	Bacteroides	Bacteroides oleiciplenus	NOBIN	828	hic_981	NOBIN	k127_2572759;k127_1396661;k127_4236608;k127_5988060;k127_513074;k127_6807574;k127_8641967;k127_7916379	scaffold_79	-
tig00059548	14378	0.3982	2.443	22.859	1.411	8.482	1.953	1.957	0.19	16	2	Bacteria	Proteobacteria	Rhodospirillales	Acetobacteraceae	Acetobacter	Acetobacter sp. CAG:267	510	206	metabat_456	NOBIN	k127_562194;k127_2172167;k127_3119458;k127_6300381;k127_2615631;k127_1243901;k127_4517973;k127_6885838;k127_6765880;k127_7359580	k87_14857957	-
tig00059554	16246	0.6	10.12	22.996	3.171	73.622	1.947	0.932	0.107	17	0	Bacteria	Lentisphaerae	Lentisphaerae-undef	Lentisphaerae-undef	Lentisphaerae-undef	Lentisphaerae bacterium RIFOXYC12_FULL_60_16	632	546	hic_668	NOBIN	k127_2665639;k127_2550962;k127_6065038;k127_4226981;k127_3154500;k127_2392341;k127_7835445;k127_8778662;k127_7739914;k127_7666138;k127_7215448;k127_8553978	scaffold_967;scaffold_967;scaffold_143;scaffold_906	-
tig00059562	17408	0.6145	23.921	32.821	0.94	17.136	1.197	1.744	0.54	14	2	Archaea	Euryarchaeota	Thermoplasmatales	Thermoplasmatales-undef	Thermoplasmatales-undef	Thermoplasmatales archaeon BRNA1	442	171	hic_252	NOBIN	k127_2025853;k127_1177217;k127_61087;k127_347511;k127_8507787;k127_7756309;k127_7522033	k87_7744154;k87_24791003;k87_31003293	-
[truncated: 54,005 more rows]
