# Supplementary material for: Assignment of virus and antimicrobial resistance genes to microbial hosts in a complex microbial community by combined long-read assembly and proximity ligation
Source: Genome Biol. 2019 Aug 2;20:153. doi: 10.1186/s13059-019-1760-x (PMC6676630; doi:10.1186/s13059-019-1760-x)
Supplement: Supplementary file 8 — 16S small subunit alignments in HQ bins. Identification and summary statistics on identified 16S fragment/full-length sequences in the HQ dataset. (XLSX 15 kb) [file 13059_2019_1760_MOESM8_ESM.xlsx]

## Sheet: ssu_summary
Assembly	Bin Id	Seq. Id	HMM	i-Evalue	Start hit	End hit	16S/18S gene length	Rev. Complement	Sequence length
Short-read	illumina_megahit_hic.3582.contigs	k127_2774649	bacteria	0	251264	252668	1404	FALSE	252672
Short-read	illumina_megahit_hic.3163.contigs	k127_2614814	bacteria	0	42	1441	1399	FALSE	1441
Short-read	illumina_megahit_hic.3494.contigs	k127_1932577	bacteria	0	3456	4830	1374	TRUE	4832
Short-read	illumina_megahit_hic.3693.contigs	k127_422842	bacteria	0	1	1215	1214	FALSE	3546
Short-read	illumina_megahit_hic.3098.contigs	k127_3567328	bacteria	1e-222	7	1009	1002	TRUE	1251
Short-read	illumina_megahit_hic.3349.contigs	k127_522664	bacteria	4.9e-228	11	1002	991	FALSE	1006
Short-read	illumina_megahit_hic.3627.contigs	k127_2582425	bacteria	1.1e-154	5	736	731	TRUE	1428
Short-read	illumina_megahit_public_metabat.031.contigs	k127_2754274	bacteria	2.2e-84	10947	11402	455	FALSE	11403
Short-read	illumina_megahit_public_metabat.1281.contigs	k127_2753745	bacteria	1.1e-62	5521	5883	362	FALSE	5885
Short-read	illumina_megahit_hic.3649.contigs	k127_1158020	bacteria	6.6e-40	3382	3689	307	FALSE	3689
Short-read	illumina_megahit_hic.3372.contigs	k127_4225924	bacteria	1.3e-37	1	205	204	FALSE	4115
Short-read	illumina_megahit_hic.595.contigs	k127_377420	bacteria	1.6e-34	1604	1798	194	TRUE	1798
Short-read	illumina_megahit_public_metabat.280.contigs	k127_2200004	bacteria	1.4e-24	10944	11131	187	FALSE	11153
Short-read	illumina_megahit_public_metabat.1112.contigs	k127_3117129	bacteria	7e-13	1541	1663	122	FALSE	1663
Short-read	illumina_megahit_hic.440.contigs	k127_1512592	bacteria	1.9e-09	1172	1291	119	TRUE	1294
Short-read	illumina_megahit_hic.3075.contigs	k127_2816110	bacteria	9.9e-07	4	119	115	FALSE	1351
Short-read	illumina_megahit_hic.3372.contigs	k127_4252914	bacteria	1.2e-12	6698	6813	115	FALSE	6814
Short-read	illumina_megahit_hic.2091.contigs	k127_2393791	bacteria	4.1e-13	1	113	112	TRUE	17002
Short-read	illumina_megahit_hic.2091.contigs	k127_5533724	bacteria	3.7e-13	1	113	112	TRUE	4828
Short-read	illumina_megahit_public_metabat.1071.contigs	k127_1416757	bacteria	2.7e-13	25	99	74	TRUE	18215
Short-read	illumina_megahit_public_metabat.1071.contigs	k127_148492	bacteria	2.7e-13	25	99	74	TRUE	19077
Short-read	illumina_megahit_hic.3693.contigs	k127_132256	bacteria	1.1e-13	9646	9719	73	FALSE	9740
Short-read	illumina_megahit_public_metabat.031.contigs	k127_6958207	bacteria	1.7e-09	6	78	72	TRUE	6681
Short-read	illumina_megahit_hic.2013.contigs	k127_4877962	bacteria	1.2e-11	3153	3222	69	FALSE	3240
Short-read	illumina_megahit_public_metabat.734.contigs	k127_377942	bacteria	9e-11	1871	1940	69	FALSE	1953
Short-read	illumina_megahit_hic.3527.contigs	k127_1953754	bacteria	1.4e-12	39453	39521	68	FALSE	39526
Short-read	illumina_megahit_hic.2013.contigs	k127_3358034	bacteria	2.6e-11	7	73	66	TRUE	13919
Short-read	illumina_megahit_hic.2013.contigs	k127_1435549	bacteria	2.7e-11	4320	4386	66	FALSE	4392
Short-read	illumina_megahit_hic.3372.contigs	k127_84376	bacteria	2.2e-11	14	80	66	TRUE	1605
Short-read	illumina_megahit_public_metabat.1110.contigs	k127_2153481	bacteria	1.2e-10	14835	14901	66	FALSE	14946
Short-read	illumina_megahit_public_metabat.1316.contigs	k127_1090163	bacteria	4.3e-09	124401	124461	60	FALSE	124462
Short-read	illumina_megahit_public_metabat.1316.contigs	k127_7762095	bacteria	4.3e-09	61106	61166	60	FALSE	61167
Short-read	illumina_megahit_hic.440.contigs	k127_8779883	bacteria	1.2e-08	1	59	58	TRUE	14206
Short-read	illumina_megahit_hic.3494.contigs	k127_6499544	bacteria	5.8e-06	3786	3839	53	FALSE	3839
Long-read	pacbio_final_public_hic.228	tig00498629	bacteria	0	47967	49509	1542	TRUE	97614
Long-read	pacbio_final_public_hic.228	tig00499019	bacteria	0	17980	19522	1542	FALSE	73611
Long-read	pacbio_final_public_hic.228	tig00498128	bacteria	0	63758	65300	1542	FALSE	365212
Long-read	pacbio_final_public_hic.517	tig00007114	bacteria	0	158268	159810	1542	FALSE	179280
Long-read	pacbio_final_public_metabat.162	tig00021452	bacteria	0	42150	43692	1542	FALSE	47501
Long-read	pacbio_final_public_hic.228	tig00498128-#2	bacteria	0	158533	160074	1541	FALSE	365212
Long-read	pacbio_final_public_hic.228	tig00499019-#2	bacteria	0	60452	61993	1541	FALSE	73611
Long-read	pacbio_final_public_hic.317	tig00498752	bacteria	0	170981	172522	1541	FALSE	272759
Long-read	pacbio_final_public_hic.517	tig00003179	bacteria	0	73761	75302	1541	TRUE	212036
Long-read	pacbio_final_public_hic.506	tig00008421	bacteria	0	36265	37803	1538	FALSE	98055
Long-read	pacbio_final_public_hic.950	tig00011272	bacteria	0	236	1773	1537	FALSE	20308
Long-read	pacbio_final_public_hic.617	tig00003917	bacteria	0	257915	259451	1536	FALSE	278098
Long-read	pacbio_final_public_hic.617	tig00498806	bacteria	0	112058	113594	1536	TRUE	169203
Long-read	pacbio_final_public_metabat.345	tig00500077	bacteria	0	6	1542	1536	TRUE	53739
Long-read	pacbio_final_public_hic.617	tig00498384	bacteria	0	157055	158590	1535	TRUE	383365
Long-read	pacbio_final_public_hic.617	tig00498806-#2	bacteria	0	4203	5738	1535	TRUE	169203
Long-read	pacbio_final_public_metabat.636	tig00008778	bacteria	0	43097	44632	1535	TRUE	114398
Long-read	pacbio_final_public_metabat.636	tig00011750	bacteria	0	67696	69231	1535	FALSE	73038
Long-read	pacbio_final_public_hic.250	tig00094776	bacteria	0	337	1868	1531	FALSE	5783
Long-read	pacbio_final_public_hic.617	tig00498006	bacteria	0	534558	536089	1531	TRUE	710205
Long-read	pacbio_final_public_hic.283	tig00003578	bacteria	0	169381	170911	1530	FALSE	328615
Long-read	pacbio_final_public_hic.283	tig00500318	bacteria	0	33539	35069	1530	TRUE	35260
Long-read	pacbio_final_public_hic.283	tig00500319	bacteria	0	177	1705	1528	TRUE	57701
Long-read	pacbio_final_public_hic.839	tig00499687	bacteria	0	46676	48204	1528	FALSE	58884
Long-read	pacbio_final_public_hic.839	tig02646260	bacteria	0	3369	4897	1528	TRUE	173059
Long-read	pacbio_final_public_hic.839	tig00023036	bacteria	0	34333	35859	1526	FALSE	37047
Long-read	pacbio_final_public_hic.506	tig00017418	bacteria	0	26869	28391	1522	TRUE	28398
Long-read	pacbio_final_public_hic.839	tig00016013	bacteria	0	44843	46363	1520	FALSE	46405
Long-read	pacbio_final_public_hic.395	tig00499713	bacteria	0	26579	28093	1514	FALSE	109280
Long-read	pacbio_final_public_hic.395	tig02636504	bacteria	0	79524	81032	1508	FALSE	173740
Long-read	pacbio_final_public_hic.728	tig02646206	bacteria	3.4e-249	28649	30123	1474	FALSE	104437
Long-read	pacbio_final_public_hic.728	tig00005419	bacteria	3.4e-249	157704	159178	1474	FALSE	220297
Long-read	pacbio_final_public_hic.506	tig02639073	bacteria	2.1e-239	3	1086	1083	TRUE	21920
Long-read	pacbio_final_public_hic.110	tig00024768	bacteria	1.9e-241	3	890	887	FALSE	29634
