# Supplementary material for: Assignment of virus and antimicrobial resistance genes to microbial hosts in a complex microbial community by combined long-read assembly and proximity ligation
Source: Genome Biol. 2019 Aug 2;20:153. doi: 10.1186/s13059-019-1760-x (PMC6676630; doi:10.1186/s13059-019-1760-x)
Supplement: Supplementary file 9 — Short-read unique rumen assembly sequence. A listing of the short-read contigs that did not have reciprocal alignments to the Hungate1000 or Stewart et al. rumen microbial assemblies. (GZ 17072 kb) [file 13059_2019_1760_MOESM9_ESM.gz]

Archive with 1 entries (1 files):
- supplementary_table_6_short_read_unique.tab
