# Supplementary material for: Assignment of virus and antimicrobial resistance genes to microbial hosts in a complex microbial community by combined long-read assembly and proximity ligation
Source: Genome Biol. 2019 Aug 2;20:153. doi: 10.1186/s13059-019-1760-x (PMC6676630; doi:10.1186/s13059-019-1760-x)
Supplement: Supplementary file 9 — Short-read unique rumen assembly sequence. A listing of the short-read contigs that did not have reciprocal alignments to the Hungate1000 or Stewart et al. rumen microbial assemblies. (GZ 17072 kb) [file 13059_2019_1760_MOESM9_ESM.gz › supplementary_table_6_short_read_unique.tab]

k127_39	1111	0.3159	0.0	7.925	0.26	1.177	0.468	0.04	0.0	0	1	no-hit	no-hit	no-hit	no-hit	no-hit	no-hit	NOBIN	575	hic_3223	NOBIN
k127_75	4395	0.423	7.729	6.817	2.849	15.961	3.826	1.107	0.28	2	2	Bacteria	Spirochaetes	Spirochaetales	Spirochaetaceae	Treponema	Treponema berlinense	NOBIN	3233	hic_2462	NOBIN
k127_94	1883	0.5358	7.003	6.789	3.02	31.13	2.052	3.451	0.0	2	2	Bacteria	Firmicutes	Clostridiales	Lachnospiraceae	Lachnoclostridium	Lachnoclostridium sp. An169	NOBIN	2517	hic_1667	NOBIN
k127_100	2291	0.1929	13.654	596.873	16.674	216.866	2.919	5.757	0.0	1	1	Eukaryota	Eukaryota-undef	Philasterida	Pseudocohnilembidae	Pseudocohnilembus	Pseudocohnilembus persalinus	NOBIN	711	hic_3374	NOBIN
k127_103	3373	0.2123	2.635	21.732	0.522	15.405	0.532	3.274	0.05	0	1	no-hit	no-hit	no-hit	no-hit	no-hit	no-hit	800	2563	hic_1717	NOBIN
k127_121	1873	0.5238	20.65	5.708	22.758	198.033	9.675	4.503	0.042	1	2	Bacteria	Firmicutes	Clostridiales	Ruminococcaceae	Ruminococcus	Ruminococcus sp. 37_24	NOBIN	1484	hic_533	NOBIN
k127_122	1814	0.285	2.2	21.799	2.415	29.85	0.976	0.267	0.012	2	1	Bacteria	Bacteria-undef	Bacteria-undef	Bacteria-undef	Bacteria-undef	candidate division SR1 bacterium RAAC1_SR1_1	NOBIN	487	hic_3127	NOBIN
k127_127	1007	0.4896	0.117	8.045	0.145	1.944	0.72	1.509	0.0	0	1	no-hit	no-hit	no-hit	no-hit	no-hit	no-hit	NOBIN	575	hic_3223	NOBIN
k127_160	5224	0.4016	3.079	9.543	1.853	16.534	0.322	3.757	0.216	6	1	Bacteria	Firmicutes	Clostridiales	Lachnospiraceae	Butyrivibrio	Butyrivibrio fibrisolvens	217	NOBIN	metabat_554	NOBIN
k127_162	8160	0.1659	0.153	11.257	0.169	7.561	0.25	0.056	0.144	4	0	no-hit	no-hit	no-hit	no-hit	no-hit	no-hit	774	NOBIN	metabat_1172	NOBIN
k127_179	1930	0.5363	2.582	9.044	3.431	17.356	3.42	0.957	0.31	0	1	Bacteria	Bacteroidetes	Bacteroidales	Bacteroidaceae	Bacteroides	Bacteroides sp. CAG:598	NOBIN	801	hic_3474	NOBIN
k127_184	1120	0.3884	0.15	7.066	0.932	14.885	1.425	3.382	0.214	2	1	Bacteria	Firmicutes	Clostridiales	Lachnospiraceae	Oribacterium	Oribacterium sp. KHPX15	NOBIN	2738	hic_1911	NOBIN
k127_191	1029	0.2789	0.189	23.293	1.303	10.925	0.476	0.059	0.0	1	0	no-hit	no-hit	no-hit	no-hit	no-hit	no-hit	NOBIN	2216	hic_1336	NOBIN
k127_194	3053	0.2525	0.478	6.876	0.814	12.894	1.069	0.592	0.166	3	2	Bacteria	Tenericutes	Mycoplasmatales	Mycoplasmataceae	Mycoplasma	Mycoplasma sp. CAG:877	1408	NOBIN	metabat_453	NOBIN
k127_197	1013	0.5183	3.372	5.885	0.329	20.404	0.754	0.0	0.0	0	2	Bacteria	Firmicutes	Clostridiales	Ruminococcaceae	Ruminococcus	Ruminococcus sp. CAG:177	NOBIN	768	hic_3436	NOBIN
k127_222	5237	0.2574	3.433	8.625	1.576	19.406	1.531	0.577	0.038	4	2	Bacteria	Firmicutes	Clostridiales	Ruminococcaceae	Ruminococcus	Ruminococcus flavefaciens	445	607	hic_3259	NOBIN
k127_236	6492	0.3008	0.626	17.452	1.564	35.182	6.243	5.978	0.006	6	1	Archaea	Euryarchaeota	Methanobacteriales	Methanobacteriaceae	Methanosphaera	Methanosphaera stadtmanae	NOBIN	261	hic_1780	NOBIN
k127_237	2023	0.4607	6.574	15.977	2.569	13.374	2.25	5.755	0.021	0	2	Bacteria	Firmicutes	Clostridiales	Lachnospiraceae	Butyrivibrio	Butyrivibrio hungatei	NOBIN	299	hic_2201	NOBIN
k127_242	1008	0.3145	27.891	151.007	22.426	158.859	9.682	5.768	0.046	0	2	no-hit	no-hit	no-hit	no-hit	no-hit	no-hit	NOBIN	2023	hic_1126	NOBIN
k127_248	2201	0.2049	2.393	52.912	4.408	80.481	1.188	6.09	0.0	1	0	no-hit	no-hit	no-hit	no-hit	no-hit	no-hit	NOBIN	2157	hic_1271	NOBIN
k127_249	1904	0.2237	0.591	38.138	0.917	15.329	0.578	2.61	0.0	0	1	no-hit	no-hit	no-hit	no-hit	no-hit	no-hit	NOBIN	2136	hic_1249	NOBIN
k127_281	1137	0.591	0.12	11.285	0.0	1.135	0.138	2.528	0.033	0	1	Bacteria	Bacteroidetes	Bacteroidales	Prevotellaceae	Prevotella	Prevotella aff. ruminicola Tc2-24	NOBIN	109	hic_110	NOBIN
k127_284	1287	0.4918	0.988	16.254	0.922	12.34	2.936	0.127	0.03	0	1	Bacteria	Bacteroidetes	Bacteroidales	Prevotellaceae	Prevotella	Prevotella sp. tc2-28	NOBIN	1260	hic_287	NOBIN
k127_290	3156	0.3571	0.298	14.212	0.095	1.001	0.362	0.0	0.0	1	2	no-hit	no-hit	no-hit	no-hit	no-hit	no-hit	NOBIN	2136	hic_1249	NOBIN
k127_300	1976	0.5359	0.114	6.081	0.0	9.907	0.164	0.614	0.0	1	2	no-hit	no-hit	no-hit	no-hit	no-hit	no-hit	NOBIN	475	hic_3114	NOBIN
k127_321	1350	0.6385	0.328	7.722	0.339	6.344	0.37	0.516	0.0	1	2	Bacteria	Actinobacteria	Eggerthellales	Eggerthellaceae	Cryptobacterium	Cryptobacterium curtum	NOBIN	953	hic_3642	NOBIN
k127_347	1001	0.3986	0.0	4.923	0.0	1.187	0.183	0.0	0.0	0	1	no-hit	no-hit	no-hit	no-hit	no-hit	no-hit	NOBIN	1340	hic_375	NOBIN
k127_359	1436	0.1964	9.235	214.209	6.074	87.471	1.019	0.245	0.0	0	1	no-hit	no-hit	no-hit	no-hit	no-hit	no-hit	NOBIN	1634	hic_700	NOBIN
k127_367	1078	0.5807	0.066	23.966	2.815	4.35	0.276	2.02	0.078	2	1	no-hit	no-hit	no-hit	no-hit	no-hit	no-hit	NOBIN	2375	hic_1511	NOBIN
k127_373	3811	0.4256	1.926	12.309	0.239	3.331	0.229	0.011	0.032	0	2	Bacteria	Bacteroidetes	Bacteroidales	Prevotellaceae	Prevotellaceae-undef	Prevotellaceae bacterium KH2P17	1026	2685	hic_1852	NOBIN
k127_424	1994	0.2161	6.916	222.608	4.708	120.683	0.889	15.132	0.0	0	1	no-hit	no-hit	no-hit	no-hit	no-hit	no-hit	NOBIN	1380	hic_419	NOBIN
k127_463	1422	0.1723	5.108	10.833	0.688	78.721	1.767	8.833	0.0	2	0	no-hit	no-hit	no-hit	no-hit	no-hit	no-hit	952	1357	metabat_1370	NOBIN
k127_466	1496	0.1511	6.315	264.684	4.809	92.343	0.775	0.69	0.0	0	1	no-hit	no-hit	no-hit	no-hit	no-hit	no-hit	NOBIN	1634	hic_700	NOBIN
k127_478	3097	0.4469	6.444	8.452	0.027	0.581	0.981	0.012	0.012	2	2	no-hit	no-hit	no-hit	no-hit	no-hit	no-hit	NOBIN	398	hic_3029	NOBIN
k127_486	1159	0.2295	4.925	196.901	4.232	95.362	0.544	8.374	0.035	1	1	no-hit	no-hit	no-hit	no-hit	no-hit	no-hit	NOBIN	1917	hic_1008	NOBIN
k127_495	2768	0.2576	2.001	65.606	28.336	38.592	0.825	2.151	0.015	2	1	Eukaryota	Eukaryota-undef	Sporadotrichida	Oxytrichidae	Oxytricha	Oxytricha trifallax	634	1601	hic_664	NOBIN
k127_514	1118	0.6011	22.88	8.469	18.828	53.623	8.296	0.224	0.043	0	2	Bacteria	Firmicutes	Clostridiales	Lachnospiraceae	Oribacterium	Oribacterium sp. KHPX15	NOBIN	2438	hic_1580	NOBIN
k127_541	3098	0.2256	17.898	109.186	39.711	111.375	2.468	3.399	0.0	0	1	Eukaryota	Eukaryota-undef	Sporadotrichida	Oxytrichidae	Stylonychia	Stylonychia lemnae	NOBIN	938	hic_3625	NOBIN
k127_548	2051	0.1731	2.023	243.089	4.961	57.93	0.314	9.269	0.0	0	2	no-hit	no-hit	no-hit	no-hit	no-hit	no-hit	NOBIN	318	hic_2413	NOBIN
k127_579	3305	0.1719	5.975	295.069	5.188	102.666	0.35	0.586	0.061	2	0	Eukaryota	Apicomplexa	Haemosporida	Plasmodiidae	Plasmodium	Plasmodium berghei	609	938	hic_3625	NOBIN
k127_596	1082	0.2098	2.808	50.195	0.897	16.909	0.285	3.041	0.046	0	1	no-hit	no-hit	no-hit	no-hit	no-hit	no-hit	NOBIN	1166	hic_184	NOBIN
k127_609	1010	0.2871	23.642	8.953	0.272	6.051	2.779	1.453	0.0	0	1	no-hit	no-hit	no-hit	no-hit	no-hit	no-hit	846	NOBIN	metabat_1252	NOBIN
k127_613	1108	0.2085	2.821	10.033	0.843	10.026	1.965	0.117	0.0	0	2	no-hit	no-hit	no-hit	no-hit	no-hit	no-hit	1206	NOBIN	metabat_229	NOBIN
k127_623	1899	0.1769	0.246	29.565	0.32	7.762	0.258	1.11	0.0	2	1	no-hit	no-hit	no-hit	no-hit	no-hit	no-hit	NOBIN	1316	hic_349	NOBIN
k127_649	1911	0.617	163.909	22.323	19.28	197.716	5.279	1.789	0.0	0	1	no-hit	no-hit	no-hit	no-hit	no-hit	no-hit	NOBIN	406	hic_3038	NOBIN
k127_667	1258	0.4928	31.273	7.459	20.37	17.383	5.574	0.837	0.0	0	1	Bacteria	Firmicutes	Thermoanaerobacterales	Thermoanaerobacterales Family III. Incertae Sedis	Thermoanaerobacterium	Thermoanaerobacterium sp. RBIITD	NOBIN	2374	hic_1510	NOBIN
k127_669	4826	0.4043	0.09	17.229	0.016	1.106	0.232	0.019	0.017	1	1	Bacteria	Firmicutes	Clostridiales	Clostridiaceae	Sarcina	Sarcina sp. DSM 11001	NOBIN	1840	hic_926	NOBIN
k127_682	1328	0.494	8.382	5.706	0.137	9.215	2.216	0.183	0.0	0	1	Bacteria	Firmicutes	Clostridiales	Ruminococcaceae	Drancourtella	Drancourtella sp. An177	NOBIN	148	hic_539	NOBIN
k127_684	2488	0.1998	1.905	63.544	1.527	41.873	2.845	5.474	0.019	1	0	no-hit	no-hit	no-hit	no-hit	no-hit	no-hit	NOBIN	1996	hic_1094	NOBIN
k127_699	3078	0.2102	5.057	243.579	6.51	75.962	1.602	12.938	0.014	0	2	no-hit	no-hit	no-hit	no-hit	no-hit	no-hit	686	1380	hic_419	NOBIN
k127_727	1394	0.1614	2.97	72.267	11.742	40.011	0.336	1.364	0.072	0	1	no-hit	no-hit	no-hit	no-hit	no-hit	no-hit	1207	985	hic_3677	NOBIN
k127_744	1259	0.498	2.859	11.891	0.443	7.283	1.265	0.0	0.033	2	1	no-hit	no-hit	no-hit	no-hit	no-hit	no-hit	NOBIN	1487	hic_536	NOBIN
k127_830	1822	0.2097	0.986	62.938	1.926	10.035	0.939	14.042	0.094	0	1	no-hit	no-hit	no-hit	no-hit	no-hit	no-hit	NOBIN	2522	hic_1673	NOBIN
k127_843	1662	0.4404	0.625	9.836	0.126	1.601	0.477	151.869	0.0	0	1	Bacteria	Bacteroidetes	Bacteroidales	Prevotellaceae	Prevotellaceae-undef	Prevotellaceae bacterium KH2P17	NOBIN	1107	hic_119	NOBIN
k127_846	2444	0.3732	0.024	6.78	0.0	12.205	0.306	0.0	0.016	1	1	no-hit	no-hit	no-hit	no-hit	no-hit	no-hit	NOBIN	2807	hic_1988	NOBIN
k127_881	2241	0.1901	17.828	404.272	13.593	159.709	2.259	2.184	0.019	1	1	no-hit	no-hit	no-hit	no-hit	no-hit	no-hit	NOBIN	2734	hic_1907	NOBIN
k127_907	2851	0.208	2.524	51.106	50.576	64.364	1.226	3.544	0.013	2	0	Bacteria	Firmicutes	Clostridiales	Lachnospiraceae	Lachnospiraceae-undef	Lachnospiraceae bacterium NE2001	634	356	hic_2789	NOBIN
k127_952	2476	0.2387	63.246	909.539	32.699	418.885	13.163	18.098	0.0	2	0	Eukaryota	Eukaryota-undef	Heterotrichida	Stentoridae	Stentor	Stentor coeruleus	NOBIN	711	hic_3374	NOBIN
k127_957	2086	0.5762	2.717	7.553	1.24	18.95	3.473	1.639	0.043	1	2	Bacteria	Bacteroidetes	Bacteroidales	Bacteroidaceae	Bacteroides	Bacteroides coprocola	NOBIN	986	hic_3678	NOBIN
k127_980	1815	0.465	4.184	8.901	5.513	46.883	0.596	2.377	0.0	0	1	Bacteria	Firmicutes	Clostridiales	Ruminococcaceae	Ruminococcaceae-undef	Ruminococcaceae bacterium	NOBIN	2885	hic_2074	NOBIN
k127_1023	1979	0.3108	1.079	13.247	1.257	24.791	0.994	0.568	0.0	0	1	Bacteria	Firmicutes	Clostridiales	Clostridiaceae	Clostridium	Clostridium sp. CAG:798	NOBIN	1852	hic_939	NOBIN
k127_1036	1686	0.2983	0.046	7.164	0.063	0.558	0.167	0.03	0.0	1	2	no-hit	no-hit	no-hit	no-hit	no-hit	no-hit	NOBIN	1460	hic_507	NOBIN
k127_1106	11151	0.3924	1.415	6.239	1.902	15.358	2.648	0.043	0.055	10	1	Bacteria	Firmicutes	Clostridiales	Eubacteriaceae	Eubacterium	Eubacterium sp. CAG:841	1112	NOBIN	metabat_125	NOBIN
k127_1136	1886	0.3606	0.362	9.646	0.128	110.704	0.228	0.424	0.665	0	2	Bacteria	Actinobacteria	Coriobacteriales	Atopobiaceae	Olsenella	Olsenella sp. oral taxon 807	NOBIN	3793	hic_3002	NOBIN
k127_1138	1413	0.6185	31.933	6.349	4.403	30.352	3.84	2.079	0.0	0	2	Bacteria	Chloroflexi	Ktedonobacterales	Ktedonobacteraceae	Ktedonobacter	Ktedonobacter sp. 13_1_40CM_4_52_4	NOBIN	228	hic_1416	NOBIN
k127_1139	1228	0.2068	5.524	55.276	12.644	42.306	1.647	1.284	0.0	1	1	no-hit	no-hit	no-hit	no-hit	no-hit	no-hit	NOBIN	1382	hic_421	NOBIN
k127_1148	2473	0.1868	3.832	41.6	6.168	30.008	0.896	1.072	0.0	1	0	no-hit	no-hit	no-hit	no-hit	no-hit	no-hit	NOBIN	1263	hic_290	NOBIN
k127_1155	1071	0.4949	0.635	11.164	2.015	7.434	1.805	0.144	0.0	0	2	Bacteria	Bacteroidetes	Bacteroidales	Prevotellaceae	Prevotella	Prevotella sp. BP1-145	NOBIN	1239	hic_263	NOBIN
k127_1170	1160	0.3422	0.688	3.673	0.628	11.432	0.657	24.607	0.0	1	2	Bacteria	Firmicutes	Clostridiales	Eubacteriaceae	Eubacterium	Eubacterium ruminantium	565	NOBIN	metabat_940	NOBIN
k127_1207	3219	0.3501	0.061	7.151	0.0	1.945	0.189	0.0	0.012	2	2	Bacteria	Bacteroidetes	Bacteroidales	Prevotellaceae	Prevotella	Prevotella dentalis	164	1857	hic_944	NOBIN
k127_1211	1242	0.5177	0.063	12.956	0.032	0.9	0.121	0.0	0.0	0	1	no-hit	no-hit	no-hit	no-hit	no-hit	no-hit	NOBIN	761	hic_3429	NOBIN
k127_1224	1715	0.5329	8.239	12.131	11.064	54.57	0.341	0.876	0.059	2	0	Bacteria	Bacteroidetes	Bacteroidales	Prevotellaceae	Prevotella	Prevotella sp. CAG:386	NOBIN	385	hic_3015	NOBIN
k127_1247	3231	0.2216	1.502	30.55	30.436	40.189	0.611	1.252	0.0	1	0	Eukaryota	Eukaryota-undef	Peniculida	Parameciidae	Paramecium	Paramecium tetraurelia	634	NOBIN	metabat_1017	NOBIN
k127_1249	1070	0.1888	2.754	40.036	8.309	27.456	0.964	1.345	0.019	1	0	no-hit	no-hit	no-hit	no-hit	no-hit	no-hit	NOBIN	757	hic_3424	NOBIN
k127_1270	6343	0.2111	1.179	25.436	27.633	30.489	0.922	1.803	0.053	3	0	Eukaryota	Apicomplexa	Apicomplexa-undef	Babesiidae	Babesia	Babesia microti	634	844	hic_3521	NOBIN
k127_1293	7213	0.2239	26.727	412.317	17.008	197.367	7.707	4.009	0.046	4	0	Eukaryota	Eukaryota-undef	Hymenostomatida	Tetrahymenidae	Tetrahymena	Tetrahymena thermophila	836	938	hic_3625	NOBIN
k127_1314	1551	0.1999	5.361	54.423	5.044	140.201	1.533	6.126	0.074	0	1	no-hit	no-hit	no-hit	no-hit	no-hit	no-hit	NOBIN	3014	hic_2219	NOBIN
k127_1318	4259	0.2423	2.283	10.709	0.879	22.064	0.879	4.063	0.039	2	2	Bacteria	Firmicutes	Clostridiales	Clostridiaceae	Clostridium	Clostridium sp. CAG:914	128	NOBIN	metabat_321	NOBIN
k127_1337	1547	0.2359	8.094	62.927	7.445	64.717	5.678	7.362	0.027	1	1	no-hit	no-hit	no-hit	no-hit	no-hit	no-hit	NOBIN	1390	hic_430	NOBIN
k127_1339	2813	0.1817	3.71	56.656	7.389	39.359	0.643	1.009	0.045	0	2	no-hit	no-hit	no-hit	no-hit	no-hit	no-hit	971	431	hic_3066	NOBIN
k127_1390	2272	0.2082	0.228	12.145	0.279	7.657	0.325	10.192	0.036	2	0	Eukaryota	Eukaryota-undef	Hymenostomatida	Tetrahymenidae	Tetrahymena	Tetrahymena thermophila	NOBIN	1996	hic_1094	NOBIN
k127_1407	1871	0.1652	0.492	10.344	1.296	23.671	0.27	1.989	0.0	0	1	no-hit	no-hit	no-hit	no-hit	no-hit	no-hit	1113	NOBIN	metabat_126	NOBIN
k127_1408	4065	0.52	0.127	6.875	0.172	2.945	0.17	0.056	0.45	0	2	Bacteria	Bacteroidetes	Bacteroidales	Prevotellaceae	Prevotella	Prevotella corporis	NOBIN	1547	hic_603	NOBIN
k127_1427	1589	0.175	2.246	171.285	2.854	51.826	0.674	6.673	0.03	0	2	no-hit	no-hit	no-hit	no-hit	no-hit	no-hit	NOBIN	843	hic_3520	NOBIN
k127_1431	1936	0.5382	5.114	9.036	10.536	79.024	3.826	2.213	0.021	1	1	Bacteria	Firmicutes	Clostridiales	Lachnospiraceae	Lachnoclostridium	Lachnoclostridium sp. An118	NOBIN	241	hic_1560	NOBIN
k127_1447	1019	0.4181	8.84	4.662	0.903	14.682	0.777	0.064	0.071	1	2	no-hit	no-hit	no-hit	no-hit	no-hit	no-hit	853	NOBIN	metabat_1260	NOBIN
k127_1466	1917	0.3886	0.091	8.209	0.046	1.362	0.138	0.0	0.0	2	2	no-hit	no-hit	no-hit	no-hit	no-hit	no-hit	NOBIN	1463	hic_510	NOBIN
k127_1497	1399	0.5647	3.634	7.219	4.873	84.22	0.387	3.334	0.0	1	2	Bacteria	Firmicutes	Clostridiales	Ruminococcaceae	Ruminococcaceae-undef	Ruminococcaceae bacterium FB2012	NOBIN	2434	hic_1576	NOBIN
k127_1505	2691	0.3423	9.654	7.18	0.468	3.25	0.38	6.446	0.127	1	1	Bacteria	Firmicutes	Lactobacillales	Streptococcaceae	Streptococcus	Streptococcus suis	NOBIN	2849	hic_2034	NOBIN
k127_1507	1386	0.2518	7.06	35.588	12.233	200.496	1.864	9.651	0.0	0	1	no-hit	no-hit	no-hit	no-hit	no-hit	no-hit	NOBIN	1282	hic_311	NOBIN
k127_1522	1081	0.568	0.106	26.493	0.0	3.435	0.0	0.0	0.0	2	2	no-hit	no-hit	no-hit	no-hit	no-hit	no-hit	NOBIN	1049	hic_055	NOBIN
k127_1531	3063	0.4946	0.081	10.762	0.025	0.67	0.22	0.198	0.109	0	2	Bacteria	Bacteroidetes	Bacteroidales	Prevotellaceae	Prevotellaceae-undef	Prevotellaceae bacterium HUN156	NOBIN	348	hic_2716	NOBIN
k127_1559	14509	0.3712	0.171	34.42	0.102	1.541	0.509	0.088	0.045	19	2	Bacteria	Firmicutes	Clostridiales	Lachnospiraceae	Tyzzerella	Tyzzerella sp. An114	NOBIN	2946	hic_2142	NOBIN
k127_1570	2412	0.1965	15.987	408.645	10.879	159.595	2.287	3.823	0.016	1	2	Eukaryota	Eukaryota-undef	Peniculida	Parameciidae	Paramecium	Paramecium tetraurelia	NOBIN	938	hic_3625	NOBIN
k127_1572	1413	0.3914	0.609	7.011	1.067	14.159	0.226	0.708	0.388	0	2	no-hit	no-hit	no-hit	no-hit	no-hit	no-hit	NOBIN	398	hic_3029	NOBIN
k127_1588	5703	0.6251	0.692	10.559	0.153	4.19	1.005	0.315	0.038	5	2	no-hit	no-hit	no-hit	no-hit	no-hit	no-hit	NOBIN	575	hic_3223	NOBIN
k127_1635	1109	0.459	0.668	4.789	0.04	5.72	0.621	0.017	0.146	2	1	Bacteria	Bacteroidetes	Flavobacteriales	Flavobacteriaceae	Flavobacterium	Flavobacterium akiainvivens	NOBIN	2589	hic_1745	NOBIN
k127_1692	4742	0.2731	0.09	8.561	0.669	27.147	0.317	0.049	0.0	5	1	Bacteria	Firmicutes	Clostridiales	Clostridiaceae	Clostridium	Clostridium sp. CAG:964	1395	602	metabat_438	NOBIN
k127_1714	2098	0.4223	0.246	8.464	1.101	32.222	0.297	1.374	0.281	1	0	Bacteria	Bacteroidetes	Bacteroidales	Prevotellaceae	Prevotella	Prevotella sp. CAG:1124	NOBIN	122	hic_253	NOBIN
k127_1741	1999	0.4787	4.01	10.115	3.031	30.085	3.404	6.407	0.546	1	2	Bacteria	Firmicutes	Clostridiales	Lachnospiraceae	Lachnospiraceae-undef	Lachnospiraceae bacterium	NOBIN	1085	hic_095	NOBIN
k127_1746	3180	0.5296	1.486	7.271	0.94	6.8	1.808	0.054	0.032	0	2	Bacteria	Bacteroidetes	Bacteroidales	Prevotellaceae	Prevotella	Prevotella sp. BP1-145	1264	NOBIN	metabat_293	NOBIN
k127_1755	1565	0.1936	15.259	336.268	7.695	132.657	2.741	0.892	0.0	1	1	no-hit	no-hit	no-hit	no-hit	no-hit	no-hit	NOBIN	1380	hic_419	NOBIN
k127_1774	1610	0.4304	0.539	13.488	1.019	9.732	0.571	1.546	1.296	2	1	Bacteria	Bacteroidetes	Bacteroidales	Bacteroidaceae	Mediterranea	Mediterranea sp. An20	NOBIN	2945	hic_2141	NOBIN
k127_1788	1835	0.4992	21.915	7.854	2.883	9.48	9.49	0.0	0.0	1	2	Bacteria	Bacteroidetes	Bacteroidales	Paludibacteraceae	Paludibacter	Paludibacter propionicigenes	NOBIN	2807	hic_1988	NOBIN
k127_1811	1077	0.4661	0.082	8.837	0.551	3.921	0.369	0.0	0.0	0	2	Bacteria	Candidatus Saccharibacteria	Candidatus Saccharibacteria-undef	Candidatus Saccharibacteria-undef	Candidatus Saccharibacteria-undef	Candidatus Saccharibacteria bacterium 47-87	NOBIN	968	hic_3658	NOBIN
k127_1887	1072	0.5989	274.948	6.863	0.812	38.772	1.682	1.297	0.0	0	2	Bacteria	Fibrobacteres	Fibrobacterales	Fibrobacteraceae	Fibrobacter	Fibrobacter sp. UWB8	1423	3216	metabat_470	NOBIN
k127_1889	1418	0.2341	8.339	70.779	16.086	50.365	0.74	2.03	0.0	0	1	no-hit	no-hit	no-hit	no-hit	no-hit	no-hit	NOBIN	1988	hic_1085	NOBIN
k127_1915	4351	0.2278	28.282	388.839	19.983	224.96	15.7	16.734	0.009	4	1	Eukaryota	Eukaryota-undef	Philasterida	Pseudocohnilembidae	Pseudocohnilembus	Pseudocohnilembus persalinus	609	711	hic_3374	NOBIN
k127_1999	1570	0.3892	1.46	29.234	1.92	9.112	4.331	0.05	0.217	1	2	no-hit	no-hit	no-hit	no-hit	no-hit	no-hit	NOBIN	226	hic_1395	NOBIN
k127_2002	2006	0.4691	2.807	6.612	5.302	293.652	6.524	12.801	0.127	2	1	Bacteria	Firmicutes	Clostridiales	Lachnospiraceae	Butyrivibrio	Butyrivibrio proteoclasticus	NOBIN	1670	hic_740	NOBIN
k127_2008	3441	0.1549	7.234	317.334	5.566	125.483	1.376	2.688	0.012	0	2	no-hit	no-hit	no-hit	no-hit	no-hit	no-hit	609	711	hic_3374	NOBIN
k127_2012	1350	0.5585	0.76	6.67	1.744	18.961	0.492	1.645	0.676	0	2	Bacteria	Firmicutes	Clostridiales	Clostridiaceae	Clostridium	Clostridium sp. CAG:58	NOBIN	604	hic_3256	NOBIN
k127_2029	1635	0.4789	7.971	61.975	2.89	44.61	22.727	19.791	0.024	1	1	no-hit	no-hit	no-hit	no-hit	no-hit	no-hit	NOBIN	661	hic_3319	NOBIN
k127_2046	1406	0.2091	1.638	16.031	2.309	54.006	1.146	4.445	0.0	0	1	no-hit	no-hit	no-hit	no-hit	no-hit	no-hit	1113	NOBIN	metabat_126	NOBIN
k127_2067	1800	0.4411	18.661	15.652	2.147	106.863	7.198	11.447	0.0	4	0	Bacteria	Firmicutes	Clostridiales	Clostridiales-undef	Clostridiales-undef	Clostridiales bacterium 41_12_two_minus	NOBIN	2040	hic_1145	NOBIN
k127_2082	1138	0.6634	3.648	5.888	3.077	87.557	1.729	1.388	0.0	0	2	Bacteria	Bacteroidetes	Bacteroidales	Bacteroidaceae	Bacteroides	Bacteroides vulgatus	NOBIN	2742	hic_1916	NOBIN
k127_2095	1385	0.2578	0.016	5.997	0.799	6.342	0.21	0.0	0.0	1	1	no-hit	no-hit	no-hit	no-hit	no-hit	no-hit	NOBIN	888	hic_3569	NOBIN
k127_2110	2013	0.234	4.56	94.208	4.782	56.613	3.876	8.82	0.0	0	1	Eukaryota	Eukaryota-undef	Sporadotrichida	Oxytrichidae	Stylonychia	Stylonychia lemnae	NOBIN	844	hic_3521	NOBIN
k127_2147	1444	0.2008	7.726	176.454	3.575	83.916	1.241	0.918	0.0	0	1	no-hit	no-hit	no-hit	no-hit	no-hit	no-hit	NOBIN	678	hic_3337	NOBIN
k127_2151	2717	0.2764	1.619	11.133	0.497	3.836	2.681	0.015	0.0	1	1	Bacteria	Bacteria-undef	Bacteria-undef	Bacteria-undef	Bacteria-undef	candidate division SR1 bacterium RAAC1_SR1_1	868	NOBIN	metabat_1276	NOBIN
k127_2172	13776	0.3713	0.206	11.815	0.074	1.971	0.412	0.02	0.024	17	2	Bacteria	Firmicutes	Clostridiales	Lachnospiraceae	Roseburia	Roseburia sp. CAG:50	673	NOBIN	metabat_1060	NOBIN
k127_2198	1823	0.2682	10.529	161.89	2.132	48.496	6.471	21.765	0.022	1	2	Bacteria	Firmicutes	Clostridiales	Ruminococcaceae	Ruminococcus	Ruminococcus lactaris	NOBIN	2692	hic_1860	NOBIN
k127_2228	1957	0.2202	11.828	122.101	33.056	108.166	1.57	1.56	0.022	1	0	no-hit	no-hit	no-hit	no-hit	no-hit	no-hit	NOBIN	1416	hic_458	NOBIN
k127_2230	1832	0.4067	1.091	18.377	0.342	3.297	2.036	1.096	0.022	0	2	Bacteria	Bacteroidetes	Bacteroidales	Prevotellaceae	Prevotella	Prevotella sp. tc2-28	NOBIN	1242	hic_267	NOBIN
k127_2234	1110	0.5099	1.445	5.559	4.369	33.432	1.222	12.786	0.054	0	2	Bacteria	Firmicutes	Clostridiales	Lachnospiraceae	Robinsoniella	Robinsoniella sp. RHS	NOBIN	2470	hic_1615	NOBIN
k127_2255	1276	0.185	5.165	300.77	6.395	81.157	1.159	9.519	0.067	0	2	no-hit	no-hit	no-hit	no-hit	no-hit	no-hit	NOBIN	3387	hic_2624	NOBIN
k127_2271	4442	0.529	0.075	7.357	0.068	12.124	0.282	0.009	0.009	4	2	Bacteria	Bacteroidetes	Bacteroidales	Prevotellaceae	Prevotellaceae-undef	Prevotellaceae bacterium HUN156	NOBIN	3059	hic_2268	NOBIN
k127_2284	1488	0.1754	17.231	524.136	10.687	299.874	3.29	25.424	0.0	0	1	no-hit	no-hit	no-hit	no-hit	no-hit	no-hit	NOBIN	1380	hic_419	NOBIN
k127_2317	1552	0.3898	0.024	5.331	0.137	1.447	0.402	0.0	0.0	0	2	no-hit	no-hit	no-hit	no-hit	no-hit	no-hit	NOBIN	480	hic_3120	NOBIN
k127_2336	4015	0.2252	9.224	166.581	6.136	88.908	2.802	2.223	0.0	7	2	Eukaryota	Eukaryota-undef	Sporadotrichida	Oxytrichidae	Stylonychia	Stylonychia lemnae	609	1634	hic_700	NOBIN
k127_2381	1405	0.479	2.004	18.226	0.342	4.765	1.544	0.0	0.027	2	2	Bacteria	Firmicutes	Clostridiales	Clostridiales-undef	Clostridiales-undef	Clostridiales bacterium 41_12_two_minus	NOBIN	1757	hic_833	NOBIN
k127_2385	1456	0.2521	0.498	12.155	0.499	2.931	1.075	0.0	0.0	3	2	no-hit	no-hit	no-hit	no-hit	no-hit	no-hit	NOBIN	2563	hic_1717	NOBIN
k127_2391	1219	0.4036	0.159	6.468	0.217	6.055	0.519	70.106	0.0	1	1	Bacteria	Candidatus Saccharibacteria	Candidatus Saccharibacteria-undef	Candidatus Saccharibacteria-undef	Candidatus Saccharibacteria-undef	Candidatus Saccharibacteria bacterium 32-49-10	405	NOBIN	metabat_763	NOBIN
k127_2402	1148	0.2779	0.194	5.066	0.585	8.069	0.968	2.845	0.0	1	2	no-hit	no-hit	no-hit	no-hit	no-hit	no-hit	NOBIN	2809	hic_1990	NOBIN
k127_2454	3378	0.2531	0.715	18.514	2.339	24.042	0.935	1.163	0.0	5	1	Bacteria	Firmicutes	Clostridiales	Clostridiaceae	Clostridium	Clostridium sp. CAG:356	659	681	hic_3340	NOBIN
k127_2463	3242	0.2884	0.282	28.229	2.341	32.947	0.307	22.818	0.471	3	1	Bacteria	Firmicutes	Clostridiales	Clostridiaceae	Clostridium	Clostridium sp. CAG:793	26	NOBIN	metabat_612	metabat_612
k127_2467	1522	0.251	0.014	4.093	0.059	7.842	0.357	0.015	0.0	3	1	no-hit	no-hit	no-hit	no-hit	no-hit	no-hit	565	NOBIN	metabat_940	NOBIN
k127_2483	1462	0.3311	0.0	35.96	0.389	15.239	0.144	10.726	0.026	1	2	no-hit	no-hit	no-hit	no-hit	no-hit	no-hit	NOBIN	3029	hic_2235	NOBIN
k127_2565	1656	0.4777	0.329	8.056	0.655	3.03	0.545	0.278	0.0	0	2	Bacteria	Firmicutes	Clostridiales	Ruminococcaceae	Ruminococcus	Ruminococcus sp. CAG:624	NOBIN	2237	hic_1359	NOBIN
k127_2591	2352	0.3414	2.531	22.227	9.735	75.256	12.25	38.197	1.982	2	1	Bacteria	Bacteroidetes	Bacteroidetes-undef	Bacteroidetes-undef	Bacteroidetes-undef	Bacteroidetes bacterium 38_7	NOBIN	701	hic_3363	NOBIN
k127_2632	2233	0.2342	17.053	406.15	10.762	152.088	3.112	14.814	0.049	1	1	no-hit	no-hit	no-hit	no-hit	no-hit	no-hit	NOBIN	2060	hic_1167	NOBIN
k127_2648	1263	0.4671	4.741	5.374	1.528	31.637	1.912	0.0	0.0	0	2	Bacteria	Firmicutes	Clostridiales	Ruminococcaceae	Ruminococcaceae-undef	Ruminococcaceae bacterium YAD3003	NOBIN	2056	hic_1162	NOBIN
k127_2659	2344	0.4053	0.116	21.883	1.477	7.504	0.222	0.631	0.042	0	2	Bacteria	Firmicutes	Clostridiales	Clostridiaceae	Clostridium	Clostridium sp. CAG:568	NOBIN	476	hic_3115	NOBIN
k127_2667	3215	0.6799	1.461	19.66	0.032	8.607	0.379	3.937	0.05	1	0	no-hit	no-hit	no-hit	no-hit	no-hit	no-hit	NOBIN	1292	hic_322	NOBIN
k127_2681	1037	0.567	1.462	5.708	0.081	4.368	4.788	0.291	0.05	1	2	Bacteria	Bacteroidetes	Bacteroidales	Prevotellaceae	Prevotella	Prevotella aff. ruminicola Tc2-24	NOBIN	471	hic_3110	NOBIN
k127_2736	1259	0.1875	0.562	11.364	0.03	0.78	0.342	0.93	0.0	1	0	no-hit	no-hit	no-hit	no-hit	no-hit	no-hit	NOBIN	1105	hic_117	NOBIN
k127_2738	2541	0.1909	11.972	259.582	7.634	115.249	2.521	3.448	0.071	1	2	no-hit	no-hit	no-hit	no-hit	no-hit	no-hit	609	938	hic_3625	NOBIN
k127_2783	11248	0.3142	41.714	90.201	7.892	156.041	15.651	36.259	1.182	9	2	no-hit	no-hit	no-hit	no-hit	no-hit	no-hit	NOBIN	1210	hic_233	NOBIN
k127_2790	3089	0.2062	5.704	123.56	3.098	56.054	0.97	1.242	0.02	0	1	no-hit	no-hit	no-hit	no-hit	no-hit	no-hit	609	2811	hic_1993	NOBIN
k127_2795	2791	0.2171	1.793	42.785	35.437	50.932	0.853	1.451	0.03	0	1	no-hit	no-hit	no-hit	no-hit	no-hit	no-hit	634	NOBIN	metabat_1017	NOBIN
k127_2844	1083	0.1958	1.039	23.915	2.012	31.352	0.838	7.369	0.0	1	0	no-hit	no-hit	no-hit	no-hit	no-hit	no-hit	NOBIN	1011	hic_014	NOBIN
k127_2855	1810	0.337	0.021	38.821	0.022	1.724	1.822	0.0	0.046	0	2	no-hit	no-hit	no-hit	no-hit	no-hit	no-hit	NOBIN	1407	hic_448	NOBIN
k127_2858	1052	0.4125	7.43	9.099	3.164	15.326	0.702	0.245	0.0	0	1	Bacteria	Bacteroidetes	Bacteroidales	Bacteroidaceae	Bacteroides	Bacteroides pyogenes	NOBIN	2659	hic_1823	NOBIN
k127_2881	1715	0.5073	0.508	4.627	0.291	2.47	0.713	0.188	0.045	0	2	Bacteria	Bacteroidetes	Bacteroidales	Prevotellaceae	Prevotella	Prevotella sp. ne3005	NOBIN	1532	hic_587	NOBIN
k127_2885	2509	0.1794	0.878	10.822	3.127	9.296	0.429	0.354	0.0	2	0	no-hit	no-hit	no-hit	no-hit	no-hit	no-hit	104	NOBIN	metabat_055	NOBIN
k127_2934	1587	0.2609	0.026	13.029	0.069	1.598	0.52	0.0	0.0	1	2	no-hit	no-hit	no-hit	no-hit	no-hit	no-hit	NOBIN	1915	hic_1006	NOBIN
k127_2939	1094	0.2486	1.966	59.918	0.471	7.721	0.514	7.97	0.0	1	0	no-hit	no-hit	no-hit	no-hit	no-hit	no-hit	502	NOBIN	metabat_871	NOBIN
k127_2954	1635	0.2667	4.084	49.152	105.924	103.108	3.394	6.094	0.046	1	0	Eukaryota	Ascomycota	Saccharomycetales	Pichiaceae	Ogataea	Ogataea parapolymorpha	634	503	hic_3145	NOBIN
k127_2960	1106	0.5931	79.193	3.985	5.116	65.345	1.232	0.084	0.036	0	2	Bacteria	Firmicutes	Bacillales	Paenibacillaceae	Paenibacillus	Paenibacillus beijingensis	NOBIN	775	hic_3444	NOBIN
k127_3007	1583	0.2666	0.606	5.524	1.404	27.833	0.732	0.0	0.027	0	1	Bacteria	Tenericutes	Mycoplasmatales	Mycoplasmataceae	Mycoplasma	Mycoplasma sp. CAG:956	NOBIN	833	hic_3509	NOBIN
k127_3023	3900	0.1851	0.877	13.961	1.66	21.492	0.382	0.804	0.069	1	0	Bacteria	Firmicutes	Clostridiales	Clostridiaceae	Clostridium	Clostridium sp. CAG:269	774	NOBIN	metabat_1172	NOBIN
k127_3042	1253	0.5499	0.942	11.985	1.152	32.938	4.478	3.771	0.0	1	2	Bacteria	Bacteroidetes	Bacteroidales	Prevotellaceae	Prevotella	Prevotella sp. BP1-145	NOBIN	2792	hic_1971	NOBIN
k127_3059	3380	0.2941	0.386	7.59	0.58	13.181	0.531	0.796	0.068	2	2	Bacteria	Firmicutes	Clostridiales	Clostridiaceae	Clostridium	Clostridium sp. CAG:780	1399	2184	metabat_442	NOBIN
k127_3074	1084	0.1799	3.772	54.212	1.786	93.946	0.713	5.789	0.162	0	1	no-hit	no-hit	no-hit	no-hit	no-hit	no-hit	1113	3387	metabat_126	NOBIN
k127_3112	2413	0.3945	0.07	38.551	18.017	258.097	0.503	94.857	229.399	2	2	Bacteria	Firmicutes	Clostridiales	Clostridiaceae	Sarcina	Sarcina sp. DSM 11001	266	2293	metabat_608	NOBIN
k127_3117	3890	0.2871	0.488	32.398	1.027	9.775	0.363	0.096	0.016	4	2	Bacteria	Firmicutes	Erysipelotrichales	Erysipelotrichaceae	Coprobacillus	Coprobacillus sp. CAG:605	21	987	hic_3679	NOBIN
k127_3119	1365	0.4586	4.5	11.331	3.766	22.421	1.03	0.558	0.113	2	2	Bacteria	Bacteroidetes	Bacteroidales	Bacteroidaceae	Bacteroides	Bacteroides sp. CAG:462	NOBIN	1267	hic_294	NOBIN
k127_3121	1224	0.6029	9.791	6.656	3.352	47.127	0.727	1.38	0.26	1	2	Bacteria	Firmicutes	Firmicutes-undef	Firmicutes-undef	Firmicutes-undef	Firmicutes bacterium CAG:129_59_24	NOBIN	349	hic_2725	NOBIN
k127_3135	1242	0.4815	47.063	6.708	14.11	84.837	4.281	4.527	0.209	0	1	Bacteria	Firmicutes	Clostridiales	Lachnospiraceae	Lachnospiraceae-undef	Lachnospiraceae bacterium 10-1	NOBIN	816	hic_3490	NOBIN
k127_3164	1047	0.2302	4.987	78.354	6.287	74.004	2.324	8.732	0.0	0	1	no-hit	no-hit	no-hit	no-hit	no-hit	no-hit	NOBIN	342	hic_2665	NOBIN
k127_3170	3358	0.5807	0.788	22.842	11.428	79.962	1.082	34.261	0.484	3	2	Bacteria	Actinobacteria	Eggerthellales	Eggerthellaceae	Slackia	Slackia heliotrinireducens	485	572	hic_001	NOBIN
k127_3194	5722	0.3757	0.087	5.985	0.253	2.515	0.624	0.079	0.0	10	2	no-hit	no-hit	no-hit	no-hit	no-hit	no-hit	651	NOBIN	metabat_1036	NOBIN
k127_3203	1308	0.1995	1.541	36.739	33.407	43.317	0.784	0.619	0.0	0	1	no-hit	no-hit	no-hit	no-hit	no-hit	no-hit	104	NOBIN	metabat_055	NOBIN
k127_3216	2610	0.2943	2.552	24.108	0.219	2.623	0.336	0.866	0.016	1	1	Bacteria	Firmicutes	Firmicutes-undef	Firmicutes-undef	Firmicutes-undef	Firmicutes bacterium CAG:321	608	NOBIN	metabat_988	NOBIN
k127_3222	1122	0.2077	4.134	26.736	3.301	107.659	1.16	5.438	0.0	0	1	Eukaryota	Arthropoda	Entomobryomorpha	Entomobryidae	Orchesella	Orchesella cincta	1113	NOBIN	metabat_126	NOBIN
k127_3255	1358	0.4293	0.151	12.983	1.156	4.28	1.39	0.27	0.0	0	2	Bacteria	Bacteroidetes	Bacteroidales	Bacteroidaceae	Bacteroides	Bacteroides vulgatus	1393	975	hic_3666	NOBIN
k127_3267	3011	0.2019	19.699	376.218	9.605	214.641	6.183	14.697	0.077	2	1	Eukaryota	Apicomplexa	Eucoccidiorida	Eimeriidae	Eimeria	Eimeria mitis	609	2734	hic_1907	NOBIN
k127_3278	1503	0.3959	1.284	12.017	0.884	1.461	2.198	1.297	0.027	1	2	Bacteria	Proteobacteria	Rhodospirillales	Rhodospirillaceae	Azospirillum	Azospirillum sp. CAG:260	846	1475	metabat_1252	NOBIN
k127_3284	1254	0.4115	0.161	12.544	3.202	3.49	0.344	0.296	0.0	1	2	Bacteria	Bacteroidetes	Bacteroidales	Prevotellaceae	Prevotella	Prevotella maculosa	NOBIN	1022	hic_026	NOBIN
k127_3301	1095	0.1233	99.071	106.652	13.513	377.187	26.354	92.483	1.685	1	0	no-hit	no-hit	no-hit	no-hit	no-hit	no-hit	952	2517	metabat_1370	NOBIN
k127_3312	2179	0.5438	3.149	13.127	7.18	70.095	2.568	2.773	0.0	1	1	Bacteria	Firmicutes	Clostridiales	Clostridiaceae	Sarcina	Sarcina sp. DSM 11001	NOBIN	146	hic_517	NOBIN
k127_3316	1938	0.2735	21.27	231.869	27.323	376.547	9.359	29.934	0.043	1	2	no-hit	no-hit	no-hit	no-hit	no-hit	no-hit	NOBIN	1634	hic_700	NOBIN
k127_3322	1246	0.5233	11.594	5.576	0.938	43.475	0.624	0.151	0.051	0	2	Bacteria	Firmicutes	Clostridiales	Clostridiaceae	Sarcina	Sarcina sp. DSM 11001	NOBIN	1203	hic_226	NOBIN
k127_3333	1846	0.3256	0.041	13.373	0.06	0.933	0.432	0.102	0.0	4	2	no-hit	no-hit	no-hit	no-hit	no-hit	no-hit	NOBIN	801	hic_3474	NOBIN
k127_3338	1148	0.4782	1.535	11.015	4.407	52.895	3.56	12.834	0.0	0	1	Bacteria	Candidatus Saccharibacteria	Candidatus Saccharibacteria-undef	Candidatus Saccharibacteria-undef	Candidatus Saccharimonas	Candidatus Saccharimonas aalborgensis	NOBIN	1036	hic_041	NOBIN
k127_3381	1023	0.1789	2.898	125.841	2.317	22.387	0.466	3.82	1.114	0	1	no-hit	no-hit	no-hit	no-hit	no-hit	no-hit	NOBIN	380	hic_3010	NOBIN
k127_3403	4607	0.4745	9.825	13.916	1.886	25.546	0.843	0.051	0.138	6	1	Bacteria	Cyanobacteria	Oscillatoriales	Oscillatoriales-undef	Oscillatoriales-undef	Oscillatoriales cyanobacterium USR001	NOBIN	1042	hic_048	NOBIN
k127_3436	2016	0.1939	7.163	208.28	3.496	78.088	1.028	0.278	0.0	1	1	no-hit	no-hit	no-hit	no-hit	no-hit	no-hit	NOBIN	1380	hic_419	NOBIN
k127_3437	1695	0.1575	0.778	46.809	0.915	22.089	0.43	0.756	0.0	2	1	no-hit	no-hit	no-hit	no-hit	no-hit	no-hit	NOBIN	2157	hic_1271	NOBIN
k127_3472	3908	0.4035	2.536	9.808	0.915	10.786	1.171	8.457	0.728	3	2	Bacteria	Proteobacteria	Aeromonadales	Succinivibrionaceae	Succinatimonas	Succinatimonas sp. CAG:777	509	783	hic_3453	NOBIN
k127_3477	2156	0.1521	1.099	27.769	3.71	22.534	0.394	0.566	0.0	1	0	no-hit	no-hit	no-hit	no-hit	no-hit	no-hit	NOBIN	2950	hic_2147	NOBIN
k127_3482	5102	0.1768	0.321	13.441	0.142	6.249	0.399	0.154	0.017	0	1	Eukaryota	Chytridiomycota	Neocallimastigales	Neocallimastigaceae	Neocallimastix	Neocallimastix californiae	104	NOBIN	metabat_055	NOBIN
k127_3511	1622	0.4704	10.374	10.376	5.527	29.69	0.944	26.52	0.052	0	1	no-hit	no-hit	no-hit	no-hit	no-hit	no-hit	NOBIN	1616	hic_680	NOBIN
k127_3534	1450	0.1786	7.447	155.594	4.966	74.334	1.164	1.683	0.0	0	2	no-hit	no-hit	no-hit	no-hit	no-hit	no-hit	NOBIN	843	hic_3520	NOBIN
k127_3540	1048	0.4761	1.377	5.819	0.19	20.839	7.27	0.0	0.0	2	2	no-hit	no-hit	no-hit	no-hit	no-hit	no-hit	NOBIN	2331	hic_1463	NOBIN
k127_3546	2211	0.4491	76.693	11.506	2.474	12.079	4.045	0.246	0.0	0	2	Bacteria	Firmicutes	Bacillales	Paenibacillaceae	Paenibacillus	Paenibacillus yonginensis	NOBIN	787	hic_3457	NOBIN
k127_3566	1381	0.2028	7.534	52.794	13.705	49.033	0.811	1.298	0.032	1	0	no-hit	no-hit	no-hit	no-hit	no-hit	no-hit	NOBIN	1610	hic_674	NOBIN
k127_3586	9439	0.4732	11.238	9.746	1.25	86.619	9.418	0.366	0.008	7	2	Bacteria	Firmicutes	Clostridiales	Lachnospiraceae	Anaerostipes	Anaerostipes sp. 992a	739	88	hic_3571	NOBIN
k127_3595	12606	0.3243	3.488	12.436	0.186	4.888	1.592	3.591	0.046	19	1	Bacteria	Firmicutes	Clostridiales	Peptococcaceae	Pelotomaculum	Pelotomaculum thermopropionicum	164	1592	hic_653	NOBIN
k127_3606	5663	0.2146	1.281	21.301	29.989	34.686	1.02	2.0	0.015	1	0	no-hit	no-hit	no-hit	no-hit	no-hit	no-hit	634	2522	hic_1673	NOBIN
k127_3607	2749	0.5278	0.425	8.189	0.125	2.167	0.401	0.191	0.058	0	2	Bacteria	Bacteroidetes	Bacteroidales	Prevotellaceae	Prevotella	Prevotella sp. CAG:1124	1264	2894	metabat_293	NOBIN
k127_3611	1254	0.2073	19.461	333.776	7.808	166.305	6.751	5.811	0.0	0	1	Eukaryota	Chytridiomycota	Neocallimastigales	Neocallimastigaceae	Piromyces	Piromyces sp. E2	NOBIN	2500	hic_1649	NOBIN
k127_3667	2232	0.5627	3.64	4.129	1.338	18.907	0.444	1.209	1.496	1	2	Bacteria	Firmicutes	Clostridiales	Oscillospiraceae	Oscillibacter	Oscillibacter sp. 1-3	NOBIN	2924	hic_2118	NOBIN
k127_3671	1160	0.1517	1.716	169.2	2.615	44.362	0.532	6.353	0.04	0	1	no-hit	no-hit	no-hit	no-hit	no-hit	no-hit	NOBIN	1249	hic_274	NOBIN
k127_3697	1337	0.1369	654.984	7148.603	308.986	34437.162	874.804	1070.416	86.275	0	1	no-hit	no-hit	no-hit	no-hit	no-hit	no-hit	NOBIN	2734	hic_1907	NOBIN
k127_3743	1254	0.1986	2.141	16.404	0.62	12.711	0.55	4.521	0.0	0	1	no-hit	no-hit	no-hit	no-hit	no-hit	no-hit	NOBIN	1091	hic_101	NOBIN
k127_3761	1112	0.5576	0.589	5.57	0.684	14.345	0.433	80.114	39.1	1	1	Bacteria	Firmicutes	Clostridiales	Ruminococcaceae	Ruminiclostridium	[Eubacterium] siraeum	NOBIN	1617	hic_681	NOBIN
k127_3780	1249	0.253	5.59	78.464	2.552	35.698	1.237	11.938	1.523	1	0	no-hit	no-hit	no-hit	no-hit	no-hit	no-hit	NOBIN	2163	hic_1278	NOBIN
k127_3795	3263	0.2369	1.005	8.768	0.616	20.175	1.852	2.574	0.02	2	2	Bacteria	Tenericutes	Mycoplasmatales	Mycoplasmataceae	Mycoplasma	Mycoplasma sp. CAG:877	771	NOBIN	metabat_1169	NOBIN
k127_3797	4605	0.2721	0.08	6.869	0.22	18.193	0.486	1.871	0.008	8	2	no-hit	no-hit	no-hit	no-hit	no-hit	no-hit	NOBIN	2697	hic_1865	NOBIN
k127_3822	1183	0.3922	0.068	18.998	0.08	3.064	0.408	0.08	0.032	0	2	no-hit	no-hit	no-hit	no-hit	no-hit	no-hit	NOBIN	736	hic_3401	NOBIN
k127_3825	1317	0.4237	0.413	6.169	0.0	1.748	0.225	0.0	0.0	0	1	no-hit	no-hit	no-hit	no-hit	no-hit	no-hit	NOBIN	2214	hic_1334	NOBIN
k127_3828	2433	0.536	4.815	6.905	0.666	10.194	3.33	0.314	0.04	0	2	Bacteria	Firmicutes	Clostridiales	Lachnospiraceae	Butyrivibrio	Butyrivibrio proteoclasticus	NOBIN	212	hic_1242	NOBIN
k127_3836	3117	0.2114	17.873	146.408	34.93	131.107	1.653	8.338	0.055	0	1	Eukaryota	Eukaryota-undef	Sporadotrichida	Oxytrichidae	Stylonychia	Stylonychia lemnae	971	3140	metabat_1391	NOBIN
k127_3841	1223	0.3982	0.36	4.841	2.509	11.285	0.696	0.0	0.031	1	2	Bacteria	Firmicutes	Clostridiales	Ruminococcaceae	Ruminococcaceae-undef	Ruminococcaceae bacterium	NOBIN	2786	hic_1964	NOBIN
k127_3853	1013	0.5676	65.044	12.42	20.673	236.705	7.764	3.441	0.0	0	1	Bacteria	Firmicutes	Firmicutes-undef	Firmicutes-undef	Firmicutes-undef	Firmicutes bacterium CAG:137	NOBIN	790	hic_3461	NOBIN
k127_3866	1193	0.2615	4.415	96.459	8.193	83.565	1.029	11.265	0.034	0	1	Eukaryota	Ascomycota	Eurotiales	Aspergillaceae	Penicilliopsis	Penicilliopsis zonata	NOBIN	2647	hic_1810	NOBIN
k127_3868	1334	0.3523	1.511	9.99	2.953	36.843	2.266	13.661	0.051	0	1	Bacteria	Firmicutes	Clostridiales	Lachnospiraceae	Lachnospiraceae-undef	Lachnospiraceae bacterium KHCPX20	NOBIN	2229	hic_1350	NOBIN
k127_3885	1022	0.2339	16.991	385.589	10.978	162.804	0.893	1.187	0.039	0	1	Eukaryota	Eukaryota-undef	Peniculida	Parameciidae	Paramecium	Paramecium tetraurelia	104	711	hic_3374	NOBIN
k127_3906	2242	0.2373	51.263	393.579	49.273	354.509	66.762	46.92	0.043	2	1	Eukaryota	Chytridiomycota	Neocallimastigales	Neocallimastigaceae	Neocallimastix	Neocallimastix californiae	NOBIN	1380	hic_419	NOBIN
k127_3909	1599	0.1976	5.654	258.707	9.184	93.191	1.961	13.727	0.0	1	1	no-hit	no-hit	no-hit	no-hit	no-hit	no-hit	NOBIN	1634	hic_700	NOBIN
k127_3913	1011	0.5124	4.011	7.008	2.999	13.817	1.837	1.016	0.038	0	1	Bacteria	Firmicutes	Clostridiales	Lachnospiraceae	Butyrivibrio	Butyrivibrio proteoclasticus	1393	2918	hic_2111	NOBIN
k127_3921	2175	0.1844	0.758	37.766	0.546	12.386	0.594	2.652	0.0	0	1	no-hit	no-hit	no-hit	no-hit	no-hit	no-hit	NOBIN	2870	hic_2058	NOBIN
k127_3954	1438	0.3922	1.359	5.873	1.54	8.813	0.414	0.0	0.0	0	2	Bacteria	Firmicutes	Clostridiales	Ruminococcaceae	Ruminococcaceae-undef	Ruminococcaceae bacterium P7	NOBIN	1235	hic_259	NOBIN
k127_3956	2021	0.5764	11.349	10.016	0.217	10.388	1.652	0.166	0.048	0	2	Bacteria	Bacteroidetes	Bacteroidales	Bacteroidaceae	Bacteroides	Bacteroides sp. CAG:1060	NOBIN	2858	hic_2044	NOBIN
k127_3976	2078	0.4562	4.943	13.937	3.582	24.109	1.883	0.288	0.02	0	2	Bacteria	Candidatus Saccharibacteria	Candidatus Saccharibacteria-undef	Candidatus Saccharibacteria-undef	Candidatus Saccharibacteria-undef	Candidatus Saccharibacteria bacterium 32-49-12	NOBIN	1975	hic_1071	NOBIN
k127_3977	3974	0.2076	2.416	43.993	31.979	61.283	2.031	8.661	0.01	3	0	Eukaryota	Chytridiomycota	Neocallimastigales	Neocallimastigaceae	Piromyces	Piromyces sp. E2	634	1610	hic_674	NOBIN
k127_4029	1794	0.5151	0.268	6.659	0.047	2.912	0.47	0.029	0.086	0	2	Bacteria	Bacteroidetes	Bacteroidales	Prevotellaceae	Prevotella	Prevotella sp. khp7	NOBIN	565	hic_3213	NOBIN
k127_4044	1166	0.175	2.853	87.515	0.126	37.313	0.916	0.377	0.0	0	1	no-hit	no-hit	no-hit	no-hit	no-hit	no-hit	NOBIN	2072	hic_1180	NOBIN
k127_4048	1452	0.3485	0.129	7.944	0.226	8.026	0.455	0.055	0.0	1	2	Bacteria	Firmicutes	Clostridiales	Lachnospiraceae	Lachnospiraceae-undef	[Eubacterium] rectale	NOBIN	2416	hic_1556	NOBIN
k127_4095	1293	0.1941	4.524	54.853	0.384	17.221	0.868	7.437	0.0	0	1	no-hit	no-hit	no-hit	no-hit	no-hit	no-hit	NOBIN	1456	hic_502	NOBIN
k127_4129	2772	0.4903	0.981	21.7	2.562	15.304	0.172	0.036	0.029	0	2	Bacteria	Bacteroidetes	Bacteroidales	Prevotellaceae	Prevotella	Prevotella sp. BP1-145	1393	2369	hic_1504	NOBIN
k127_4146	3724	0.3284	1.412	25.613	0.086	1.321	0.534	3.081	0.02	4	2	Bacteria	Firmicutes	Clostridiales	Ruminococcaceae	Ruminiclostridium	[Clostridium] clariflavum	NOBIN	2271	hic_1397	NOBIN
k127_4169	1048	0.499	37.039	10.62	6.447	44.821	5.824	6.599	0.039	0	2	Bacteria	Bacteroidetes	Bacteroidales	Prevotellaceae	Prevotella	Prevotella sp. CAG:604	656	3170	metabat_1041	NOBIN
k127_4228	3358	0.5179	1.522	9.79	0.6	24.122	1.572	1.711	0.026	2	1	Bacteria	Firmicutes	Clostridiales	Clostridiaceae	Clostridium	Clostridium sp. CAG:678	NOBIN	2418	hic_1558	NOBIN
k127_4247	1034	0.2012	0.666	11.281	3.272	21.13	1.176	3.297	0.0	0	1	Eukaryota	Chytridiomycota	Neocallimastigales	Neocallimastigaceae	Neocallimastix	Neocallimastix californiae	NOBIN	3387	hic_2624	NOBIN
k127_4268	2138	0.2694	3.072	132.285	5.687	51.001	1.684	8.506	0.02	0	1	Eukaryota	Chytridiomycota	Neocallimastigales	Neocallimastigaceae	Anaeromyces	Anaeromyces robustus	NOBIN	508	hic_3150	NOBIN
k127_4280	5861	0.2138	2.608	107.75	3.733	39.76	0.926	6.148	0.08	0	1	Eukaryota	Eukaryota-undef	Sporadotrichida	Oxytrichidae	Oxytricha	Oxytricha trifallax	686	2734	hic_1907	NOBIN
k127_4309	3351	0.1967	1.478	24.652	23.546	33.857	0.678	1.78	0.013	1	1	Eukaryota	Eukaryota-undef	Heterotrichida	Stentoridae	Stentor	Stentor coeruleus	634	NOBIN	metabat_1017	NOBIN
k127_4341	1246	0.4807	3.138	6.175	0.964	15.037	2.261	0.566	0.0	0	2	Bacteria	Firmicutes	Clostridiales	Eubacteriaceae	Eubacterium	Eubacterium sp. CAG:86	NOBIN	536	hic_3181	NOBIN
k127_4358	1263	0.4925	6.299	6.816	0.971	19.97	0.642	0.458	0.016	0	2	Bacteria	Firmicutes	Clostridiales	Ruminococcaceae	Ruminococcaceae-undef	Ruminococcaceae bacterium YAD3003	NOBIN	979	hic_3670	NOBIN
k127_4386	2730	0.1974	35.555	364.188	81.593	319.1	16.877	39.703	0.0	2	1	Eukaryota	Eukaryota-undef	Sporadotrichida	Oxytrichidae	Oxytricha	Oxytricha trifallax	971	2060	hic_1167	NOBIN
k127_4422	1321	0.4678	3.225	21.853	4.334	49.979	35.637	13.257	0.061	0	1	Bacteria	Bacteroidetes	Bacteroidales	Prevotellaceae	Prevotella	Prevotella dentalis	846	1022	hic_026	NOBIN
k127_4464	2667	0.1976	7.988	67.951	25.518	59.051	1.205	1.027	0.0	1	0	no-hit	no-hit	no-hit	no-hit	no-hit	no-hit	971	1375	metabat_1391	NOBIN
k127_4477	2122	0.2111	19.381	401.001	13.454	202.259	2.125	8.72	0.0	0	1	no-hit	no-hit	no-hit	no-hit	no-hit	no-hit	NOBIN	2734	hic_1907	NOBIN
k127_4499	2517	0.4184	0.111	24.893	0.083	7.367	0.482	1.633	0.0	2	2	Bacteria	Firmicutes	Clostridiales	Ruminococcaceae	Ruminococcus	Ruminococcus champanellensis	NOBIN	2711	hic_1882	NOBIN
k127_4517	1050	0.1686	2.474	201.867	2.348	42.847	0.128	7.382	0.0	0	2	no-hit	no-hit	no-hit	no-hit	no-hit	no-hit	NOBIN	1380	hic_419	NOBIN
k127_4521	3300	0.2142	0.859	32.123	36.405	36.586	1.045	1.102	0.0	1	1	no-hit	no-hit	no-hit	no-hit	no-hit	no-hit	634	NOBIN	metabat_1017	NOBIN
k127_4546	1177	0.3883	0.377	7.518	0.053	1.37	0.264	1.034	0.139	1	1	Bacteria	Proteobacteria	Rhodospirillales	Acetobacteraceae	Acetobacter	Acetobacter sp. CAG:267	846	NOBIN	metabat_1252	NOBIN
k127_4597	1255	0.6175	0.517	5.899	0.513	8.59	0.677	1.178	0.03	0	1	Bacteria	Firmicutes	Clostridiales	Lachnospiraceae	Lachnospiraceae-undef	Lachnospiraceae bacterium JC7	NOBIN	2924	hic_2118	NOBIN
k127_4603	3599	0.5321	0.771	21.951	0.151	2.782	1.138	0.03	0.042	2	1	Bacteria	Bacteroidetes	Bacteroidales	Prevotellaceae	Prevotellaceae-undef	Prevotellaceae bacterium HUN156	563	3169	hic_2390	NOBIN
k127_4613	2505	0.2236	6.431	261.112	9.824	81.161	0.755	16.006	0.017	1	2	no-hit	no-hit	no-hit	no-hit	no-hit	no-hit	686	1242	hic_267	NOBIN
k127_4658	2256	0.2434	55.276	893.046	29.374	425.743	16.701	29.642	0.017	0	1	no-hit	no-hit	no-hit	no-hit	no-hit	no-hit	NOBIN	1634	hic_700	NOBIN
k127_4708	1664	0.2061	2.169	19.501	0.261	6.703	0.355	2.382	0.041	0	1	no-hit	no-hit	no-hit	no-hit	no-hit	no-hit	NOBIN	2050	hic_1156	NOBIN
k127_4764	1228	0.5521	1.968	5.656	4.0	38.692	0.971	0.161	0.147	0	1	Bacteria	Bacteroidetes	Bacteroidales	Prevotellaceae	Prevotella	Prevotella pleuritidis	NOBIN	952	hic_3641	NOBIN
k127_4775	1031	0.5296	1.85	7.22	0.275	0.976	0.162	3.237	0.0	1	0	Bacteria	Bacteroidetes	Bacteroidales	Prevotellaceae	Prevotella	Prevotella sp. khp7	NOBIN	1725	hic_799	NOBIN
k127_4784	2017	0.5994	0.356	7.454	0.0	2.172	0.255	0.119	0.0	1	2	Bacteria	Bacteroidetes	Bacteroidales	Bacteroidaceae	Bacteroides	Bacteroides salanitronis	NOBIN	2392	hic_1530	NOBIN
k127_4848	1740	0.1885	20.892	395.774	8.563	159.975	2.827	3.383	0.0	0	2	no-hit	no-hit	no-hit	no-hit	no-hit	no-hit	NOBIN	1634	hic_700	NOBIN
k127_4876	3583	0.2799	0.103	11.401	0.246	1.802	0.464	7.801	0.015	2	2	Bacteria	Firmicutes	Bacillales	Bacillaceae	Bacillus	Bacillus sp. CAG:988	NOBIN	3062	hic_2272	NOBIN
k127_4919	1263	0.3127	16.867	226.842	16.534	242.955	13.226	18.579	0.0	1	1	Bacteria	Bacteroidetes	Sphingobacteriales	Sphingobacteriaceae	Arcticibacter	Arcticibacter svalbardensis	NOBIN	626	hic_3280	NOBIN
k127_4929	4121	0.4006	2.85	43.029	1.436	21.479	3.817	0.225	0.052	4	2	Bacteria	Bacteroidetes	Bacteroidales	Bacteroidaceae	Bacteroides	Bacteroides sp. 43_108	NOBIN	1263	hic_290	NOBIN
k127_4931	1414	0.483	10.262	18.033	3.904	36.007	9.587	9.997	0.022	0	1	Bacteria	Bacteroidetes	Bacteroidales	Prevotellaceae	Prevotella	Prevotella sp. tf2-5	NOBIN	806	hic_3479	NOBIN
k127_4973	2060	0.2306	8.811	174.36	17.364	247.077	3.671	17.978	0.08	1	1	no-hit	no-hit	no-hit	no-hit	no-hit	no-hit	NOBIN	2009	hic_1110	NOBIN
k127_4991	2199	0.4379	0.549	8.551	0.422	4.709	0.275	0.07	0.054	2	2	Bacteria	Firmicutes	Clostridiales	Eubacteriaceae	Eubacterium	Eubacterium sp. CAG:603	NOBIN	1722	hic_797	NOBIN
k127_4999	5434	0.4415	0.844	9.034	0.458	20.446	0.846	15.289	0.022	7	1	Bacteria	Firmicutes	Clostridiales	Ruminococcaceae	Ruminococcus	Ruminococcus flavefaciens	212	129	hic_330	NOBIN
k127_5007	1109	0.1821	0.416	122.383	0.82	55.962	0.451	0.131	0.0	3	2	no-hit	no-hit	no-hit	no-hit	no-hit	no-hit	NOBIN	836	hic_3512	NOBIN
k127_5017	2090	0.277	13.97	58.851	31.776	66.044	1.804	1.405	0.042	0	1	no-hit	no-hit	no-hit	no-hit	no-hit	no-hit	NOBIN	448	hic_3084	NOBIN
k127_5018	2594	0.2163	1.669	25.316	0.81	16.699	0.549	0.067	0.0	0	1	no-hit	no-hit	no-hit	no-hit	no-hit	no-hit	774	606	hic_3258	NOBIN
k127_5043	1084	0.3275	0.035	19.89	0.537	13.387	1.049	0.037	0.175	0	1	no-hit	no-hit	no-hit	no-hit	no-hit	no-hit	NOBIN	1456	hic_502	NOBIN
k127_5048	1394	0.5466	5.791	6.691	2.484	32.145	0.776	0.08	0.0	0	2	Bacteria	Firmicutes	Clostridiales	Clostridiaceae	Clostridium	Clostridium sp. BL8	NOBIN	2109	hic_1220	NOBIN
k127_5070	1320	0.4795	3.078	4.843	0.345	2.819	0.611	0.0	0.0	0	1	no-hit	no-hit	no-hit	no-hit	no-hit	no-hit	NOBIN	2144	hic_1257	NOBIN
k127_5098	1597	0.2198	14.52	159.567	44.631	141.834	2.53	6.604	0.0	1	1	no-hit	no-hit	no-hit	no-hit	no-hit	no-hit	NOBIN	1159	hic_176	NOBIN
k127_5124	3391	0.4739	0.487	11.479	3.351	14.289	0.412	9.254	0.011	2	2	Bacteria	Bacteroidetes	Bacteroidales	Prevotellaceae	Prevotella	Prevotella sp. 885	NOBIN	1867	hic_954	NOBIN
k127_5125	1111	0.4266	10.671	13.466	3.354	21.643	2.043	9.576	0.077	0	1	Bacteria	Firmicutes	Clostridiales	Lachnospiraceae	Butyrivibrio	Butyrivibrio sp. YAB3001	NOBIN	1890	hic_978	NOBIN
k127_5161	3018	0.2797	0.03	10.554	0.021	13.14	0.168	12.772	0.021	1	1	Bacteria	Firmicutes	Clostridiales	Clostridiaceae	Sarcina	Sarcina sp. DSM 11001	140	NOBIN	metabat_455	NOBIN
k127_5172	2451	0.2844	0.428	21.849	0.583	13.093	0.248	0.395	0.016	2	2	Bacteria	Firmicutes	Clostridiales	Clostridiaceae	Clostridium	Clostridium sp. CAG:433	NOBIN	992	hic_3685	NOBIN
k127_5276	5083	0.1914	1.642	56.936	0.979	19.231	0.277	1.989	0.0	0	1	no-hit	no-hit	no-hit	no-hit	no-hit	no-hit	14	1380	hic_419	NOBIN
k127_5277	2742	0.1696	2.802	9.375	0.439	29.508	3.244	4.83	0.0	0	2	no-hit	no-hit	no-hit	no-hit	no-hit	no-hit	766	NOBIN	metabat_1163	NOBIN
k127_5281	2877	0.4866	1.353	17.205	12.795	20.519	0.226	4.497	0.0	1	2	Bacteria	Firmicutes	Selenomonadales	Selenomonadaceae	Schwartzia	Schwartzia succinivorans	58	554	metabat_967	NOBIN
k127_5284	1221	0.5332	0.128	5.097	0.099	7.133	0.233	0.035	0.296	1	1	no-hit	no-hit	no-hit	no-hit	no-hit	no-hit	NOBIN	1948	hic_1042	NOBIN
k127_5289	5435	0.2138	7.394	49.82	9.259	201.193	2.856	12.282	0.0	3	0	Eukaryota	Eukaryota-undef	Sporadotrichida	Oxytrichidae	Oxytricha	Oxytricha trifallax	1312	2045	hic_1150	NOBIN
k127_5294	1176	0.2534	0.419	7.452	1.91	14.477	2.808	27.207	0.0	0	1	Bacteria	Firmicutes	Clostridiales	Clostridiaceae	Clostridium	Clostridium sp. 26_22	771	NOBIN	metabat_1169	NOBIN
k127_5323	1382	0.2098	7.297	34.456	24.488	31.436	0.529	3.012	0.0	1	1	no-hit	no-hit	no-hit	no-hit	no-hit	no-hit	NOBIN	1087	hic_097	NOBIN
k127_5331	2526	0.4291	1.326	15.426	0.667	3.413	1.095	0.015	0.017	0	2	Bacteria	Bacteroidetes	Bacteroidales	Prevotellaceae	Prevotella	Prevotella sp. ne3005	1201	NOBIN	metabat_224	NOBIN
k127_5348	1540	0.2409	12.468	69.259	20.837	64.773	1.438	3.831	0.0	0	1	Eukaryota	Eukaryota-undef	Sporadotrichida	Oxytrichidae	Stylonychia	Stylonychia lemnae	NOBIN	1810	hic_893	NOBIN
k127_5349	1255	0.655	76.462	106.486	11.031	291.575	5.75	4.263	0.032	0	2	Bacteria	Candidatus Riflebacteria	Candidatus Riflebacteria-undef	Candidatus Riflebacteria-undef	Candidatus Riflebacteria-undef	Candidatus Riflebacteria bacterium GWC2_50_8	NOBIN	1738	hic_813	NOBIN
k127_5354	1727	0.1772	10.859	371.636	8.569	154.18	1.141	0.909	0.0	1	2	no-hit	no-hit	no-hit	no-hit	no-hit	no-hit	NOBIN	1634	hic_700	NOBIN
k127_5409	1690	0.2024	4.254	105.872	3.552	44.616	1.024	0.624	0.102	1	2	Eukaryota	Eukaryota-undef	Hymenostomatida	Tetrahymenidae	Tetrahymena	Tetrahymena thermophila	NOBIN	275	hic_1935	NOBIN
k127_5412	1486	0.1682	5.428	331.608	5.349	108.211	1.094	1.127	0.013	0	2	no-hit	no-hit	no-hit	no-hit	no-hit	no-hit	NOBIN	2060	hic_1167	NOBIN
k127_5433	1474	0.4688	49.064	8.809	3.848	35.039	1.078	3.366	0.0	0	2	Bacteria	Spirochaetes	Spirochaetales	Spirochaetaceae	Treponema	Treponema bryantii	NOBIN	1707	hic_781	NOBIN
k127_5442	2090	0.456	2.754	11.382	0.33	3.455	0.125	8.346	0.0	0	1	no-hit	no-hit	no-hit	no-hit	no-hit	no-hit	1022	1066	metabat_025	NOBIN
k127_5466	6303	0.3116	0.489	8.084	0.184	3.998	0.444	0.271	0.152	0	2	no-hit	no-hit	no-hit	no-hit	no-hit	no-hit	NOBIN	2034	hic_1138	NOBIN
k127_5623	2567	0.2123	14.138	235.205	11.218	125.414	5.729	5.058	0.0	0	1	Eukaryota	Eukaryota-undef	Sporadotrichida	Oxytrichidae	Oxytricha	Oxytricha trifallax	609	2734	hic_1907	NOBIN
k127_5640	4045	0.4888	40.52	9.007	7.983	131.694	6.248	0.128	0.019	1	2	Bacteria	Firmicutes	Clostridiales	Clostridiaceae	Clostridium	Clostridium sp. CAG:510	712	3064	metabat_1104	NOBIN
k127_5677	1629	0.3941	7.308	21.665	6.048	25.972	7.265	13.708	0.042	3	1	Bacteria	Firmicutes	Clostridiales	Ruminococcaceae	Ruminococcus	Ruminococcus flavefaciens	NOBIN	1942	hic_1036	NOBIN
k127_5725	4086	0.372	0.759	13.705	4.047	77.401	5.608	0.174	0.009	3	2	Bacteria	Bacteroidetes	Bacteroidales	Prevotellaceae	Prevotella	Prevotella ruminicola	368	423	hic_3057	NOBIN
k127_5768	1133	0.218	8.082	144.402	0.794	48.086	0.143	2.558	0.0	0	1	Bacteria	Firmicutes	Clostridiales	Clostridiaceae	Clostridium	Clostridium neonatale	1393	2609	hic_1768	NOBIN
k127_5800	1729	0.5136	11.769	9.455	8.903	47.182	6.75	1.634	1.683	2	2	Bacteria	Bacteroidetes	Bacteroidales	Prevotellaceae	Prevotella	Prevotella sp. khp7	NOBIN	3045	hic_2253	NOBIN
k127_5820	1340	0.1709	433.293	407.686	88.193	5052.29	274.949	624.751	25.149	1	1	no-hit	no-hit	no-hit	no-hit	no-hit	no-hit	952	2734	metabat_1370	NOBIN
k127_5823	2707	0.406	0.866	33.699	11.61	84.172	4.958	3.436	0.656	2	1	Bacteria	Bacteroidetes	Bacteroidales	Prevotellaceae	Prevotella	Prevotella sp. P2-180	NOBIN	1982	hic_1079	NOBIN
k127_5825	1852	0.5011	158.187	33.665	36.089	439.583	81.146	0.805	0.126	0	1	Bacteria	Bacteria-undef	Bacteria-undef	Bacteria-undef	Bacteria-undef	bacterium P201	NOBIN	2234	hic_1356	NOBIN
k127_5829	7107	0.5526	0.544	11.576	0.182	2.346	0.963	0.027	0.043	6	2	no-hit	no-hit	no-hit	no-hit	no-hit	no-hit	1393	556	hic_3203	NOBIN
k127_5845	1029	0.5792	1.6	20.197	0.267	9.052	1.303	1.816	0.037	0	1	Bacteria	Bacteroidetes	Bacteroidales	Prevotellaceae	Prevotella	Prevotella sp. 885	NOBIN	1075	hic_084	NOBIN
k127_5847	2444	0.5712	0.351	13.258	0.401	2.622	0.101	5.591	0.032	0	1	no-hit	no-hit	no-hit	no-hit	no-hit	no-hit	NOBIN	2276	hic_1402	NOBIN
k127_5848	1015	0.3567	0.0	5.536	0.079	7.973	0.315	2.18	0.0	0	2	Bacteria	Bacteroidetes	Bacteroidales	Bacteroidaceae	Bacteroides	Bacteroides nordii	NOBIN	273	hic_1913	NOBIN
k127_5899	1067	0.6082	215.492	36.834	51.053	599.632	22.466	91.55	0.036	0	1	Bacteria	Firmicutes	Clostridiales	Ruminococcaceae	Faecalibacterium	Faecalibacterium sp. CAG:74	NOBIN	3290	hic_2525	NOBIN
k127_5931	3895	0.2621	0.298	17.113	0.049	2.378	0.289	0.026	0.0	7	2	no-hit	no-hit	no-hit	no-hit	no-hit	no-hit	659	1377	hic_415	NOBIN
k127_5939	1117	0.5739	37.04	8.663	7.619	83.262	3.644	3.584	0.135	0	2	Bacteria	Firmicutes	Clostridiales	Lachnospiraceae	Blautia	Blautia sp. CAG:37	NOBIN	239	hic_1538	NOBIN
k127_5947	2338	0.2797	0.239	11.107	0.579	8.933	0.538	1.041	0.016	2	1	Bacteria	Firmicutes	Clostridiales	Clostridiaceae	Clostridium	Clostridium sp. CAG:632	NOBIN	2401	hic_1541	NOBIN
k127_5950	1463	0.2536	2.213	5.26	1.541	9.165	0.446	7.973	0.0	1	1	Bacteria	Tenericutes	Mycoplasmatales	Mycoplasmataceae	Mycoplasma	Mycoplasma sp. CAG:877	NOBIN	480	hic_3120	NOBIN
k127_5953	1247	0.563	0.525	18.292	0.93	7.682	1.35	0.464	0.065	0	2	no-hit	no-hit	no-hit	no-hit	no-hit	no-hit	NOBIN	1116	hic_129	NOBIN
k127_5987	2698	0.2309	2.919	23.225	0.672	10.83	0.686	4.126	0.04	2	0	no-hit	no-hit	no-hit	no-hit	no-hit	no-hit	737	3245	hic_2475	NOBIN
k127_5989	1619	0.5473	8.468	11.382	0.42	9.748	1.035	0.501	0.939	0	2	Bacteria	Bacteroidetes	Bacteroidales	Porphyromonadaceae	Petrimonas	Petrimonas mucosa	NOBIN	423	hic_3057	NOBIN
k127_6020	1130	0.5283	0.556	2.909	0.518	3.758	0.481	1.904	0.662	0	1	Bacteria	Bacteroidetes	Bacteroidales	Prevotellaceae	Prevotella	Prevotella sp. CAG:873	NOBIN	926	hic_3612	NOBIN
k127_6041	2884	0.4234	4.684	10.025	0.272	5.269	4.811	0.228	0.029	4	2	no-hit	no-hit	no-hit	no-hit	no-hit	no-hit	NOBIN	2563	hic_1717	NOBIN
k127_6059	1292	0.233	0.604	15.269	0.525	7.218	0.478	0.935	0.031	1	2	Eukaryota	Chytridiomycota	Neocallimastigales	Neocallimastigaceae	Anaeromyces	Anaeromyces robustus	NOBIN	257	hic_1735	NOBIN
k127_6060	1513	0.382	1.233	10.463	0.157	1.053	0.211	0.0	0.0	1	2	Bacteria	Proteobacteria	Proteobacteria-undef	Proteobacteria-undef	Proteobacteria-undef	Proteobacteria bacterium CAG:495	NOBIN	643	hic_3299	NOBIN
k127_6089	2708	0.4343	2.65	7.46	0.846	12.398	0.343	2.856	0.034	2	1	Bacteria	Firmicutes	Clostridiales	Lachnospiraceae	Butyrivibrio	Butyrivibrio fibrisolvens	217	613	metabat_554	NOBIN
k127_6097	2886	0.2121	8.011	246.884	14.902	128.528	2.64	19.944	0.016	2	1	no-hit	no-hit	no-hit	no-hit	no-hit	no-hit	NOBIN	1159	hic_176	NOBIN
k127_6098	1927	0.3513	0.741	17.116	0.569	3.6	2.211	0.215	0.022	0	1	no-hit	no-hit	no-hit	no-hit	no-hit	no-hit	NOBIN	257	hic_1735	NOBIN
k127_6107	1788	0.4374	2.722	19.437	3.913	82.943	12.145	8.732	0.158	0	2	Bacteria	Bacteroidetes	Bacteroidales	Prevotellaceae	Prevotella	Prevotella ruminicola	NOBIN	2432	hic_1574	NOBIN
k127_6121	12137	0.3456	0.467	37.745	0.405	2.005	0.261	4.694	0.024	7	2	Bacteria	Firmicutes	Clostridiales	Ruminococcaceae	Ruminococcus	Ruminococcus callidus	NOBIN	606	hic_3258	NOBIN
k127_6131	2205	0.5324	0.24	7.424	0.334	5.805	0.318	0.703	0.145	2	2	Bacteria	Firmicutes	Clostridiales	Clostridiaceae	Clostridium	Clostridium sp. CAG:43	NOBIN	2411	hic_1551	NOBIN
k127_6155	2088	0.2064	13.12	330.034	7.946	131.298	2.273	3.215	0.02	0	2	Eukaryota	Nematoda	Tylenchida	Strongyloididae	Strongyloides	Strongyloides venezuelensis	NOBIN	1380	hic_419	NOBIN
k127_6180	4315	0.2542	5.288	33.64	13.45	37.903	0.787	1.067	0.022	1	1	Eukaryota	Eukaryota-undef	Heterotrichida	Stentoridae	Stentor	Stentor coeruleus	NOBIN	1571	hic_630	NOBIN
k127_6190	2756	0.4488	3.767	32.525	2.27	21.56	4.168	0.718	0.688	3	1	Bacteria	Bacteroidetes	Bacteroidales	Bacteroidaceae	Bacteroides	Bacteroides sp. 43_108	874	NOBIN	metabat_1283	NOBIN
k127_6233	1708	0.2371	5.884	164.248	8.613	37.47	0.357	5.206	0.022	1	1	no-hit	no-hit	no-hit	no-hit	no-hit	no-hit	NOBIN	30	hic_2314	hic_2314
k127_6253	1504	0.6509	1.208	11.075	2.508	23.565	0.739	0.259	0.025	1	1	Bacteria	Firmicutes	Firmicutes-undef	Firmicutes-undef	Firmicutes-undef	Firmicutes bacterium CAG:83	NOBIN	349	hic_2725	NOBIN
k127_6297	1167	0.1311	1.12	5.981	0.396	40.506	0.953	0.518	0.0	1	1	no-hit	no-hit	no-hit	no-hit	no-hit	no-hit	NOBIN	1407	hic_448	NOBIN
k127_6333	3371	0.1765	8.604	262.845	4.331	89.032	0.795	3.345	0.014	1	0	no-hit	no-hit	no-hit	no-hit	no-hit	no-hit	609	664	metabat_989	NOBIN
k127_6364	2586	0.2015	2.097	27.552	0.291	5.153	0.859	3.606	0.015	1	0	no-hit	no-hit	no-hit	no-hit	no-hit	no-hit	NOBIN	2322	hic_1453	NOBIN
k127_6383	2091	0.2224	0.783	30.104	1.539	24.139	1.5	4.171	0.0	3	0	Eukaryota	Eukaryota-undef	Philasterida	Pseudocohnilembidae	Pseudocohnilembus	Pseudocohnilembus persalinus	NOBIN	1218	hic_241	NOBIN
k127_6404	1265	0.7075	16.001	15.394	5.187	123.437	1.308	9.798	0.0	0	2	Bacteria	Verrucomicrobia	Verrucomicrobia-undef	Verrucomicrobia-undef	Verrucomicrobia-undef	Verrucomicrobia bacterium CAG:312_58_20	NOBIN	1891	hic_979	NOBIN
k127_6420	2658	0.4142	0.34	5.639	14.312	9.922	2.774	10.798	0.016	2	2	Bacteria	Firmicutes	Clostridiales	Ruminococcaceae	Ruminococcus	Ruminococcus flavefaciens	NOBIN	2387	hic_1524	NOBIN
k127_6437	1674	0.1959	3.907	62.413	2.14	33.799	0.641	0.318	0.049	1	1	no-hit	no-hit	no-hit	no-hit	no-hit	no-hit	NOBIN	522	hic_3166	NOBIN
k127_6444	2211	0.4618	2.913	10.952	2.629	65.782	7.802	4.996	0.204	6	0	no-hit	no-hit	no-hit	no-hit	no-hit	no-hit	NOBIN	734	hic_3399	NOBIN
k127_6448	1345	0.4751	91.309	5.794	7.323	61.723	1.73	0.485	0.077	1	0	Bacteria	Firmicutes	Clostridiales	Lachnospiraceae	Butyrivibrio	Butyrivibrio proteoclasticus	NOBIN	709	hic_3371	NOBIN
k127_6458	1765	0.4652	8.85	5.712	3.694	15.159	4.03	0.363	0.035	0	2	Bacteria	Firmicutes	Clostridiales	Ruminococcaceae	Ruminococcaceae-undef	Ruminococcaceae bacterium YAD3003	NOBIN	836	hic_3512	NOBIN
k127_6475	1189	0.4668	1.246	7.363	0.0	5.554	0.156	0.085	0.0	0	2	no-hit	no-hit	no-hit	no-hit	no-hit	no-hit	NOBIN	1287	hic_316	NOBIN
k127_6506	1549	0.1879	11.425	282.917	6.01	110.727	1.681	0.664	0.0	0	2	no-hit	no-hit	no-hit	no-hit	no-hit	no-hit	NOBIN	938	hic_3625	NOBIN
k127_6508	7277	0.3765	0.042	6.544	0.035	0.911	0.152	0.005	0.016	8	1	no-hit	no-hit	no-hit	no-hit	no-hit	no-hit	164	276	hic_1946	NOBIN
k127_6562	9555	0.4209	0.538	8.618	0.259	3.325	0.44	0.222	0.013	12	1	Bacteria	Firmicutes	Clostridiales	Ruminococcaceae	Ruminococcus	Ruminococcus sp. CAG:57	NOBIN	2975	hic_2174	NOBIN
k127_6573	1018	0.4971	17.538	6.976	13.14	105.179	1.497	3.318	0.134	2	2	Bacteria	Firmicutes	Clostridiales	Ruminococcaceae	Ruminococcaceae-undef	Ruminococcaceae bacterium P7	NOBIN	525	hic_3169	NOBIN
k127_6582	2689	0.2547	3.875	101.823	7.85	57.301	1.154	14.57	0.0	0	1	no-hit	no-hit	no-hit	no-hit	no-hit	no-hit	14	1560	hic_618	NOBIN
k127_6619	3180	0.2311	1.811	41.678	0.486	13.926	0.384	0.022	0.013	5	2	Eukaryota	Eukaryota-undef	Sporadotrichida	Oxytrichidae	Stylonychia	Stylonychia lemnae	104	NOBIN	metabat_055	NOBIN
k127_6648	1665	0.2583	58.373	973.613	43.21	490.578	18.434	22.854	0.153	2	1	Eukaryota	Eukaryota-undef	Sporadotrichida	Oxytrichidae	Oxytricha	Oxytricha trifallax	NOBIN	938	hic_3625	NOBIN
k127_6673	1529	0.1988	1.285	21.474	2.126	49.668	0.627	2.731	0.026	1	0	no-hit	no-hit	no-hit	no-hit	no-hit	no-hit	NOBIN	2412	hic_1552	NOBIN
k127_6681	2537	0.2065	9.484	197.037	3.345	78.114	1.375	0.407	0.0	1	1	no-hit	no-hit	no-hit	no-hit	no-hit	no-hit	609	2734	hic_1907	NOBIN
k127_6694	2317	0.2089	1.987	34.911	30.353	53.398	0.802	1.308	0.0	2	0	no-hit	no-hit	no-hit	no-hit	no-hit	no-hit	634	NOBIN	metabat_1017	NOBIN
k127_6697	1966	0.206	1.538	20.576	26.07	35.375	0.875	1.205	0.045	1	0	no-hit	no-hit	no-hit	no-hit	no-hit	no-hit	NOBIN	917	hic_3602	NOBIN
k127_6716	10242	0.237	3.326	10.659	0.801	9.897	2.689	2.785	0.025	10	2	Bacteria	Firmicutes	Firmicutes-undef	Firmicutes-undef	Firmicutes-undef	Firmicutes bacterium CAG:822	659	600	hic_3252	NOBIN
k127_6725	2444	0.3879	0.515	8.899	0.759	7.564	0.641	0.869	0.041	1	1	Bacteria	Firmicutes	Clostridiales	Clostridiales-undef	Clostridiales-undef	Clostridiales bacterium 52_15	NOBIN	2399	hic_1537	NOBIN
k127_6753	1584	0.5663	0.785	8.297	2.741	76.783	0.435	49.874	0.146	1	1	Bacteria	Bacteroidetes	Bacteroidales	Prevotellaceae	Prevotella	Prevotella sp. CAG:279	NOBIN	596	hic_3246	NOBIN
k127_6764	3350	0.3952	0.844	38.513	1.166	25.519	2.117	0.013	0.06	1	2	no-hit	no-hit	no-hit	no-hit	no-hit	no-hit	NOBIN	3201	hic_2427	NOBIN
k127_6765	1299	0.4527	0.088	4.202	0.066	2.317	0.212	0.0	0.029	0	1	no-hit	no-hit	no-hit	no-hit	no-hit	no-hit	NOBIN	2070	hic_1178	NOBIN
k127_6774	1355	0.1904	5.433	157.611	5.572	55.475	2.432	11.553	0.037	0	1	no-hit	no-hit	no-hit	no-hit	no-hit	no-hit	NOBIN	488	hic_3128	NOBIN
k127_6777	3150	0.2689	3.935	10.178	0.064	0.688	0.713	0.028	0.0	2	1	Bacteria	Bacteria-undef	Bacteria-undef	Bacteria-undef	Bacteria-undef	candidate division SR1 bacterium RAAC1_SR1_1	965	NOBIN	metabat_1384	NOBIN
k127_6787	2441	0.1876	0.973	6.64	0.111	17.179	5.777	3.493	0.0	1	0	no-hit	no-hit	no-hit	no-hit	no-hit	no-hit	NOBIN	2163	hic_1278	NOBIN
k127_6789	3736	0.2679	4.252	8.372	1.601	36.283	6.627	0.938	0.0	3	1	Bacteria	Firmicutes	Clostridiales	Clostridiaceae	Clostridium	Clostridium sp. CAG:307	526	NOBIN	metabat_897	NOBIN
k127_6817	2071	0.3858	0.02	37.246	0.4	7.895	1.06	4.097	0.018	1	1	Bacteria	Bacteroidetes	Bacteroidales	Bacteroidaceae	Bacteroides	Bacteroides sp. An322	NOBIN	782	hic_3452	NOBIN
k127_6828	1159	0.3581	0.0	5.313	0.0	0.758	0.692	0.0	0.036	0	1	Bacteria	Proteobacteria	Enterobacterales	Pectobacteriaceae	Lonsdalea	Lonsdalea quercina	NOBIN	575	hic_3223	NOBIN
k127_6829	3469	0.3376	0.162	10.443	0.291	23.12	1.169	0.364	0.039	7	2	Bacteria	Firmicutes	Clostridiales	Clostridiaceae	Clostridium	Clostridium sp. ASF502	NOBIN	2500	hic_1649	NOBIN
k127_6833	4349	0.1904	1.085	21.079	15.93	21.769	0.582	0.964	0.01	1	0	no-hit	no-hit	no-hit	no-hit	no-hit	no-hit	634	1824	hic_908	NOBIN
k127_6865	5203	0.4715	18.693	12.268	3.639	108.304	3.714	1.425	0.008	4	2	Bacteria	Firmicutes	Clostridiales	Ruminococcaceae	Ruminococcaceae-undef	Ruminococcaceae bacterium YRB3002	489	1760	metabat_855	NOBIN
k127_6872	1636	0.2249	13.064	144.383	7.993	91.93	8.482	9.573	0.078	1	1	Eukaryota	Eukaryota-undef	Philasterida	Pseudocohnilembidae	Pseudocohnilembus	Pseudocohnilembus persalinus	NOBIN	1380	hic_419	NOBIN
k127_6874	3073	0.2135	0.825	11.409	1.211	17.965	0.449	1.193	0.051	1	0	no-hit	no-hit	no-hit	no-hit	no-hit	no-hit	104	2563	hic_1717	NOBIN
k127_6893	1545	0.2718	28.265	365.36	16.911	211.177	5.727	1.994	0.0	1	0	Eukaryota	Chordata	Tetraodontiformes	Tetraodontidae	Tetraodon	Tetraodon nigroviridis	NOBIN	780	hic_3450	NOBIN
k127_6948	1021	0.334	0.038	7.961	0.197	1.796	0.365	0.357	0.0	0	1	no-hit	no-hit	no-hit	no-hit	no-hit	no-hit	NOBIN	545	hic_3191	NOBIN
k127_6955	1439	0.2439	18.411	308.011	11.438	130.325	3.899	2.206	0.054	0	1	Bacteria	Firmicutes	Selenomonadales	Selenomonadaceae	Selenomonas	Selenomonas ruminantium	NOBIN	1634	hic_700	NOBIN
k127_6958	1079	0.6404	146.723	8.02	69.6	337.779	3.524	0.185	0.037	0	1	Bacteria	Firmicutes	Clostridiales	Clostridiaceae	Clostridium	Clostridium sp. SCN 57-10	NOBIN	760	hic_3428	NOBIN
k127_6965	2715	0.5348	0.835	9.08	2.209	47.913	0.316	5.744	0.085	1	1	Bacteria	Bacteroidetes	Bacteroidales	Bacteroidaceae	Bacteroides	Bacteroides nordii	NOBIN	2833	hic_2017	NOBIN
k127_6977	1039	0.5063	1.807	7.997	0.206	24.466	3.734	0.038	0.037	0	1	Bacteria	Firmicutes	Clostridiales	Eubacteriaceae	Eubacterium	Eubacterium plexicaudatum	NOBIN	1471	hic_519	NOBIN
k127_6982	2828	0.3992	1.958	14.687	1.28	4.885	0.606	1.471	0.081	3	2	Bacteria	Proteobacteria	Proteobacteria-undef	Proteobacteria-undef	Proteobacteria-undef	Proteobacteria bacterium CAG:495	390	3072	hic_2283	NOBIN
k127_7001	1167	0.5099	0.035	5.326	1.021	18.303	0.332	2.42	0.0	1	1	no-hit	no-hit	no-hit	no-hit	no-hit	no-hit	NOBIN	952	hic_3641	NOBIN
k127_7030	1069	0.1993	3.325	168.881	4.005	55.704	0.674	7.229	0.036	0	1	no-hit	no-hit	no-hit	no-hit	no-hit	no-hit	NOBIN	1784	hic_863	NOBIN
k127_7043	1059	0.4618	0.518	67.703	0.059	15.058	0.287	0.457	0.459	2	1	no-hit	no-hit	no-hit	no-hit	no-hit	no-hit	NOBIN	799	hic_3470	NOBIN
k127_7050	2686	0.5797	0.286	9.674	0.65	13.997	0.622	0.022	0.0	0	2	no-hit	no-hit	no-hit	no-hit	no-hit	no-hit	NOBIN	60	hic_3262	NOBIN
k127_7064	2898	0.2274	2.796	185.073	4.683	54.95	0.488	8.34	0.059	1	2	no-hit	no-hit	no-hit	no-hit	no-hit	no-hit	686	1155	hic_172	NOBIN
k127_7080	1409	0.2214	6.797	93.055	12.695	71.058	2.913	3.296	0.0	1	1	no-hit	no-hit	no-hit	no-hit	no-hit	no-hit	NOBIN	456	hic_3093	NOBIN
k127_7099	1240	0.1855	8.986	252.36	1.95	90.104	0.373	0.024	0.0	0	1	no-hit	no-hit	no-hit	no-hit	no-hit	no-hit	1393	1634	hic_700	NOBIN
k127_7116	2919	0.1823	3.025	205.371	4.497	65.99	1.758	10.303	0.029	0	1	Eukaryota	Eukaryota-undef	Philasterida	Pseudocohnilembidae	Pseudocohnilembus	Pseudocohnilembus persalinus	686	2060	hic_1167	NOBIN
k127_7150	1022	0.2162	1.124	66.47	1.374	27.413	0.363	4.061	0.0	0	1	no-hit	no-hit	no-hit	no-hit	no-hit	no-hit	985	1194	hic_215	NOBIN
k127_7153	1205	0.356	3.224	7.214	0.32	5.778	0.237	46.555	0.0	0	1	Bacteria	Proteobacteria	Rhodospirillales	Acetobacteraceae	Acetobacter	Acetobacter sp. CAG:267	NOBIN	488	hic_3128	NOBIN
k127_7170	3558	0.3884	0.101	7.05	0.089	1.46	0.279	6.879	0.067	0	2	Bacteria	Firmicutes	Clostridiales	Lachnospiraceae	Lachnospiraceae-undef	Lachnospiraceae bacterium NE2001	1161	NOBIN	metabat_179	NOBIN
k127_7181	1963	0.2022	0.653	18.183	24.461	26.97	0.392	1.782	0.0	1	0	no-hit	no-hit	no-hit	no-hit	no-hit	no-hit	634	3387	metabat_1017	NOBIN
k127_7185	1597	0.201	4.614	40.207	9.887	33.549	0.775	3.513	0.0	1	1	no-hit	no-hit	no-hit	no-hit	no-hit	no-hit	NOBIN	1282	hic_311	NOBIN
k127_7237	1703	0.2032	5.019	60.646	20.478	52.356	1.099	1.094	0.023	0	1	no-hit	no-hit	no-hit	no-hit	no-hit	no-hit	NOBIN	257	hic_1735	NOBIN
k127_7258	1832	0.3614	0.532	4.966	1.904	22.001	0.326	0.0	0.044	2	2	Bacteria	Firmicutes	Clostridiales	Clostridiaceae	Clostridium	Clostridium sp. CAG:964	NOBIN	675	hic_3334	NOBIN
k127_7270	2689	0.4518	73.497	17.007	22.173	175.073	5.884	0.792	0.015	2	2	Bacteria	Fibrobacteres	Fibrobacterales	Fibrobacteraceae	Fibrobacter	Fibrobacter sp. UWB8	702	470	metabat_1093	NOBIN
k127_7280	5502	0.5	2.231	18.446	1.315	12.802	0.985	0.134	0.014	3	2	Bacteria	Bacteria-undef	Bacteria-undef	Bacteria-undef	Bacteria-undef	bacterium F083	72	1191	metabat_1123	NOBIN
k127_7299	1263	0.4941	13.043	7.16	0.105	26.66	0.907	3.112	0.0	0	2	Bacteria	Bacteroidetes	Bacteroidales	Bacteroidales-undef	Bacteroidales-undef	Bacteroidales bacterium WCE2008	1384	794	hic_3465	NOBIN
k127_7300	2572	0.4125	0.546	6.893	1.054	7.776	0.444	0.743	0.0	0	2	Bacteria	Candidatus Kaiserbacteria	Candidatus Kaiserbacteria-undef	Candidatus Kaiserbacteria-undef	Candidatus Kaiserbacteria-undef	Candidatus Kaiserbacteria bacterium RIFCSPHIGHO2_02_FULL_50_50	NOBIN	602	hic_3254	NOBIN
k127_7321	1229	0.4076	1.736	10.648	1.543	22.273	0.335	0.401	0.738	1	2	Bacteria	Firmicutes	Acidaminococcales	Acidaminococcaceae	Acidaminococcus	Acidaminococcus intestini	NOBIN	3096	hic_2309	NOBIN
k127_7331	2533	0.4173	0.893	7.338	2.433	5.069	0.333	0.131	0.016	1	2	no-hit	no-hit	no-hit	no-hit	no-hit	no-hit	NOBIN	456	hic_3093	NOBIN
k127_7356	2205	0.4558	0.205	9.897	0.358	41.266	3.869	0.021	0.0	1	2	Bacteria	Firmicutes	Clostridiales	Clostridiaceae	Clostridium	Clostridium sp. FS41	NOBIN	1038	hic_043	NOBIN
k127_7379	2441	0.5145	2.669	7.07	1.939	101.826	17.602	2.819	0.0	1	2	Bacteria	Firmicutes	Clostridiales	Ruminococcaceae	Ruminococcaceae-undef	Ruminococcaceae bacterium KH2T8	NOBIN	1797	hic_877	NOBIN
k127_7397	1730	0.3497	0.056	4.82	6.098	1.54	0.425	0.736	0.028	2	2	Bacteria	Firmicutes	Clostridiales	Lachnospiraceae	Butyrivibrio	Butyrivibrio sp. ob235	596	NOBIN	metabat_974	NOBIN
k127_7403	2070	0.5527	1.019	7.811	0.594	19.888	1.159	0.0	0.079	1	1	Bacteria	Bacteroidetes	Bacteroidales	Prevotellaceae	Prevotella	Prevotella sp. ne3005	NOBIN	3019	hic_2224	NOBIN
k127_7428	1125	0.4889	0.034	6.299	0.27	23.495	0.663	0.0	0.124	1	2	Bacteria	Firmicutes	Clostridiales	Lachnospiraceae	Lachnoclostridium	Lachnoclostridium sp. An298	NOBIN	2517	hic_1667	NOBIN
k127_7502	1804	0.571	9.252	7.419	1.112	12.771	0.745	0.905	0.0	1	2	Bacteria	Firmicutes	Clostridiales	Clostridiales-undef	Clostridiales-undef	Clostridiales bacterium	NOBIN	494	hic_3135	NOBIN
k127_7511	1087	0.2125	5.282	106.147	11.566	47.89	0.672	5.644	0.0	1	2	no-hit	no-hit	no-hit	no-hit	no-hit	no-hit	NOBIN	2388	hic_1525	NOBIN
k127_7520	1296	0.517	1.199	4.963	0.0	0.697	1.279	0.073	0.0	0	1	no-hit	no-hit	no-hit	no-hit	no-hit	no-hit	NOBIN	1670	hic_740	NOBIN
k127_7591	1492	0.2406	21.682	298.667	10.628	165.675	2.869	7.721	0.0	0	1	Eukaryota	Eukaryota-undef	Sporadotrichida	Oxytrichidae	Oxytricha	Oxytricha trifallax	NOBIN	1380	hic_419	NOBIN
k127_7596	1431	0.1901	8.09	104.157	20.363	63.721	0.674	2.11	0.0	0	1	Eukaryota	Chordata	Sphenisciformes	Spheniscidae	Aptenodytes	Aptenodytes forsteri	NOBIN	2197	hic_1315	NOBIN
k127_7634	1074	0.5596	24.734	10.374	2.973	34.642	4.176	1.731	0.306	0	2	Bacteria	Firmicutes	Clostridiales	Lachnospiraceae	Butyrivibrio	Butyrivibrio sp. INlla14	NOBIN	212	hic_1242	NOBIN
k127_7727	2815	0.2163	5.892	42.979	5.707	162.061	0.694	8.198	0.032	2	0	Eukaryota	Eukaryota-undef	Sporadotrichida	Oxytrichidae	Oxytricha	Oxytricha trifallax	NOBIN	276	hic_1946	NOBIN
k127_7738	2022	0.4243	0.85	6.412	1.049	4.303	0.151	1.025	0.051	0	2	Bacteria	Spirochaetes	Spirochaetales	Spirochaetaceae	Treponema	Treponema porcinum	NOBIN	702	hic_3364	NOBIN
k127_7795	1554	0.2452	14.703	364.53	17.373	200.673	3.925	27.212	0.18	0	2	no-hit	no-hit	no-hit	no-hit	no-hit	no-hit	NOBIN	2734	hic_1907	NOBIN
k127_7809	2058	0.1715	0.448	34.68	0.684	13.417	0.637	1.215	0.024	0	2	no-hit	no-hit	no-hit	no-hit	no-hit	no-hit	NOBIN	2214	hic_1334	NOBIN
k127_7845	1624	0.2217	10.435	61.975	2.0	65.842	3.272	13.01	0.0	0	1	Eukaryota	Eukaryota-undef	Sporadotrichida	Oxytrichidae	Stylonychia	Stylonychia lemnae	NOBIN	1974	hic_1070	NOBIN
k127_7852	1053	0.5356	0.385	5.333	0.104	2.289	0.149	0.0	0.038	1	2	no-hit	no-hit	no-hit	no-hit	no-hit	no-hit	NOBIN	2972	hic_2171	NOBIN
k127_7866	3203	0.4508	0.032	14.942	0.074	1.888	1.247	0.032	0.026	0	2	no-hit	no-hit	no-hit	no-hit	no-hit	no-hit	NOBIN	8	hic_3583	NOBIN
k127_7879	1735	0.2023	4.095	31.324	1.26	22.234	0.813	6.194	0.023	1	0	no-hit	no-hit	no-hit	no-hit	no-hit	no-hit	NOBIN	2042	hic_1147	NOBIN
k127_7886	2051	0.237	4.596	156.744	5.661	70.145	0.877	11.884	0.501	0	1	Eukaryota	Eukaryota-undef	Peniculida	Parameciidae	Paramecium	Paramecium tetraurelia	NOBIN	2692	hic_1860	NOBIN
k127_7904	1286	0.2449	1.244	15.694	2.678	40.312	1.367	2.846	0.0	0	1	no-hit	no-hit	no-hit	no-hit	no-hit	no-hit	NOBIN	522	hic_3166	NOBIN
k127_7940	1151	0.4127	0.033	4.931	0.068	0.54	0.58	0.0	0.035	0	2	no-hit	no-hit	no-hit	no-hit	no-hit	no-hit	NOBIN	1359	hic_395	NOBIN
k127_7951	1350	0.2963	3.11	7.873	0.061	1.004	1.493	0.0	0.016	2	1	no-hit	no-hit	no-hit	no-hit	no-hit	no-hit	1105	NOBIN	metabat_117	NOBIN
k127_7974	1048	0.5525	5.368	7.482	5.636	40.57	3.778	5.481	0.096	0	2	Bacteria	Firmicutes	Clostridiales	Ruminococcaceae	Subdoligranulum	Subdoligranulum sp. 4_3_54A2FAA	NOBIN	451	hic_3088	NOBIN
k127_7976	3349	0.1851	2.971	40.721	3.698	27.802	0.542	4.171	0.011	1	0	no-hit	no-hit	no-hit	no-hit	no-hit	no-hit	800	593	hic_3243	NOBIN
k127_7983	3809	0.236	0.83	5.543	0.471	22.091	2.168	0.016	0.021	3	2	Bacteria	Firmicutes	Firmicutes-undef	Firmicutes-undef	Firmicutes-undef	Firmicutes bacterium CAG:449	526	NOBIN	metabat_897	NOBIN
k127_8001	2127	0.2887	0.957	8.778	3.151	12.285	2.84	24.134	0.0	0	2	Bacteria	Firmicutes	Clostridiales	Clostridiaceae	Clostridium	Clostridium sp. CAG:356	766	NOBIN	metabat_1163	NOBIN
k127_8070	1210	0.1843	1.769	27.486	2.548	20.151	0.512	0.087	0.4	0	1	no-hit	no-hit	no-hit	no-hit	no-hit	no-hit	NOBIN	1262	hic_289	NOBIN
k127_8075	1070	0.1598	2.736	8.786	1.056	53.267	0.806	5.671	0.04	0	2	no-hit	no-hit	no-hit	no-hit	no-hit	no-hit	952	NOBIN	metabat_1370	NOBIN
k127_8085	1543	0.5697	8.41	9.953	2.34	36.081	1.419	0.612	0.0	1	2	Bacteria	Bacteria-undef	Bacteria-undef	Bacteria-undef	Bacteria-undef	bacterium F083	NOBIN	1725	hic_799	NOBIN
k127_8099	2506	0.4585	2.833	18.449	0.401	16.079	1.9	0.121	0.0	1	2	Bacteria	Candidatus Saccharibacteria	Candidatus Saccharibacteria-undef	Candidatus Saccharibacteria-undef	Candidatus Saccharibacteria-undef	Candidatus Saccharibacteria bacterium 47-87	NOBIN	142	hic_473	hic_473
k127_8122	4522	0.3074	0.166	15.445	0.437	9.126	0.284	0.094	0.073	3	2	Bacteria	Firmicutes	Clostridiales	Clostridiaceae	Clostridium	Clostridium sp. CAG:533	164	1194	hic_215	NOBIN
k127_8125	1236	0.6133	4.591	7.829	4.371	62.073	1.028	7.719	0.032	0	2	Bacteria	Firmicutes	Clostridiales	Eubacteriaceae	Eubacteriaceae-undef	Eubacteriaceae bacterium CHKCI004	NOBIN	3098	hic_2311	NOBIN
k127_8147	1919	0.1954	6.804	182.845	5.655	74.509	1.207	0.206	0.077	0	2	no-hit	no-hit	no-hit	no-hit	no-hit	no-hit	NOBIN	2060	hic_1167	NOBIN
k127_8167	3764	0.3188	4.538	15.841	0.533	14.29	5.873	0.722	0.027	3	1	Bacteria	Firmicutes	Clostridiales	Ruminococcaceae	Subdoligranulum	Subdoligranulum sp. 4_3_54A2FAA	967	NOBIN	metabat_1386	NOBIN
k127_8169	2575	0.433	9.868	8.134	4.357	23.9	2.271	5.106	3.29	2	1	Bacteria	Firmicutes	Clostridiales	Lachnospiraceae	Acetitomaculum	Acetitomaculum ruminis	NOBIN	334	hic_2590	NOBIN
k127_8173	1415	0.5512	1.442	9.648	0.825	6.931	0.327	0.0	0.0	0	1	no-hit	no-hit	no-hit	no-hit	no-hit	no-hit	NOBIN	1309	hic_341	NOBIN
k127_8180	2810	0.3687	0.56	27.177	4.338	51.519	0.539	61.664	0.062	1	2	Bacteria	Spirochaetes	Spirochaetales	Spirochaetaceae	Treponema	Treponema saccharophilum	129	959	metabat_332	NOBIN
k127_8196	1423	0.6472	0.337	7.647	0.875	14.259	0.212	1.289	0.0	1	1	no-hit	no-hit	no-hit	no-hit	no-hit	no-hit	NOBIN	2758	hic_1933	NOBIN
k127_8209	1456	0.5797	6.399	10.054	4.914	58.365	1.122	6.374	0.214	1	0	Bacteria	Firmicutes	Firmicutes-undef	Firmicutes-undef	Firmicutes-undef	Firmicutes bacterium CAG:791	NOBIN	451	hic_3088	NOBIN
k127_8242	1499	0.473	6.8	9.145	2.322	31.518	0.719	1.869	0.051	1	2	Bacteria	Firmicutes	Clostridiales	Lachnospiraceae	Lachnospiraceae-undef	Lachnospiraceae bacterium NE2001	NOBIN	693	hic_3353	NOBIN
k127_8251	4847	0.2472	0.265	10.792	0.195	13.536	0.483	0.209	0.018	4	1	Bacteria	Firmicutes	Clostridiales	Clostridiaceae	Clostridium	Clostridium sp. CAG:628	904	NOBIN	metabat_1317	NOBIN
k127_8261	3959	0.2243	1.352	40.108	2.02	19.346	0.45	2.413	0.005	0	1	no-hit	no-hit	no-hit	no-hit	no-hit	no-hit	14	NOBIN	metabat_479	NOBIN
k127_8264	1184	0.2213	5.22	285.977	13.49	91.41	2.171	18.176	0.0	1	1	no-hit	no-hit	no-hit	no-hit	no-hit	no-hit	NOBIN	1634	hic_700	NOBIN
k127_8274	3025	0.1798	4.682	250.196	4.397	66.783	1.373	9.318	0.015	1	0	no-hit	no-hit	no-hit	no-hit	no-hit	no-hit	686	1380	hic_419	NOBIN
k127_8291	1107	0.2936	0.745	8.5	10.166	14.394	1.329	4.121	0.177	0	2	Bacteria	Candidatus Melainabacteria	Candidatus Melainabacteria-undef	Candidatus Melainabacteria-undef	Candidatus Melainabacteria-undef	Candidatus Gastranaerophilales bacterium HUM_9	208	NOBIN	metabat_544	NOBIN
k127_8338	2400	0.205	3.108	34.731	5.927	121.399	1.275	7.609	0.02	1	0	no-hit	no-hit	no-hit	no-hit	no-hit	no-hit	NOBIN	740	hic_3406	NOBIN
k127_8345	2981	0.4042	63.355	17.397	9.841	109.906	2.314	10.075	0.041	1	2	Bacteria	Proteobacteria	Rhizobiales	Rhizobiaceae	Liberibacter	Liberibacter crescens	NOBIN	186	hic_957	NOBIN
k127_8352	2710	0.2487	11.9	70.106	24.835	72.574	3.377	6.557	0.0	1	0	Eukaryota	Eukaryota-undef	Schizopyrenida	Vahlkampfiidae	Naegleria	Naegleria gruberi	971	863	hic_3542	NOBIN
k127_8378	3151	0.2475	42.06	550.593	20.219	284.075	7.905	4.799	0.0	2	0	Bacteria	Firmicutes	Clostridiales	Lachnospiraceae	Lachnospiraceae-undef	Lachnospiraceae bacterium XBD2001	609	1380	hic_419	NOBIN
k127_8388	2952	0.5495	1.374	13.132	0.422	3.248	0.277	1.268	0.027	2	1	Archaea	Euryarchaeota	Methanobacteriales	Methanobacteriaceae	Methanobrevibacter	Methanobrevibacter sp. YE315	NOBIN	416	hic_3049	NOBIN
k127_8391	3006	0.4341	0.026	16.763	0.028	0.622	0.463	0.0	0.0	3	1	Bacteria	Bacteroidetes	Cytophagales	Cytophagaceae	Dyadobacter	Dyadobacter sp. Leaf189	NOBIN	1139	hic_154	NOBIN
k127_8401	2677	0.4217	0.492	8.827	0.524	2.105	0.493	0.014	0.037	1	2	Bacteria	Firmicutes	Selenomonadales	Selenomonadaceae	Schwartzia	Schwartzia succinivorans	35	NOBIN	metabat_712	NOBIN
k127_8477	4154	0.3524	0.638	13.481	0.147	2.04	0.98	0.084	0.013	3	2	Bacteria	Proteobacteria	Pseudomonadales	Moraxellaceae	Acinetobacter	Acinetobacter sp. CAG:196	1256	1159	hic_176	NOBIN
k127_8481	2885	0.1712	4.666	298.288	4.714	94.953	1.89	3.556	0.042	1	1	no-hit	no-hit	no-hit	no-hit	no-hit	no-hit	609	1380	hic_419	NOBIN
k127_8499	2312	0.6587	21.933	13.096	8.287	188.66	4.859	4.06	0.009	0	2	no-hit	no-hit	no-hit	no-hit	no-hit	no-hit	NOBIN	3770	hic_2979	NOBIN
k127_8511	2979	0.2041	7.382	67.084	19.799	68.985	1.129	3.017	0.0	2	1	Eukaryota	Eukaryota-undef	Heterotrichida	Stentoridae	Stentor	Stentor coeruleus	971	360	metabat_1391	NOBIN
k127_8523	7000	0.2997	2.484	6.891	0.024	2.761	0.422	0.018	0.018	2	2	Bacteria	Firmicutes	Firmicutes-undef	Firmicutes-undef	Firmicutes-undef	Firmicutes bacterium CAG:313	1111	NOBIN	metabat_124	NOBIN
k127_8554	3095	0.3515	0.033	6.395	0.046	1.057	0.358	0.0	0.123	2	2	Bacteria	Firmicutes	Firmicutes-undef	Firmicutes-undef	Firmicutes-undef	Firmicutes bacterium CAG:882	135	2807	metabat_399	NOBIN
k127_8570	2618	0.1956	4.71	132.107	2.833	67.768	2.738	6.388	0.0	0	1	Eukaryota	Streptophyta	Lamiales	Phrymaceae	Erythranthe	Erythranthe guttata	609	2060	metabat_989	NOBIN
k127_8576	2574	0.2677	1.911	34.801	1.332	15.447	0.584	1.65	0.015	0	1	Eukaryota	Chytridiomycota	Neocallimastigales	Neocallimastigaceae	Anaeromyces	Anaeromyces robustus	14	1288	hic_317	NOBIN
k127_8603	1246	0.4984	0.2	4.278	0.117	11.948	0.909	0.072	0.03	0	1	Bacteria	Firmicutes	Clostridiales	Lachnospiraceae	Lachnospiraceae-undef	Lachnospiraceae bacterium CAG:215	NOBIN	2195	hic_1313	NOBIN
k127_8614	1027	0.2425	14.369	213.012	7.659	112.68	2.119	1.115	0.0	0	1	Eukaryota	Eukaryota-undef	Peniculida	Parameciidae	Paramecium	Paramecium tetraurelia	NOBIN	2060	hic_1167	NOBIN
k127_8622	1065	0.4798	1.926	6.016	0.515	40.695	7.474	7.392	3.792	0	2	Bacteria	Bacteroidetes	Bacteroidales	Prevotellaceae	Prevotella	Prevotella timonensis	1244	NOBIN	metabat_271	NOBIN
k127_8658	2669	0.2713	7.655	12.047	1.184	18.729	4.408	3.369	0.0	1	2	Bacteria	Firmicutes	Clostridiales	Eubacteriaceae	Eubacterium	Eubacterium sp. CAG:603	12	2808	metabat_333	NOBIN
k127_8708	1620	0.4099	23.511	6.862	2.04	19.028	4.712	0.015	0.0	2	2	Bacteria	Firmicutes	Clostridiales	Lachnospiraceae	Lachnospiraceae-undef	Lachnospiraceae bacterium 10-1	NOBIN	774	hic_3443	NOBIN
k127_8743	2343	0.3675	0.149	6.159	0.036	4.0	0.227	0.027	0.05	0	2	no-hit	no-hit	no-hit	no-hit	no-hit	no-hit	NOBIN	1521	hic_575	NOBIN
k127_8768	3330	0.2288	0.622	45.592	2.341	22.464	0.353	3.534	0.11	0	2	no-hit	no-hit	no-hit	no-hit	no-hit	no-hit	14	1380	hic_419	NOBIN
k127_8837	1301	0.5642	0.138	59.729	0.295	31.25	0.126	0.53	4.826	0	1	Bacteria	Proteobacteria	Alteromonadales	Shewanellaceae	Shewanella	Shewanella mangrovi	NOBIN	353	hic_2761	NOBIN
k127_8858	23991	0.3569	0.714	24.917	0.283	12.157	0.45	0.141	0.042	33	1	Bacteria	Firmicutes	Bacillales	Bacillaceae	Bacillus	Bacillus sp. 7586-K	164	3186	hic_2409	NOBIN
k127_8870	1873	0.1885	6.108	60.747	8.011	60.066	1.43	5.837	0.0	0	1	no-hit	no-hit	no-hit	no-hit	no-hit	no-hit	NOBIN	228	hic_1416	NOBIN
k127_8889	1206	0.1949	7.343	204.03	5.239	95.963	0.72	10.066	0.0	2	1	no-hit	no-hit	no-hit	no-hit	no-hit	no-hit	NOBIN	1606	hic_669	NOBIN
k127_8901	1033	0.424	16.171	7.934	1.409	10.071	0.348	0.106	0.039	1	2	Bacteria	Firmicutes	Erysipelotrichales	Erysipelotrichaceae	Holdemania	Holdemania filiformis	NOBIN	186	hic_957	NOBIN
k127_8909	1593	0.2706	1.364	116.054	4.915	49.873	0.817	9.361	0.025	0	1	Eukaryota	Chytridiomycota	Neocallimastigales	Neocallimastigaceae	Anaeromyces	Anaeromyces robustus	NOBIN	508	hic_3150	NOBIN
k127_8910	1697	0.3388	0.464	6.43	0.655	2.609	1.49	0.453	0.059	0	2	Bacteria	Firmicutes	Clostridiales	Clostridiaceae	Clostridium	Clostridium sp. CAG:524	NOBIN	426	hic_3060	NOBIN
k127_8930	1198	0.283	15.644	158.17	21.753	297.591	9.215	29.235	0.0	0	1	Eukaryota	Eukaryota-undef	Peniculida	Parameciidae	Paramecium	Paramecium tetraurelia	NOBIN	1434	hic_478	NOBIN
k127_8933	1119	0.5943	8.837	5.696	0.675	9.514	0.376	0.071	0.0	0	1	no-hit	no-hit	no-hit	no-hit	no-hit	no-hit	NOBIN	1548	hic_604	NOBIN
k127_8937	1172	0.407	0.0	5.446	0.0	0.367	0.255	0.0	0.0	0	1	no-hit	no-hit	no-hit	no-hit	no-hit	no-hit	NOBIN	1159	hic_176	NOBIN
k127_8948	5908	0.3895	1.157	9.532	0.8	4.778	0.343	7.09	0.094	6	1	Bacteria	Firmicutes	Clostridiales	Clostridiaceae	Clostridium	Clostridium sp. CAG:167	789	2203	metabat_1188	NOBIN
k127_8951	3026	0.5297	2.396	9.118	0.146	15.518	0.408	27.935	0.208	2	1	Bacteria	Bacteroidetes	Bacteroidales	Tannerellaceae	Parabacteroides	Parabacteroides sp. YL27	NOBIN	254	hic_1702	NOBIN
k127_8985	1096	0.2026	7.074	255.064	7.6	104.255	1.477	12.53	0.036	0	1	no-hit	no-hit	no-hit	no-hit	no-hit	no-hit	NOBIN	688	hic_3347	NOBIN
k127_9022	1816	0.1856	7.972	218.256	4.57	86.099	0.96	0.324	0.046	0	1	no-hit	no-hit	no-hit	no-hit	no-hit	no-hit	NOBIN	1205	hic_228	NOBIN
k127_9074	1326	0.2715	5.535	65.653	8.241	132.011	1.471	10.293	0.0	0	1	no-hit	no-hit	no-hit	no-hit	no-hit	no-hit	NOBIN	568	hic_3216	NOBIN
k127_9082	1380	0.5986	0.199	4.862	0.724	37.27	0.414	13.778	21.157	0	2	Bacteria	Bacteroidetes	Bacteroidales	Prevotellaceae	Alloprevotella	Alloprevotella rava	NOBIN	2024	hic_1127	NOBIN
k127_9093	1370	0.446	0.029	6.265	0.214	3.061	0.212	76.793	0.096	0	1	Bacteria	Bacteroidetes	Bacteroidales	Prevotellaceae	Prevotella	Prevotella sp. P5-92	NOBIN	986	hic_3678	NOBIN
k127_9096	1307	0.4392	1.361	11.123	1.024	22.431	1.8	8.643	0.0	1	1	Bacteria	Firmicutes	Clostridiales	Ruminococcaceae	Ruminococcus	Ruminococcus sp. CAG:57	NOBIN	1706	hic_780	NOBIN
k127_9123	1921	0.6377	0.766	11.569	0.131	3.31	0.291	0.041	0.043	2	0	Bacteria	Cyanobacteria	Oscillatoriales	Coleofasciculaceae	Geitlerinema	Geitlerinema sp. PCC 7407	NOBIN	2943	hic_2139	NOBIN
k127_9144	1160	0.1707	4.989	9.037	0.393	61.147	0.564	10.241	0.0	0	1	no-hit	no-hit	no-hit	no-hit	no-hit	no-hit	952	NOBIN	metabat_1370	NOBIN
k127_9153	1679	0.4258	0.099	6.105	0.061	1.715	2.61	0.0	0.0	0	1	Bacteria	Bacteroidetes	Bacteroidales	Prevotellaceae	Prevotella	Prevotella sp. ne3005	NOBIN	589	hic_3238	NOBIN
k127_9156	1154	0.3666	0.086	4.497	0.075	1.789	0.253	0.033	0.0	0	1	Bacteria	Firmicutes	Clostridiales	Ruminococcaceae	Ruminococcus	Ruminococcus sp. YE71	1228	NOBIN	metabat_253	NOBIN
k127_9161	13685	0.1788	1.46	37.469	0.971	18.79	0.411	0.167	0.025	0	1	Eukaryota	Chytridiomycota	Neocallimastigales	Neocallimastigaceae	Neocallimastix	Neocallimastix californiae	NOBIN	2060	hic_1167	NOBIN
k127_9172	12922	0.2065	1.078	11.996	0.634	11.944	0.54	0.263	0.022	0	1	Eukaryota	Chytridiomycota	Neocallimastigales	Neocallimastigaceae	Neocallimastix	Neocallimastix californiae	NOBIN	2500	hic_1649	NOBIN
k127_9183	1154	0.5312	8.407	5.821	1.015	21.262	0.841	3.653	0.033	1	2	no-hit	no-hit	no-hit	no-hit	no-hit	no-hit	596	NOBIN	metabat_974	NOBIN
k127_9197	2313	0.1829	1.728	67.764	0.928	31.441	0.241	0.054	0.174	1	1	no-hit	no-hit	no-hit	no-hit	no-hit	no-hit	NOBIN	380	hic_3010	NOBIN
k127_9241	1833	0.6137	0.225	6.427	0.149	7.325	0.382	0.0	0.0	2	2	Bacteria	Firmicutes	Clostridiales	Clostridiaceae	Clostridium	Clostridium sp. CAG:1024	NOBIN	496	hic_3137	NOBIN
k127_9243	1983	0.2416	1.272	29.271	1.346	39.658	1.189	3.298	0.02	0	1	Eukaryota	Eukaryota-undef	Peniculida	Parameciidae	Paramecium	Paramecium tetraurelia	NOBIN	3331	hic_2571	NOBIN
k127_9247	14772	0.4591	0.153	21.871	0.051	1.202	0.266	0.586	0.003	8	1	Bacteria	Bacteroidetes	Bacteroidales	Prevotellaceae	Prevotella	Prevotella sp. BP1-145	71	210	metabat_1112	metabat_1112
k127_9281	1607	0.5457	2.878	6.945	3.139	45.123	1.309	4.018	0.849	1	2	Bacteria	Firmicutes	Clostridiales	Clostridiaceae	Clostridium	Clostridium sp. CAG:510	NOBIN	1519	hic_572	NOBIN
k127_9285	3693	0.4852	3.026	12.801	0.556	6.854	2.043	0.038	0.011	1	1	Bacteria	Bacteroidetes	Bacteroidales	Prevotellaceae	Prevotella	Prevotella sp. CAG:1092	NOBIN	470	hic_3109	NOBIN
k127_9298	2114	0.201	11.744	394.527	12.786	174.02	1.596	23.901	0.018	2	0	no-hit	no-hit	no-hit	no-hit	no-hit	no-hit	NOBIN	711	hic_3374	NOBIN
k127_9328	2552	0.2132	1.387	40.83	21.125	34.863	0.982	1.644	0.0	2	0	Eukaryota	Arthropoda	Lepidoptera	Geometridae	Operophtera	Operophtera brumata	634	937	metabat_1017	NOBIN
k127_9338	2315	0.2251	2.854	55.721	2.106	44.398	1.823	5.612	0.108	0	1	no-hit	no-hit	no-hit	no-hit	no-hit	no-hit	NOBIN	1419	hic_461	NOBIN
k127_9403	1375	0.4015	0.0	12.108	0.219	6.27	0.172	3.545	0.0	0	1	Bacteria	Firmicutes	Clostridiales	Lachnospiraceae	Lachnospiraceae-undef	Lachnospiraceae bacterium NE2001	NOBIN	2052	hic_1158	NOBIN
k127_9426	1115	0.4099	1.937	8.167	3.747	26.107	1.134	0.034	0.0	0	1	no-hit	no-hit	no-hit	no-hit	no-hit	no-hit	NOBIN	1302	hic_334	NOBIN
k127_9433	1775	0.6377	25.447	21.266	10.157	287.975	1.882	5.841	0.098	0	2	no-hit	no-hit	no-hit	no-hit	no-hit	no-hit	NOBIN	1113	hic_126	NOBIN
k127_9436	3739	0.345	0.083	34.145	0.052	2.149	0.53	0.155	0.054	5	2	no-hit	no-hit	no-hit	no-hit	no-hit	no-hit	1177	NOBIN	metabat_196	NOBIN
k127_9448	1109	0.5753	1.327	12.114	0.895	48.078	2.777	0.271	0.034	0	1	no-hit	no-hit	no-hit	no-hit	no-hit	no-hit	NOBIN	1013	hic_016	NOBIN
k127_9451	2770	0.5347	3.0	18.683	1.075	39.274	1.704	31.058	0.0	1	2	Bacteria	Bacteroidetes	Bacteroidales	Prevotellaceae	Prevotella	Prevotella ruminicola	NOBIN	672	hic_3331	NOBIN
k127_9453	1067	0.1978	0.056	7.009	0.227	31.243	0.389	0.398	0.037	0	1	Bacteria	Firmicutes	Clostridiales	Clostridiaceae	Clostridium	Clostridium sp. CAG:306	NOBIN	941	hic_3629	NOBIN
k127_9459	2522	0.199	0.985	9.401	0.573	11.165	0.533	1.204	0.017	0	1	Eukaryota	Chytridiomycota	Neocallimastigales	Neocallimastigaceae	Piromyces	Piromyces finnis	104	NOBIN	metabat_055	NOBIN
k127_9472	1442	0.4112	4.372	8.239	2.187	15.616	2.547	15.304	0.0	1	2	Bacteria	Firmicutes	Clostridiales	Ruminococcaceae	Faecalibacterium	Faecalibacterium sp. CAG:1138	NOBIN	2113	hic_1224	NOBIN
k127_9480	1641	0.4985	0.273	5.488	0.451	16.059	1.756	0.023	0.163	0	2	Bacteria	Firmicutes	Clostridiales	Lachnospiraceae	Lachnospiraceae-undef	Lachnospiraceae bacterium XBB2008	NOBIN	903	hic_3587	NOBIN
k127_9486	1839	0.1963	3.222	262.985	6.396	69.719	0.977	11.833	0.0	0	1	no-hit	no-hit	no-hit	no-hit	no-hit	no-hit	NOBIN	938	hic_3625	NOBIN
k127_9506	2710	0.4063	0.014	9.361	0.015	0.959	1.128	0.029	0.0	5	2	no-hit	no-hit	no-hit	no-hit	no-hit	no-hit	1074	1904	hic_994	NOBIN
k127_9513	1176	0.1752	0.991	4.461	0.0	18.067	2.488	1.94	0.0	0	1	no-hit	no-hit	no-hit	no-hit	no-hit	no-hit	NOBIN	1820	hic_904	NOBIN
k127_9514	1711	0.3197	0.248	10.373	0.036	0.517	0.189	0.0	0.0	2	1	no-hit	no-hit	no-hit	no-hit	no-hit	no-hit	240	NOBIN	metabat_580	NOBIN
k127_9554	1522	0.3699	9.547	14.654	0.302	4.194	2.84	2.7	0.0	2	2	Bacteria	Firmicutes	Clostridiales	Clostridiales-undef	Clostridiales-undef	Clostridiales bacterium 45_37	NOBIN	1438	hic_482	NOBIN
k127_9572	1835	0.2338	4.626	74.951	139.404	127.877	2.083	3.924	0.0	0	1	no-hit	no-hit	no-hit	no-hit	no-hit	no-hit	634	NOBIN	metabat_1017	NOBIN
k127_9597	1620	0.1969	3.241	22.85	1.91	21.605	0.89	3.2	0.0	1	1	no-hit	no-hit	no-hit	no-hit	no-hit	no-hit	NOBIN	435	hic_3070	NOBIN
k127_9631	1616	0.2024	13.676	367.298	7.07	143.1	1.384	2.761	0.024	0	1	Eukaryota	Eukaryota-undef	Philasterida	Pseudocohnilembidae	Pseudocohnilembus	Pseudocohnilembus persalinus	NOBIN	938	hic_3625	NOBIN
k127_9710	1062	0.4313	0.287	4.343	0.0	1.16	0.228	0.281	0.079	0	2	Bacteria	Spirochaetes	Spirochaetales	Spirochaetaceae	Treponema	Treponema berlinense	1423	NOBIN	metabat_470	NOBIN
k127_9728	1697	0.3559	0.256	4.129	0.094	1.475	0.022	0.053	0.094	0	2	no-hit	no-hit	no-hit	no-hit	no-hit	no-hit	896	NOBIN	metabat_1307	NOBIN
k127_9768	1094	0.2834	7.303	30.987	16.069	35.155	1.682	2.935	0.0	0	1	Eukaryota	Eukaryota-undef	Hymenostomatida	Tetrahymenidae	Tetrahymena	Tetrahymena thermophila	NOBIN	2643	hic_1806	NOBIN
k127_9803	2419	0.5965	17.59	10.86	1.862	42.284	5.43	0.047	0.049	2	2	Bacteria	Firmicutes	Firmicutes-undef	Firmicutes-undef	Firmicutes-undef	Firmicutes bacterium CAG:110	NOBIN	1076	hic_085	NOBIN
k127_9825	7186	0.1915	1.715	29.202	2.58	70.368	0.831	3.978	0.133	2	0	Eukaryota	Eukaryota-undef	Heterotrichida	Stentoridae	Stentor	Stentor coeruleus	1312	1113	hic_126	NOBIN
k127_9844	1135	0.2238	2.244	22.057	0.232	8.558	0.784	4.452	0.0	0	1	no-hit	no-hit	no-hit	no-hit	no-hit	no-hit	NOBIN	1994	hic_1092	NOBIN
k127_9864	1031	0.1668	4.683	216.971	4.146	94.606	0.306	0.372	0.0	0	1	no-hit	no-hit	no-hit	no-hit	no-hit	no-hit	NOBIN	2522	hic_1673	NOBIN
k127_9870	1091	0.3868	5.596	6.951	0.677	139.552	1.098	5.933	13.539	1	1	Bacteria	Firmicutes	Clostridiales	Lachnospiraceae	Lachnospiraceae-undef	Lachnospiraceae bacterium XBD2001	NOBIN	1418	hic_460	NOBIN
k127_9900	1586	0.1936	2.54	201.929	4.796	66.551	0.503	11.025	0.0	0	2	no-hit	no-hit	no-hit	no-hit	no-hit	no-hit	NOBIN	1634	hic_700	NOBIN
k127_9919	1440	0.4583	11.599	5.522	1.042	31.738	1.234	0.079	0.027	1	2	Bacteria	Firmicutes	Clostridiales	Clostridiaceae	Butyricicoccus	Butyricicoccus sp. BB10	NOBIN	1139	hic_154	NOBIN
k127_9967	3182	0.2414	1.09	21.032	24.749	39.929	1.216	2.797	0.025	1	1	Eukaryota	Eukaryota-undef	Hymenostomatida	Tetrahymenidae	Tetrahymena	Tetrahymena thermophila	634	NOBIN	metabat_1017	NOBIN
k127_9973	2338	0.4311	3.882	7.515	2.434	81.109	2.642	1.021	0.0	1	2	Bacteria	Bacteroidetes	Bacteroidales	Prevotellaceae	Prevotella	Prevotella sp. CAG:5226	NOBIN	975	hic_3666	NOBIN
k127_9994	1867	0.5206	0.405	6.576	0.156	7.275	0.472	0.149	0.023	1	1	Bacteria	Firmicutes	Clostridiales	Clostridiaceae	Clostridium	Clostridium sp. CAG:62	NOBIN	1939	hic_1032	NOBIN
k127_10032	5452	0.1854	0.64	9.349	1.161	29.376	1.093	1.881	0.023	0	1	no-hit	no-hit	no-hit	no-hit	no-hit	no-hit	1312	1409	hic_450	NOBIN
k127_10033	1388	0.5548	0.21	16.981	0.015	1.803	0.383	4.693	0.074	0	1	no-hit	no-hit	no-hit	no-hit	no-hit	no-hit	NOBIN	836	hic_3512	NOBIN
k127_10061	2398	0.2398	0.592	17.669	21.171	24.593	0.775	1.312	0.08	0	1	Eukaryota	Eukaryota-undef	Hymenostomatida	Tetrahymenidae	Tetrahymena	Tetrahymena thermophila	NOBIN	2469	hic_1613	NOBIN
k127_10082	1245	0.392	1.961	13.354	8.794	29.781	3.917	0.018	0.0	1	1	Bacteria	Bacteroidetes	Bacteroidales	Prevotellaceae	Prevotella	Prevotella sp. 885	NOBIN	1732	hic_807	NOBIN
k127_10122	2197	0.1825	1.551	86.252	2.168	26.315	0.505	3.357	0.078	1	0	no-hit	no-hit	no-hit	no-hit	no-hit	no-hit	NOBIN	3094	hic_2307	NOBIN
k127_10167	1695	0.4372	0.069	30.191	0.081	2.283	0.394	0.025	0.045	4	2	no-hit	no-hit	no-hit	no-hit	no-hit	no-hit	NOBIN	2972	hic_2171	NOBIN
k127_10180	2726	0.182	5.831	246.155	6.689	89.427	0.996	0.15	0.008	1	1	no-hit	no-hit	no-hit	no-hit	no-hit	no-hit	609	1380	hic_419	NOBIN
k127_10241	1619	0.3064	0.314	5.379	0.8	7.587	0.65	3.489	0.056	1	2	Archaea	Euryarchaeota	Methanobacteriales	Methanobacteriaceae	Methanosphaera	Methanosphaera cuniculi	NOBIN	1560	hic_618	NOBIN
k127_10253	1348	0.5586	0.809	6.184	0.61	18.102	0.523	0.0	0.056	0	1	Bacteria	Bacteroidetes	Bacteroidales	Rikenellaceae	Alistipes	Alistipes sp. An116	NOBIN	1512	hic_565	NOBIN
k127_10255	4106	0.3122	1.742	32.96	0.093	2.265	0.371	0.005	0.045	5	2	Bacteria	Tenericutes	Tenericutes-undef	Tenericutes-undef	Tenericutes-undef	Tenericutes bacterium 4572_104	584	NOBIN	metabat_961	NOBIN
k127_10265	1050	0.44	1.351	25.115	0.995	12.995	0.163	0.123	0.0	1	2	no-hit	no-hit	no-hit	no-hit	no-hit	no-hit	NOBIN	1862	hic_949	NOBIN
k127_10273	2267	0.2461	8.689	132.156	4.649	52.592	1.406	0.714	0.018	0	1	no-hit	no-hit	no-hit	no-hit	no-hit	no-hit	NOBIN	2812	hic_1994	NOBIN
k127_10282	1230	0.5585	2.524	4.887	0.068	7.637	0.23	0.119	0.0	0	2	Bacteria	Chloroflexi	Chloroflexales	Roseiflexaceae	Roseiflexus	Roseiflexus sp. RS-1	NOBIN	757	hic_3424	NOBIN
k127_10286	3349	0.4524	3.834	7.251	1.017	8.967	1.322	0.34	0.213	2	2	Bacteria	Firmicutes	Clostridiales	Ruminococcaceae	Ruminococcaceae-undef	Ruminococcaceae bacterium YAD3003	NOBIN	907	hic_3591	NOBIN
k127_10291	1564	0.2743	0.026	9.72	0.335	5.639	0.802	0.953	0.0	4	2	no-hit	no-hit	no-hit	no-hit	no-hit	no-hit	NOBIN	1475	hic_523	NOBIN
k127_10328	1172	0.3712	0.068	5.04	0.246	1.757	0.0	0.0	0.0	0	1	no-hit	no-hit	no-hit	no-hit	no-hit	no-hit	NOBIN	1093	hic_103	NOBIN
k127_10347	1096	0.2555	0.036	5.322	0.122	2.794	0.415	0.769	0.0	0	1	no-hit	no-hit	no-hit	no-hit	no-hit	no-hit	731	NOBIN	metabat_1125	NOBIN
k127_10351	1153	0.4519	2.376	5.617	11.343	50.314	0.783	2.831	0.0	0	2	no-hit	no-hit	no-hit	no-hit	no-hit	no-hit	NOBIN	2648	hic_1811	NOBIN
k127_10363	1143	0.3675	2.577	13.24	0.181	21.942	0.457	0.073	0.033	0	0	no-hit	no-hit	no-hit	no-hit	no-hit	no-hit	NOBIN	2120	hic_1232	NOBIN
k127_10373	1177	0.198	3.964	170.063	3.062	48.343	0.489	8.087	0.0	0	2	no-hit	no-hit	no-hit	no-hit	no-hit	no-hit	NOBIN	3062	hic_2272	NOBIN
k127_10396	1299	0.1632	0.587	15.66	0.191	3.964	0.213	0.783	0.0	1	0	no-hit	no-hit	no-hit	no-hit	no-hit	no-hit	104	1263	metabat_055	NOBIN
k127_10397	1590	0.2208	0.228	17.591	0.36	5.228	0.374	1.055	0.013	0	1	no-hit	no-hit	no-hit	no-hit	no-hit	no-hit	NOBIN	664	hic_3322	NOBIN
k127_10414	1116	0.4355	0.108	7.357	5.392	45.736	0.108	4.88	0.036	0	2	no-hit	no-hit	no-hit	no-hit	no-hit	no-hit	NOBIN	1648	hic_715	NOBIN
k127_10453	2018	0.4881	11.773	10.062	2.835	27.792	2.758	0.1	0.0	3	1	no-hit	no-hit	no-hit	no-hit	no-hit	no-hit	NOBIN	3344	hic_2584	NOBIN
k127_10480	3197	0.3882	0.198	12.836	0.158	2.033	0.648	8.101	0.282	5	2	Bacteria	Proteobacteria	Proteobacteria-undef	Proteobacteria-undef	Proteobacteria-undef	Proteobacteria bacterium CAG:495	793	732	hic_3397	NOBIN
k127_10500	2627	0.1591	3.103	62.481	6.791	36.595	0.545	0.68	0.016	1	0	no-hit	no-hit	no-hit	no-hit	no-hit	no-hit	971	1126	hic_140	NOBIN
k127_10543	3703	0.5147	3.45	7.988	0.477	6.449	0.688	0.028	0.032	4	0	Bacteria	Firmicutes	Clostridiales	Eubacteriaceae	Eubacterium	Eubacterium sp. CAG:841	NOBIN	2112	hic_1223	NOBIN
k127_10571	7573	0.1846	0.674	102.998	13.289	26.898	0.375	0.733	0.023	1	1	Eukaryota	Eukaryota-undef	Heterotrichida	Stentoridae	Stentor	Stentor coeruleus	634	3079	metabat_1017	NOBIN
k127_10575	5959	0.5065	0.166	18.504	0.072	7.734	0.541	0.033	0.02	8	2	Bacteria	Bacteroidetes	Bacteroidales	Bacteroidales-undef	Bacteroidales-undef	Bacteroidales bacterium 43_8	NOBIN	2170	hic_1286	NOBIN
k127_10581	3418	0.2727	11.159	267.98	13.766	125.44	2.327	27.021	0.023	1	1	Eukaryota	Eukaryota-undef	Sporadotrichida	Oxytrichidae	Oxytricha	Oxytricha trifallax	686	1634	hic_700	NOBIN
k127_10592	1183	0.4869	4.646	7.232	14.647	72.589	3.738	22.685	0.235	1	1	Bacteria	Firmicutes	Firmicutes-undef	Firmicutes-undef	Firmicutes-undef	Firmicutes bacterium CAG:170	NOBIN	823	hic_3498	NOBIN
k127_10593	6757	0.375	1.659	10.589	2.5	45.402	4.317	51.093	0.087	7	0	Bacteria	Firmicutes	Clostridiales	Eubacteriaceae	Eubacterium	Eubacterium ruminantium	NOBIN	2737	hic_1910	NOBIN
k127_10600	1746	0.1649	2.025	88.883	0.599	35.919	0.784	0.167	0.394	0	1	no-hit	no-hit	no-hit	no-hit	no-hit	no-hit	NOBIN	1777	hic_855	NOBIN
k127_10606	2276	0.3752	12.988	5.232	0.183	11.438	0.482	0.009	0.072	1	2	Bacteria	Bacteroidetes	Bacteroidales	Odoribacteraceae	Butyricimonas	Butyricimonas synergistica	NOBIN	836	hic_3512	NOBIN
k127_10641	1035	0.4957	3.991	4.66	1.849	37.356	3.97	0.582	0.079	1	1	Bacteria	Bacteroidetes	Bacteroidales	Prevotellaceae	Prevotella	Prevotella sp. ne3005	NOBIN	1519	hic_572	NOBIN
k127_10671	4595	0.3782	1.447	23.697	0.147	61.163	2.24	1.649	0.689	0	1	no-hit	no-hit	no-hit	no-hit	no-hit	no-hit	NOBIN	2481	hic_1627	NOBIN
k127_10674	15922	0.369	0.255	22.905	0.061	1.038	0.263	0.1	0.034	14	2	Bacteria	Bacteroidetes	Bacteroidetes-undef	Bacteroidetes-undef	Bacteroidetes-undef	Bacteroidetes bacterium GWF2_33_38	1302	3005	metabat_336	metabat_336
k127_10676	1455	0.2117	4.274	420.485	3.072	59.574	0.381	9.479	0.027	0	1	no-hit	no-hit	no-hit	no-hit	no-hit	no-hit	NOBIN	711	hic_3374	NOBIN
k127_10678	1132	0.2155	5.102	37.633	6.84	38.232	0.231	1.056	0.0	0	1	no-hit	no-hit	no-hit	no-hit	no-hit	no-hit	NOBIN	2129	hic_1241	NOBIN
k127_10685	1238	0.5775	5.971	5.794	5.04	78.978	2.271	0.27	0.031	0	2	Bacteria	Firmicutes	Clostridiales	Lachnospiraceae	Lachnospiraceae-undef	Lachnospiraceae bacterium G11	NOBIN	1914	hic_1005	NOBIN
k127_10699	1274	0.1593	13.619	333.763	5.7	138.199	3.644	6.861	0.0	0	1	no-hit	no-hit	no-hit	no-hit	no-hit	no-hit	NOBIN	1564	hic_622	NOBIN
k127_10714	1453	0.4914	9.688	41.411	5.84	46.884	32.259	2.085	0.054	1	2	Bacteria	Bacteroidetes	Bacteroidales	Prevotellaceae	Prevotella	Prevotella sp. 885	NOBIN	2022	hic_1125	NOBIN
k127_10718	2642	0.145	1.678	16.928	0.697	10.925	0.206	0.676	0.03	0	0	no-hit	no-hit	no-hit	no-hit	no-hit	no-hit	774	NOBIN	metabat_1172	NOBIN
k127_10732	3609	0.2469	2.198	7.994	0.27	19.115	1.528	5.489	0.042	3	1	Archaea	Euryarchaeota	Methanobacteriales	Methanobacteriaceae	Methanosphaera	Methanosphaera stadtmanae	620	NOBIN	metabat_1002	NOBIN
k127_10734	1931	0.1668	10.07	318.155	4.922	113.842	1.947	2.715	0.021	0	2	no-hit	no-hit	no-hit	no-hit	no-hit	no-hit	NOBIN	1634	hic_700	NOBIN
k127_10764	5300	0.1755	0.878	31.336	0.367	13.369	0.528	0.214	0.041	1	0	Eukaryota	Eukaryota-undef	Peniculida	Parameciidae	Paramecium	Paramecium tetraurelia	104	NOBIN	metabat_055	NOBIN
k127_10796	1063	0.5541	55.992	8.102	15.629	70.431	1.922	27.978	0.308	0	1	Bacteria	Firmicutes	Clostridiales	Lachnospiraceae	Catonella	Catonella morbi	NOBIN	318	hic_2413	NOBIN
k127_10839	2462	0.3534	0.369	22.604	0.206	112.295	1.242	1.329	0.0	3	1	no-hit	no-hit	no-hit	no-hit	no-hit	no-hit	NOBIN	1832	hic_917	NOBIN
k127_10953	2076	0.4369	6.469	11.038	28.216	159.857	9.642	20.598	0.482	0	2	Bacteria	Firmicutes	Lactobacillales	Aerococcaceae	Facklamia	Facklamia languida	NOBIN	1971	hic_1067	NOBIN
k127_10957	1542	0.5752	0.312	4.494	9.197	32.189	0.437	0.206	0.026	0	1	Bacteria	Firmicutes	Clostridiales	Ruminococcaceae	Ruminococcus	Ruminococcus sp. YE71	NOBIN	1761	hic_838	NOBIN
k127_10988	3516	0.529	2.043	18.368	0.452	6.927	4.128	0.0	0.0	2	1	Bacteria	Bacteroidetes	Bacteroidales	Prevotellaceae	Prevotella	Prevotella sp. CAG:873	NOBIN	3345	hic_2585	NOBIN
k127_11009	1141	0.5837	10.666	11.461	7.592	94.151	3.312	9.557	0.149	0	2	Bacteria	Firmicutes	Clostridiales	Ruminococcaceae	Ruminococcaceae-undef	Ruminococcaceae bacterium FB2012	NOBIN	275	hic_1935	NOBIN
k127_11023	2473	0.3219	4.346	16.091	3.962	11.753	0.496	55.889	0.032	3	2	no-hit	no-hit	no-hit	no-hit	no-hit	no-hit	NOBIN	1946	hic_1040	NOBIN
k127_11037	2186	0.5334	8.599	11.059	3.88	53.742	0.663	3.747	0.198	1	1	Bacteria	Bacteroidetes	Bacteroidales	Prevotellaceae	Prevotella	Prevotella sp. CAG:279	NOBIN	2803	hic_1984	NOBIN
k127_11048	7140	0.5298	1.33	7.451	0.479	4.238	0.201	10.53	0.403	6	2	Bacteria	Spirochaetes	Spirochaetales	Spirochaetaceae	Sphaerochaeta	Sphaerochaeta pleomorpha	976	1689	metabat_1396	NOBIN
k127_11054	14041	0.4227	2.179	13.49	0.981	4.254	0.225	38.522	0.301	9	2	Bacteria	Spirochaetes	Spirochaetales	Spirochaetaceae	Sphaerochaeta	Sphaerochaeta coccoides	NOBIN	1383	hic_422	NOBIN
k127_11072	5273	0.3463	0.22	8.497	0.039	1.342	0.196	0.097	0.008	4	2	Bacteria	Fusobacteria	Fusobacteriales	Fusobacteriaceae	Fusobacterium	Fusobacterium sp. CAG:815	1256	719	hic_3382	NOBIN
k127_11097	5541	0.592	22.296	18.467	1.486	39.728	1.077	1.191	0.0	2	2	Bacteria	Fibrobacteres	Fibrobacterales	Fibrobacteraceae	Fibrobacter	Fibrobacter sp. UWR2	NOBIN	840	hic_3517	NOBIN
k127_11101	1206	0.1799	11.529	255.833	4.56	101.294	0.643	0.034	0.035	0	1	no-hit	no-hit	no-hit	no-hit	no-hit	no-hit	1393	711	hic_3374	NOBIN
k127_11127	4954	0.4865	78.142	13.879	3.58	298.053	20.127	0.789	0.036	5	2	Bacteria	Firmicutes	Clostridiales	Lachnospiraceae	Oribacterium	Oribacterium sp. KHPX15	739	88	hic_3571	NOBIN
k127_11155	1432	0.1906	5.798	151.475	3.886	67.451	1.321	3.123	0.032	0	1	Eukaryota	Eukaryota-undef	Heterotrichida	Stentoridae	Stentor	Stentor coeruleus	NOBIN	1380	hic_419	NOBIN
k127_11168	1443	0.1913	6.472	258.877	7.566	113.409	1.374	14.208	0.0	1	1	no-hit	no-hit	no-hit	no-hit	no-hit	no-hit	NOBIN	1087	hic_097	NOBIN
k127_11189	1198	0.217	15.462	272.447	10.76	119.207	2.526	0.405	0.0	0	2	Eukaryota	Nematoda	Spirurida	Dracunculidae	Dracunculus	Dracunculus medinensis	NOBIN	2218	hic_1338	NOBIN
k127_11209	2574	0.1892	5.542	208.577	9.942	82.131	1.249	7.474	0.062	2	1	no-hit	no-hit	no-hit	no-hit	no-hit	no-hit	686	1249	hic_274	NOBIN
k127_11269	2093	0.1983	17.103	342.602	10.016	174.197	6.238	11.937	0.0	1	1	no-hit	no-hit	no-hit	no-hit	no-hit	no-hit	NOBIN	1634	hic_700	NOBIN
k127_11282	5405	0.5086	5.99	15.33	1.0	45.394	0.728	3.877	0.78	3	2	Bacteria	Bacteroidetes	Bacteroidales	Bacteroidaceae	Bacteroides	Bacteroides stercoris	873	620	hic_3274	NOBIN
k127_11317	1256	0.4602	33.221	19.261	53.041	193.338	9.589	13.945	0.0	0	1	Bacteria	Bacteroidetes	Bacteroidales	Prevotellaceae	Prevotella	Prevotella sp. BP1-145	NOBIN	1238	hic_262	NOBIN
k127_11318	2245	0.5056	5.283	22.019	4.304	32.084	4.784	6.426	0.509	0	1	Bacteria	Firmicutes	Clostridiales	Lachnospiraceae	Lachnospiraceae-undef	Lachnospiraceae bacterium XPB1003	NOBIN	1298	hic_328	NOBIN
k127_11325	4445	0.4781	5.955	24.257	0.547	31.387	3.258	5.194	0.031	1	2	Bacteria	Firmicutes	Clostridiales	Eubacteriaceae	Eubacterium	Eubacterium sp. CAG:180	NOBIN	1597	hic_658	NOBIN
k127_11348	1573	0.4247	0.592	5.486	0.655	3.879	0.404	0.118	0.054	0	2	Bacteria	Firmicutes	Clostridiales	Eubacteriaceae	Eubacterium	[Eubacterium] eligens	NOBIN	688	hic_3347	NOBIN
k127_11354	1008	0.2063	43.794	731.294	16.717	313.997	4.625	3.836	0.0	0	1	no-hit	no-hit	no-hit	no-hit	no-hit	no-hit	1393	1634	hic_700	NOBIN
k127_11371	1193	0.5222	0.243	4.514	0.035	0.693	0.191	0.0	0.0	0	1	Bacteria	Firmicutes	Clostridiales	Lachnospiraceae	Blautia	Blautia hydrogenotrophica CAG:147	NOBIN	788	hic_3458	NOBIN
k127_11442	1507	0.5554	4.341	6.243	0.04	5.664	0.494	26.476	0.0	0	1	no-hit	no-hit	no-hit	no-hit	no-hit	no-hit	NOBIN	1210	hic_233	NOBIN
k127_11451	1052	0.1559	2.876	6.294	0.134	45.993	0.135	4.678	0.0	0	2	no-hit	no-hit	no-hit	no-hit	no-hit	no-hit	NOBIN	626	hic_3280	NOBIN
k127_11489	1012	0.2816	9.223	219.797	9.628	109.888	2.836	15.065	0.038	0	2	Bacteria	Firmicutes	Clostridiales	Lachnospiraceae	Lachnospiraceae-undef	Lachnospiraceae bacterium M18-1	NOBIN	1416	hic_458	NOBIN
k127_11501	1146	0.2051	5.901	54.936	1.32	38.208	0.455	0.475	0.0	0	1	no-hit	no-hit	no-hit	no-hit	no-hit	no-hit	104	516	hic_3159	NOBIN
k127_11523	1043	0.1544	1.477	150.62	1.426	42.658	0.789	6.273	0.038	1	1	no-hit	no-hit	no-hit	no-hit	no-hit	no-hit	NOBIN	768	hic_3436	NOBIN
k127_11539	1827	0.1927	21.477	554.126	16.128	254.64	5.398	22.883	0.0	0	1	Eukaryota	Eukaryota-undef	Sporadotrichida	Oxytrichidae	Stylonychia	Stylonychia lemnae	NOBIN	1380	hic_419	NOBIN
k127_11554	1008	0.5089	13.035	3.922	2.329	21.523	0.48	1.913	0.155	0	2	Bacteria	Firmicutes	Clostridiales	Clostridiaceae	Sarcina	Sarcina sp. DSM 11001	NOBIN	1962	hic_1057	NOBIN
k127_11595	1761	0.4867	1.579	10.937	3.503	15.149	1.146	1.187	0.0	2	1	Bacteria	Firmicutes	Clostridiales	Oscillospiraceae	Oscillibacter	Oscillibacter sp. PC13	NOBIN	426	hic_3060	NOBIN
k127_11602	1050	0.5162	10.53	9.613	19.69	99.1	0.502	0.875	0.076	0	1	no-hit	no-hit	no-hit	no-hit	no-hit	no-hit	NOBIN	2731	hic_1904	NOBIN
k127_11615	2098	0.285	3.145	6.408	1.226	13.605	1.923	0.375	0.0	2	2	Bacteria	Tenericutes	Mycoplasmatales	Mycoplasmataceae	Mycoplasma	Mycoplasma sp. CAG:776	NOBIN	2037	hic_1141	NOBIN
k127_11619	1383	0.5286	2.121	8.194	0.375	14.671	0.322	0.07	0.03	0	2	no-hit	no-hit	no-hit	no-hit	no-hit	no-hit	NOBIN	1003	hic_005	NOBIN
k127_11647	4556	0.3235	0.051	8.988	1.5	12.378	0.26	2.268	0.133	3	1	Bacteria	Bacteroidetes	Bacteroidales	Tannerellaceae	Parabacteroides	Parabacteroides distasonis	1238	NOBIN	metabat_264	NOBIN
k127_11650	1364	0.4736	0.153	6.255	0.071	16.418	0.427	0.0	0.307	0	1	Bacteria	Firmicutes	Clostridiales	Ruminococcaceae	Pseudobacteroides	Pseudobacteroides cellulosolvens	NOBIN	1494	hic_544	NOBIN
k127_11660	2005	0.1825	0.757	38.513	0.611	9.986	0.392	1.782	0.046	0	1	no-hit	no-hit	no-hit	no-hit	no-hit	no-hit	NOBIN	2465	hic_1609	NOBIN
k127_11688	1082	0.1876	6.232	303.516	6.184	114.054	1.438	11.4	0.0	0	1	no-hit	no-hit	no-hit	no-hit	no-hit	no-hit	NOBIN	1460	hic_507	NOBIN
k127_11724	2202	0.3924	1.569	8.635	10.464	187.56	0.611	22.65	0.058	1	2	no-hit	no-hit	no-hit	no-hit	no-hit	no-hit	NOBIN	1579	hic_638	NOBIN
k127_11733	1151	0.179	13.112	339.745	6.291	193.053	0.832	2.419	0.0	0	1	no-hit	no-hit	no-hit	no-hit	no-hit	no-hit	NOBIN	1634	hic_700	NOBIN
k127_11749	1465	0.5406	25.159	13.352	4.417	72.231	0.603	2.536	0.379	0	2	Bacteria	Firmicutes	Clostridiales	Clostridiaceae	Sarcina	Sarcina sp. DSM 11001	NOBIN	1232	hic_256	NOBIN
k127_11813	2837	0.2823	2.882	290.041	5.058	46.302	1.094	9.89	0.125	1	1	no-hit	no-hit	no-hit	no-hit	no-hit	no-hit	NOBIN	1634	hic_700	NOBIN
k127_11831	1123	0.5717	49.598	12.02	28.624	1238.629	4.037	86.465	0.053	0	2	Bacteria	Firmicutes	Clostridiales	Clostridiaceae	Sarcina	Sarcina sp. DSM 11001	NOBIN	2968	hic_2166	NOBIN
k127_11854	6514	0.1939	3.93	170.433	3.465	64.683	0.947	6.213	0.013	2	0	Eukaryota	Chytridiomycota	Neocallimastigales	Neocallimastigaceae	Piromyces	Piromyces finnis	686	2734	hic_1907	NOBIN
k127_11859	1762	0.605	27.466	11.036	8.73	81.545	2.196	0.325	0.024	0	2	Bacteria	Bacteroidetes	Bacteroidales	Bacteroidales-undef	Bacteroidales-undef	Bacteroidales bacterium WCE2004	NOBIN	367	hic_2884	NOBIN
k127_11889	3779	0.4366	0.37	7.338	0.818	13.337	1.342	0.011	0.0	1	2	Bacteria	Firmicutes	Clostridiales	Lachnospiraceae	Lachnospiraceae-undef	Lachnospiraceae bacterium G41	506	729	metabat_875	NOBIN
k127_11900	1125	0.6702	5.689	8.964	6.284	104.145	1.996	8.205	0.034	0	2	Bacteria	Firmicutes	Firmicutes-undef	Firmicutes-undef	Firmicutes-undef	Firmicutes bacterium CAG:114	NOBIN	1411	hic_453	NOBIN
k127_11937	1355	0.1609	2.702	183.38	2.549	57.401	0.804	0.446	0.0	0	1	no-hit	no-hit	no-hit	no-hit	no-hit	no-hit	NOBIN	2611	hic_1771	NOBIN
k127_11943	1477	0.432	2.166	4.275	0.477	1.945	0.565	0.065	0.0	0	2	Bacteria	Firmicutes	Clostridiales	Lachnospiraceae	Catonella	Catonella morbi	NOBIN	1078	hic_087	NOBIN
k127_11960	2002	0.2517	2.433	36.43	57.202	46.114	1.886	2.3	0.0	0	1	no-hit	no-hit	no-hit	no-hit	no-hit	no-hit	634	2060	hic_1167	NOBIN
k127_11962	3193	0.1306	0.142	16.49	0.296	4.938	0.49	0.215	0.05	1	0	no-hit	no-hit	no-hit	no-hit	no-hit	no-hit	1113	1407	hic_448	NOBIN
k127_12020	1007	0.2314	24.585	391.058	9.673	162.824	0.973	2.336	0.0	0	1	no-hit	no-hit	no-hit	no-hit	no-hit	no-hit	NOBIN	711	hic_3374	NOBIN
k127_12031	1051	0.648	44.482	15.517	8.562	143.978	3.917	6.852	0.049	0	2	Bacteria	Firmicutes	Clostridiales	Ruminococcaceae	Ruminococcus	Ruminococcus sp. CAG:382	NOBIN	1561	hic_619	NOBIN
k127_12034	2280	0.1882	7.886	262.679	5.122	96.148	0.785	1.606	0.057	0	2	no-hit	no-hit	no-hit	no-hit	no-hit	no-hit	NOBIN	1634	hic_700	NOBIN
k127_12051	1371	0.2028	2.796	215.619	5.656	50.606	0.717	9.61	0.09	0	1	no-hit	no-hit	no-hit	no-hit	no-hit	no-hit	NOBIN	1709	hic_783	NOBIN
k127_12067	2452	0.1737	7.255	155.21	2.879	69.124	1.701	4.203	0.04	1	1	no-hit	no-hit	no-hit	no-hit	no-hit	no-hit	NOBIN	2734	hic_1907	NOBIN
k127_12070	5953	0.2112	1.233	13.115	0.589	9.205	0.593	4.016	0.007	0	1	no-hit	no-hit	no-hit	no-hit	no-hit	no-hit	800	843	hic_3520	NOBIN
k127_12076	1754	0.5331	11.691	29.138	7.331	55.157	0.497	10.257	0.219	1	1	Bacteria	Firmicutes	Clostridiales	Clostridiales-undef	Clostridiales-undef	Clostridiales bacterium	NOBIN	2076	hic_3372	hic_3372
k127_12093	1795	0.4234	1.328	10.076	3.099	20.002	4.354	0.292	0.07	0	2	Bacteria	Firmicutes	Firmicutes-undef	Firmicutes-undef	Firmicutes-undef	Firmicutes bacterium CAG:95	NOBIN	311	hic_2336	NOBIN
k127_12116	1308	0.5803	1.047	8.33	0.286	5.075	0.765	0.0	0.029	0	2	Bacteria	Firmicutes	Clostridiales	Clostridiaceae	Clostridium	Clostridium sp. KLE 1755	NOBIN	2121	hic_1233	NOBIN
k127_12121	1215	0.1802	2.349	53.34	1.423	31.521	0.536	0.863	0.0	0	1	no-hit	no-hit	no-hit	no-hit	no-hit	no-hit	NOBIN	2739	hic_1912	NOBIN
k127_12134	1328	0.4533	0.235	5.374	0.157	2.482	0.288	0.03	0.03	1	2	Bacteria	Firmicutes	Clostridiales	Ruminococcaceae	Ruminococcus	Ruminococcus albus	NOBIN	2237	hic_1359	NOBIN
k127_12190	2224	0.4613	3.845	6.476	3.179	12.77	1.643	0.458	0.148	1	2	Bacteria	Firmicutes	Clostridiales	Lachnospiraceae	Lachnospiraceae-undef	Lachnospiraceae bacterium G11	NOBIN	1598	hic_659	NOBIN
k127_12195	3591	0.2988	4.1	10.42	0.07	1.895	1.738	0.044	0.011	1	1	no-hit	no-hit	no-hit	no-hit	no-hit	no-hit	965	NOBIN	metabat_1384	NOBIN
k127_12206	1014	0.6312	109.34	16.247	27.385	271.899	3.549	3.051	0.037	0	2	Bacteria	Firmicutes	Clostridiales	Ruminococcaceae	Faecalibacterium	Faecalibacterium sp. CAG:74	NOBIN	2619	hic_1779	NOBIN
k127_12213	2384	0.492	0.073	123.573	0.051	5.22	0.218	0.0	0.049	3	2	no-hit	no-hit	no-hit	no-hit	no-hit	no-hit	NOBIN	2858	hic_2044	NOBIN
k127_12227	1642	0.232	11.649	64.356	32.591	74.881	1.879	4.139	0.024	0	1	no-hit	no-hit	no-hit	no-hit	no-hit	no-hit	NOBIN	3322	hic_2561	NOBIN
k127_12264	2827	0.2115	12.204	208.075	7.112	112.711	2.94	4.8	0.057	0	2	no-hit	no-hit	no-hit	no-hit	no-hit	no-hit	609	711	hic_3374	NOBIN
k127_12269	1180	0.4585	0.247	5.452	0.035	2.341	4.415	0.017	0.0	0	1	Bacteria	Bacteroidetes	Bacteroidales	Prevotellaceae	Prevotella	Prevotella ruminicola	17	NOBIN	metabat_512	NOBIN
k127_12298	2227	0.4652	1.774	6.134	0.163	2.855	4.83	0.386	0.156	2	1	Bacteria	Bacteroidetes	Bacteroidales	Prevotellaceae	Prevotella	Prevotella sp. BP1-145	NOBIN	2122	hic_1234	NOBIN
k127_12309	1951	0.4762	8.826	9.374	10.189	96.252	9.295	8.414	0.583	1	0	Bacteria	Firmicutes	Lactobacillales	Lactobacillaceae	Lactobacillus	Lactobacillus ruminis	NOBIN	1631	hic_697	NOBIN
k127_12313	1521	0.4168	0.185	6.173	0.425	1.327	0.684	0.0	0.0	0	2	Bacteria	Bacteroidetes	Bacteroidales	Prevotellaceae	Prevotella	Prevotella sp. ne3005	NOBIN	3627	hic_2842	NOBIN
k127_12355	34892	0.2493	0.06	32.758	0.357	7.068	0.263	4.167	1.062	43	2	Bacteria	Bacteroidetes	Bacteroidales	Prevotellaceae	Prevotella	Prevotella bryantii	1226	2057	hic_1163	NOBIN
k127_12379	3682	0.4766	0.216	8.179	0.787	29.216	0.606	42.379	0.035	3	2	Bacteria	Firmicutes	Clostridiales	Ruminococcaceae	Ruminococcus	Ruminococcus albus	NOBIN	1126	hic_140	NOBIN
k127_12426	5708	0.2397	0.852	34.434	0.465	4.539	0.554	5.981	0.0	4	2	Bacteria	Firmicutes	Clostridiales	Clostridiaceae	Clostridium	Clostridium sp. CAG:302	499	314	metabat_866	NOBIN
k127_12432	1510	0.2616	39.4	510.376	28.355	418.149	34.345	19.101	0.0	1	1	no-hit	no-hit	no-hit	no-hit	no-hit	no-hit	NOBIN	711	hic_3374	NOBIN
k127_12434	4355	0.4569	0.106	7.544	0.087	1.411	0.116	0.009	0.047	5	2	Bacteria	Firmicutes	Clostridiales	Clostridiaceae	Clostridium	Clostridium sp. CAG:678	323	2418	hic_1558	NOBIN
k127_12440	1199	0.2002	1.374	29.575	28.14	42.534	0.593	1.943	0.071	1	0	no-hit	no-hit	no-hit	no-hit	no-hit	no-hit	104	NOBIN	metabat_055	NOBIN
k127_12453	3361	0.274	0.169	30.947	0.967	9.871	0.376	0.312	0.06	1	2	Bacteria	Tenericutes	Mycoplasmatales	Mycoplasmataceae	Mycoplasma	Mycoplasma sp. CAG:956	21	NOBIN	metabat_557	NOBIN
k127_12482	2361	0.2516	9.135	222.759	10.623	125.994	2.061	17.571	0.017	1	2	Eukaryota	Eukaryota-undef	Sporadotrichida	Oxytrichidae	Stylonychia	Stylonychia lemnae	NOBIN	1552	hic_609	NOBIN
k127_12491	1961	0.4482	20.122	9.29	2.047	17.39	4.291	2.096	2.922	1	2	Bacteria	Bacteroidetes	Bacteroidales	Rikenellaceae	Mucinivorans	Mucinivorans hirudinis	NOBIN	2732	hic_1905	NOBIN
k127_12505	3688	0.3007	0.337	7.74	0.863	16.245	0.501	0.594	0.023	1	1	Bacteria	Firmicutes	Firmicutes-undef	Firmicutes-undef	Firmicutes-undef	Firmicutes bacterium CAG:65	NOBIN	1205	hic_228	NOBIN
k127_12528	1457	0.2464	9.717	192.093	5.626	82.342	1.704	1.22	0.0	0	2	no-hit	no-hit	no-hit	no-hit	no-hit	no-hit	NOBIN	1139	hic_154	NOBIN
k127_12545	4292	0.5116	0.339	9.58	0.206	15.165	1.722	2.986	0.0	5	2	Bacteria	Bacteroidetes	Bacteroidales	Prevotellaceae	Prevotella	Prevotella sp. tc2-28	NOBIN	666	hic_3324	NOBIN
k127_12570	1020	0.5127	0.149	4.405	0.081	3.601	0.746	0.05	0.739	0	2	Bacteria	Bacteroidetes	Bacteroidales	Bacteroidaceae	Bacteroides	Bacteroides pectinophilus CAG:437	NOBIN	307	hic_2291	NOBIN
k127_12573	1174	0.2027	7.475	142.319	3.543	65.04	0.58	0.293	0.0	0	1	no-hit	no-hit	no-hit	no-hit	no-hit	no-hit	NOBIN	2978	hic_2177	NOBIN
k127_12577	2791	0.4393	0.266	13.16	0.362	36.014	0.952	16.444	2.829	1	2	Bacteria	Bacteroidetes	Bacteroidales	Prevotellaceae	Prevotella	Prevotella sp. BP1-145	330	834	hic_3510	NOBIN
k127_12586	2852	0.1736	19.126	504.23	13.07	194.454	2.225	7.603	0.014	0	1	no-hit	no-hit	no-hit	no-hit	no-hit	no-hit	609	938	hic_3625	NOBIN
k127_12619	15299	0.4168	0.061	8.913	0.06	3.353	0.275	0.012	0.105	8	2	Bacteria	Firmicutes	Clostridiales	Lachnospiraceae	Lachnoclostridium	[Clostridium] symbiosum	662	1722	hic_797	NOBIN
k127_12629	1867	0.2357	2.775	50.445	3.07	28.876	0.845	4.437	0.0	0	1	no-hit	no-hit	no-hit	no-hit	no-hit	no-hit	NOBIN	2690	hic_1858	NOBIN
k127_12636	2515	0.204	0.748	18.371	26.706	31.712	1.12	1.251	0.034	0	1	no-hit	no-hit	no-hit	no-hit	no-hit	no-hit	634	NOBIN	metabat_1017	NOBIN
k127_12711	2252	0.1923	7.12	110.425	17.359	74.354	1.548	2.459	0.0	0	1	no-hit	no-hit	no-hit	no-hit	no-hit	no-hit	NOBIN	2705	hic_1875	NOBIN
k127_12717	1005	0.4657	1.806	4.925	1.831	22.623	1.263	0.038	0.038	0	2	Bacteria	Bacteroidetes	Bacteroidales	Prevotellaceae	Paraprevotella	Paraprevotella clara CAG:116	NOBIN	1533	hic_588	NOBIN
k127_12729	1029	0.2167	8.923	174.903	12.755	78.973	2.094	3.556	0.045	0	2	Eukaryota	Streptophyta	Fabales	Fabaceae	Phaseolus	Phaseolus vulgaris	NOBIN	782	hic_3452	NOBIN
k127_12771	2551	0.1933	3.031	60.565	3.869	83.926	1.522	6.137	0.033	1	1	Eukaryota	Eukaryota-undef	Hymenostomatida	Hymenostomatida-undef	Ichthyophthirius	Ichthyophthirius multifiliis	1312	937	metabat_347	NOBIN
k127_12785	1287	0.4988	23.744	8.222	2.556	65.73	2.009	1.514	0.632	1	2	Bacteria	Firmicutes	Firmicutes-undef	Firmicutes-undef	Firmicutes-undef	Firmicutes bacterium CAG:41	NOBIN	1232	hic_256	NOBIN
k127_12791	4241	0.299	4.351	35.422	6.514	83.466	0.212	0.17	0.019	2	1	Bacteria	Firmicutes	Halanaerobiales	Halobacteroidaceae	Halobacteroides	Halobacteroides halobius	NOBIN	1161	hic_179	NOBIN
k127_12798	3948	0.3146	29.232	12.268	0.031	3.685	0.162	0.031	0.022	3	1	no-hit	no-hit	no-hit	no-hit	no-hit	no-hit	580	NOBIN	metabat_957	NOBIN
k127_12861	1010	0.5218	3.95	7.59	1.263	64.177	4.174	3.653	1.157	0	1	Bacteria	Bacteroidetes	Bacteroidales	Prevotellaceae	Prevotella	Prevotella sp. khp7	NOBIN	830	hic_3506	NOBIN
k127_12881	2979	0.4817	0.729	5.073	0.148	29.589	1.777	0.0	0.0	2	1	Bacteria	Verrucomicrobia	Verrucomicrobia-undef	Verrucomicrobia-undef	Verrucomicrobia-undef	Verrucomicrobia bacterium TMED175	NOBIN	1508	hic_560	NOBIN
k127_12890	1091	0.5014	0.0	11.73	0.649	5.859	0.173	15.527	0.0	0	1	no-hit	no-hit	no-hit	no-hit	no-hit	no-hit	NOBIN	1120	hic_134	NOBIN
k127_12891	1474	0.2042	18.315	292.293	17.995	215.273	10.813	25.024	0.0	1	2	Eukaryota	Ascomycota	Neolectales	Neolectaceae	Neolecta	Neolecta irregularis	NOBIN	2060	hic_1167	NOBIN
k127_12934	1409	0.2981	1.076	10.289	15.147	4.442	2.868	1.239	0.0	0	2	Bacteria	Proteobacteria	Pseudomonadales	Moraxellaceae	Acinetobacter	Acinetobacter sp. CAG:196	596	NOBIN	metabat_974	NOBIN
k127_12964	2353	0.1793	9.305	279.695	6.324	114.262	0.96	1.787	0.02	0	2	no-hit	no-hit	no-hit	no-hit	no-hit	no-hit	NOBIN	1380	hic_419	NOBIN
k127_13024	3883	0.3598	0.061	41.03	0.53	1.685	0.201	5.138	0.053	5	1	no-hit	no-hit	no-hit	no-hit	no-hit	no-hit	NOBIN	2477	hic_1622	NOBIN
k127_13037	2753	0.1805	0.072	14.992	0.262	7.446	0.298	0.572	0.0	0	1	no-hit	no-hit	no-hit	no-hit	no-hit	no-hit	104	NOBIN	metabat_055	NOBIN
k127_13049	3780	0.4479	3.592	11.158	0.967	13.951	1.249	57.601	0.0	4	1	Bacteria	Candidatus Saccharibacteria	Candidatus Saccharibacteria-undef	Candidatus Saccharibacteria-undef	Candidatus Saccharibacteria-undef	Candidatus Saccharibacteria bacterium RIFCSPHIGHO2_12_FULL_44_22	NOBIN	305	hic_2269	NOBIN
k127_13072	1089	0.3884	1.056	11.008	0.576	14.863	1.718	0.035	0.0	0	2	Eukaryota	Nematoda	Tylenchida	Heteroderidae	Globodera	Globodera pallida	NOBIN	3037	hic_2244	NOBIN
k127_13074	2558	0.3393	0.049	7.98	0.091	14.172	0.274	0.0	0.015	8	2	no-hit	no-hit	no-hit	no-hit	no-hit	no-hit	NOBIN	3083	hic_2295	NOBIN
k127_13110	6441	0.2369	0.204	25.107	0.335	4.447	0.645	0.434	0.033	3	2	Bacteria	Firmicutes	Clostridiales	Clostridiaceae	Clostridium	Clostridium sp. CAG:628	1107	NOBIN	metabat_119	NOBIN
k127_13112	1855	0.517	65.595	9.28	3.889	27.403	8.141	0.0	0.0	1	1	Bacteria	Bacteroidetes	Bacteroidetes-undef	Bacteroidetes-undef	Bacteroidetes-undef	Bacteroidetes bacterium CG2_30_32_10	NOBIN	1431	hic_475	NOBIN
k127_13122	1241	0.5834	0.716	7.157	0.135	1.268	0.645	0.0	0.0	0	2	Bacteria	Bacteroidetes	Bacteroidales	Bacteroidales-undef	Bacteroidales-undef	Bacteroidales bacterium WCE2004	NOBIN	771	hic_3440	NOBIN
k127_13162	2043	0.1601	12.378	728.444	14.427	253.525	1.434	0.332	0.011	0	1	no-hit	no-hit	no-hit	no-hit	no-hit	no-hit	NOBIN	711	hic_3374	NOBIN
k127_13164	1333	0.2828	2.017	6.125	3.254	15.367	0.438	8.341	0.258	0	2	Bacteria	Firmicutes	Firmicutes-undef	Firmicutes-undef	Firmicutes-undef	Firmicutes bacterium CAG:631	715	NOBIN	metabat_1107	NOBIN
k127_13172	4694	0.2201	4.324	160.878	3.799	58.24	1.456	8.211	0.0	4	0	Eukaryota	Eukaryota-undef	Sporadotrichida	Oxytrichidae	Oxytricha	Oxytricha trifallax	686	2734	hic_1907	NOBIN
k127_13175	2331	0.2201	2.429	100.959	3.361	36.054	0.972	5.389	0.019	1	1	no-hit	no-hit	no-hit	no-hit	no-hit	no-hit	NOBIN	3098	hic_2311	NOBIN
k127_13185	3770	0.4408	0.732	8.086	0.507	5.235	0.252	0.082	0.053	2	1	Bacteria	Bacteroidetes	Bacteroidales	Bacteroidaceae	Bacteroides	Bacteroides sp. 43_108	478	3613	metabat_843	NOBIN
k127_13192	1172	0.2176	2.875	32.398	0.605	4.305	0.346	6.398	0.0	1	0	no-hit	no-hit	no-hit	no-hit	no-hit	no-hit	1200	985	hic_3677	NOBIN
k127_13214	1471	0.1971	12.379	318.95	7.786	116.152	1.039	0.077	0.027	0	2	no-hit	no-hit	no-hit	no-hit	no-hit	no-hit	NOBIN	2366	hic_1501	NOBIN
k127_13220	1578	0.2079	2.361	113.946	2.994	45.725	0.657	5.401	0.167	0	2	no-hit	no-hit	no-hit	no-hit	no-hit	no-hit	NOBIN	1081	hic_091	NOBIN
k127_13238	1642	0.204	12.982	233.872	5.585	97.364	1.032	0.194	0.024	0	1	no-hit	no-hit	no-hit	no-hit	no-hit	no-hit	NOBIN	1634	hic_700	NOBIN
k127_13273	1512	0.4226	0.589	7.111	0.0	1.082	0.882	0.0	0.0	0	2	Bacteria	Bacteroidetes	Bacteroidales	Prevotellaceae	Prevotella	Prevotella sp. tc2-28	NOBIN	801	hic_3474	NOBIN
k127_13292	2581	0.3867	1.687	7.739	0.21	2.003	3.155	0.199	0.0	3	1	no-hit	no-hit	no-hit	no-hit	no-hit	no-hit	NOBIN	1942	hic_1036	NOBIN
k127_13304	5846	0.3644	0.081	6.931	0.085	2.438	0.131	0.037	0.0	6	1	Bacteria	Firmicutes	Firmicutes-undef	Firmicutes-undef	Firmicutes-undef	Bacilli bacterium VT-13-104	1352	NOBIN	metabat_391	NOBIN
k127_13334	1380	0.2601	20.728	113.262	14.645	217.733	11.539	32.001	0.0	1	1	Bacteria	Spirochaetes	Spirochaetales	Spirochaetaceae	Treponema	Treponema berlinense	NOBIN	626	hic_3280	NOBIN
k127_13341	1455	0.2103	8.495	68.586	32.441	95.817	1.232	1.059	0.014	1	0	Bacteria	Bacteroidetes	Marinilabiliales	Prolixibacteraceae	Tangfeifania	Tangfeifania diversioriginum	NOBIN	1014	hic_017	NOBIN
k127_13344	1663	0.2237	28.806	551.355	17.594	226.564	5.172	3.994	0.025	0	2	no-hit	no-hit	no-hit	no-hit	no-hit	no-hit	NOBIN	938	hic_3625	NOBIN
k127_13358	1187	0.5796	1.461	4.771	0.163	2.163	0.236	0.057	0.206	2	1	Bacteria	Spirochaetes	Spirochaetales	Spirochaetaceae	Treponema	Treponema socranskii	NOBIN	94	hic_3638	NOBIN
k127_13379	1053	0.4606	0.021	6.103	0.923	2.016	0.074	0.0	0.038	0	1	no-hit	no-hit	no-hit	no-hit	no-hit	no-hit	NOBIN	1663	hic_732	NOBIN
k127_13415	12246	0.333	0.089	8.476	0.035	1.212	0.252	0.12	0.021	14	1	Bacteria	Firmicutes	Erysipelotrichales	Erysipelotrichaceae	Dubosiella	Dubosiella newyorkensis	164	1272	hic_300	NOBIN
k127_13422	1858	0.225	5.579	67.744	44.076	85.977	2.44	7.769	0.0	0	1	no-hit	no-hit	no-hit	no-hit	no-hit	no-hit	NOBIN	1860	hic_947	NOBIN
k127_13423	3232	0.5288	146.599	10.678	2.407	12.906	0.786	0.475	0.097	2	2	Archaea	Euryarchaeota	Methanomassiliicoccales	Methanomassiliicoccales-undef	Methanomassiliicoccales-undef	Methanomassiliicoccales archaeon RumEn M2	NOBIN	2042	hic_1147	NOBIN
k127_13459	1054	0.2334	0.886	21.654	0.203	8.765	0.179	0.024	0.0	0	1	Eukaryota	Eukaryota-undef	Peniculida	Parameciidae	Paramecium	Paramecium tetraurelia	NOBIN	397	hic_3028	NOBIN
k127_13474	1463	0.2454	7.541	134.565	95.931	143.349	4.844	12.426	0.0	1	0	Eukaryota	Eukaryota-undef	Sporadotrichida	Oxytrichidae	Oxytricha	Oxytricha trifallax	634	NOBIN	metabat_1017	NOBIN
k127_13475	2539	0.2068	0.279	36.871	0.102	2.949	0.369	7.914	0.017	1	2	Bacteria	Firmicutes	Clostridiales	Clostridiaceae	Clostridium	Clostridium sp. CAG:433	499	732	metabat_866	NOBIN
k127_13507	3110	0.2029	5.008	138.901	5.4	125.995	0.908	6.406	0.0	1	0	no-hit	no-hit	no-hit	no-hit	no-hit	no-hit	1312	761	hic_3429	NOBIN
k127_13531	1707	0.246	19.363	214.457	12.279	137.67	2.867	11.767	0.0	1	0	Eukaryota	Eukaryota-undef	Sporadotrichida	Oxytrichidae	Stylonychia	Stylonychia lemnae	NOBIN	2027	hic_1130	NOBIN
k127_13543	1033	0.4337	0.361	5.182	0.982	10.281	0.216	0.327	0.0	0	1	Bacteria	Firmicutes	Clostridiales	Ruminococcaceae	Ruminococcus	Ruminococcus flavefaciens	NOBIN	3530	hic_2753	NOBIN
k127_13558	7480	0.2656	0.435	18.761	0.17	4.17	0.349	0.043	0.035	6	2	Bacteria	Bacteroidetes	Bacteroidales	Bacteroidaceae	Bacteroides	Bacteroides pyogenes	559	602	hic_3254	NOBIN
k127_13574	2143	0.3962	7.795	8.251	1.183	14.911	3.212	4.455	0.744	2	2	Bacteria	Firmicutes	Clostridiales	Lachnospiraceae	Blautia	[Ruminococcus] torques	NOBIN	917	hic_3602	NOBIN
k127_13611	2116	0.2722	0.148	11.136	0.0	5.962	0.264	0.106	0.0	2	1	Bacteria	Firmicutes	Clostridiales	Clostridiaceae	Clostridium	Clostridium sp. CAG:628	NOBIN	1950	hic_1044	NOBIN
k127_13642	1565	0.3495	0.928	6.233	0.953	10.667	2.992	1.049	0.0	1	2	Bacteria	Bacteroidetes	Bacteroidales	Prevotellaceae	Prevotella	Prevotella sp. ne3005	NOBIN	1550	hic_607	NOBIN
k127_13662	1012	0.167	4.506	157.654	2.167	87.697	1.11	2.625	0.0	0	1	no-hit	no-hit	no-hit	no-hit	no-hit	no-hit	NOBIN	1997	hic_1095	NOBIN
k127_13679	2430	0.4675	0.22	6.159	0.1	1.932	0.436	0.024	0.357	1	2	Bacteria	Firmicutes	Clostridiales	Clostridiaceae	Clostridium	Clostridium sp. CAG:167	NOBIN	1214	hic_237	NOBIN
k127_13681	1737	0.1923	2.467	143.611	3.332	38.545	0.524	9.592	0.0	1	0	no-hit	no-hit	no-hit	no-hit	no-hit	no-hit	NOBIN	1863	hic_950	NOBIN
k127_13727	1532	0.1358	3.882	300.712	3.968	78.385	0.917	0.313	0.029	0	1	no-hit	no-hit	no-hit	no-hit	no-hit	no-hit	NOBIN	2060	hic_1167	NOBIN
k127_13730	1761	0.2641	8.789	59.04	27.53	61.77	1.395	2.673	0.057	0	1	Eukaryota	Eukaryota-undef	Longamoebia	Acanthamoebidae	Acanthamoeba	Acanthamoeba castellanii	NOBIN	1033	hic_038	NOBIN
k127_13734	2124	0.4539	3.565	14.033	6.644	61.088	17.515	0.046	0.0	0	1	no-hit	no-hit	no-hit	no-hit	no-hit	no-hit	NOBIN	1022	hic_026	NOBIN
k127_13737	2503	0.4327	4.076	5.523	0.36	6.3	0.839	0.024	0.015	1	2	Bacteria	Firmicutes	Clostridiales	Clostridiaceae	Clostridium	Clostridium bolteae CAG:59	NOBIN	907	hic_3591	NOBIN
k127_13757	2812	0.2009	1.373	20.639	0.243	6.612	0.41	2.616	0.0	0	1	no-hit	no-hit	no-hit	no-hit	no-hit	no-hit	800	2197	hic_1315	NOBIN
k127_13769	2252	0.2189	27.806	463.812	17.431	223.018	3.814	4.017	0.0	0	1	no-hit	no-hit	no-hit	no-hit	no-hit	no-hit	NOBIN	938	hic_3625	NOBIN
k127_13806	3760	0.2117	1.273	27.901	23.755	33.071	0.574	1.883	0.064	2	0	Eukaryota	Eukaryota-undef	Peniculida	Parameciidae	Paramecium	Paramecium tetraurelia	634	NOBIN	metabat_1017	NOBIN
k127_13843	3074	0.2453	3.741	89.385	3.907	42.147	0.736	5.146	0.162	0	1	Eukaryota	Chytridiomycota	Neocallimastigales	Neocallimastigaceae	Piromyces	Piromyces sp. E2	686	1634	hic_700	NOBIN
k127_13847	1622	0.4612	2.08	7.877	2.798	6.319	0.1	1.324	0.255	0	2	no-hit	no-hit	no-hit	no-hit	no-hit	no-hit	NOBIN	1038	hic_043	NOBIN
k127_13865	1212	0.5058	1.521	58.271	1.093	7.142	0.096	107.197	0.0	0	1	Bacteria	Bacteroidetes	Bacteroidetes-undef	Bacteroidetes-undef	Bacteroidetes-undef	Bacteroidetes bacterium GWA2_40_15	NOBIN	1556	hic_613	NOBIN
k127_13883	2224	0.5148	15.454	9.031	1.996	20.034	2.241	0.803	0.165	1	2	Bacteria	Bacteroidetes	Bacteroidales	Porphyromonadaceae	Fermentimonas	Fermentimonas caenicola	NOBIN	1011	hic_014	NOBIN
k127_13897	1508	0.3349	2.326	6.33	0.253	39.751	0.441	1.372	0.025	0	2	Bacteria	Fibrobacteres	Fibrobacterales	Fibrobacteraceae	Fibrobacter	Fibrobacter sp. UWH4	NOBIN	2157	hic_1271	NOBIN
k127_13950	1000	0.52	3.236	5.079	1.538	11.189	1.43	0.788	0.0	0	2	Bacteria	Firmicutes	Clostridiales	Lachnospiraceae	Lachnospiraceae-undef	Lachnospiraceae bacterium 3-2	NOBIN	1182	hic_202	NOBIN
k127_13952	2241	0.4087	32.527	10.923	0.062	1.395	0.162	0.0	0.0	1	2	Bacteria	Proteobacteria	Aeromonadales	Aeromonadaceae	Aeromonas	Aeromonas schubertii	NOBIN	2818	hic_2000	NOBIN
k127_14024	1445	0.5772	283.791	8.644	6.793	57.409	1.033	1.945	0.421	0	1	Bacteria	Firmicutes	Clostridiales	Clostridiaceae	Clostridium	Clostridium sp. Bc-iso-3	NOBIN	760	hic_3428	NOBIN
k127_14051	1387	0.5429	0.511	7.521	0.209	11.038	0.467	2.403	0.783	0	2	Bacteria	Firmicutes	Selenomonadales	Selenomonadaceae	Schwartzia	Schwartzia succinivorans	NOBIN	1961	hic_1056	NOBIN
k127_14121	1321	0.3989	0.716	10.609	0.136	21.372	0.222	0.0	0.029	0	1	no-hit	no-hit	no-hit	no-hit	no-hit	no-hit	NOBIN	994	hic_3686	NOBIN
k127_14124	2294	0.3806	0.017	5.307	0.449	10.474	0.052	0.087	0.157	1	2	Bacteria	Firmicutes	Clostridiales	Lachnospiraceae	Lachnospiraceae-undef	Lachnospiraceae bacterium KHCPX20	896	NOBIN	metabat_1307	NOBIN
k127_14159	2953	0.3867	0.508	7.674	10.754	31.439	1.676	3.565	0.014	2	2	Bacteria	Firmicutes	Clostridiales	Clostridiaceae	Clostridium	Clostridium sp. CAG:127	606	NOBIN	metabat_986	NOBIN
k127_14162	8672	0.5724	56.268	10.811	2.527	75.191	1.051	3.371	0.018	1	2	Bacteria	Armatimonadetes	Fimbriimonadales	Fimbriimonadaceae	Fimbriimonas	Fimbriimonas ginsengisoli	NOBIN	977	hic_3668	NOBIN
k127_14185	1024	0.1982	7.577	127.721	16.304	79.646	1.101	5.14	0.0	1	1	no-hit	no-hit	no-hit	no-hit	no-hit	no-hit	NOBIN	638	hic_3293	NOBIN
k127_14208	5014	0.2688	2.718	15.475	1.159	12.151	0.624	1.573	0.03	4	1	Bacteria	Firmicutes	Clostridiales	Clostridiaceae	Sarcina	Sarcina sp. DSM 11001	1230	397	hic_3028	NOBIN
k127_14228	3826	0.2133	1.393	22.229	0.543	11.556	0.616	6.873	0.0	0	1	no-hit	no-hit	no-hit	no-hit	no-hit	no-hit	NOBIN	2009	hic_1110	NOBIN
k127_14239	1179	0.5216	10.47	10.69	8.003	69.88	3.351	6.32	0.071	1	2	Bacteria	Firmicutes	Clostridiales	Ruminococcaceae	Ruminococcus	Ruminococcus sp. 37_24	NOBIN	2207	hic_1326	NOBIN
k127_14247	7338	0.3491	4.029	12.935	0.259	6.626	1.012	8.453	0.016	15	1	Bacteria	Firmicutes	Clostridiales	Eubacteriaceae	Eubacterium	Eubacterium plexicaudatum	105	NOBIN	metabat_066	NOBIN
k127_14262	1498	0.4493	0.0	3.342	0.0	1.256	0.055	0.025	0.053	1	1	Bacteria	Firmicutes	Clostridiales	Ruminococcaceae	Ruminococcus	Ruminococcus albus	NOBIN	1042	hic_048	NOBIN
k127_14272	1101	0.6085	8.173	4.161	1.743	19.387	0.847	0.669	0.036	0	2	Bacteria	Firmicutes	Clostridiales	Clostridiales-undef	Clostridiales-undef	Clostridiales bacterium	NOBIN	1810	hic_893	NOBIN
k127_14284	2714	0.294	23.207	100.329	54.242	126.288	4.805	9.223	0.0	0	1	Eukaryota	Eukaryota-undef	Sporadotrichida	Oxytrichidae	Stylonychia	Stylonychia lemnae	340	2691	metabat_691	NOBIN
k127_14301	1882	0.2264	15.553	317.649	8.254	135.622	2.303	1.297	0.028	0	1	Eukaryota	Eukaryota-undef	Hymenostomatida	Tetrahymenidae	Tetrahymena	Tetrahymena thermophila	NOBIN	2060	hic_1167	NOBIN
k127_14316	2188	0.5128	0.391	6.458	0.285	1.079	0.205	0.758	0.0	7	1	no-hit	no-hit	no-hit	no-hit	no-hit	no-hit	NOBIN	508	hic_3150	NOBIN
k127_14334	2405	0.2441	3.607	176.328	3.422	43.718	0.346	6.902	0.0	1	0	Eukaryota	Eukaryota-undef	Hymenostomatida	Tetrahymenidae	Tetrahymena	Tetrahymena thermophila	NOBIN	655	hic_3312	NOBIN
k127_14376	1400	0.4214	3.703	9.551	2.051	18.149	17.216	0.531	0.057	1	1	Bacteria	Bacteroidetes	Bacteroidales	Prevotellaceae	Prevotella	Prevotella sp. khp7	NOBIN	1909	hic_999	NOBIN
k127_14419	1091	0.3217	0.962	5.064	1.77	4.096	1.485	14.006	0.0	0	1	no-hit	no-hit	no-hit	no-hit	no-hit	no-hit	192	NOBIN	metabat_526	NOBIN
k127_14429	2379	0.1665	0.819	15.354	0.277	8.5	0.256	0.338	0.017	4	0	no-hit	no-hit	no-hit	no-hit	no-hit	no-hit	NOBIN	1601	hic_664	NOBIN
k127_14434	1495	0.5304	19.577	9.876	10.801	46.692	44.012	4.973	2.078	1	2	Bacteria	Bacteroidetes	Bacteroidales	Prevotellaceae	Prevotella	Prevotella sp. khp7	NOBIN	2406	hic_1546	NOBIN
k127_14445	1283	0.205	3.154	63.704	1.879	31.328	1.018	0.253	0.0	1	0	Bacteria	Chloroflexi	Dehalococcoidales	Dehalococcoidaceae	Dehalococcoides	Dehalococcoides mccartyi	1393	1464	hic_511	NOBIN
k127_14468	1691	0.5222	5.867	17.696	1.106	27.187	0.128	1.329	0.077	1	2	Archaea	Euryarchaeota	Euryarchaeota-undef	Euryarchaeota-undef	Euryarchaeota-undef	methanogenic archaeon ISO4-H5	NOBIN	883	hic_3564	NOBIN
k127_14493	3973	0.7355	6.729	14.292	1.923	27.848	0.95	26.101	0.03	1	2	Bacteria	Verrucomicrobia	Verrucomicrobia-undef	Verrucomicrobia-undef	Verrucomicrobia-undef	Verrucomicrobia bacterium A1	233	NOBIN	metabat_572	NOBIN
k127_14515	10201	0.4659	26.151	13.311	2.808	34.243	11.366	2.253	0.014	22	2	Eukaryota	Nematoda	Trichinellida	Trichuridae	Trichuris	Trichuris trichiura	NOBIN	1392	hic_432	NOBIN
k127_14572	1469	0.2301	2.387	9.232	0.307	18.598	1.745	14.814	0.0	2	2	no-hit	no-hit	no-hit	no-hit	no-hit	no-hit	771	NOBIN	metabat_1169	NOBIN
k127_14593	1023	0.5621	1.042	3.729	0.798	19.789	2.804	0.0	0.0	0	2	Bacteria	Actinobacteria	Coriobacteriales	Coriobacteriaceae	Collinsella	Collinsella sp. CAG:289	NOBIN	491	hic_3132	NOBIN
k127_14618	6723	0.3717	2.091	7.737	0.286	7.367	0.342	12.094	0.14	5	2	Bacteria	Firmicutes	Clostridiales	Clostridiaceae	Clostridium	Clostridium sp. CAG:967	246	598	metabat_586	NOBIN
k127_14622	2029	0.5959	17.327	12.874	6.274	76.076	0.393	13.915	0.038	0	2	Bacteria	Firmicutes	Firmicutes-undef	Firmicutes-undef	Firmicutes-undef	Firmicutes bacterium CAG:176_63_11	NOBIN	3563	hic_2784	NOBIN
k127_14636	3345	0.3686	0.221	18.323	0.466	8.772	0.3	0.116	0.023	1	2	no-hit	no-hit	no-hit	no-hit	no-hit	no-hit	NOBIN	2991	hic_2192	NOBIN
k127_14637	2456	0.2439	14.774	65.623	15.079	79.585	1.946	14.933	0.017	0	1	Eukaryota	Eukaryota-undef	Sporadotrichida	Oxytrichidae	Stylonychia	Stylonychia lemnae	NOBIN	1288	hic_317	NOBIN
k127_14639	2100	0.5229	4.814	9.553	1.223	11.96	5.971	0.172	0.038	2	2	Bacteria	Bacteroidetes	Bacteroidales	Prevotellaceae	Prevotellaceae-undef	Prevotellaceae bacterium HUN156	NOBIN	588	hic_3237	NOBIN
k127_14661	4931	0.2352	0.777	14.14	25.175	30.489	0.735	1.241	0.021	1	0	no-hit	no-hit	no-hit	no-hit	no-hit	no-hit	634	1689	metabat_1017	NOBIN
k127_14698	1992	0.3112	0.094	5.765	0.022	0.64	0.091	0.056	0.021	0	2	no-hit	no-hit	no-hit	no-hit	no-hit	no-hit	596	NOBIN	metabat_974	NOBIN
k127_14702	6835	0.3311	0.334	23.842	16.618	117.207	4.671	115.718	0.029	9	1	Bacteria	Firmicutes	Clostridiales	Clostridiales-undef	Clostridiales-undef	butyrate-producing bacterium SS3/4	NOBIN	2278	hic_1404	NOBIN
k127_14706	1775	0.6079	47.77	7.447	2.33	32.373	1.441	1.642	0.032	0	2	Bacteria	Bacteroidetes	Bacteroidales	Rikenellaceae	Alistipes	Alistipes sp. CAG:831	NOBIN	957	hic_3646	NOBIN
k127_14761	1732	0.4157	4.915	10.146	2.636	32.128	2.102	8.806	0.305	1	2	Bacteria	Firmicutes	Clostridiales	Clostridiaceae	Clostridium	Clostridium sp. CAG:58	NOBIN	1541	hic_597	NOBIN
k127_14786	1729	0.4459	0.175	12.206	0.058	37.727	0.439	0.0	0.0	1	2	Bacteria	Candidatus Saccharibacteria	Candidatus Saccharibacteria-undef	Candidatus Saccharibacteria-undef	Candidatus Saccharibacteria-undef	Candidatus Saccharibacteria bacterium RIFCSPHIGHO2_12_FULL_44_22	NOBIN	575	hic_3223	NOBIN
k127_14792	1068	0.6582	2.259	4.397	1.057	23.572	0.273	4.23	0.037	0	2	Bacteria	Firmicutes	Clostridiales	Clostridiales-undef	Clostridiales-undef	Clostridiales bacterium	NOBIN	2793	hic_1972	NOBIN
k127_14799	1013	0.6288	1.786	3.189	0.527	9.167	0.357	1.162	0.041	1	2	Bacteria	Firmicutes	Firmicutes-undef	Firmicutes-undef	Firmicutes-undef	Firmicutes bacterium CAG:129	NOBIN	2329	hic_1460	NOBIN
k127_14801	2237	0.2508	0.138	25.29	0.718	5.214	0.169	0.91	0.0	0	1	Bacteria	Tenericutes	Acholeplasmatales	Acholeplasmataceae	Acholeplasma	Acholeplasma sp. CAG:878	NOBIN	398	hic_3029	NOBIN
k127_14816	1090	0.2532	1.572	72.367	3.875	39.972	0.843	11.14	0.0	1	1	no-hit	no-hit	no-hit	no-hit	no-hit	no-hit	NOBIN	880	hic_3561	NOBIN
k127_14830	1773	0.2149	2.307	163.711	4.541	43.232	0.587	7.144	0.0	0	1	no-hit	no-hit	no-hit	no-hit	no-hit	no-hit	NOBIN	1419	hic_461	NOBIN
k127_14837	2641	0.2083	5.08	153.749	5.009	78.902	1.005	10.779	0.016	2	0	no-hit	no-hit	no-hit	no-hit	no-hit	no-hit	686	1392	hic_432	NOBIN
k127_14839	1743	0.3614	0.175	3.804	19.229	24.949	0.125	13.827	0.044	0	1	no-hit	no-hit	no-hit	no-hit	no-hit	no-hit	1211	NOBIN	metabat_235	NOBIN
k127_14858	1565	0.5642	1.151	8.138	0.385	17.035	2.326	0.994	0.893	1	1	Bacteria	Bacteroidetes	Bacteroidales	Prevotellaceae	Prevotella	Prevotella sp. tc2-28	NOBIN	257	hic_1735	NOBIN
k127_14869	1204	0.157	4.617	12.169	0.695	91.432	0.968	7.321	0.0	0	1	no-hit	no-hit	no-hit	no-hit	no-hit	no-hit	952	2176	metabat_1370	NOBIN
k127_14891	3705	0.1803	8.958	275.043	4.748	94.98	1.409	1.713	0.033	2	1	no-hit	no-hit	no-hit	no-hit	no-hit	no-hit	609	1634	hic_700	NOBIN
k127_14912	4108	0.2057	0.564	75.123	11.459	20.201	0.591	1.445	0.0	1	1	no-hit	no-hit	no-hit	no-hit	no-hit	no-hit	634	3387	metabat_1017	NOBIN
k127_14916	2674	0.5961	11.688	10.379	4.088	47.666	1.144	0.754	0.049	2	1	Bacteria	Firmicutes	Selenomonadales	Selenomonadaceae	Selenomonas	Selenomonas ruminantium	NOBIN	1481	hic_530	NOBIN
k127_14938	2354	0.1912	9.826	288.874	10.042	122.526	2.099	2.537	0.0	1	1	no-hit	no-hit	no-hit	no-hit	no-hit	no-hit	NOBIN	1634	hic_700	NOBIN
k127_14966	3716	0.5326	5.145	39.1	0.774	52.06	1.316	0.452	0.062	1	2	Bacteria	Bacteroidetes	Bacteroidales	Bacteroidales-undef	Bacteroidales-undef	Bacteroidales bacterium WCE2004	515	161	hic_684	hic_684
k127_15013	1018	0.387	0.0	10.118	0.085	2.212	0.356	1.842	0.0	1	0	no-hit	no-hit	no-hit	no-hit	no-hit	no-hit	565	NOBIN	metabat_940	NOBIN
k127_15067	3290	0.1802	13.798	376.629	10.267	170.284	1.135	1.673	0.0	0	1	no-hit	no-hit	no-hit	no-hit	no-hit	no-hit	609	2734	hic_1907	NOBIN
k127_15085	1534	0.1343	183.613	425.898	9.532	233.551	60.981	73.769	13.763	0	1	no-hit	no-hit	no-hit	no-hit	no-hit	no-hit	NOBIN	1634	hic_700	NOBIN
k127_15108	2431	0.4529	12.208	38.898	7.392	17.174	0.605	55.257	0.0	1	1	Bacteria	Spirochaetes	Spirochaetales	Spirochaetaceae	Treponema	Treponema saccharophilum	NOBIN	1464	hic_511	NOBIN
k127_15121	1068	0.5187	0.0	5.172	0.045	1.554	0.226	0.139	0.0	0	2	no-hit	no-hit	no-hit	no-hit	no-hit	no-hit	NOBIN	2359	hic_1493	NOBIN
k127_15181	1872	0.265	5.667	256.506	38.747	64.186	2.375	11.824	4.485	1	1	no-hit	no-hit	no-hit	no-hit	no-hit	no-hit	634	2060	hic_1167	NOBIN
k127_15228	1626	0.2466	0.127	5.09	0.405	12.27	1.699	0.121	0.048	0	2	Bacteria	Firmicutes	Clostridiales	Clostridiaceae	Clostridium	Clostridium sp. CAG:433	347	NOBIN	metabat_698	NOBIN
k127_15233	2726	0.1963	10.861	280.503	9.836	133.816	1.651	0.198	0.062	2	0	no-hit	no-hit	no-hit	no-hit	no-hit	no-hit	609	1380	hic_419	NOBIN
k127_15262	4509	0.6671	3.171	8.935	2.357	38.938	0.463	7.932	0.08	1	2	Bacteria	Firmicutes	Clostridiales	Ruminococcaceae	Faecalibacterium	Faecalibacterium sp. CAG:74	1239	392	hic_3023	NOBIN
k127_15282	1043	0.5868	97.063	8.089	22.936	121.283	3.09	26.137	1.922	0	1	Bacteria	Firmicutes	Firmicutes-undef	Firmicutes-undef	Firmicutes-undef	Firmicutes bacterium CAG:176_63_11	NOBIN	709	hic_3371	NOBIN
k127_15304	4259	0.2242	0.852	6.134	0.089	10.408	1.244	0.563	0.056	4	2	Bacteria	Firmicutes	Clostridiales	Eubacteriaceae	Eubacterium	Eubacterium pyruvativorans	1338	NOBIN	metabat_375	NOBIN
k127_15330	2092	0.336	0.054	7.981	0.104	3.637	0.683	0.0	0.029	3	2	Bacteria	Bacteroidetes	Bacteroidales	Odoribacteraceae	Odoribacter	Odoribacter laneus CAG:561	NOBIN	2190	hic_1308	NOBIN
k127_15357	1405	0.4569	3.578	12.675	0.453	4.549	1.476	0.135	0.058	2	1	no-hit	no-hit	no-hit	no-hit	no-hit	no-hit	NOBIN	2084	hic_1192	NOBIN
k127_15359	2570	0.2716	0.662	46.157	0.275	4.32	1.493	0.066	0.016	2	2	Bacteria	Bacteroidetes	Bacteroidales	Bacteroidaceae	Bacteroides	Bacteroides sp. CAG:754	869	1824	hic_908	NOBIN
k127_15377	1916	0.2338	8.756	41.406	2.965	33.43	3.49	7.533	0.0	0	1	no-hit	no-hit	no-hit	no-hit	no-hit	no-hit	NOBIN	2478	hic_1623	NOBIN
k127_15387	2353	0.167	8.229	117.514	24.824	127.049	0.77	5.244	0.0	0	1	no-hit	no-hit	no-hit	no-hit	no-hit	no-hit	NOBIN	1718	hic_792	NOBIN
k127_15424	1174	0.3986	0.102	7.56	0.511	7.46	0.329	4.21	0.0	0	2	Bacteria	Firmicutes	Clostridiales	Lachnospiraceae	Butyrivibrio	Butyrivibrio proteoclasticus	NOBIN	1657	hic_725	NOBIN
k127_15429	1608	0.426	0.201	12.752	0.048	1.966	0.489	0.482	0.214	2	2	Bacteria	Firmicutes	Clostridiales	Ruminococcaceae	Ruminiclostridium	[Eubacterium] siraeum	NOBIN	3370	hic_2612	NOBIN
k127_15444	2042	0.5122	6.947	9.869	4.976	98.097	5.799	0.0	0.019	1	2	Bacteria	Bacteroidetes	Bacteroidales	Prevotellaceae	Prevotella	Prevotella sp. BP1-145	NOBIN	2731	hic_1904	NOBIN
k127_15488	1012	0.4743	11.771	5.223	1.783	64.631	1.027	16.479	39.87	0	2	Bacteria	Firmicutes	Clostridiales	Lachnospiraceae	Coprococcus	Coprococcus eutactus CAG:665	NOBIN	2183	hic_1300	NOBIN
k127_15544	1502	0.4421	0.965	8.093	2.916	7.879	7.154	0.231	0.0	1	2	Bacteria	Bacteroidetes	Bacteroidales	Prevotellaceae	Prevotella	Prevotella sp. BP1-145	NOBIN	731	hic_3396	NOBIN
k127_15549	1652	0.6507	0.127	6.6	1.655	73.036	0.3	40.042	1.942	1	2	Bacteria	Firmicutes	Selenomonadales	Selenomonadaceae	Mitsuokella	Mitsuokella multacida	NOBIN	1864	hic_951	NOBIN
k127_15589	1780	0.2433	5.929	232.737	5.338	121.534	1.622	13.043	0.438	0	2	no-hit	no-hit	no-hit	no-hit	no-hit	no-hit	NOBIN	487	hic_3127	NOBIN
k127_15650	1433	0.2798	7.513	21.977	0.401	4.269	1.855	0.015	0.058	2	1	Bacteria	Firmicutes	Acidaminococcales	Acidaminococcaceae	Acidaminococcus	Acidaminococcus sp. CAG:917	NOBIN	1295	hic_325	NOBIN
k127_15703	2182	0.4606	0.088	6.559	0.095	1.248	0.167	0.0	0.037	0	2	Bacteria	Elusimicrobia	Elusimicrobiales	Elusimicrobiaceae	Elusimicrobium	Elusimicrobium sp. An273	NOBIN	1016	hic_019	NOBIN
k127_15730	1363	0.1922	3.825	47.868	0.924	15.421	0.651	4.408	0.028	0	1	no-hit	no-hit	no-hit	no-hit	no-hit	no-hit	NOBIN	880	hic_3561	NOBIN
k127_15736	2160	0.5903	32.306	9.303	9.062	86.015	2.42	3.124	0.175	1	2	Bacteria	Firmicutes	Clostridiales	Oscillospiraceae	Oscillibacter	Oscillibacter sp. CAG:155	NOBIN	477	hic_3116	NOBIN
k127_15738	1697	0.2062	3.077	70.334	0.386	33.137	0.856	0.427	0.067	0	1	Eukaryota	Eukaryota-undef	Acytosteliales	Acytosteliaceae	Heterostelium	Heterostelium album	NOBIN	2757	hic_1932	NOBIN
k127_15743	1190	0.1983	8.447	80.562	10.956	53.917	1.413	3.629	0.0	0	1	no-hit	no-hit	no-hit	no-hit	no-hit	no-hit	NOBIN	1560	hic_618	NOBIN
k127_15745	2164	0.396	3.594	6.617	2.936	12.129	4.833	0.034	0.019	1	2	Bacteria	Firmicutes	Clostridiales	Ruminococcaceae	Drancourtella	Drancourtella sp. An177	NOBIN	1392	hic_432	NOBIN
k127_15784	1157	0.4961	0.316	6.071	0.035	2.688	0.4	20.38	0.0	0	2	Bacteria	Spirochaetes	Spirochaetales	Spirochaetaceae	Treponema	Treponema saccharophilum	771	NOBIN	metabat_1169	NOBIN
k127_15800	1263	0.2003	19.743	377.301	10.699	147.743	2.389	0.195	0.0	0	1	no-hit	no-hit	no-hit	no-hit	no-hit	no-hit	NOBIN	938	hic_3625	NOBIN
k127_15816	2050	0.5795	12.752	12.32	4.343	70.456	1.411	12.383	0.055	2	2	Bacteria	Firmicutes	Clostridiales	Clostridiales Family XII. Incertae Sedis	Acidaminobacter	Acidaminobacter hydrogenoformans	NOBIN	336	hic_2611	NOBIN
k127_15823	3880	0.2284	2.112	46.466	36.027	58.438	1.72	2.405	0.016	0	1	Eukaryota	Eukaryota-undef	Sporadotrichida	Oxytrichidae	Stylonychia	Stylonychia lemnae	634	2055	hic_1161	NOBIN
k127_15842	1489	0.3318	0.15	4.509	0.187	6.064	1.516	37.39	0.275	1	1	no-hit	no-hit	no-hit	no-hit	no-hit	no-hit	321	NOBIN	metabat_670	metabat_670
k127_15845	1252	0.2173	11.167	69.688	33.965	134.849	8.148	33.302	0.0	1	1	no-hit	no-hit	no-hit	no-hit	no-hit	no-hit	NOBIN	2123	hic_1235	NOBIN
k127_15883	2606	0.2989	4.292	8.312	1.789	30.395	4.498	0.846	0.0	1	2	Bacteria	Firmicutes	Clostridiales	Clostridiaceae	Clostridium	Clostridium sp. CAG:307	526	NOBIN	metabat_897	NOBIN
k127_15884	1397	0.1518	1.764	7.449	0.613	54.146	0.786	8.074	0.045	1	2	no-hit	no-hit	no-hit	no-hit	no-hit	no-hit	952	NOBIN	metabat_1370	NOBIN
k127_15888	2947	0.4442	1.31	9.89	0.859	7.757	0.892	0.028	0.013	0	2	Bacteria	Bacteroidetes	Bacteroidales	Prevotellaceae	Prevotellaceae-undef	Prevotellaceae bacterium HUN156	478	2685	metabat_843	NOBIN
k127_15889	1626	0.449	33.102	29.359	9.792	128.014	10.098	24.01	0.191	1	0	Bacteria	Firmicutes	Clostridiales	Lachnospiraceae	Lachnospiraceae-undef	Lachnospiraceae bacterium 3_1_57FAA_CT1	NOBIN	2530	hic_1681	NOBIN
k127_15891	1824	0.4923	4.118	8.259	1.995	16.124	1.559	3.742	0.022	0	2	Bacteria	Firmicutes	Clostridiales	Lachnospiraceae	Pseudobutyrivibrio	Pseudobutyrivibrio sp. ACV-2	NOBIN	3190	hic_2414	NOBIN
k127_15902	1633	0.5426	262.11	15.95	4.271	23.027	1.5	0.899	0.22	0	2	Archaea	Euryarchaeota	Methanomassiliicoccales	Methanomassiliicoccaceae	Methanomassiliicoccus	Candidatus Methanomassiliicoccus intestinalis	NOBIN	930	hic_3617	NOBIN
k127_15909	1159	0.2959	9.667	195.379	14.828	114.052	1.749	18.5	0.0	0	1	Eukaryota	Eukaryota-undef	Peniculida	Parameciidae	Paramecium	Paramecium tetraurelia	NOBIN	1634	hic_700	NOBIN
k127_15938	1357	0.5704	1.945	4.455	2.861	32.013	1.227	6.878	0.0	1	1	Bacteria	Firmicutes	Clostridiales	Clostridiaceae	Clostridium	Clostridium sp. CAG:269	NOBIN	3627	hic_2842	NOBIN
k127_15944	1037	0.2536	15.223	457.68	13.714	178.731	2.453	28.39	0.0	0	1	no-hit	no-hit	no-hit	no-hit	no-hit	no-hit	NOBIN	1177	hic_196	NOBIN
k127_15950	2738	0.1753	10.271	285.784	5.23	99.32	1.069	1.849	0.008	0	2	no-hit	no-hit	no-hit	no-hit	no-hit	no-hit	609	1380	hic_419	NOBIN
k127_15983	1107	0.4228	0.105	6.506	0.11	5.341	0.285	0.061	0.105	0	1	Bacteria	Firmicutes	Clostridiales	Clostridiaceae	Clostridium	Clostridium sp. CAG:253	NOBIN	545	hic_3191	NOBIN
k127_15993	1634	0.1689	3.276	179.271	2.983	66.243	1.702	7.422	0.0	0	1	no-hit	no-hit	no-hit	no-hit	no-hit	no-hit	NOBIN	1559	hic_616	NOBIN
k127_16009	1718	0.4878	36.798	6.793	42.898	279.325	19.288	3.498	0.022	1	2	Bacteria	Firmicutes	Clostridiales	Lachnospiraceae	Lachnospiraceae-undef	Lachnospiraceae bacterium NK3A20	NOBIN	2650	hic_1814	NOBIN
k127_16028	1786	0.5336	1.564	10.333	0.945	30.085	0.269	0.118	0.045	2	1	Bacteria	Bacteroidetes	Bacteroidales	Prevotellaceae	Paraprevotella	Paraprevotella clara CAG:116	NOBIN	2070	hic_1178	NOBIN
k127_16059	1062	0.2062	9.613	70.404	32.43	69.236	1.126	1.092	0.0	0	1	no-hit	no-hit	no-hit	no-hit	no-hit	no-hit	NOBIN	844	hic_3521	NOBIN
k127_16074	1074	0.5382	2.02	5.524	0.966	20.819	0.508	5.405	0.114	1	1	Bacteria	Firmicutes	Clostridiales	Ruminococcaceae	Ruminococcus	Ruminococcus sp. YE71	NOBIN	2705	hic_1875	NOBIN
k127_16082	2064	0.3619	0.058	7.67	0.089	1.955	0.2	5.872	0.061	1	2	no-hit	no-hit	no-hit	no-hit	no-hit	no-hit	NOBIN	1730	hic_805	NOBIN
k127_16095	1327	0.5592	22.397	17.327	27.719	239.534	5.57	2.904	0.131	0	2	Bacteria	Bacteroidetes	Bacteroidales	Bacteroidales-undef	Bacteroidales-undef	Bacteroidales bacterium WCE2008	NOBIN	3788	hic_2996	NOBIN
k127_16101	1735	0.2565	7.258	74.14	2.988	37.113	1.229	0.628	0.0	3	2	no-hit	no-hit	no-hit	no-hit	no-hit	no-hit	NOBIN	2042	hic_1147	NOBIN
k127_16134	2030	0.3256	0.352	6.443	2.898	15.2	1.444	0.248	0.0	0	1	Bacteria	Bacteroidetes	Bacteroidales	Prevotellaceae	Prevotella	Prevotella sp. P2-180	1393	1475	hic_523	NOBIN
k127_16135	1995	0.406	0.059	5.829	0.14	3.112	0.147	2.77	0.026	2	2	Bacteria	Firmicutes	Veillonellales	Veillonellaceae	Allisonella	Allisonella histaminiformans	NOBIN	241	hic_1560	NOBIN
k127_16138	1153	0.1778	4.935	96.85	1.139	33.441	0.759	0.501	0.0	1	0	no-hit	no-hit	no-hit	no-hit	no-hit	no-hit	NOBIN	1910	hic_1001	NOBIN
k127_16156	2794	0.5283	0.624	11.664	1.697	7.843	1.141	1.866	0.181	2	1	Bacteria	Firmicutes	Clostridiales	Lachnospiraceae	Butyrivibrio	Butyrivibrio sp. ob235	NOBIN	2892	hic_2082	NOBIN
k127_16158	1077	0.2349	13.708	136.923	18.307	298.347	7.817	21.049	0.0	0	1	Eukaryota	Eukaryota-undef	Peniculida	Parameciidae	Paramecium	Paramecium tetraurelia	NOBIN	738	hic_3403	NOBIN
k127_16160	1646	0.6355	5.685	5.933	1.331	42.434	0.872	0.874	0.0	1	2	Bacteria	Firmicutes	Bacillales	Paenibacillaceae	Paenibacillus	Paenibacillus sp. FSL R5-192	NOBIN	1407	hic_448	NOBIN
k127_16191	1034	0.5426	3.789	12.268	0.067	3.057	1.843	0.075	0.079	0	1	no-hit	no-hit	no-hit	no-hit	no-hit	no-hit	NOBIN	1163	hic_181	NOBIN
k127_16230	1273	0.1257	3.244	315.269	3.362	89.449	0.801	0.332	0.0	0	2	no-hit	no-hit	no-hit	no-hit	no-hit	no-hit	NOBIN	1634	hic_700	NOBIN
k127_16262	6566	0.2198	3.148	8.304	0.642	19.286	4.021	19.576	0.02	7	1	Bacteria	Firmicutes	Clostridiales	Clostridiaceae	Clostridium	Clostridium sp. CAG:492	403	NOBIN	metabat_761	NOBIN
k127_16282	2640	0.2515	7.237	100.337	13.432	174.232	3.255	14.935	0.0	0	1	no-hit	no-hit	no-hit	no-hit	no-hit	no-hit	1312	3075	metabat_347	NOBIN
k127_16288	1599	0.404	1.174	16.911	1.751	20.022	5.546	0.033	0.071	0	2	Bacteria	Firmicutes	Clostridiales	Lachnospiraceae	Lachnospiraceae-undef	Lachnospiraceae bacterium XPB1003	NOBIN	339	hic_2638	NOBIN
k127_16295	1716	0.3963	46.907	7.503	3.14	42.571	0.778	0.057	0.022	2	1	no-hit	no-hit	no-hit	no-hit	no-hit	no-hit	NOBIN	775	hic_3444	NOBIN
k127_16306	2984	0.4162	6.318	21.611	2.29	20.111	3.802	3.084	0.0	1	2	Bacteria	Candidatus Saccharibacteria	Candidatus Saccharibacteria-undef	Candidatus Saccharibacteria-undef	Candidatus Saccharibacteria-undef	candidate division TM7 genomosp. GTL1	797	2336	hic_1468	NOBIN
k127_16309	7611	0.3801	0.459	8.244	0.55	3.769	0.281	0.27	0.012	7	2	Bacteria	Spirochaetes	Spirochaetales	Spirochaetaceae	Treponema	Treponema sp. JC4	NOBIN	487	hic_3127	NOBIN
k127_16316	1095	0.4466	0.187	8.433	2.343	31.912	0.27	0.113	0.035	1	0	no-hit	no-hit	no-hit	no-hit	no-hit	no-hit	NOBIN	244	hic_1593	NOBIN
k127_16330	5960	0.1876	1.966	37.438	31.922	50.949	0.716	1.477	0.036	2	0	no-hit	no-hit	no-hit	no-hit	no-hit	no-hit	634	815	metabat_1017	NOBIN
k127_16366	1436	0.4081	1.589	18.955	5.616	73.758	6.256	7.612	0.0	1	1	Bacteria	Bacteroidetes	Bacteroidales	Bacteroidales-undef	Bacteroidales-undef	Bacteroidales bacterium CF	NOBIN	1950	hic_1044	NOBIN
k127_16368	1454	0.5908	0.71	5.433	15.241	36.783	0.446	1.555	0.13	0	2	Bacteria	Firmicutes	Clostridiales	Lachnospiraceae	Lachnospiraceae-undef	Lachnospiraceae bacterium NK3A20	NOBIN	1290	hic_320	NOBIN
k127_16374	2078	0.5977	27.534	24.626	3.505	28.788	1.137	0.0	0.019	0	1	no-hit	no-hit	no-hit	no-hit	no-hit	no-hit	NOBIN	1137	hic_152	NOBIN
k127_16377	2251	0.2141	4.458	45.494	17.87	39.761	0.962	0.353	0.02	1	1	no-hit	no-hit	no-hit	no-hit	no-hit	no-hit	NOBIN	388	hic_3018	NOBIN
k127_16382	2086	0.4175	2.198	9.538	1.085	20.548	0.414	1.862	0.073	2	2	Bacteria	Firmicutes	Acidaminococcales	Acidaminococcaceae	Acidaminococcus	Acidaminococcus sp. CAG:917	NOBIN	2036	hic_1140	NOBIN
k127_16384	1122	0.5285	4.152	7.577	0.639	8.922	3.184	0.1	0.124	0	2	Bacteria	Firmicutes	Clostridiales	Clostridiaceae	Butyricicoccus	Butyricicoccus sp. BB10	NOBIN	2149	hic_1262	NOBIN
k127_16417	1062	0.21	18.915	411.262	10.706	167.519	2.294	0.762	0.0	0	1	no-hit	no-hit	no-hit	no-hit	no-hit	no-hit	NOBIN	1380	hic_419	NOBIN
k127_16420	1004	0.6335	11.914	6.339	2.903	40.709	1.221	4.784	0.196	0	1	Bacteria	Firmicutes	Clostridiales	Eubacteriaceae	Eubacterium	Eubacterium sp. CAG:156	NOBIN	2967	hic_2165	NOBIN
k127_16433	4249	0.2994	0.102	8.73	0.094	0.934	0.229	0.04	0.094	6	2	no-hit	no-hit	no-hit	no-hit	no-hit	no-hit	164	3098	hic_2311	NOBIN
k127_16441	1726	0.4762	8.038	20.311	1.33	10.247	0.909	0.982	0.048	1	0	Bacteria	Firmicutes	Clostridiales	Lachnospiraceae	Butyrivibrio	Butyrivibrio sp. INlla21	NOBIN	922	hic_3608	NOBIN
k127_16443	1151	0.4292	0.268	6.303	0.903	9.969	1.151	0.035	0.0	0	2	Bacteria	Firmicutes	Clostridiales	Lachnospiraceae	Lachnospiraceae-undef	Lachnospiraceae bacterium G41	NOBIN	2057	hic_1163	NOBIN
k127_16454	5584	0.3087	0.557	32.012	0.872	5.592	0.591	2.743	0.495	5	2	Bacteria	Fusobacteria	Fusobacteriales	Fusobacteriaceae	Fusobacterium	Fusobacterium sp. CAG:815	332	1532	metabat_682	NOBIN
k127_16496	1299	0.2225	3.851	171.672	6.094	61.754	0.868	9.287	0.063	2	1	Eukaryota	Apicomplexa	Apicomplexa-undef	Babesiidae	Babesia	Babesia microti	NOBIN	468	hic_3106	NOBIN
k127_16510	1587	0.2212	4.781	49.287	11.484	32.616	1.33	1.295	0.026	1	0	Eukaryota	Chytridiomycota	Neocallimastigales	Neocallimastigaceae	Anaeromyces	Anaeromyces robustus	NOBIN	2463	hic_1607	NOBIN
k127_16514	6080	0.4169	0.808	7.734	0.248	8.863	0.192	0.563	0.112	7	2	Bacteria	Firmicutes	Clostridiales	Lachnospiraceae	Stomatobaculum	Stomatobaculum longum	627	2138	metabat_1009	NOBIN
k127_16556	1494	0.3983	0.109	6.799	1.107	1.563	0.155	0.014	0.0	2	1	no-hit	no-hit	no-hit	no-hit	no-hit	no-hit	NOBIN	2085	hic_1193	NOBIN
k127_16598	1324	0.3678	0.073	3.397	0.594	2.196	2.319	0.02	0.044	0	2	Bacteria	Firmicutes	Clostridiales	Lachnospiraceae	Butyrivibrio	Butyrivibrio sp. INlla21	NOBIN	2120	hic_1232	NOBIN
k127_16606	1514	0.1915	2.55	34.31	0.707	13.415	0.635	1.621	0.028	0	1	no-hit	no-hit	no-hit	no-hit	no-hit	no-hit	14	NOBIN	metabat_479	NOBIN
k127_16610	2269	0.4059	0.599	5.501	0.382	20.033	4.811	0.018	0.019	0	1	Bacteria	Firmicutes	Clostridiales	Lachnospiraceae	Lachnospiraceae-undef	Lachnospiraceae bacterium NE2001	NOBIN	1789	hic_868	NOBIN
k127_16625	6888	0.2369	4.111	21.809	0.771	21.43	2.018	2.414	0.003	9	2	Bacteria	Firmicutes	Clostridiales	Clostridiaceae	Clostridium	Clostridium sp. CAG:307	1376	NOBIN	metabat_417	NOBIN
k127_16659	3210	0.4804	0.097	17.047	0.062	1.279	0.252	0.023	0.012	8	2	Bacteria	Firmicutes	Clostridiales	Lachnospiraceae	Butyrivibrio	Butyrivibrio sp. INlla21	NOBIN	720	hic_3384	NOBIN
k127_16688	1598	0.2146	3.518	227.426	4.777	58.281	0.196	13.32	0.085	1	1	no-hit	no-hit	no-hit	no-hit	no-hit	no-hit	NOBIN	1946	hic_1040	NOBIN
k127_16709	1025	0.5366	8.205	6.36	3.954	84.653	3.848	2.569	0.384	0	2	Bacteria	Firmicutes	Clostridiales	Lachnospiraceae	Lachnoclostridium	[Clostridium] asparagiforme	NOBIN	1269	hic_296	NOBIN
k127_16715	1048	0.2872	21.515	87.002	43.342	91.448	4.144	2.427	0.172	0	1	Eukaryota	Eukaryota-undef	Longamoebia	Acanthamoebidae	Acanthamoeba	Acanthamoeba castellanii	NOBIN	522	hic_3166	NOBIN
k127_16721	1087	0.1822	10.603	280.896	8.611	112.591	2.995	6.929	0.0	0	2	no-hit	no-hit	no-hit	no-hit	no-hit	no-hit	NOBIN	664	hic_3322	NOBIN
k127_16741	1834	0.699	23.454	21.751	12.138	166.52	2.341	29.535	0.05	0	2	Bacteria	Bacteroidetes	Bacteroidales	Prevotellaceae	Prevotella	Prevotella sp. CAG:755	NOBIN	297	hic_2179	NOBIN
k127_16753	1315	0.5833	1.498	11.276	1.448	10.404	7.129	0.17	0.07	0	1	Bacteria	Bacteroidetes	Bacteroidales	Prevotellaceae	Prevotella	Prevotella buccae	NOBIN	1076	hic_085	NOBIN
k127_16765	1398	0.4921	0.65	65.069	2.93	68.175	9.217	3.841	0.0	1	1	Bacteria	Bacteroidetes	Bacteroidales	Prevotellaceae	Prevotella	Prevotella dentalis	NOBIN	1593	hic_654	NOBIN
k127_16772	1609	0.4661	8.843	15.363	2.119	20.179	11.482	0.497	0.078	1	1	Bacteria	Bacteroidetes	Bacteroidales	Prevotellaceae	Prevotella	Prevotella sp. BP1-145	NOBIN	294	hic_2146	NOBIN
k127_16782	2348	0.1789	1.676	113.366	10.901	43.033	0.457	1.654	0.038	0	2	no-hit	no-hit	no-hit	no-hit	no-hit	no-hit	NOBIN	3727	hic_2932	NOBIN
k127_16787	1286	0.1812	3.946	219.286	4.417	62.876	1.983	6.673	0.308	0	1	no-hit	no-hit	no-hit	no-hit	no-hit	no-hit	NOBIN	1014	hic_017	NOBIN
k127_16843	1603	0.5371	13.003	13.876	4.45	38.825	1.337	9.832	1.323	1	0	Bacteria	Firmicutes	Clostridiales	Clostridiales-undef	Flavonifractor	Flavonifractor sp. An100	NOBIN	604	hic_3256	NOBIN
k127_16853	1115	0.4395	0.0	4.265	0.018	1.886	0.107	0.039	0.0	0	2	no-hit	no-hit	no-hit	no-hit	no-hit	no-hit	NOBIN	2136	hic_1249	NOBIN
k127_16858	1676	0.3914	51.643	12.47	0.273	27.921	13.289	5.963	0.047	0	1	Bacteria	Bacteroidetes	Flavobacteriales	Flavobacteriaceae	Capnocytophaga	Capnocytophaga haemolytica	NOBIN	926	hic_3612	NOBIN
k127_16868	1482	0.224	0.883	53.497	0.328	16.144	0.343	2.31	0.0	0	1	no-hit	no-hit	no-hit	no-hit	no-hit	no-hit	NOBIN	952	hic_3641	NOBIN
k127_16882	1727	0.5304	7.061	21.091	6.387	97.287	0.499	0.562	1.456	0	2	Bacteria	Bacteroidetes	Bacteroidales	Prevotellaceae	Prevotella	Prevotella buccae	NOBIN	914	hic_3599	NOBIN
k127_16883	1208	0.4917	17.529	8.142	1.753	32.464	1.182	5.468	0.033	2	1	no-hit	no-hit	no-hit	no-hit	no-hit	no-hit	NOBIN	2619	hic_1779	NOBIN
k127_16914	1216	0.463	1.486	25.193	15.019	112.09	8.026	0.0	0.036	1	1	no-hit	no-hit	no-hit	no-hit	no-hit	no-hit	NOBIN	1368	hic_405	NOBIN
k127_16939	1595	0.442	5.231	6.503	1.213	13.438	3.351	0.47	0.033	0	2	Bacteria	Firmicutes	Clostridiales	Lachnospiraceae	Lachnospiraceae-undef	Lachnospiraceae bacterium G41	NOBIN	3191	hic_2415	NOBIN
k127_16944	1597	0.2517	6.508	90.874	5.192	63.838	1.654	2.307	0.0	0	1	no-hit	no-hit	no-hit	no-hit	no-hit	no-hit	NOBIN	1419	hic_461	NOBIN
k127_16945	8141	0.4461	0.037	14.505	0.172	5.511	0.533	48.895	0.012	8	1	Bacteria	Firmicutes	Lactobacillales	Streptococcaceae	Lactococcus	Lactococcus raffinolactis	NOBIN	978	hic_3669	NOBIN
k127_16977	3361	0.4389	1.175	17.731	1.661	21.303	2.436	7.415	0.024	3	2	Bacteria	Firmicutes	Clostridiales	Clostridiales-undef	Clostridiales-undef	Clostridiales bacterium CHKCI001	790	2738	hic_1911	NOBIN
k127_16988	2989	0.2084	2.796	68.385	2.449	36.862	0.878	1.217	0.0	1	0	Eukaryota	Eukaryota-undef	Sporadotrichida	Oxytrichidae	Stylonychia	Stylonychia lemnae	NOBIN	1282	hic_311	NOBIN
k127_17003	1194	0.2454	9.843	294.816	17.389	117.977	3.446	23.248	0.034	0	1	no-hit	no-hit	no-hit	no-hit	no-hit	no-hit	NOBIN	1849	hic_935	NOBIN
k127_17049	2572	0.1796	17.716	476.166	9.441	172.298	3.671	3.522	0.034	0	2	Eukaryota	Eukaryota-undef	Sporadotrichida	Oxytrichidae	Stylonychia	Stylonychia lemnae	609	938	hic_3625	NOBIN
k127_17066	12729	0.3674	0.208	11.734	0.047	1.084	0.207	0.67	0.032	6	2	Bacteria	Spirochaetes	Spirochaetales	Spirochaetaceae	Treponema	Treponema succinifaciens	830	984	metabat_1235	NOBIN
k127_17079	3339	0.2228	1.712	44.345	42.139	50.406	1.088	2.931	0.072	1	0	no-hit	no-hit	no-hit	no-hit	no-hit	no-hit	634	2899	metabat_1017	NOBIN
k127_17086	2438	0.4106	0.173	5.14	0.393	3.116	0.307	0.079	0.021	0	2	Bacteria	Firmicutes	Clostridiales	Ruminococcaceae	Ruminococcus	Ruminococcus sp. 37_24	NOBIN	480	hic_3120	NOBIN
k127_17090	1338	0.2167	6.213	37.665	5.138	35.737	0.706	0.279	0.0	0	1	no-hit	no-hit	no-hit	no-hit	no-hit	no-hit	NOBIN	626	hic_3280	NOBIN
k127_17116	3526	0.3755	1.593	15.668	10.644	16.9	0.265	2.799	0.24	2	1	Bacteria	Firmicutes	Clostridiales	Lachnospiraceae	Lachnospiraceae-undef	Lachnospiraceae bacterium KH1T2	58	554	metabat_967	NOBIN
k127_17134	1843	0.248	0.313	12.231	64.626	171.75	0.423	7.105	3.32	0	2	Bacteria	Firmicutes	Clostridiales	Clostridiaceae	Clostridium	Clostridium sp. CAG:780	NOBIN	2441	hic_1584	NOBIN
k127_17142	2236	0.3511	0.07	13.682	0.818	5.316	0.244	0.078	0.0	2	2	no-hit	no-hit	no-hit	no-hit	no-hit	no-hit	NOBIN	1428	hic_471	NOBIN
k127_17159	1169	0.2447	24.414	125.5	57.129	122.864	6.306	23.797	0.0	0	1	no-hit	no-hit	no-hit	no-hit	no-hit	no-hit	NOBIN	2163	hic_1278	NOBIN
k127_17213	2375	0.2286	17.433	284.224	9.189	143.795	4.676	4.663	0.086	0	1	no-hit	no-hit	no-hit	no-hit	no-hit	no-hit	NOBIN	711	hic_3374	NOBIN
k127_17253	1575	0.5225	19.658	17.897	32.625	685.217	15.037	21.408	0.0	0	1	Bacteria	Firmicutes	Clostridiales	Clostridiales-undef	Clostridiales-undef	Clostridiales bacterium	NOBIN	1971	hic_1067	NOBIN
k127_17301	5166	0.3463	1.344	6.459	0.164	7.646	0.362	0.521	0.069	5	2	Bacteria	Firmicutes	Firmicutes-undef	Firmicutes-undef	Firmicutes-undef	Firmicutes bacterium CAG:103	699	NOBIN	metabat_1088	NOBIN
k127_17311	2040	0.1892	0.996	100.687	2.346	21.655	0.496	0.686	0.0	0	1	no-hit	no-hit	no-hit	no-hit	no-hit	no-hit	NOBIN	3114	hic_2330	NOBIN
k127_17330	2104	0.23	17.121	280.719	9.689	149.586	5.047	4.744	0.0	0	1	Eukaryota	Eukaryota-undef	Heterotrichida	Stentoridae	Stentor	Stentor coeruleus	NOBIN	2734	hic_1907	NOBIN
k127_17360	7001	0.1903	3.103	39.154	6.018	32.697	0.776	1.362	0.018	1	0	Eukaryota	Eukaryota-undef	Heterotrichida	Stentoridae	Stentor	Stentor coeruleus	971	2253	hic_1377	NOBIN
k127_17377	2181	0.3806	0.054	7.888	0.0	4.478	0.162	0.0	0.039	1	1	no-hit	no-hit	no-hit	no-hit	no-hit	no-hit	NOBIN	1849	hic_935	NOBIN
k127_17400	2680	0.3399	6.452	5.726	0.055	4.709	1.005	59.809	0.045	5	1	Eukaryota	Nematoda	Trichinellida	Trichuridae	Trichuris	Trichuris trichiura	720	NOBIN	metabat_1113	NOBIN
k127_17406	1648	0.182	1.067	92.327	0.712	28.439	0.198	0.122	0.0	3	0	no-hit	no-hit	no-hit	no-hit	no-hit	no-hit	NOBIN	1996	hic_1094	NOBIN
k127_17423	1216	0.4836	0.849	4.049	0.133	0.771	0.141	1.054	0.0	0	1	Bacteria	Bacteroidetes	Bacteroidales	Prevotellaceae	Prevotella	Prevotella sp. KH2C16	1250	909	metabat_278	NOBIN
k127_17424	1809	0.4151	0.057	17.028	0.18	2.655	0.336	1.673	0.0	2	2	no-hit	no-hit	no-hit	no-hit	no-hit	no-hit	741	885	metabat_1136	NOBIN
k127_17430	1172	0.4846	0.276	5.246	0.698	10.747	0.527	32.221	0.034	0	1	Bacteria	Firmicutes	Clostridiales	Ruminococcaceae	Ruminococcus	Ruminococcus albus	741	NOBIN	metabat_1136	NOBIN
k127_17438	1926	0.4673	1.854	8.922	0.06	3.423	0.696	0.031	0.01	2	1	no-hit	no-hit	no-hit	no-hit	no-hit	no-hit	NOBIN	1218	hic_241	NOBIN
k127_17444	1742	0.1883	2.082	82.937	4.243	112.944	0.609	5.475	0.0	1	1	no-hit	no-hit	no-hit	no-hit	no-hit	no-hit	1113	810	metabat_126	NOBIN
k127_17471	1824	0.2215	12.904	250.333	9.565	146.234	2.454	4.256	0.0	0	1	Eukaryota	Eukaryota-undef	Sporadotrichida	Oxytrichidae	Oxytricha	Oxytricha trifallax	NOBIN	1243	hic_268	NOBIN
k127_17475	1545	0.2427	8.604	98.304	13.658	77.099	2.638	12.245	0.335	1	0	Eukaryota	Eukaryota-undef	Hymenostomatida	Tetrahymenidae	Tetrahymena	Tetrahymena thermophila	NOBIN	491	hic_3132	NOBIN
k127_17503	2124	0.4233	0.058	8.865	0.057	1.395	0.137	0.0	0.039	1	2	Bacteria	Spirochaetes	Spirochaetales	Spirochaetaceae	Treponema	Treponema saccharophilum	NOBIN	702	hic_3364	NOBIN
k127_17523	1352	0.3639	0.515	9.175	2.791	21.348	2.493	0.068	0.032	1	2	Bacteria	Bacteroidetes	Bacteroidales	Prevotellaceae	Prevotella	Prevotella sp. CAG:604	NOBIN	1730	hic_805	NOBIN
k127_17536	1785	0.5434	2.593	9.433	13.16	102.364	4.078	14.831	2.328	1	2	Bacteria	Firmicutes	Clostridiales	Ruminococcaceae	Ruminococcus	Ruminococcus sp. CAG:9	NOBIN	547	hic_3193	NOBIN
k127_17552	1696	0.6226	38.438	12.426	21.463	356.149	3.328	4.115	0.022	0	2	Bacteria	Firmicutes	Clostridiales	Clostridiales-undef	Clostridiales-undef	Clostridiales bacterium	1206	656	metabat_229	NOBIN
k127_17555	2396	0.4645	0.083	8.184	7.953	360.189	0.149	240.35	55.794	1	2	no-hit	no-hit	no-hit	no-hit	no-hit	no-hit	NOBIN	3200	hic_2426	NOBIN
k127_17563	1697	0.2039	8.83	144.301	5.16	68.721	2.762	5.548	0.0	0	1	no-hit	no-hit	no-hit	no-hit	no-hit	no-hit	NOBIN	880	hic_3561	NOBIN
k127_17590	1122	0.484	0.035	3.736	0.658	7.479	0.279	0.0	0.0	0	1	Bacteria	Spirochaetes	Spirochaetales	Spirochaetaceae	Sphaerochaeta	Sphaerochaeta pleomorpha	NOBIN	3218	hic_2445	NOBIN
k127_17630	1325	0.2075	6.456	260.9	6.965	94.381	1.968	10.1	0.0	0	2	no-hit	no-hit	no-hit	no-hit	no-hit	no-hit	NOBIN	376	hic_2978	NOBIN
k127_17657	1023	0.2102	1.691	20.788	3.761	61.056	0.837	3.43	0.0	0	1	no-hit	no-hit	no-hit	no-hit	no-hit	no-hit	1113	NOBIN	metabat_126	NOBIN
k127_17661	1871	0.1956	2.997	54.952	1.334	32.903	1.254	1.051	0.292	0	1	no-hit	no-hit	no-hit	no-hit	no-hit	no-hit	NOBIN	1139	hic_154	NOBIN
k127_17682	1342	0.4918	1.905	11.977	5.361	78.324	5.873	9.923	0.0	0	2	Bacteria	Firmicutes	Clostridiales	Ruminococcaceae	Ruminococcus	Ruminococcus sp. 37_24	NOBIN	558	hic_3205	NOBIN
k127_17720	1884	0.1077	2.325	1358.587	1.823	144.93	0.209	0.513	0.021	0	1	no-hit	no-hit	no-hit	no-hit	no-hit	no-hit	NOBIN	1419	hic_461	NOBIN
k127_17731	1039	0.5659	11.441	8.563	2.077	23.942	4.383	1.763	0.26	0	1	Bacteria	Firmicutes	Clostridiales	Lachnospiraceae	Lachnospiraceae-undef	Lachnospiraceae bacterium G11	NOBIN	1269	hic_296	NOBIN
k127_17732	3569	0.3107	0.418	14.793	14.097	7.676	0.734	3.915	0.011	3	1	Bacteria	Fusobacteria	Fusobacteriales	Fusobacteriaceae	Fusobacterium	Fusobacterium sp. CAG:815	367	NOBIN	metabat_720	NOBIN
k127_17735	1348	0.1343	3.716	340.108	6.555	112.563	1.483	0.787	0.0	0	1	no-hit	no-hit	no-hit	no-hit	no-hit	no-hit	NOBIN	1464	hic_511	NOBIN
k127_17757	2209	0.3019	0.535	26.807	2.03	20.316	1.208	5.801	0.447	0	1	Bacteria	Firmicutes	Clostridiales	Clostridiaceae	Clostridium	Clostridium sp. CAG:793	NOBIN	347	hic_2707	NOBIN
k127_17789	1392	0.2636	20.142	120.204	47.198	145.315	3.925	9.474	0.0	0	1	Bacteria	Bacteroidetes	Bacteroidales	Bacteroidaceae	Bacteroides	Bacteroides nordii	NOBIN	1778	hic_856	NOBIN
k127_17792	1402	0.1462	1.542	96.926	1.042	40.595	0.697	0.481	0.036	0	1	no-hit	no-hit	no-hit	no-hit	no-hit	no-hit	1393	2813	hic_1995	NOBIN
k127_17822	1077	0.6462	17.046	9.031	3.035	40.394	1.026	7.318	0.0	0	1	Bacteria	Firmicutes	Clostridiales	Clostridiales-undef	Clostridiales-undef	Clostridiales bacterium	NOBIN	642	hic_3298	NOBIN
k127_17857	1781	0.5952	9.392	7.624	6.472	77.909	0.899	6.335	0.122	0	2	Bacteria	Firmicutes	Clostridiales	Lachnospiraceae	Stomatobaculum	Stomatobaculum longum	NOBIN	174	hic_826	NOBIN
k127_17863	1570	0.1694	3.115	207.675	9.594	97.843	0.646	7.777	0.0	1	1	no-hit	no-hit	no-hit	no-hit	no-hit	no-hit	NOBIN	2611	hic_1771	NOBIN
k127_17924	1192	0.2634	15.422	196.507	11.748	120.113	5.476	12.597	0.0	0	1	no-hit	no-hit	no-hit	no-hit	no-hit	no-hit	NOBIN	3333	hic_2573	NOBIN
k127_17929	1497	0.515	1.428	9.35	1.857	26.818	11.011	1.0	0.146	1	2	Bacteria	Bacteroidetes	Bacteroidales	Prevotellaceae	Prevotella	Prevotella sp. ne3005	NOBIN	228	hic_1416	NOBIN
k127_17935	1541	0.3796	1.195	13.67	0.293	14.035	2.173	3.501	0.0	1	2	no-hit	no-hit	no-hit	no-hit	no-hit	no-hit	NOBIN	1433	hic_477	NOBIN
k127_17974	38366	0.3262	0.207	12.277	0.147	2.109	0.258	0.167	0.025	66	2	Bacteria	Firmicutes	Clostridiales	Ruminococcaceae	Subdoligranulum	Subdoligranulum sp. 4_3_54A2FAA	1304	733	hic_3398	NOBIN
k127_17983	1937	0.3402	1.359	10.291	0.447	6.784	1.077	1.392	0.039	2	0	Bacteria	Firmicutes	Clostridiales	Lachnospiraceae	Lachnospiraceae-undef	Lachnospiraceae bacterium CAG:364	NOBIN	1860	hic_947	NOBIN
k127_17987	1415	0.376	2.519	14.879	7.825	67.915	0.207	0.0	0.0	0	2	Bacteria	Firmicutes	Clostridiales	Ruminococcaceae	Ruminococcus	Ruminococcus sp. CAG:353	NOBIN	503	hic_3145	NOBIN
k127_17993	3061	0.5436	15.712	10.132	2.718	20.519	3.36	1.306	0.133	4	2	Bacteria	Firmicutes	Clostridiales	Lachnospiraceae	Butyrivibrio	Butyrivibrio fibrisolvens	1210	1932	metabat_234	NOBIN
k127_17996	8023	0.1655	12.367	375.343	7.725	148.219	2.805	4.498	0.005	4	2	Eukaryota	Eukaryota-undef	Heterotrichida	Stentoridae	Stentor	Stentor coeruleus	609	938	hic_3625	NOBIN
k127_18029	1263	0.4062	3.173	5.781	1.375	5.925	2.201	32.806	0.032	0	1	no-hit	no-hit	no-hit	no-hit	no-hit	no-hit	246	NOBIN	metabat_586	NOBIN
k127_18051	3146	0.232	10.885	162.532	37.403	100.416	2.269	5.066	0.013	1	2	no-hit	no-hit	no-hit	no-hit	no-hit	no-hit	971	1092	hic_102	NOBIN
k127_18056	2488	0.5378	0.509	10.383	0.51	22.214	0.716	3.546	0.386	2	1	Bacteria	Bacteroidetes	Bacteroidales	Prevotellaceae	Prevotella	Prevotella sp. S7 MS 2	NOBIN	1707	hic_781	NOBIN
k127_18060	1135	0.2775	2.93	21.045	16.775	95.152	8.183	30.077	0.211	0	1	Bacteria	Firmicutes	Clostridiales	Clostridiaceae	Clostridium	Clostridium sp. CAG:354	1410	NOBIN	metabat_456	NOBIN
k127_18097	3930	0.484	0.164	5.735	0.102	6.023	0.163	0.022	0.012	4	1	Bacteria	Spirochaetes	Spirochaetales	Spirochaetaceae	Treponema	Treponema socranskii	NOBIN	1088	hic_098	NOBIN
k127_18099	1296	0.25	7.262	6.715	0.767	2.992	0.508	0.032	0.0	0	1	Bacteria	Tenericutes	Mycoplasmatales	Mycoplasmataceae	Mycoplasma	Mycoplasma sp. CAG:877	NOBIN	797	hic_3468	NOBIN
k127_18103	21024	0.4713	7.881	19.268	0.623	8.739	0.311	0.549	0.042	34	2	no-hit	no-hit	no-hit	no-hit	no-hit	no-hit	787	834	hic_3510	NOBIN
k127_18122	2351	0.4432	5.724	10.303	1.585	8.25	1.833	9.035	0.086	1	2	Bacteria	Firmicutes	Clostridiales	Ruminococcaceae	Acetivibrio	Acetivibrio ethanolgignens	NOBIN	547	hic_3193	NOBIN
k127_18154	1835	0.5188	1.443	14.102	2.48	30.543	6.093	0.797	0.021	0	2	Bacteria	Bacteroidetes	Bacteroidales	Prevotellaceae	Prevotella	Prevotella sp. tf2-5	NOBIN	2406	hic_1546	NOBIN
k127_18161	3448	0.4678	70.565	13.036	10.049	78.546	63.483	2.409	0.046	2	2	Bacteria	Firmicutes	Clostridiales	Lachnospiraceae	Lachnospiraceae-undef	Lachnospiraceae bacterium 28-4	NOBIN	3110	hic_2326	NOBIN
k127_18168	2383	0.4822	4.282	6.9	0.635	31.632	0.63	0.016	0.035	3	2	Bacteria	Firmicutes	Clostridiales	Ruminococcaceae	Ruminococcaceae-undef	Ruminococcaceae bacterium YRB3002	NOBIN	1363	hic_400	NOBIN
k127_18171	1249	0.454	0.032	4.066	0.0	0.871	0.3	0.0	0.067	0	1	Bacteria	Firmicutes	Clostridiales	Peptostreptococcaceae	Clostridioides	Clostridioides difficile	NOBIN	2434	hic_1576	NOBIN
k127_18180	1248	0.4768	2.849	21.974	2.444	7.006	0.149	9.381	0.018	1	1	no-hit	no-hit	no-hit	no-hit	no-hit	no-hit	NOBIN	1571	hic_630	NOBIN
k127_18207	1002	0.4251	2.105	5.103	1.399	19.102	0.281	2.166	0.579	0	1	Bacteria	Firmicutes	Clostridiales	Ruminococcaceae	Ruminiclostridium	[Clostridium] cellulosi	NOBIN	894	hic_3576	NOBIN
k127_18253	1734	0.5513	0.784	5.36	0.272	56.809	0.215	2.258	0.022	1	1	Bacteria	Firmicutes	Clostridiales	Lachnospiraceae	Anaerocolumna	Anaerocolumna xylanovorans	NOBIN	1487	hic_536	NOBIN
k127_18283	2229	0.2118	7.469	100.0	29.095	75.372	1.533	6.068	0.0	1	0	Eukaryota	Arthropoda	Coleoptera	Tenebrionidae	Tribolium	Tribolium castaneum	104	NOBIN	metabat_055	NOBIN
k127_18284	2927	0.1951	0.49	13.568	2.932	10.915	0.291	0.595	0.007	2	1	no-hit	no-hit	no-hit	no-hit	no-hit	no-hit	774	NOBIN	metabat_1172	NOBIN
k127_18289	1999	0.5053	1.058	121.16	13.361	31.82	1.634	524.549	2.982	1	2	Bacteria	Bacteroidetes	Bacteroidales	Prevotellaceae	Prevotella	Prevotella sp. tf2-5	NOBIN	698	hic_3358	NOBIN
k127_18290	1813	0.4076	0.681	6.288	0.387	11.766	0.211	4.258	0.195	1	1	Bacteria	Firmicutes	Clostridiales	Clostridiales-undef	Clostridiales-undef	Clostridiales bacterium 36_14	NOBIN	318	hic_2413	NOBIN
k127_18378	2288	0.1831	0.969	95.96	2.644	52.46	0.834	0.239	0.035	0	1	Eukaryota	Chytridiomycota	Neocallimastigales	Neocallimastigaceae	Neocallimastix	Neocallimastix californiae	NOBIN	1674	hic_744	NOBIN
k127_18412	1668	0.2404	13.385	251.653	38.412	101.987	1.844	4.832	0.0	0	1	no-hit	no-hit	no-hit	no-hit	no-hit	no-hit	NOBIN	1788	hic_867	NOBIN
k127_18428	1757	0.2072	16.163	149.689	22.04	109.699	3.698	5.837	0.0	1	1	no-hit	no-hit	no-hit	no-hit	no-hit	no-hit	NOBIN	2322	hic_1453	NOBIN
k127_18449	1582	0.6233	15.196	12.668	12.922	113.587	6.197	1.305	0.028	1	2	Bacteria	Firmicutes	Clostridiales	Clostridiaceae	Clostridium	Clostridium sp. CAG:43	NOBIN	823	hic_3498	NOBIN
k127_18451	2075	0.2872	1.998	6.075	0.321	5.946	0.527	0.031	0.114	0	2	Bacteria	Firmicutes	Clostridiales	Clostridiaceae	Clostridium	Clostridium sp. CAG:628	NOBIN	1066	hic_074	NOBIN
k127_18454	1926	0.2238	22.875	547.202	15.486	202.561	4.307	1.933	0.048	0	2	no-hit	no-hit	no-hit	no-hit	no-hit	no-hit	NOBIN	938	hic_3625	NOBIN
k127_18462	8047	0.404	257.33	11.467	5.739	96.946	1.339	2.667	0.108	6	2	Bacteria	Bacteroidetes	Bacteroidales	Prevotellaceae	Prevotella	Prevotella sp. khp7	1297	231	hic_1450	NOBIN
k127_18468	1555	0.5312	0.278	4.429	0.582	5.084	0.12	0.0	0.509	0	1	no-hit	no-hit	no-hit	no-hit	no-hit	no-hit	NOBIN	2309	hic_1438	NOBIN
k127_18480	1403	0.2687	7.455	248.377	12.799	81.135	1.609	17.632	0.0	1	0	no-hit	no-hit	no-hit	no-hit	no-hit	no-hit	1259	2978	hic_2177	NOBIN
k127_18490	1118	0.5054	10.876	8.762	0.794	15.945	3.53	0.2	0.0	2	1	no-hit	no-hit	no-hit	no-hit	no-hit	no-hit	NOBIN	1011	hic_014	NOBIN
k127_18492	1835	0.5629	45.689	14.77	7.263	61.7	6.405	1.954	0.07	1	2	Bacteria	Firmicutes	Bacillales	Paenibacillaceae	Paenibacillus	Paenibacillus wynnii	NOBIN	80	hic_3483	NOBIN
k127_18508	2056	0.6693	62.164	8.709	4.442	88.502	1.539	1.54	0.021	0	2	Bacteria	Lentisphaerae	Lentisphaerae-undef	Lentisphaerae-undef	Lentisphaerae-undef	Lentisphaerae bacterium GWF2_52_8	NOBIN	770	hic_3439	NOBIN
k127_18520	1635	0.4324	1.426	8.646	0.465	29.402	0.358	7.708	0.0	1	2	Bacteria	Candidatus Saccharibacteria	Candidatus Saccharibacteria-undef	Candidatus Saccharibacteria-undef	Candidatus Saccharibacteria-undef	Candidatus Saccharibacteria bacterium RAAC3_TM7_1	NOBIN	1248	hic_273	NOBIN
k127_18523	1121	0.2765	0.07	7.648	0.464	16.037	0.189	0.0	0.0	0	0	no-hit	no-hit	no-hit	no-hit	no-hit	no-hit	NOBIN	817	hic_3491	NOBIN
k127_18534	2072	0.1564	1.138	43.595	1.32	70.333	0.561	3.203	0.106	0	1	no-hit	no-hit	no-hit	no-hit	no-hit	no-hit	NOBIN	488	hic_3128	NOBIN
k127_18576	9220	0.346	0.184	39.85	0.742	21.591	0.505	10.017	0.042	17	2	Bacteria	Firmicutes	Clostridiales	Lachnospiraceae	Lachnospiraceae-undef	Lachnospiraceae bacterium NE2001	NOBIN	2027	hic_1130	NOBIN
k127_18577	11583	0.3399	0.04	10.255	0.053	1.267	0.195	0.014	0.033	24	1	Bacteria	Tenericutes	Mycoplasmatales	Mycoplasmataceae	Mycoplasma	Mycoplasma iowae	111	941	hic_3629	NOBIN
k127_18585	3025	0.1782	2.195	30.486	4.783	30.145	1.006	1.371	0.028	1	1	no-hit	no-hit	no-hit	no-hit	no-hit	no-hit	971	2009	hic_1110	NOBIN
k127_18630	3991	0.2072	0.563	6.734	2.239	8.718	0.479	0.395	0.048	0	1	Eukaryota	Chytridiomycota	Neocallimastigales	Neocallimastigaceae	Neocallimastix	Neocallimastix californiae	104	NOBIN	metabat_055	NOBIN
k127_18673	1020	0.4098	9.404	8.575	1.21	11.438	1.734	0.046	0.0	1	1	no-hit	no-hit	no-hit	no-hit	no-hit	no-hit	NOBIN	793	hic_3464	NOBIN
k127_18683	5102	0.1938	0.582	19.051	29.576	33.208	0.507	1.12	0.024	2	0	no-hit	no-hit	no-hit	no-hit	no-hit	no-hit	634	NOBIN	metabat_1017	NOBIN
k127_18704	1017	0.2153	5.986	286.908	7.608	177.543	2.012	18.806	0.0	1	0	no-hit	no-hit	no-hit	no-hit	no-hit	no-hit	NOBIN	1307	hic_339	NOBIN
k127_18731	1311	0.4577	1.605	8.832	0.564	14.111	3.889	0.0	0.04	0	1	no-hit	no-hit	no-hit	no-hit	no-hit	no-hit	1393	1426	hic_469	NOBIN
k127_18742	2022	0.181	2.488	202.321	4.765	48.815	0.607	8.69	0.02	1	1	no-hit	no-hit	no-hit	no-hit	no-hit	no-hit	NOBIN	1260	hic_287	NOBIN
k127_18759	2070	0.4488	25.179	8.871	18.883	112.519	6.309	6.481	0.047	2	2	Bacteria	Firmicutes	Clostridiales	Eubacteriaceae	Eubacterium	Eubacterium sp. 68-3-10	NOBIN	2804	hic_1985	NOBIN
k127_18787	1810	0.3597	1.323	7.564	0.14	1.697	0.791	0.011	0.023	5	1	no-hit	no-hit	no-hit	no-hit	no-hit	no-hit	NOBIN	736	hic_3401	NOBIN
k127_18805	2070	0.3845	3.377	9.747	0.84	1.168	0.187	0.0	0.018	2	1	Bacteria	Firmicutes	Clostridiales	Clostridiaceae	Clostridium	Clostridium sp. CAG:448	556	NOBIN	metabat_930	NOBIN
k127_18827	1340	0.2022	6.946	150.942	3.138	63.531	0.527	0.134	0.0	0	1	no-hit	no-hit	no-hit	no-hit	no-hit	no-hit	NOBIN	2734	hic_1907	NOBIN
k127_18831	3069	0.5546	9.804	15.158	5.71	42.863	0.662	8.042	1.675	2	2	Bacteria	Bacteroidetes	Bacteroidales	Bacteroidaceae	Bacteroides	Bacteroides helcogenes	317	267	metabat_665	NOBIN
k127_18859	1803	0.2429	0.558	8.936	0.094	8.303	1.555	4.429	0.0	0	2	Bacteria	Firmicutes	Clostridiales	Clostridiaceae	Clostridium	Clostridium sp. CAG:440	776	NOBIN	metabat_1174	NOBIN
k127_18871	1039	0.4129	0.04	4.32	0.037	0.687	0.117	0.0	0.0	0	1	no-hit	no-hit	no-hit	no-hit	no-hit	no-hit	1395	521	metabat_438	NOBIN
k127_18876	1566	0.3301	0.145	6.031	0.072	1.563	2.12	0.027	0.054	1	2	Bacteria	Bacteroidetes	Bacteroidales	Prevotellaceae	Prevotella	Prevotella sp. CAG:1092	NOBIN	972	hic_3663	NOBIN
k127_18879	7324	0.354	1.096	8.4	0.041	1.11	0.552	2.579	0.076	5	2	Bacteria	Bacteroidetes	Marinilabiliales	Marinilabiliaceae	Alkalitalea	Alkalitalea saponilacus	321	NOBIN	metabat_670	metabat_670
k127_18895	1551	0.2515	31.059	346.848	11.774	203.135	11.479	14.794	0.0	0	2	Eukaryota	Eukaryota-undef	Sporadotrichida	Oxytrichidae	Stylonychia	Stylonychia lemnae	NOBIN	1307	hic_339	NOBIN
k127_18917	1233	0.3796	0.031	10.103	2.431	7.726	0.512	56.573	0.0	4	2	no-hit	no-hit	no-hit	no-hit	no-hit	no-hit	NOBIN	2633	hic_1795	NOBIN
k127_18926	1474	0.6126	1.005	9.011	0.31	17.857	0.395	0.145	0.013	0	1	no-hit	no-hit	no-hit	no-hit	no-hit	no-hit	NOBIN	1003	hic_005	NOBIN
k127_18930	8076	0.3363	0.586	9.431	0.582	2.362	0.324	0.237	0.051	9	1	Bacteria	Fusobacteria	Fusobacteriales	Fusobacteriaceae	Fusobacterium	Fusobacterium sp. CAG:815	1256	1203	hic_226	NOBIN
k127_18945	2982	0.5107	18.17	18.349	4.431	63.038	3.298	2.233	0.03	4	2	Bacteria	Firmicutes	Clostridiales	Lachnospiraceae	Blautia	Blautia sp. CAG:37	NOBIN	1743	hic_819	NOBIN
k127_18990	1010	0.4267	7.446	53.55	9.675	93.17	31.426	6.255	0.284	0	2	Bacteria	Bacteroidetes	Bacteroidales	Prevotellaceae	Prevotella	Prevotella sp. BP1-145	NOBIN	2519	hic_1669	NOBIN
k127_18998	2065	0.2557	0.104	4.928	0.079	1.373	0.282	0.016	0.0	1	1	Bacteria	Firmicutes	Clostridiales	Clostridiaceae	Clostridium	Clostridium baratii	NOBIN	2601	hic_1760	NOBIN
k127_19004	1198	0.2104	1.63	12.61	3.512	57.941	0.854	2.208	0.0	1	0	no-hit	no-hit	no-hit	no-hit	no-hit	no-hit	104	NOBIN	metabat_055	NOBIN
k127_19008	3127	0.4352	0.422	4.982	0.091	0.953	0.307	0.006	0.0	0	2	Bacteria	Firmicutes	Clostridiales	Clostridiaceae	Clostridium	Clostridium sp. CAG:762	NOBIN	1819	hic_902	NOBIN
k127_19029	3355	0.4605	27.665	7.135	6.335	105.42	6.102	1.537	0.011	3	2	Bacteria	Firmicutes	Clostridiales	Ruminococcaceae	Ruminococcaceae-undef	Ruminococcaceae bacterium YRB3002	NOBIN	724	hic_3388	NOBIN
k127_19038	3441	0.2793	2.385	18.953	23.458	31.404	0.827	2.91	0.0	0	2	Eukaryota	Eukaryota-undef	Heterotrichida	Stentoridae	Stentor	Stentor coeruleus	634	1655	hic_723	NOBIN
k127_19045	2048	0.228	16.147	398.255	7.839	130.959	1.763	3.619	0.0	1	2	Eukaryota	Eukaryota-undef	Sporadotrichida	Oxytrichidae	Stylonychia	Stylonychia lemnae	NOBIN	2060	hic_1167	NOBIN
k127_19085	2031	0.2811	4.483	14.274	2.447	40.104	5.558	10.6	0.019	2	1	Archaea	Euryarchaeota	Methanobacteriales	Methanobacteriaceae	Methanosphaera	Methanosphaera stadtmanae	NOBIN	941	hic_3629	NOBIN
k127_19092	1155	0.361	1.451	3.695	0.668	7.359	0.359	0.075	0.0	1	1	Bacteria	Firmicutes	Clostridiales	Lachnospiraceae	Catonella	Catonella morbi	NOBIN	724	hic_3388	NOBIN
k127_19165	2020	0.3748	2.15	11.034	1.422	26.645	2.449	0.262	0.019	1	1	Bacteria	Bacteroidetes	Bacteroidales	Bacteroidaceae	Bacteroides	Bacteroides sp. CAG:709	NOBIN	470	hic_3109	NOBIN
k127_19275	2211	0.4062	0.417	15.301	0.549	5.501	1.792	0.083	0.0	4	0	no-hit	no-hit	no-hit	no-hit	no-hit	no-hit	NOBIN	1913	hic_1004	NOBIN
k127_19284	1426	0.5168	0.299	17.168	1.117	12.346	2.322	0.022	0.0	2	2	no-hit	no-hit	no-hit	no-hit	no-hit	no-hit	NOBIN	1086	hic_096	NOBIN
k127_19312	1150	0.2043	4.296	76.181	1.099	32.841	0.758	0.241	0.033	0	1	no-hit	no-hit	no-hit	no-hit	no-hit	no-hit	NOBIN	1493	hic_543	NOBIN
k127_19319	2715	0.2129	13.471	181.174	14.892	94.358	2.657	2.665	0.094	2	0	no-hit	no-hit	no-hit	no-hit	no-hit	no-hit	609	2060	metabat_989	NOBIN
k127_19353	2309	0.5305	2.682	5.403	0.235	2.218	1.377	0.08	0.0	5	2	Bacteria	Firmicutes	Clostridiales	Ruminococcaceae	Ruminococcus	Ruminococcus sp. 37_24	NOBIN	318	hic_2413	NOBIN
k127_19397	3690	0.3423	0.112	10.931	0.055	1.688	0.185	0.282	0.011	5	1	Bacteria	Firmicutes	Clostridiales	Ruminococcaceae	Ruminococcus	Ruminococcus albus	596	470	hic_3109	NOBIN
k127_19411	2744	0.2019	2.159	148.024	2.735	47.634	0.788	6.351	0.046	0	1	no-hit	no-hit	no-hit	no-hit	no-hit	no-hit	686	1705	hic_779	NOBIN
k127_19413	1705	0.2264	0.843	72.961	1.609	50.847	0.36	7.327	0.049	2	1	no-hit	no-hit	no-hit	no-hit	no-hit	no-hit	1113	248	hic_1636	NOBIN
k127_19415	2456	0.2243	2.528	15.655	6.583	16.362	0.665	0.67	0.031	1	0	no-hit	no-hit	no-hit	no-hit	no-hit	no-hit	NOBIN	1493	hic_543	NOBIN
k127_19439	1380	0.4928	0.057	5.143	4.817	22.321	0.257	9.036	0.136	1	1	Bacteria	Firmicutes	Clostridiales	Clostridiaceae	Sarcina	Sarcina sp. DSM 11001	NOBIN	1103	hic_115	NOBIN
k127_19456	3877	0.4942	0.985	11.404	0.536	12.13	0.219	0.0	0.02	0	1	Bacteria	Bacteroidetes	Bacteroidales	Prevotellaceae	Prevotella	Prevotella bergensis	NOBIN	243	hic_1582	NOBIN
k127_19472	2395	0.2919	0.083	8.686	0.045	2.551	0.165	0.13	0.028	3	1	no-hit	no-hit	no-hit	no-hit	no-hit	no-hit	240	NOBIN	metabat_580	NOBIN
k127_19488	1575	0.2629	13.682	259.12	11.388	143.131	12.672	24.613	0.0	1	0	Eukaryota	Eukaryota-undef	Hymenostomatida	Hymenostomatida-undef	Ichthyophthirius	Ichthyophthirius multifiliis	NOBIN	2791	hic_1970	NOBIN
k127_19514	1263	0.2644	17.838	103.35	49.908	101.808	2.652	4.036	0.0	0	1	no-hit	no-hit	no-hit	no-hit	no-hit	no-hit	NOBIN	926	hic_3612	NOBIN
k127_19522	6319	0.1997	3.991	74.663	2.066	39.303	0.493	1.162	0.021	0	2	Eukaryota	Chytridiomycota	Neocallimastigales	Neocallimastigaceae	Piromyces	Piromyces finnis	NOBIN	2907	hic_2099	NOBIN
k127_19526	2861	0.2202	9.539	398.623	13.413	135.908	2.18	25.742	0.022	1	1	Eukaryota	Eukaryota-undef	Hymenostomatida	Hymenostomatida-undef	Ichthyophthirius	Ichthyophthirius multifiliis	686	711	hic_3374	NOBIN
k127_19533	1119	0.6247	45.302	14.322	6.403	100.553	1.854	5.878	0.052	0	2	Bacteria	Firmicutes	Clostridiales	Clostridiales-undef	Clostridiales-undef	Clostridiales bacterium	NOBIN	2619	hic_1779	NOBIN
k127_19534	1724	0.4287	6.426	13.702	2.653	22.084	0.176	7.559	0.051	1	1	Bacteria	Bacteroidetes	Bacteroidales	Bacteroidaceae	Bacteroides	Bacteroides faecichinchillae	NOBIN	1857	hic_944	NOBIN
k127_19535	4702	0.3194	4.709	6.499	0.026	2.455	0.322	0.0	0.009	2	2	Bacteria	Firmicutes	Clostridiales	Ruminococcaceae	Ruminococcus	Ruminococcus sp. CAG:353	1111	NOBIN	metabat_124	NOBIN
k127_19560	3912	0.4502	7.901	10.3	2.399	10.885	7.281	4.882	0.058	4	2	Bacteria	Bacteroidetes	Bacteroidales	Bacteroidaceae	Bacteroides	Bacteroides sp. 43_108	NOBIN	879	hic_3559	NOBIN
k127_19567	2560	0.3785	0.119	6.632	0.062	0.895	0.457	0.056	0.015	2	1	no-hit	no-hit	no-hit	no-hit	no-hit	no-hit	369	575	hic_3223	NOBIN
k127_19602	1269	0.1939	8.148	225.675	4.217	84.356	1.161	0.487	0.0	0	1	no-hit	no-hit	no-hit	no-hit	no-hit	no-hit	NOBIN	691	hic_3351	NOBIN
k127_19605	1582	0.1631	4.635	9.074	0.44	72.937	1.092	8.288	0.0	1	2	no-hit	no-hit	no-hit	no-hit	no-hit	no-hit	952	NOBIN	metabat_1370	NOBIN
k127_19606	1431	0.1901	0.584	13.478	2.05	9.777	0.572	0.814	0.0	1	1	no-hit	no-hit	no-hit	no-hit	no-hit	no-hit	104	NOBIN	metabat_055	NOBIN
k127_19609	1041	0.3189	0.14	62.109	3.445	3.074	0.367	0.085	0.0	0	1	Bacteria	Firmicutes	Clostridiales	Eubacteriaceae	Eubacteriaceae-undef	Eubacteriaceae bacterium CHKCI004	1323	2311	hic_1441	NOBIN
k127_19611	2299	0.3863	24.597	8.067	0.488	10.593	0.51	15.048	0.046	0	2	Bacteria	Proteobacteria	Rhodospirillales	Rhodospirillaceae	Azospirillum	Azospirillum sp. 51_20	NOBIN	2208	hic_1327	NOBIN
k127_19628	3459	0.2316	24.847	402.89	16.451	204.827	7.422	7.986	0.025	2	1	Eukaryota	Eukaryota-undef	Sporadotrichida	Oxytrichidae	Stylonychia	Stylonychia lemnae	609	711	hic_3374	NOBIN
k127_19644	1063	0.1722	7.515	198.837	3.419	114.272	2.266	3.585	0.0	0	2	no-hit	no-hit	no-hit	no-hit	no-hit	no-hit	NOBIN	638	hic_3293	NOBIN
k127_19651	1085	0.4295	0.123	4.145	0.072	2.205	0.23	0.0	0.073	0	2	no-hit	no-hit	no-hit	no-hit	no-hit	no-hit	NOBIN	813	hic_3487	NOBIN
k127_19684	2035	0.4	0.109	7.581	0.0	1.411	0.231	0.023	0.49	1	2	Bacteria	Spirochaetes	Spirochaetales	Spirochaetaceae	Treponema	Treponema berlinense	NOBIN	50	hic_3152	NOBIN
k127_19690	3554	0.2757	5.413	11.0	0.006	0.674	0.192	0.047	0.047	1	2	no-hit	no-hit	no-hit	no-hit	no-hit	no-hit	853	NOBIN	metabat_1260	NOBIN
k127_19726	3226	0.4799	0.814	7.955	0.268	2.651	0.223	0.241	1.8	2	2	Bacteria	Firmicutes	Clostridiales	Lachnospiraceae	Lachnospiraceae-undef	Lachnospiraceae bacterium NE2001	1325	2551	hic_1704	NOBIN
k127_19742	2714	0.2038	5.035	51.613	7.507	35.893	0.667	2.261	0.146	1	0	Eukaryota	Chytridiomycota	Neocallimastigales	Neocallimastigaceae	Piromyces	Piromyces finnis	971	NOBIN	metabat_1391	NOBIN
k127_19744	1642	0.2832	69.673	825.682	40.739	410.551	15.011	4.373	0.025	0	1	Eukaryota	Eukaryota-undef	Sporadotrichida	Oxytrichidae	Oxytricha	Oxytricha trifallax	NOBIN	2060	hic_1167	NOBIN
k127_19759	1333	0.4036	0.79	8.713	0.119	3.911	0.322	0.31	0.0	0	2	Bacteria	Bacteroidetes	Bacteroidales	Rikenellaceae	Alistipes	Alistipes sp. An116	NOBIN	755	hic_3422	NOBIN
k127_19788	1475	0.6949	18.309	8.313	8.642	93.005	0.559	1.023	0.026	1	2	Bacteria	Firmicutes	Clostridiales	Ruminococcaceae	Faecalibacterium	Faecalibacterium sp. CAG:74	NOBIN	977	hic_3668	NOBIN
k127_19798	3814	0.4161	0.65	19.058	0.139	2.406	1.698	0.144	0.04	5	2	no-hit	no-hit	no-hit	no-hit	no-hit	no-hit	NOBIN	1193	hic_214	NOBIN
k127_19839	1875	0.1595	1.262	42.409	0.215	14.922	0.272	0.1	0.027	1	0	no-hit	no-hit	no-hit	no-hit	no-hit	no-hit	NOBIN	396	hic_3027	NOBIN
k127_19913	1379	0.1574	2.658	156.049	3.135	46.927	0.433	0.0	0.061	0	1	no-hit	no-hit	no-hit	no-hit	no-hit	no-hit	NOBIN	1380	hic_419	NOBIN
k127_19925	7685	0.2052	3.38	151.765	4.393	51.724	0.62	6.993	0.011	0	1	Eukaryota	Nematoda	Tylenchida	Aphelenchoididae	Bursaphelenchus	Bursaphelenchus xylophilus	686	711	hic_3374	NOBIN
k127_19941	1266	0.4953	0.156	6.055	2.4	16.535	0.141	8.333	0.03	0	2	Bacteria	Firmicutes	Clostridiales	Lachnospiraceae	Lachnospiraceae-undef	Lachnospiraceae bacterium XBB2008	NOBIN	3052	hic_2261	NOBIN
k127_19943	3841	0.3478	1.102	10.291	0.455	2.621	0.531	0.184	0.075	4	1	Bacteria	Firmicutes	Clostridiales	Clostridiaceae	Clostridium	Clostridium sp. CAG:768	1256	2952	hic_2149	NOBIN
k127_19949	1974	0.1778	6.954	147.061	1.683	58.758	0.883	1.357	0.062	0	1	no-hit	no-hit	no-hit	no-hit	no-hit	no-hit	NOBIN	522	hic_3166	NOBIN
k127_20007	1221	0.1556	1.556	11.872	1.799	42.836	0.56	2.601	0.0	1	1	no-hit	no-hit	no-hit	no-hit	no-hit	no-hit	1113	2811	hic_1993	NOBIN
k127_20017	1454	0.1747	0.635	28.932	0.45	10.222	0.162	0.408	0.0	1	0	no-hit	no-hit	no-hit	no-hit	no-hit	no-hit	NOBIN	435	hic_3070	NOBIN
k127_20023	1062	0.6497	51.455	17.319	18.46	143.861	7.049	1.928	0.557	1	1	Bacteria	Firmicutes	Firmicutes-undef	Firmicutes-undef	Firmicutes-undef	Firmicutes bacterium CAG:103	NOBIN	2635	hic_1797	NOBIN
k127_20024	3216	0.1975	3.339	246.62	6.216	63.279	0.636	12.983	0.014	1	0	no-hit	no-hit	no-hit	no-hit	no-hit	no-hit	686	711	hic_3374	NOBIN
k127_20036	1175	0.2255	8.629	49.037	14.126	48.652	1.226	2.004	0.032	0	1	Eukaryota	Arthropoda	Entomobryomorpha	Isotomidae	Folsomia	Folsomia candida	NOBIN	1024	hic_028	NOBIN
k127_20130	1330	0.2045	13.305	445.037	13.067	186.814	4.055	24.38	0.0	0	1	Eukaryota	Eukaryota-undef	Philasterida	Pseudocohnilembidae	Pseudocohnilembus	Pseudocohnilembus persalinus	NOBIN	711	hic_3374	NOBIN
k127_20138	3402	0.1864	1.745	23.83	1.414	51.744	0.642	2.449	0.029	0	1	no-hit	no-hit	no-hit	no-hit	no-hit	no-hit	1312	NOBIN	metabat_347	NOBIN
k127_20142	2750	0.4018	0.73	8.376	0.423	281.653	0.208	2.205	0.015	0	2	Bacteria	Bacteroidetes	Bacteroidales	Tannerellaceae	Parabacteroides	Parabacteroides sp. CAG:409	NOBIN	3208	hic_2434	NOBIN
k127_20145	1109	0.3634	9.334	5.326	0.0	4.348	0.0	0.0	0.0	0	1	no-hit	no-hit	no-hit	no-hit	no-hit	no-hit	NOBIN	522	hic_3166	NOBIN
k127_20157	1146	0.4188	0.033	4.785	0.071	3.147	0.32	0.136	0.033	0	1	Bacteria	Firmicutes	Clostridiales	Ruminococcaceae	Ruminococcus	Ruminococcus bromii	NOBIN	675	hic_3334	NOBIN
k127_20162	1036	0.39	0.021	6.756	1.709	8.38	0.627	16.712	0.178	0	2	Bacteria	Proteobacteria	Rhodospirillales	Rhodospirillaceae	Azospirillum	Azospirillum sp. CAG:260	NOBIN	565	hic_3213	NOBIN
k127_20180	1638	0.152	2.787	121.096	4.167	49.083	0.421	2.656	0.0	1	1	no-hit	no-hit	no-hit	no-hit	no-hit	no-hit	NOBIN	836	hic_3512	NOBIN
k127_20203	2641	0.2378	6.367	38.598	3.805	46.465	3.94	10.977	0.033	1	0	Eukaryota	Eukaryota-undef	Hymenostomatida	Hymenostomatida-undef	Ichthyophthirius	Ichthyophthirius multifiliis	NOBIN	1092	hic_102	NOBIN
k127_20257	2457	0.2922	35.396	259.919	96.306	266.063	6.57	9.458	0.0	3	1	no-hit	no-hit	no-hit	no-hit	no-hit	no-hit	NOBIN	844	hic_3521	NOBIN
k127_20270	3253	0.5936	1.532	6.758	1.07	15.162	1.92	1.729	0.184	0	2	Bacteria	Firmicutes	Clostridiales	Lachnospiraceae	Butyrivibrio	Butyrivibrio sp. ob235	NOBIN	212	hic_1242	NOBIN
k127_20273	1593	0.1952	1.183	10.374	1.056	28.789	0.81	1.97	0.0	1	0	Eukaryota	Eukaryota-undef	Peniculida	Parameciidae	Paramecium	Paramecium tetraurelia	1113	NOBIN	metabat_126	NOBIN
k127_20277	1478	0.2172	28.534	576.32	15.835	225.855	4.732	3.394	0.055	0	1	Eukaryota	Eukaryota-undef	Sporadotrichida	Oxytrichidae	Oxytricha	Oxytricha trifallax	NOBIN	1249	hic_274	NOBIN
k127_20297	1092	0.5357	65.742	6.815	1.321	34.832	3.053	0.036	0.114	0	2	Bacteria	Bacteroidetes	Bacteroidales	Prevotellaceae	Prevotella	Prevotella sp. tc2-28	NOBIN	2948	hic_2144	NOBIN
k127_20317	1265	0.2838	7.525	186.524	9.677	77.509	1.984	20.245	0.0	0	1	Bacteria	Firmicutes	Clostridiales	Lachnospiraceae	Lachnobacterium	Lachnobacterium bovis	NOBIN	1354	hic_390	NOBIN
k127_20326	4823	0.2293	2.785	24.486	3.795	60.616	1.095	3.614	0.0	2	0	Eukaryota	Arthropoda	Hymenoptera	Pteromalidae	Trichomalopsis	Trichomalopsis sarcophagae	1312	3430	hic_2666	NOBIN
k127_20327	29418	0.3084	0.068	39.357	0.25	6.696	0.595	0.037	0.027	43	2	Bacteria	Firmicutes	Clostridiales	Ruminococcaceae	Ruminococcus	Ruminococcus bromii	861	2478	hic_1623	NOBIN
k127_20332	1051	0.1836	1.713	5.616	0.025	19.779	4.047	0.925	0.042	1	2	no-hit	no-hit	no-hit	no-hit	no-hit	no-hit	389	NOBIN	metabat_744	NOBIN
k127_20344	1029	0.1798	3.701	138.795	5.369	59.085	0.488	0.272	0.0	1	0	no-hit	no-hit	no-hit	no-hit	no-hit	no-hit	NOBIN	711	hic_3374	NOBIN
k127_20364	1523	0.216	40.116	824.219	22.212	326.896	3.873	0.304	0.0	1	0	no-hit	no-hit	no-hit	no-hit	no-hit	no-hit	NOBIN	1380	hic_419	NOBIN
k127_20388	6142	0.395	1.533	14.79	0.456	7.106	0.224	6.07	0.091	5	2	Bacteria	Firmicutes	Clostridiales	Lachnospiraceae	Roseburia	Roseburia sp. CAG:197	497	2257	metabat_864	NOBIN
k127_20413	1247	0.3569	6.827	8.176	0.123	9.043	13.852	0.0	0.319	1	0	no-hit	no-hit	no-hit	no-hit	no-hit	no-hit	NOBIN	794	hic_3465	NOBIN
k127_20426	1208	0.6167	2.247	8.891	5.859	107.103	0.819	1.256	0.842	1	2	Bacteria	Bacteroidetes	Bacteroidales	Bacteroidaceae	Bacteroides	Bacteroides sp. CAG:709	NOBIN	1605	hic_668	NOBIN
k127_20432	1078	0.2885	4.371	19.463	7.655	84.672	0.917	5.373	0.0	0	1	no-hit	no-hit	no-hit	no-hit	no-hit	no-hit	104	NOBIN	metabat_055	NOBIN
k127_20435	1996	0.1754	2.077	88.532	1.556	36.264	0.74	0.502	0.021	1	1	no-hit	no-hit	no-hit	no-hit	no-hit	no-hit	NOBIN	2907	hic_2099	NOBIN
k127_20468	3481	0.231	2.72	25.562	41.17	45.893	1.561	2.914	0.013	1	0	Eukaryota	Eukaryota-undef	Hymenostomatida	Tetrahymenidae	Tetrahymena	Tetrahymena thermophila	634	953	hic_3642	NOBIN
k127_20475	1243	0.4095	1.913	8.079	0.496	8.85	0.312	3.51	0.0	0	1	Bacteria	Tenericutes	Mycoplasmatales	Mycoplasmataceae	Mycoplasma	Mycoplasma sp. CAG:472	NOBIN	1214	hic_237	NOBIN
k127_20502	1032	0.1734	0.818	9.75	0.069	4.607	0.266	0.647	0.0	0	1	no-hit	no-hit	no-hit	no-hit	no-hit	no-hit	104	NOBIN	metabat_055	NOBIN
k127_20507	2651	0.2539	4.059	36.352	0.838	19.673	0.576	3.08	0.03	0	1	Eukaryota	Eukaryota-undef	Heterotrichida	Stentoridae	Stentor	Stentor coeruleus	800	1105	hic_117	NOBIN
k127_20568	2043	0.2026	1.161	62.533	3.029	43.503	0.854	3.336	0.023	1	1	no-hit	no-hit	no-hit	no-hit	no-hit	no-hit	NOBIN	2770	hic_1947	NOBIN
k127_20622	1299	0.5412	6.841	6.262	10.012	150.662	1.914	0.532	0.015	0	1	no-hit	no-hit	no-hit	no-hit	no-hit	no-hit	NOBIN	3543	hic_2764	NOBIN
k127_20658	1372	0.2886	0.09	4.044	0.095	1.727	0.217	0.0	0.0	1	1	Bacteria	Bacteroidetes	Bacteroidales	Bacteroidaceae	Bacteroides	Bacteroides pyogenes	NOBIN	2070	hic_1178	NOBIN
k127_20662	1129	0.4305	1.291	9.391	0.753	8.648	0.105	4.098	0.0	0	1	Bacteria	Tenericutes	Mycoplasmatales	Mycoplasmataceae	Mycoplasma	Mycoplasma sp. CAG:472	NOBIN	1214	hic_237	NOBIN
k127_20666	1518	0.2075	5.537	45.308	7.982	40.187	1.503	3.748	0.0	0	1	no-hit	no-hit	no-hit	no-hit	no-hit	no-hit	NOBIN	522	hic_3166	NOBIN
k127_20748	3369	0.2045	5.535	51.743	8.673	40.191	0.687	1.12	0.0	0	1	Eukaryota	Eukaryota-undef	Heterotrichida	Stentoridae	Stentor	Stentor coeruleus	971	3051	hic_2260	NOBIN
k127_20784	5825	0.4874	10.925	8.822	1.874	10.2	0.971	0.028	0.007	6	2	Bacteria	Firmicutes	Clostridiales	Clostridiales-undef	Clostridiales-undef	Clostridiales bacterium GWF2_38_85	NOBIN	2313	hic_1443	NOBIN
k127_20798	1010	0.5693	10.799	4.292	10.284	90.018	1.378	0.242	0.0	0	1	Bacteria	Firmicutes	Clostridiales	Eubacteriaceae	Eubacterium	Eubacterium sp. CAG:251	NOBIN	770	hic_3439	NOBIN
k127_20824	1044	0.4818	2.135	2.879	2.359	12.404	0.709	0.0	0.0	2	0	Bacteria	Firmicutes	Clostridiales	Clostridiaceae	Clostridium	Clostridium sp. SY8519	NOBIN	2280	hic_1406	NOBIN
k127_20837	2293	0.1989	0.772	44.086	0.691	12.99	0.394	1.119	0.0	0	1	no-hit	no-hit	no-hit	no-hit	no-hit	no-hit	NOBIN	2821	hic_2004	NOBIN
k127_20901	2063	0.4304	4.003	8.785	1.537	34.989	2.4	4.77	0.02	3	1	Bacteria	Firmicutes	Clostridiales	Ruminococcaceae	Ruminococcaceae-undef	Ruminococcaceae bacterium YAD3003	NOBIN	1056	hic_063	NOBIN
k127_20916	2095	0.4802	0.12	16.506	0.029	1.818	0.223	5.38	0.067	0	2	Bacteria	Bacteroidetes	Bacteroidales	Prevotellaceae	Prevotella	Prevotella sp. 885	NOBIN	2276	hic_1402	NOBIN
k127_20925	1074	0.4507	8.971	9.582	6.681	48.834	1.992	29.997	0.212	0	1	Bacteria	Candidatus Saccharibacteria	Candidatus Saccharibacteria-undef	Candidatus Saccharibacteria-undef	Candidatus Saccharibacteria-undef	Candidatus Saccharibacteria oral taxon TM7x	NOBIN	1036	hic_041	NOBIN
k127_20937	1110	0.1712	4.075	9.753	0.371	20.94	1.413	0.965	0.0	0	1	no-hit	no-hit	no-hit	no-hit	no-hit	no-hit	774	NOBIN	metabat_1172	NOBIN
k127_20969	1852	0.439	0.0	7.589	0.0	40.234	0.258	0.0	0.0	0	2	no-hit	no-hit	no-hit	no-hit	no-hit	no-hit	NOBIN	2115	hic_1226	NOBIN
k127_20979	3893	0.1814	19.36	464.177	14.0	189.666	2.169	3.577	0.0	1	1	no-hit	no-hit	no-hit	no-hit	no-hit	no-hit	609	1380	hic_419	NOBIN
k127_21004	2154	0.2117	1.805	81.627	1.693	21.296	0.31	4.309	0.0	0	1	no-hit	no-hit	no-hit	no-hit	no-hit	no-hit	NOBIN	638	hic_3293	NOBIN
k127_21019	1678	0.2068	0.673	105.894	1.139	26.215	0.563	2.649	0.029	1	1	no-hit	no-hit	no-hit	no-hit	no-hit	no-hit	NOBIN	2077	hic_1184	NOBIN
k127_21053	2420	0.5331	0.157	8.221	0.667	39.638	0.389	0.224	0.079	1	2	Bacteria	Actinobacteria	Coriobacteriales	Atopobiaceae	Olsenella	Olsenella sp. An290	NOBIN	666	hic_3324	NOBIN
k127_21075	1604	0.2163	13.957	208.762	4.441	96.025	2.128	3.847	0.05	0	1	Eukaryota	Eukaryota-undef	Sporadotrichida	Oxytrichidae	Oxytricha	Oxytricha trifallax	NOBIN	1380	hic_419	NOBIN
k127_21078	3089	0.1813	4.3	320.783	7.027	88.016	1.531	13.42	0.021	2	1	no-hit	no-hit	no-hit	no-hit	no-hit	no-hit	686	2734	hic_1907	NOBIN
k127_21089	1131	0.2467	32.781	611.144	20.246	255.828	3.456	1.489	0.0	0	1	no-hit	no-hit	no-hit	no-hit	no-hit	no-hit	NOBIN	2060	hic_1167	NOBIN
k127_21096	1571	0.2355	2.205	53.549	3.411	15.709	0.361	2.909	0.0	0	1	no-hit	no-hit	no-hit	no-hit	no-hit	no-hit	NOBIN	2739	hic_1912	NOBIN
k127_21151	1160	0.569	2.948	6.316	6.497	53.416	4.36	7.728	0.169	1	1	Bacteria	Proteobacteria	Myxococcales	Polyangiaceae	Sorangium	Sorangium cellulosum	NOBIN	1103	hic_115	NOBIN
k127_21155	1930	0.4368	0.079	6.237	0.097	4.28	0.172	72.976	0.023	0	2	Bacteria	Firmicutes	Veillonellales	Veillonellaceae	Megasphaera	Megasphaera cerevisiae	NOBIN	450	hic_3087	NOBIN
k127_21166	1385	0.2051	1.657	68.998	1.459	20.191	0.197	2.293	0.066	0	1	no-hit	no-hit	no-hit	no-hit	no-hit	no-hit	NOBIN	1382	hic_421	NOBIN
k127_21174	2359	0.2264	39.554	657.46	25.237	386.544	12.958	26.736	0.033	2	1	Eukaryota	Eukaryota-undef	Sporadotrichida	Oxytrichidae	Oxytricha	Oxytricha trifallax	NOBIN	711	hic_3374	NOBIN
k127_21189	2599	0.3247	2.152	5.542	0.155	9.922	0.588	0.109	0.078	0	1	no-hit	no-hit	no-hit	no-hit	no-hit	no-hit	1137	NOBIN	metabat_152	NOBIN
k127_21210	1012	0.4634	27.435	16.375	15.14	137.4	5.005	0.977	0.0	0	1	Bacteria	Firmicutes	Clostridiales	Clostridiales-undef	Clostridiales-undef	Clostridiales bacterium	NOBIN	2151	hic_1265	NOBIN
k127_21213	1628	0.4165	0.604	6.034	1.359	8.593	1.196	0.241	0.0	0	1	Bacteria	Bacteroidetes	Bacteroidales	Prevotellaceae	Prevotella	Prevotella sp. tc2-28	NOBIN	309	hic_2313	NOBIN
k127_21228	3822	0.2399	15.63	75.242	18.235	62.92	2.176	2.383	0.017	0	1	Eukaryota	Eukaryota-undef	Heterotrichida	Stentoridae	Stentor	Stentor coeruleus	971	1467	metabat_1391	NOBIN
k127_21239	1051	0.6213	23.169	5.698	4.61	54.78	1.624	5.275	0.074	0	2	Bacteria	Firmicutes	Clostridiales	Lachnospiraceae	Lachnospiraceae-undef	Lachnospiraceae bacterium C7	NOBIN	1157	hic_174	NOBIN
k127_21278	1292	0.5085	14.519	11.229	8.962	133.762	1.709	16.379	1.666	1	1	Bacteria	Firmicutes	Clostridiales	Lachnospiraceae	Lachnoclostridium	[Clostridium] aminophilum	NOBIN	208	hic_1198	NOBIN
k127_21303	1720	0.2151	1.77	31.575	1.14	14.363	0.731	0.013	0.0	0	1	no-hit	no-hit	no-hit	no-hit	no-hit	no-hit	NOBIN	429	hic_3063	NOBIN
k127_21330	2041	0.2043	0.148	28.798	0.13	3.4	0.311	0.166	0.0	2	0	no-hit	no-hit	no-hit	no-hit	no-hit	no-hit	NOBIN	2950	hic_2147	NOBIN
k127_21347	2540	0.2043	13.37	275.041	7.642	134.361	2.514	6.465	0.024	0	1	Eukaryota	Eukaryota-undef	Philasterida	Pseudocohnilembidae	Pseudocohnilembus	Pseudocohnilembus persalinus	609	1242	hic_267	NOBIN
k127_21351	1531	0.2423	0.121	10.955	0.272	2.856	0.345	0.0	0.086	4	2	no-hit	no-hit	no-hit	no-hit	no-hit	no-hit	NOBIN	1993	hic_1091	NOBIN
k127_21363	2815	0.4792	2.166	5.931	0.115	3.383	0.166	0.142	0.027	1	2	Bacteria	Firmicutes	Clostridiales	Ruminococcaceae	Ruminococcaceae-undef	Ruminococcaceae bacterium D5	NOBIN	2079	hic_1186	NOBIN
k127_21378	1448	0.404	0.116	4.446	0.52	1.222	0.215	0.583	0.0	2	1	no-hit	no-hit	no-hit	no-hit	no-hit	no-hit	NOBIN	448	hic_3084	NOBIN
k127_21386	1651	0.5009	3.052	9.843	1.293	23.315	1.47	10.114	0.069	1	2	Bacteria	Firmicutes	Clostridiales	Clostridiaceae	Clostridium	Clostridium sp. CAG:470	NOBIN	152	hic_584	NOBIN
k127_21390	1054	0.1452	0.5	6.022	0.119	49.057	0.45	2.934	0.0	0	1	no-hit	no-hit	no-hit	no-hit	no-hit	no-hit	NOBIN	2560	hic_1714	NOBIN
k127_21448	1842	0.3588	0.237	10.29	0.033	3.683	0.231	2.957	0.022	1	2	Bacteria	Bacteroidetes	Bacteroidales	Prevotellaceae	Prevotella	Prevotella sp. khp7	NOBIN	1507	hic_559	NOBIN
k127_21475	6343	0.3103	3.929	23.274	0.082	2.321	0.343	0.019	0.006	3	2	Bacteria	Tenericutes	Tenericutes-undef	Tenericutes-undef	Tenericutes-undef	Tenericutes bacterium 4572_104	584	NOBIN	metabat_961	NOBIN
k127_21499	1674	0.3536	0.036	6.333	0.024	1.878	0.095	0.013	0.0	3	1	no-hit	no-hit	no-hit	no-hit	no-hit	no-hit	NOBIN	3041	hic_2249	NOBIN
k127_21505	6875	0.4685	0.519	9.786	0.104	5.621	0.378	0.061	0.033	7	1	Bacteria	Bacteroidetes	Bacteroidales	Prevotellaceae	Prevotella	Prevotella sp. KH2C16	716	NOBIN	metabat_1108	NOBIN
k127_21506	2442	0.1798	2.792	152.183	2.096	60.276	0.744	0.224	0.074	2	2	no-hit	no-hit	no-hit	no-hit	no-hit	no-hit	NOBIN	711	hic_3374	NOBIN
k127_21525	1464	0.1858	1.736	12.169	0.036	10.561	0.757	2.121	0.03	0	1	no-hit	no-hit	no-hit	no-hit	no-hit	no-hit	NOBIN	1601	hic_664	NOBIN
k127_21555	1191	0.2578	2.945	27.063	7.91	95.299	2.131	7.092	0.0	0	2	Eukaryota	Streptophyta	Fabales	Fabaceae	Glycine	Glycine max	1113	NOBIN	metabat_126	NOBIN
k127_21572	1396	0.2242	22.551	408.422	13.716	178.502	6.294	4.495	0.0	0	1	Eukaryota	Eukaryota-undef	Hymenostomatida	Hymenostomatida-undef	Ichthyophthirius	Ichthyophthirius multifiliis	NOBIN	711	hic_3374	NOBIN
k127_21578	1353	0.3902	2.635	11.369	1.086	10.426	0.434	0.251	0.0	0	1	no-hit	no-hit	no-hit	no-hit	no-hit	no-hit	1393	2813	hic_1995	NOBIN
k127_21622	3962	0.4129	0.069	7.728	0.251	1.573	1.139	0.0	0.03	1	1	Bacteria	Firmicutes	Clostridiales	Clostridiaceae	Clostridium	Clostridium sp. CAG:411	365	NOBIN	metabat_718	NOBIN
k127_21625	1614	0.2782	0.051	4.432	0.015	1.274	0.332	0.0	0.0	2	2	Bacteria	Bacteroidetes	Bacteroidales	Bacteroidales-undef	Bacteroidales-undef	Bacteroidales bacterium Barb7	17	NOBIN	metabat_512	NOBIN
k127_21637	3029	0.4764	0.276	7.872	0.591	10.93	0.674	3.194	0.031	3	1	Bacteria	Firmicutes	Clostridiales	Lachnospiraceae	Lachnospiraceae-undef	Lachnospiraceae bacterium KH1T2	810	766	metabat_1213	NOBIN
k127_21649	1518	0.5856	29.734	6.648	1.464	35.891	0.26	1.171	0.054	0	2	Bacteria	Lentisphaerae	Lentisphaerales	Lentisphaeraceae	Lentisphaera	Lentisphaera araneosa	NOBIN	2377	hic_1513	NOBIN
k127_21653	2155	0.4761	2.578	34.032	8.587	38.852	0.823	56.444	8.738	3	2	Bacteria	Proteobacteria	Rhodospirillales	Rhodospirillaceae	Magnetospirillum	Magnetospirillum gryphiswaldense	NOBIN	732	hic_3397	NOBIN
k127_21696	2020	0.202	3.222	150.605	7.846	27.379	0.336	2.188	0.0	1	1	no-hit	no-hit	no-hit	no-hit	no-hit	no-hit	NOBIN	1263	hic_290	NOBIN
k127_21701	2843	0.1695	2.944	151.915	1.887	46.123	0.296	0.573	0.0	5	1	no-hit	no-hit	no-hit	no-hit	no-hit	no-hit	879	522	hic_3166	NOBIN
k127_21749	3080	0.1896	0.048	11.917	0.065	8.454	0.287	0.317	0.042	2	1	Bacteria	Firmicutes	Clostridiales	Clostridiaceae	Clostridium	Clostridium sp. CAG:914	774	NOBIN	metabat_1172	NOBIN
k127_21758	1232	0.5519	0.53	7.973	0.225	3.976	0.88	0.0	0.0	2	1	Bacteria	Firmicutes	Tissierellales	Tissierellaceae	Tissierella	Tissierella creatinophila	NOBIN	2278	hic_1404	NOBIN
k127_21763	1285	0.3097	1.763	16.916	0.339	10.682	0.326	3.551	0.018	0	1	no-hit	no-hit	no-hit	no-hit	no-hit	no-hit	NOBIN	1610	hic_674	NOBIN
k127_21765	1176	0.5119	129.473	6.584	23.832	163.128	14.592	1.932	0.0	1	1	Bacteria	Firmicutes	Clostridiales	Clostridiales-undef	Clostridiales-undef	Clostridiales bacterium	NOBIN	2432	hic_1574	NOBIN
k127_21784	2448	0.4763	2.091	8.732	0.351	13.595	0.243	6.876	0.016	2	2	Bacteria	Firmicutes	Clostridiales	Clostridiales-undef	Clostridiales-undef	Clostridiales bacterium KLE1615	NOBIN	2631	hic_1793	NOBIN
k127_21806	1137	0.2155	6.442	122.126	7.759	138.33	1.43	10.354	0.0	2	0	no-hit	no-hit	no-hit	no-hit	no-hit	no-hit	NOBIN	1166	hic_184	NOBIN
k127_21836	2970	0.5077	0.857	7.169	0.173	4.321	0.262	0.157	0.0	1	2	Bacteria	Firmicutes	Clostridiales	Ruminococcaceae	Acetanaerobacterium	Acetanaerobacterium elongatum	NOBIN	738	hic_3403	NOBIN
k127_21880	2502	0.1811	10.756	89.857	15.288	92.709	2.148	10.665	0.05	2	1	Eukaryota	Eukaryota-undef	Sporadotrichida	Oxytrichidae	Stylonychia	Stylonychia lemnae	971	568	hic_3216	NOBIN
k127_21889	1455	0.4625	3.63	6.634	1.351	14.612	0.219	5.858	0.026	1	1	Bacteria	Firmicutes	Clostridiales	Ruminococcaceae	Ruminiclostridium	[Clostridium] stercorarium	NOBIN	2423	hic_1564	NOBIN
k127_21897	1407	0.4762	0.097	5.51	0.081	1.893	0.385	0.399	0.027	0	1	no-hit	no-hit	no-hit	no-hit	no-hit	no-hit	NOBIN	1865	hic_952	NOBIN
k127_21968	2016	0.1632	4.675	229.199	2.996	53.912	0.483	0.658	0.0	1	1	no-hit	no-hit	no-hit	no-hit	no-hit	no-hit	NOBIN	3014	hic_2219	NOBIN
k127_21982	2649	0.2261	1.481	44.699	56.043	63.436	1.088	2.475	0.0	1	0	no-hit	no-hit	no-hit	no-hit	no-hit	no-hit	634	1963	metabat_1017	NOBIN
k127_22001	1494	0.2021	1.471	147.548	3.157	29.567	0.412	7.701	0.025	1	0	no-hit	no-hit	no-hit	no-hit	no-hit	no-hit	NOBIN	1645	hic_712	NOBIN
k127_22021	1898	0.4399	2.136	6.218	0.68	21.07	0.228	15.315	0.067	3	0	Bacteria	Firmicutes	Clostridiales	Clostridiales-undef	Clostridiales-undef	Clostridiales bacterium 52_15	NOBIN	1157	hic_174	NOBIN
k127_22034	2113	0.4894	0.504	7.505	2.987	6.537	0.666	14.653	0.052	1	2	Bacteria	Firmicutes	Clostridiales	Ruminococcaceae	Ruminococcus	Ruminococcus sp. YE71	NOBIN	1851	hic_938	NOBIN
k127_22035	2971	0.5638	16.319	6.231	0.307	7.112	0.953	0.117	0.013	4	2	Bacteria	Firmicutes	Clostridiales	Lachnospiraceae	Hespellia	Hespellia stercorisuis	NOBIN	606	hic_3258	NOBIN
k127_22040	1203	0.197	12.343	255.608	7.959	92.976	1.116	0.284	0.073	0	1	no-hit	no-hit	no-hit	no-hit	no-hit	no-hit	1393	2734	hic_1907	NOBIN
k127_22054	1182	0.5085	109.847	8.19	9.45	112.679	23.734	2.562	0.0	0	1	Bacteria	Firmicutes	Clostridiales	Lachnospiraceae	Roseburia	Roseburia sp. 499	NOBIN	1520	hic_574	NOBIN
k127_22064	1621	0.2134	3.064	22.532	4.118	22.603	0.932	4.935	0.0	3	0	no-hit	no-hit	no-hit	no-hit	no-hit	no-hit	NOBIN	2032	hic_1136	NOBIN
k127_22082	1934	0.2151	0.693	46.639	1.04	12.454	0.186	2.243	0.0	1	0	no-hit	no-hit	no-hit	no-hit	no-hit	no-hit	1113	NOBIN	metabat_126	NOBIN
k127_22091	1608	0.2463	3.344	48.322	67.01	108.999	4.341	12.498	0.247	1	0	Eukaryota	Eukaryota-undef	Saprolegniales	Saprolegniaceae	Saprolegnia	Saprolegnia diclina	634	NOBIN	metabat_1017	NOBIN
k127_22118	2087	0.2995	0.138	9.298	0.794	5.929	2.303	0.0	0.018	1	1	no-hit	no-hit	no-hit	no-hit	no-hit	no-hit	556	NOBIN	metabat_930	NOBIN
k127_22150	1198	0.2095	6.435	143.209	4.472	68.555	1.51	8.098	0.0	0	1	no-hit	no-hit	no-hit	no-hit	no-hit	no-hit	NOBIN	1177	hic_196	NOBIN
k127_22157	7543	0.4225	0.067	8.947	0.061	2.581	0.743	0.037	0.017	2	2	Bacteria	Bacteroidetes	Bacteroidales	Bacteroidaceae	Bacteroides	Bacteroides intestinalis CAG:564	NOBIN	822	hic_3497	NOBIN
k127_22185	4159	0.4862	9.709	13.532	6.836	49.239	18.692	0.635	0.029	4	0	Bacteria	Firmicutes	Selenomonadales	Selenomonadaceae	Selenomonas	Selenomonas ruminantium	NOBIN	2770	hic_1947	NOBIN
k127_22197	1656	0.4372	0.895	11.877	5.9	24.722	0.176	0.146	0.0	2	2	Bacteria	Firmicutes	Clostridiales	Clostridiaceae	Clostridium	Clostridium sp. CAG:352	NOBIN	149	hic_550	NOBIN
k127_22210	4087	0.4363	0.102	8.979	0.05	0.991	0.168	0.709	0.021	0	1	Bacteria	Firmicutes	Clostridiales	Ruminococcaceae	Anaeromassilibacillus	Anaeromassilibacillus sp. An172	NOBIN	505	hic_3147	NOBIN
k127_22212	1501	0.1732	13.601	403.333	7.25	155.696	2.697	4.354	0.083	0	1	no-hit	no-hit	no-hit	no-hit	no-hit	no-hit	NOBIN	2632	hic_1794	NOBIN
k127_22214	3360	0.1705	1.308	15.62	0.145	15.614	0.525	4.057	0.0	0	1	no-hit	no-hit	no-hit	no-hit	no-hit	no-hit	800	1190	hic_211	NOBIN
k127_22221	1198	0.5184	12.249	7.371	2.825	46.282	1.683	11.462	0.253	1	0	Bacteria	Bacteroidetes	Bacteroidales	Prevotellaceae	Prevotella	Prevotella sp. CAG:1320	NOBIN	2208	hic_1327	NOBIN
k127_22254	4798	0.2557	0.182	24.512	0.058	3.915	0.523	0.037	0.009	2	2	no-hit	no-hit	no-hit	no-hit	no-hit	no-hit	559	2375	hic_1511	NOBIN
k127_22273	1486	0.3782	0.641	14.134	12.625	167.659	2.55	2.633	0.689	1	1	Bacteria	Bacteroidetes	Bacteroidales	Prevotellaceae	Prevotella	Prevotella sp. tc2-28	NOBIN	308	hic_2302	NOBIN
k127_22301	1077	0.2219	0.918	19.772	28.147	34.65	1.224	1.095	0.0	1	0	no-hit	no-hit	no-hit	no-hit	no-hit	no-hit	NOBIN	1051	hic_058	NOBIN
k127_22308	1862	0.6423	144.922	9.004	9.984	133.951	9.467	3.025	0.081	0	2	Bacteria	Bacteroidetes	Bacteroidales	Rikenellaceae	Alistipes	Alistipes sp. CAG:831	NOBIN	3233	hic_2462	NOBIN
k127_22313	4057	0.282	1.94	37.497	9.857	203.292	7.144	35.478	0.361	3	1	Bacteria	Firmicutes	Clostridiales	Clostridiaceae	Clostridium	Clostridium sp. CAG:470	659	308	hic_2302	NOBIN
k127_22327	1223	0.2837	2.431	39.74	85.798	79.315	2.632	3.675	0.073	0	1	no-hit	no-hit	no-hit	no-hit	no-hit	no-hit	NOBIN	1000	hic_002	NOBIN
k127_22364	1501	0.4697	0.709	6.601	4.102	58.512	0.076	5.332	0.0	0	2	Bacteria	Planctomycetes	Planctomycetales	Planctomycetaceae	Thermogutta	Thermogutta terrifontis	NOBIN	588	hic_3237	NOBIN
k127_22378	1187	0.4549	1.944	4.49	1.039	15.386	0.183	9.003	0.0	0	1	no-hit	no-hit	no-hit	no-hit	no-hit	no-hit	1258	836	hic_3512	NOBIN
k127_22381	10830	0.3404	0.807	12.62	0.282	1.673	0.528	25.442	0.056	11	2	Bacteria	Fusobacteria	Fusobacteriales	Fusobacteriaceae	Fusobacterium	Fusobacterium sp. CAG:815	796	1480	metabat_1196	NOBIN
k127_22386	5333	0.2395	3.064	59.894	54.039	69.458	1.8	4.66	0.032	0	2	no-hit	no-hit	no-hit	no-hit	no-hit	no-hit	634	2113	hic_1224	NOBIN
k127_22388	1899	0.3649	0.852	14.587	0.222	6.664	0.332	5.359	0.0	0	2	no-hit	no-hit	no-hit	no-hit	no-hit	no-hit	994	467	hic_3105	NOBIN
k127_22419	4266	0.5549	1.62	15.082	0.466	31.302	0.321	0.65	0.086	4	2	Bacteria	Firmicutes	Erysipelotrichales	Erysipelotrichaceae	Coprobacillus	Coprobacillus sp. CAG:826	NOBIN	2541	hic_1693	NOBIN
k127_22423	1737	0.2504	11.762	144.314	4.64	63.412	3.824	13.788	0.0	1	0	no-hit	no-hit	no-hit	no-hit	no-hit	no-hit	NOBIN	2690	hic_1858	NOBIN
k127_22437	3270	0.7162	3.121	9.231	1.013	17.787	0.831	18.424	0.051	1	2	Bacteria	Actinobacteria	Coriobacteriales	Coriobacteriaceae	Coriobacteriaceae-undef	Coriobacteriaceae bacterium CHKCI002	233	NOBIN	metabat_572	NOBIN
k127_22442	1102	0.4918	0.656	6.604	0.294	14.426	0.427	0.076	0.113	0	2	no-hit	no-hit	no-hit	no-hit	no-hit	no-hit	NOBIN	2885	hic_2074	NOBIN
k127_22446	1731	0.2201	0.683	22.893	21.793	25.99	0.72	0.746	0.0	1	0	Eukaryota	Eukaryota-undef	Peniculida	Parameciidae	Paramecium	Paramecium tetraurelia	NOBIN	2526	hic_1677	NOBIN
k127_22448	1615	0.1882	0.463	27.779	17.43	19.253	0.422	0.969	0.0	1	0	no-hit	no-hit	no-hit	no-hit	no-hit	no-hit	NOBIN	1645	hic_712	NOBIN
k127_22470	1300	0.4138	1.283	7.31	0.203	2.154	0.597	9.884	0.054	1	1	Bacteria	Bacteroidetes	Bacteroidales	Rikenellaceae	Alistipes	Alistipes timonensis	NOBIN	737	hic_3402	NOBIN
k127_22541	3276	0.2366	1.359	37.567	0.51	4.46	0.694	7.862	0.038	5	2	Bacteria	Firmicutes	Clostridiales	Clostridiaceae	Clostridium	Clostridium sp. CAG:433	499	NOBIN	metabat_866	NOBIN
k127_22568	3381	0.3771	2.887	6.823	0.134	1.461	0.253	0.178	0.012	1	2	Bacteria	Proteobacteria	Proteobacteria-undef	Proteobacteria-undef	Proteobacteria-undef	Proteobacteria bacterium CAG:495	888	1349	hic_384	NOBIN
k127_22664	3061	0.4894	0.286	15.419	0.053	2.447	0.288	17.086	0.065	1	2	Bacteria	Spirochaetes	Spirochaetales	Spirochaetaceae	Treponema	Treponema berlinense	NOBIN	1535	hic_590	NOBIN
k127_22670	1406	0.3023	0.255	15.024	1.061	7.451	0.237	0.338	0.0	0	1	Bacteria	Tenericutes	Mycoplasmatales	Mycoplasmataceae	Mycoplasma	Mycoplasma sp. CAG:877	NOBIN	2429	hic_1570	NOBIN
k127_22691	1335	0.2367	11.643	131.672	7.86	68.21	2.317	3.958	0.0	0	1	no-hit	no-hit	no-hit	no-hit	no-hit	no-hit	NOBIN	1779	hic_857	NOBIN
k127_22695	2106	0.4506	0.597	9.894	5.376	13.396	0.194	1.957	0.08	1	2	Bacteria	Firmicutes	Selenomonadales	Selenomonadaceae	Schwartzia	Schwartzia succinivorans	NOBIN	978	hic_3669	NOBIN
k127_22708	1101	0.5132	1.698	8.99	0.577	6.391	1.611	0.723	0.333	0	2	Bacteria	Bacteroidetes	Bacteroidales	Prevotellaceae	Prevotella	Prevotella sp. BP1-145	896	358	hic_2806	NOBIN
k127_22713	3476	0.2376	5.713	156.948	11.993	73.235	1.412	13.207	0.146	0	1	no-hit	no-hit	no-hit	no-hit	no-hit	no-hit	686	2060	hic_1167	NOBIN
k127_22746	3981	0.367	10.79	10.89	2.433	37.522	0.72	0.985	0.0	3	2	Bacteria	Firmicutes	Clostridiales	Clostridiaceae	Clostridium	Clostridium sp. CAG:288	857	1000	hic_002	NOBIN
k127_22753	3552	0.248	2.052	22.489	1.618	32.628	0.465	2.356	0.489	2	2	Bacteria	Firmicutes	Clostridiales	Clostridiaceae	Clostridium	Clostridium sp. CAG:793	463	NOBIN	metabat_827	NOBIN
k127_22787	1141	0.4698	0.033	5.48	0.033	3.225	0.17	0.068	0.0	0	1	no-hit	no-hit	no-hit	no-hit	no-hit	no-hit	NOBIN	2122	hic_1234	NOBIN
k127_22827	1635	0.241	11.645	65.343	25.584	76.269	2.967	4.206	0.0	0	1	Eukaryota	Eukaryota-undef	Hymenostomatida	Tetrahymenidae	Tetrahymena	Tetrahymena thermophila	NOBIN	646	hic_3302	NOBIN
k127_22866	1631	0.1643	0.504	27.802	2.567	18.049	0.082	0.263	0.025	1	0	no-hit	no-hit	no-hit	no-hit	no-hit	no-hit	1207	NOBIN	metabat_230	NOBIN
k127_22897	1099	0.4422	9.286	5.825	1.8	8.489	0.601	0.0	0.0	1	2	Bacteria	Firmicutes	Firmicutes-undef	Firmicutes-undef	Firmicutes-undef	Firmicutes bacterium CAG:145	NOBIN	1541	hic_597	NOBIN
k127_22914	1658	0.1918	4.782	205.65	6.051	63.291	0.897	10.312	0.0	0	1	no-hit	no-hit	no-hit	no-hit	no-hit	no-hit	NOBIN	263	hic_1802	hic_1802
k127_22956	3047	0.1887	0.917	13.97	2.394	7.507	0.299	0.351	0.031	1	0	no-hit	no-hit	no-hit	no-hit	no-hit	no-hit	1207	380	hic_3010	NOBIN
k127_22971	1605	0.2006	3.212	23.555	4.323	73.369	1.05	4.829	0.0	0	1	no-hit	no-hit	no-hit	no-hit	no-hit	no-hit	1312	488	hic_3128	NOBIN
k127_22982	2867	0.2578	3.165	15.596	1.173	13.94	0.74	3.954	0.06	0	1	no-hit	no-hit	no-hit	no-hit	no-hit	no-hit	NOBIN	488	hic_3128	NOBIN
k127_22985	10149	0.5017	6.365	16.785	4.144	28.086	1.982	1.399	0.027	2	2	Bacteria	Bacteroidetes	Flavobacteriales	Flavobacteriaceae	Pustulibacterium	Pustulibacterium marinum	NOBIN	574	hic_3222	NOBIN
k127_22997	1235	0.3563	0.031	5.085	1.091	1.019	0.266	3.093	0.0	2	2	no-hit	no-hit	no-hit	no-hit	no-hit	no-hit	249	NOBIN	metabat_589	NOBIN
k127_23016	4223	0.5112	0.24	11.318	0.068	1.377	0.459	0.459	22.399	3	2	Bacteria	Bacteroidetes	Bacteroidales	Prevotellaceae	Prevotella	Prevotella corporis	1390	1589	metabat_433	NOBIN
k127_23023	1183	0.3686	1.449	11.831	0.801	5.331	0.134	13.098	0.0	1	2	no-hit	no-hit	no-hit	no-hit	no-hit	no-hit	NOBIN	1271	hic_299	NOBIN
k127_23031	2277	0.2073	2.097	16.549	2.088	12.491	0.495	0.396	0.136	0	1	no-hit	no-hit	no-hit	no-hit	no-hit	no-hit	NOBIN	1937	hic_1030	NOBIN
k127_23046	1069	0.1852	0.094	26.698	0.4	6.123	0.265	0.701	0.0	1	1	no-hit	no-hit	no-hit	no-hit	no-hit	no-hit	1113	NOBIN	metabat_126	NOBIN
k127_23051	2068	0.2945	1.779	19.246	26.396	50.543	1.848	4.597	0.0	0	1	Eukaryota	Eukaryota-undef	Peniculida	Parameciidae	Paramecium	Paramecium tetraurelia	NOBIN	664	hic_3322	NOBIN
k127_23058	1068	0.4944	0.021	5.232	1.081	38.017	0.133	0.643	0.0	1	1	no-hit	no-hit	no-hit	no-hit	no-hit	no-hit	NOBIN	1472	hic_520	NOBIN
k127_23069	1288	0.4503	24.576	5.047	2.37	33.945	18.627	0.273	0.0	1	1	Bacteria	Spirochaetes	Spirochaetales	Spirochaetaceae	Treponema	Treponema berlinense	NOBIN	720	hic_3384	NOBIN
k127_23078	1258	0.6383	1.971	7.264	0.301	11.744	0.621	0.238	0.0	1	1	Bacteria	Kiritimatiellaeota	Kiritimatiellales	Kiritimatiellaceae	Kiritimatiella	Kiritimatiella glycovorans	NOBIN	1567	hic_625	NOBIN
k127_23111	1070	0.5972	1.524	5.397	0.865	10.904	0.326	4.655	0.077	0	2	Bacteria	Firmicutes	Clostridiales	Ruminococcaceae	Faecalibacterium	Faecalibacterium sp. An77	NOBIN	775	hic_3444	NOBIN
k127_23136	3443	0.3009	3.019	16.205	0.908	132.148	6.333	28.025	0.059	5	2	no-hit	no-hit	no-hit	no-hit	no-hit	no-hit	NOBIN	1487	hic_536	NOBIN
k127_23154	2150	0.2716	0.147	7.887	0.0	0.764	0.408	0.019	0.018	4	1	no-hit	no-hit	no-hit	no-hit	no-hit	no-hit	846	NOBIN	metabat_1252	NOBIN
k127_23159	1187	0.1643	4.088	180.084	1.629	54.07	0.296	0.319	0.032	0	1	no-hit	no-hit	no-hit	no-hit	no-hit	no-hit	NOBIN	1263	hic_290	NOBIN
k127_23174	3500	0.3543	0.023	7.095	1.483	10.663	1.247	1.613	0.035	0	1	no-hit	no-hit	no-hit	no-hit	no-hit	no-hit	NOBIN	398	hic_3029	NOBIN
k127_23185	1508	0.4735	20.107	22.405	4.875	18.483	3.353	7.849	0.0	1	1	Bacteria	Firmicutes	Firmicutes-undef	Firmicutes-undef	Firmicutes-undef	Firmicutes bacterium CAG:95	NOBIN	1811	hic_894	NOBIN
k127_23189	3668	0.4419	0.206	7.469	0.081	1.199	0.149	0.186	0.047	4	2	Bacteria	Bacteroidetes	Bacteroidales	Prevotellaceae	Prevotellaceae-undef	Prevotellaceae bacterium HUN156	478	NOBIN	metabat_843	NOBIN
k127_23199	1043	0.1409	0.616	67.338	7.09	32.167	0.328	0.857	0.0	0	1	no-hit	no-hit	no-hit	no-hit	no-hit	no-hit	1207	2555	hic_1708	NOBIN
k127_23201	1677	0.5665	17.315	15.47	8.053	199.348	9.21	5.225	0.0	0	1	no-hit	no-hit	no-hit	no-hit	no-hit	no-hit	NOBIN	472	hic_3111	NOBIN
k127_23217	1321	0.2786	5.765	137.251	69.864	165.316	5.573	14.846	0.038	1	0	no-hit	no-hit	no-hit	no-hit	no-hit	no-hit	NOBIN	391	hic_3022	NOBIN
k127_23222	5825	0.2103	12.734	241.692	5.892	93.261	2.515	1.598	0.008	3	1	Bacteria	Spirochaetes	Spirochaetales	Spirochaetaceae	Treponema	Treponema porcinum	609	711	hic_3374	NOBIN
k127_23244	1000	0.409	0.04	6.774	0.04	0.387	0.0	0.0	0.0	0	1	no-hit	no-hit	no-hit	no-hit	no-hit	no-hit	NOBIN	541	hic_3187	NOBIN
k127_23251	3643	0.482	14.924	14.365	13.479	71.134	1.328	6.334	0.012	3	1	Bacteria	Firmicutes	Clostridiales	Lachnospiraceae	Lachnoclostridium	Lachnoclostridium phytofermentans	NOBIN	252	hic_1835	NOBIN
k127_23253	2457	0.3028	0.065	9.238	0.472	1.576	0.293	0.05	0.015	1	2	Bacteria	Firmicutes	Clostridiales	Lachnospiraceae	Roseburia	Roseburia sp. CAG:309	NOBIN	2616	hic_1776	NOBIN
k127_23266	1516	0.2078	5.129	167.243	3.295	67.195	1.301	8.387	0.0	0	1	no-hit	no-hit	no-hit	no-hit	no-hit	no-hit	NOBIN	380	hic_3010	NOBIN
k127_23270	1156	0.3746	1.762	15.318	4.257	22.959	3.883	13.507	0.646	0	2	no-hit	no-hit	no-hit	no-hit	no-hit	no-hit	NOBIN	2124	hic_1236	NOBIN
k127_23276	1481	0.4159	4.151	14.591	5.925	42.239	11.878	0.0	0.0	1	1	Bacteria	Bacteroidetes	Bacteroidales	Prevotellaceae	Prevotellaceae-undef	Prevotellaceae bacterium KH2P17	NOBIN	2651	hic_1815	NOBIN
k127_23298	1423	0.2403	0.564	5.658	0.075	2.577	0.639	5.083	0.0	2	0	Bacteria	Firmicutes	Clostridiales	Clostridiaceae	Clostridium	Clostridium sp. CAG:762	774	NOBIN	metabat_1172	NOBIN
k127_23323	1769	0.5172	16.375	12.2	6.095	51.201	2.239	25.783	0.0	1	1	Bacteria	Firmicutes	Clostridiales	Ruminococcaceae	Ruminococcaceae-undef	Ruminococcaceae bacterium YAD3003	NOBIN	1136	hic_151	NOBIN
k127_23329	1381	0.2766	0.434	65.76	1.148	15.151	0.352	1.63	0.087	0	2	no-hit	no-hit	no-hit	no-hit	no-hit	no-hit	NOBIN	1911	hic_1002	NOBIN
k127_23346	1760	0.4006	0.591	8.066	1.389	8.007	0.11	3.454	0.0	2	1	Bacteria	Firmicutes	Clostridiales	Lachnospiraceae	Lachnospiraceae-undef	Lachnospiraceae bacterium JC7	NOBIN	137	hic_418	NOBIN
k127_23357	1666	0.2047	9.823	104.765	23.241	59.935	1.84	5.486	0.0	1	0	Eukaryota	Eukaryota-undef	Hymenostomatida	Hymenostomatida-undef	Ichthyophthirius	Ichthyophthirius multifiliis	NOBIN	852	hic_3530	NOBIN
k127_23362	1205	0.2158	1.701	21.514	0.611	11.061	0.314	2.348	0.0	0	1	no-hit	no-hit	no-hit	no-hit	no-hit	no-hit	NOBIN	1282	hic_311	NOBIN
k127_23368	1569	0.1663	0.195	167.384	1.059	20.597	0.669	2.873	0.029	0	1	no-hit	no-hit	no-hit	no-hit	no-hit	no-hit	NOBIN	3037	hic_2244	NOBIN
k127_23377	2036	0.2304	0.96	33.59	2.038	24.974	0.787	2.528	0.0	2	0	no-hit	no-hit	no-hit	no-hit	no-hit	no-hit	NOBIN	1000	hic_002	NOBIN
k127_23388	1299	0.2071	2.168	52.098	0.619	33.306	0.339	2.098	0.0	0	1	no-hit	no-hit	no-hit	no-hit	no-hit	no-hit	NOBIN	435	hic_3070	NOBIN
k127_23402	2605	0.2054	5.245	48.659	9.803	40.574	1.407	1.123	0.0	1	0	no-hit	no-hit	no-hit	no-hit	no-hit	no-hit	971	1193	hic_214	NOBIN
k127_23412	2596	0.4715	1.931	9.202	2.59	35.691	1.784	0.218	0.032	1	1	Bacteria	Firmicutes	Firmicutes-undef	Firmicutes-undef	Firmicutes-undef	Firmicutes bacterium CAG:194	1101	319	hic_2424	NOBIN
k127_23454	1812	0.1772	3.004	56.991	7.093	32.821	0.464	1.247	0.023	0	1	no-hit	no-hit	no-hit	no-hit	no-hit	no-hit	NOBIN	358	hic_2806	NOBIN
k127_23456	2911	0.3741	0.534	5.333	2.059	17.311	0.247	0.59	0.071	1	1	Bacteria	Firmicutes	Clostridiales	Eubacteriaceae	Eubacterium	Eubacterium sp. CAG:603	160	2878	metabat_491	NOBIN
k127_23497	1161	0.1843	10.791	323.407	4.488	104.598	0.668	0.0	0.0	0	1	no-hit	no-hit	no-hit	no-hit	no-hit	no-hit	NOBIN	1380	hic_419	NOBIN
k127_23532	2945	0.455	0.079	9.921	10.878	20.117	0.502	0.014	0.014	2	1	no-hit	no-hit	no-hit	no-hit	no-hit	no-hit	892	NOBIN	metabat_1303	NOBIN
k127_23537	8495	0.3552	0.221	41.128	2.025	4.571	0.225	5.053	0.046	4	1	Bacteria	Firmicutes	Clostridiales	Clostridiaceae	Clostridium	Clostridium sp. CAG:411	1247	1724	metabat_274	NOBIN
k127_23559	1290	0.5225	0.142	9.04	0.029	0.457	0.236	1.126	0.315	0	2	Bacteria	Bacteroidetes	Bacteroidales	Prevotellaceae	Prevotella	Prevotella sp. CAG:255	NOBIN	2160	hic_1275	NOBIN
k127_23564	1940	0.5294	0.721	6.658	1.303	7.138	1.883	0.049	0.0	0	2	Bacteria	Bacteroidetes	Bacteroidales	Prevotellaceae	Paraprevotella	Paraprevotella clara CAG:116	NOBIN	2515	hic_1665	NOBIN
k127_23566	1893	0.2298	1.152	15.886	0.889	6.577	0.676	0.344	0.022	0	1	no-hit	no-hit	no-hit	no-hit	no-hit	no-hit	NOBIN	1683	hic_754	NOBIN
k127_23610	1377	0.2215	1.19	89.684	1.473	27.047	0.327	3.955	0.0	1	0	no-hit	no-hit	no-hit	no-hit	no-hit	no-hit	NOBIN	1166	hic_184	NOBIN
k127_23634	2965	0.2159	1.833	55.535	0.453	4.039	0.289	3.181	0.0	0	2	no-hit	no-hit	no-hit	no-hit	no-hit	no-hit	800	1740	hic_816	NOBIN
k127_23649	2372	0.1775	1.081	39.687	0.083	12.699	0.29	0.145	0.0	1	0	no-hit	no-hit	no-hit	no-hit	no-hit	no-hit	NOBIN	646	hic_3302	NOBIN
k127_23650	1843	0.3223	0.162	11.314	0.023	2.062	0.126	0.0	0.0	1	1	no-hit	no-hit	no-hit	no-hit	no-hit	no-hit	NOBIN	1648	hic_715	NOBIN
k127_23708	1190	0.5891	0.595	5.212	5.976	53.695	0.221	11.28	0.118	0	2	Bacteria	Firmicutes	Clostridiales	Clostridiaceae	Sarcina	Sarcina sp. DSM 11001	NOBIN	1103	hic_115	NOBIN
k127_23715	1271	0.2345	9.727	89.206	7.758	68.125	6.099	8.427	0.0	0	1	no-hit	no-hit	no-hit	no-hit	no-hit	no-hit	NOBIN	2157	hic_1271	NOBIN
k127_23718	1522	0.2011	4.552	223.859	4.967	75.557	1.428	10.084	0.026	0	2	Eukaryota	Chytridiomycota	Neocallimastigales	Neocallimastigaceae	Piromyces	Piromyces finnis	NOBIN	2757	hic_1932	NOBIN
k127_23721	4558	0.4515	0.046	10.533	2.693	8.538	10.618	0.0	0.017	3	2	Bacteria	Firmicutes	Lactobacillales	Lactobacillaceae	Lactobacillus	Lactobacillus buchneri	679	1256	hic_282	NOBIN
k127_23723	2196	0.4704	7.747	14.883	2.638	23.272	2.559	0.868	0.018	2	2	Bacteria	Candidatus Saccharibacteria	Candidatus Saccharibacteria-undef	Candidatus Saccharibacteria-undef	Candidatus Saccharibacteria-undef	Candidatus Saccharibacteria bacterium 47-87	NOBIN	1975	hic_1071	NOBIN
k127_23746	1111	0.1467	0.127	12.712	0.878	26.764	0.724	0.823	0.0	0	1	no-hit	no-hit	no-hit	no-hit	no-hit	no-hit	NOBIN	568	hic_3216	NOBIN
k127_23764	1124	0.4867	1.874	11.082	0.653	4.719	0.51	0.0	0.0	0	1	Bacteria	Firmicutes	Clostridiales	Lachnospiraceae	Oribacterium	Oribacterium sp. KHPX15	NOBIN	2991	hic_2192	NOBIN
k127_23796	1495	0.5779	5.286	7.385	5.29	26.072	0.607	0.686	0.013	1	2	Bacteria	Firmicutes	Clostridiales	Lachnospiraceae	Acetitomaculum	Acetitomaculum ruminis	NOBIN	1299	hic_329	NOBIN
k127_23801	2640	0.2091	1.233	31.596	57.952	59.777	0.975	4.821	0.031	1	0	no-hit	no-hit	no-hit	no-hit	no-hit	no-hit	634	NOBIN	metabat_1017	NOBIN
k127_23802	1052	0.4734	0.019	4.389	0.583	8.267	0.109	0.0	0.0	0	1	Bacteria	Firmicutes	Clostridiales	Ruminococcaceae	Ruminococcus	Ruminococcus bromii	NOBIN	2136	hic_1249	NOBIN
k127_23803	2720	0.2452	10.496	370.474	13.882	156.764	2.673	26.251	0.0	0	2	Eukaryota	Eukaryota-undef	Hymenostomatida	Tetrahymenidae	Tetrahymena	Tetrahymena thermophila	686	1634	hic_700	NOBIN
k127_23821	1695	0.4637	13.939	21.747	6.542	63.475	1.417	0.045	0.0	0	1	Bacteria	Bacteroidetes	Bacteroidales	Bacteroidaceae	Bacteroides	Bacteroides sp. CAG:530	NOBIN	617	hic_3270	NOBIN
k127_23823	1145	0.2175	13.385	219.938	5.334	105.488	2.211	6.75	0.035	0	1	no-hit	no-hit	no-hit	no-hit	no-hit	no-hit	NOBIN	876	hic_3556	NOBIN
k127_23826	1165	0.1682	0.636	30.213	0.953	30.391	3.301	21.584	0.0	0	1	no-hit	no-hit	no-hit	no-hit	no-hit	no-hit	NOBIN	691	hic_3351	NOBIN
k127_23831	2583	0.2331	7.125	188.816	8.942	80.451	2.268	12.514	0.017	1	2	Eukaryota	Eukaryota-undef	Sporadotrichida	Oxytrichidae	Stylonychia	Stylonychia lemnae	686	1380	hic_419	NOBIN
k127_23872	1189	0.4357	3.685	7.765	5.585	55.241	0.17	0.0	0.0	1	0	Bacteria	Firmicutes	Clostridiales	Clostridiaceae	Clostridium	Clostridium sp. CAG:352	NOBIN	2577	hic_1732	NOBIN
k127_23887	2469	0.5909	4.703	17.832	1.372	27.998	2.184	1.803	0.0	2	2	Bacteria	Lentisphaerae	Lentisphaerae-undef	Lentisphaerae-undef	Lentisphaerae-undef	Lentisphaerae bacterium RIFOXYA12_FULL_48_11	NOBIN	481	hic_3121	NOBIN
k127_23900	1824	0.2039	18.315	395.286	10.016	154.874	1.448	1.333	0.084	0	2	no-hit	no-hit	no-hit	no-hit	no-hit	no-hit	NOBIN	2060	hic_1167	NOBIN
k127_23902	6710	0.5243	2.729	8.025	3.228	41.92	1.107	0.063	0.261	1	2	Bacteria	Bacteroidetes	Bacteroidales	Bacteroidaceae	Bacteroides	Bacteroides sp. 43_108	1144	999	hic_3691	NOBIN
k127_23907	1164	0.4837	9.745	10.018	2.905	46.637	15.151	5.938	0.039	0	2	Bacteria	Firmicutes	Clostridiales	Clostridiaceae	Sarcina	Sarcina sp. DSM 11001	NOBIN	626	hic_3280	NOBIN
k127_23921	1996	0.2645	8.365	319.9	14.389	124.116	2.197	23.602	0.04	0	1	Eukaryota	Eukaryota-undef	Heterotrichida	Stentoridae	Stentor	Stentor coeruleus	NOBIN	1380	hic_419	NOBIN
k127_23965	2570	0.1907	5.298	48.446	14.347	50.936	1.228	3.296	0.044	0	1	no-hit	no-hit	no-hit	no-hit	no-hit	no-hit	971	NOBIN	metabat_1391	NOBIN
k127_24017	2429	0.1754	11.184	517.493	9.298	228.191	1.113	12.911	0.009	0	1	no-hit	no-hit	no-hit	no-hit	no-hit	no-hit	NOBIN	2734	hic_1907	NOBIN
k127_24045	2983	0.2437	0.584	47.26	3.027	25.485	0.392	3.508	0.025	3	0	no-hit	no-hit	no-hit	no-hit	no-hit	no-hit	104	NOBIN	metabat_055	NOBIN
k127_24061	3094	0.3264	0.06	6.229	0.164	1.443	0.275	0.124	0.026	2	2	Bacteria	Firmicutes	Clostridiales	Lachnospiraceae	Butyrivibrio	Butyrivibrio sp. INlla14	372	1587	metabat_726	NOBIN
k127_24062	2713	0.4755	0.99	13.311	0.059	1.715	0.244	9.54	0.0	4	2	Bacteria	Spirochaetes	Spirochaetales	Spirochaetaceae	Treponema	Treponema saccharophilum	NOBIN	1535	hic_590	NOBIN
k127_24076	1775	0.4214	5.896	10.445	0.7	4.249	3.161	0.0	0.024	2	1	no-hit	no-hit	no-hit	no-hit	no-hit	no-hit	NOBIN	728	hic_3392	NOBIN
k127_24084	2038	0.2257	0.924	30.026	38.783	48.049	0.808	1.993	0.0	1	0	Eukaryota	Eukaryota-undef	Dictyosteliales	Dictyosteliaceae	Dictyostelium	Dictyostelium discoideum	634	NOBIN	metabat_1017	NOBIN
k127_24086	2109	0.2722	70.711	645.318	38.32	467.688	19.777	27.173	0.037	0	2	Eukaryota	Eukaryota-undef	Sporadotrichida	Oxytrichidae	Stylonychia	Stylonychia lemnae	NOBIN	2734	hic_1907	NOBIN
k127_24092	1575	0.3162	3.783	5.412	4.016	24.938	0.564	0.0	0.0	0	2	Bacteria	Bacteroidetes	Bacteroidales	Bacteroidaceae	Bacteroides	Bacteroides sp. CAG:702	NOBIN	273	hic_1913	NOBIN
k127_24130	2480	0.4565	14.699	9.617	2.091	20.33	3.163	0.305	0.284	2	2	Bacteria	Firmicutes	Clostridiales	Lachnospiraceae	Lachnospiraceae-undef	Lachnospiraceae bacterium XPB1003	NOBIN	1851	hic_938	NOBIN
k127_24133	1850	0.4897	2.091	38.504	5.455	218.385	10.011	20.683	14.465	0	1	Bacteria	Bacteroidetes	Bacteroidales	Prevotellaceae	Prevotella	Prevotella sp. tc2-28	NOBIN	2254	hic_1378	NOBIN
k127_24141	1776	0.5422	0.191	4.876	0.155	3.957	0.511	0.471	0.0	0	2	Bacteria	Firmicutes	Clostridiales	Lachnospiraceae	Butyrivibrio	Butyrivibrio sp. YAB3001	NOBIN	965	hic_3655	NOBIN
k127_24170	1282	0.2878	1.725	24.52	1.076	8.968	3.019	0.76	0.061	1	2	Bacteria	Fusobacteria	Fusobacteriales	Fusobacteriaceae	Fusobacterium	Fusobacterium nucleatum	NOBIN	1519	hic_572	NOBIN
k127_24180	2333	0.2207	3.196	25.277	0.937	6.768	0.271	4.593	0.0	0	1	no-hit	no-hit	no-hit	no-hit	no-hit	no-hit	NOBIN	1434	hic_478	NOBIN
k127_24188	2861	0.2118	1.139	34.608	0.891	14.084	0.393	0.122	0.0	0	1	no-hit	no-hit	no-hit	no-hit	no-hit	no-hit	14	939	hic_3626	NOBIN
k127_24236	1323	0.1716	1.54	29.658	0.137	5.965	0.176	3.023	0.03	0	2	no-hit	no-hit	no-hit	no-hit	no-hit	no-hit	NOBIN	521	hic_3165	NOBIN
k127_24237	1137	0.5778	87.343	6.675	5.471	57.994	4.072	0.106	0.0	0	1	no-hit	no-hit	no-hit	no-hit	no-hit	no-hit	NOBIN	792	hic_3463	NOBIN
k127_24239	2100	0.1933	3.79	41.698	7.192	23.521	0.665	2.526	0.0	2	1	no-hit	no-hit	no-hit	no-hit	no-hit	no-hit	NOBIN	2157	hic_1271	NOBIN
k127_24286	2036	0.6159	0.84	10.722	1.646	18.876	0.363	4.826	0.02	0	1	no-hit	no-hit	no-hit	no-hit	no-hit	no-hit	NOBIN	604	hic_3256	NOBIN
k127_24292	2554	0.4315	2.424	5.978	1.152	9.029	1.052	0.477	0.068	2	2	Bacteria	Firmicutes	Clostridiales	Lachnospiraceae	Lachnospiraceae-undef	Lachnospiraceae bacterium G41	NOBIN	2131	hic_1244	NOBIN
k127_24308	2151	0.2218	3.281	36.553	4.462	110.013	1.682	5.356	0.056	0	1	Eukaryota	Eukaryota-undef	Peniculida	Parameciidae	Paramecium	Paramecium tetraurelia	NOBIN	435	hic_3070	NOBIN
k127_24317	1045	0.6019	0.137	6.379	0.649	8.618	0.221	0.268	0.115	0	1	Bacteria	Firmicutes	Clostridiales	Eubacteriaceae	Eubacterium	Eubacterium pyruvativorans	NOBIN	1473	hic_521	NOBIN
k127_24349	2205	0.2041	19.396	354.381	10.91	157.856	4.693	8.521	0.029	0	1	no-hit	no-hit	no-hit	no-hit	no-hit	no-hit	NOBIN	938	hic_3625	NOBIN
k127_24353	1454	0.2029	1.153	30.336	21.889	33.259	1.155	2.744	0.029	1	0	no-hit	no-hit	no-hit	no-hit	no-hit	no-hit	104	1661	hic_730	NOBIN
k127_24365	3584	0.1987	0.517	19.561	14.467	22.682	0.506	1.76	0.0	1	0	no-hit	no-hit	no-hit	no-hit	no-hit	no-hit	634	NOBIN	metabat_1017	NOBIN
k127_24369	1007	0.5472	11.319	6.011	10.931	91.409	1.279	4.718	0.022	0	2	Bacteria	Firmicutes	Clostridiales	Lachnospiraceae	Stomatobaculum	Stomatobaculum longum	NOBIN	428	hic_3062	NOBIN
k127_24396	1133	0.1889	0.159	15.062	0.362	6.38	0.33	0.603	0.0	0	1	no-hit	no-hit	no-hit	no-hit	no-hit	no-hit	NOBIN	786	hic_3456	NOBIN
k127_24409	1632	0.5705	0.119	5.971	0.05	1.176	0.241	0.0	0.023	0	2	Bacteria	Bacteroidetes	Bacteroidales	Prevotellaceae	Prevotella	Prevotella dentalis	NOBIN	640	hic_3296	NOBIN
k127_24476	1242	0.2432	5.89	99.877	8.602	135.727	2.885	11.374	0.0	0	1	Eukaryota	Eukaryota-undef	Hymenostomatida	Tetrahymenidae	Tetrahymena	Tetrahymena thermophila	1113	1419	hic_461	NOBIN
k127_24500	1757	0.506	0.376	7.129	1.485	40.508	0.186	2.031	0.046	1	2	Bacteria	Bacteroidetes	Bacteroidetes-undef	Bacteroidetes-undef	Bacteroidetes-undef	Bacteroidetes oral taxon 274	NOBIN	3542	hic_2763	NOBIN
k127_24504	2409	0.2985	12.959	251.493	12.359	132.446	2.126	20.853	0.0	1	2	no-hit	no-hit	no-hit	no-hit	no-hit	no-hit	NOBIN	1380	hic_419	NOBIN
k127_24527	1184	0.2813	3.091	12.07	0.026	1.535	0.301	2.387	0.0	0	1	no-hit	no-hit	no-hit	no-hit	no-hit	no-hit	NOBIN	397	hic_3028	NOBIN
k127_24533	18045	0.2533	4.091	16.142	2.116	45.447	3.634	8.715	0.029	17	1	Archaea	Euryarchaeota	Methanobacteriales	Methanobacteriaceae	Methanosphaera	Methanosphaera stadtmanae	620	304	metabat_1002	NOBIN
k127_24545	3233	0.2137	1.342	20.521	26.072	39.796	1.221	2.233	0.048	1	0	no-hit	no-hit	no-hit	no-hit	no-hit	no-hit	634	1757	hic_833	NOBIN
k127_24555	4713	0.3993	0.083	14.836	0.325	5.585	0.257	0.578	0.11	4	1	Bacteria	Firmicutes	Clostridiales	Ruminococcaceae	Ruminococcus	Ruminococcus sp. YE71	810	343	metabat_1213	NOBIN
k127_24559	1014	0.3905	30.49	7.78	6.808	48.386	4.339	0.099	0.0	0	1	Bacteria	Bacteroidetes	Bacteroidales	Bacteroidales-undef	Bacteroidales-undef	Bacteroidales bacterium KA00251	NOBIN	470	hic_3109	NOBIN
k127_24578	1079	0.1918	10.123	167.583	2.877	76.872	2.161	0.899	0.0	1	1	Eukaryota	Chordata	Cypriniformes	Cyprinidae	Danio	Danio rerio	NOBIN	1564	hic_622	NOBIN
k127_24604	1146	0.4276	7.592	34.428	71.161	263.064	16.431	10.332	2.899	1	2	Bacteria	Bacteroidetes	Bacteroidales	Prevotellaceae	Prevotella	Prevotella aff. ruminicola Tc2-24	NOBIN	814	hic_3488	NOBIN
k127_24613	2155	0.5332	33.442	18.832	10.475	68.337	2.879	3.558	0.0	2	1	Bacteria	Firmicutes	Clostridiales	Clostridiales-undef	Clostridiales-undef	Clostridiales bacterium 52_15	NOBIN	303	hic_2247	NOBIN
k127_24618	1101	0.3669	0.748	6.316	0.216	15.456	0.745	0.033	0.0	1	1	Bacteria	Firmicutes	Clostridiales	Lachnospiraceae	Butyrivibrio	Butyrivibrio fibrisolvens	1228	NOBIN	metabat_253	NOBIN
k127_24622	1182	0.401	0.573	6.168	0.39	2.041	0.522	0.87	0.14	1	1	Bacteria	Bacteroidetes	Bacteroidales	Rikenellaceae	Alistipes	Alistipes sp. CAG:268	NOBIN	1590	hic_651	NOBIN
k127_24672	2892	0.203	4.783	80.211	1.723	35.731	1.379	2.27	0.0	0	1	no-hit	no-hit	no-hit	no-hit	no-hit	no-hit	NOBIN	488	hic_3128	NOBIN
k127_24673	3904	0.387	0.632	18.322	0.65	8.53	0.962	0.0	0.017	4	1	Bacteria	Bacteroidetes	Bacteroidales	Prevotellaceae	Prevotella	Prevotella maculosa	1165	741	hic_3407	NOBIN
k127_24674	7751	0.2041	1.846	21.838	0.173	6.896	0.453	1.761	0.0	2	1	Eukaryota	Eukaryota-undef	Peniculida	Parameciidae	Paramecium	Paramecium tetraurelia	800	615	hic_3268	NOBIN
k127_24684	1786	0.1948	2.619	133.521	2.674	22.293	0.439	0.604	0.257	0	2	no-hit	no-hit	no-hit	no-hit	no-hit	no-hit	NOBIN	318	hic_2413	NOBIN
k127_24702	1184	0.6275	0.167	1591.539	195.336	7149.209	0.234	2531.68	649.639	0	1	no-hit	no-hit	no-hit	no-hit	no-hit	no-hit	NOBIN	353	hic_2761	NOBIN
k127_24723	8011	0.2809	0.339	30.345	0.943	9.923	0.424	0.301	0.011	9	2	Bacteria	Firmicutes	Clostridiales	Clostridiaceae	Clostridium	Clostridium sp. CAG:533	21	987	hic_3679	NOBIN
k127_24735	4550	0.5046	5.933	11.109	2.161	92.989	9.462	0.876	0.036	4	1	Bacteria	Firmicutes	Clostridiales	Clostridiaceae	Sarcina	Sarcina sp. DSM 11001	537	443	hic_3079	NOBIN
k127_24747	3156	0.2481	10.693	81.774	23.128	73.003	1.829	1.985	0.013	0	1	Eukaryota	Eukaryota-undef	Heterotrichida	Stentoridae	Stentor	Stentor coeruleus	971	1380	hic_419	NOBIN
k127_24772	2423	0.1721	0.997	25.175	0.227	17.827	0.346	1.719	0.0	0	1	no-hit	no-hit	no-hit	no-hit	no-hit	no-hit	NOBIN	503	hic_3145	NOBIN
k127_24776	6557	0.3072	2.773	38.039	0.9	3.54	1.933	0.061	0.013	1	2	Bacteria	Bacteria-undef	Bacteria-undef	Bacteria-undef	Bacteria-undef	candidate division SR1 bacterium RAAC1_SR1_1	1278	1758	hic_834	NOBIN
k127_24777	1984	0.2656	25.381	99.86	38.832	102.758	3.464	3.319	0.023	0	1	Eukaryota	Eukaryota-undef	Eukaryota-undef	Entamoebidae	Entamoeba	Entamoeba histolytica	NOBIN	1640	hic_707	NOBIN
k127_24787	1506	0.1806	1.678	84.579	1.487	33.655	0.388	0.179	0.0	0	1	no-hit	no-hit	no-hit	no-hit	no-hit	no-hit	104	3205	metabat_055	NOBIN
k127_24805	2476	0.1809	2.916	75.263	6.405	144.473	0.921	27.067	0.018	0	1	no-hit	no-hit	no-hit	no-hit	no-hit	no-hit	NOBIN	2009	hic_1110	NOBIN
k127_24871	2582	0.5116	134.914	10.911	6.751	77.585	1.532	6.152	0.015	0	2	Bacteria	Bacteroidetes	Bacteroidales	Prevotellaceae	Prevotella	Prevotella sp. BP1-145	963	2707	hic_1877	NOBIN
k127_24908	3075	0.2062	0.574	11.3	14.523	21.418	0.375	0.951	0.018	2	0	no-hit	no-hit	no-hit	no-hit	no-hit	no-hit	634	691	hic_3351	NOBIN
k127_24915	3078	0.3704	0.131	9.99	0.078	2.207	0.227	2.291	0.0	2	2	Bacteria	Firmicutes	Clostridiales	Clostridiaceae	Clostridium	Clostridium sp. CAG:167	767	NOBIN	metabat_1164	NOBIN
k127_24918	4824	0.4289	0.114	7.373	0.027	10.489	0.168	0.025	1.31	2	2	Bacteria	Bacteroidetes	Flavobacteriales	Flavobacteriaceae	Flavobacterium	Flavobacterium akiainvivens	NOBIN	2082	hic_1190	NOBIN
k127_24945	2199	0.2283	1.538	14.841	3.591	53.967	0.727	3.421	0.0	2	1	Eukaryota	Streptophyta	Brassicales	Brassicaceae	Arabidopsis	Arabidopsis lyrata	NOBIN	2950	hic_2147	NOBIN
k127_24957	1879	0.513	11.386	22.368	11.357	167.74	1.187	22.73	2.872	2	2	Bacteria	Bacteroidetes	Bacteroidales	Bacteroidales-undef	Bacteroidales-undef	Bacteroidales bacterium 52_46	NOBIN	2333	hic_1465	NOBIN
k127_24964	1027	0.6826	34.189	8.556	3.197	70.095	1.118	3.733	0.0	0	1	Bacteria	Proteobacteria	Desulfovibrionales	Desulfovibrionaceae	Desulfovibrio	Desulfovibrio desulfuricans	NOBIN	1812	hic_895	NOBIN
k127_24984	1810	0.1961	0.482	24.241	0.245	5.208	0.378	1.387	0.0	0	1	no-hit	no-hit	no-hit	no-hit	no-hit	no-hit	NOBIN	3611	hic_2827	NOBIN
k127_24994	1011	0.457	26.883	157.712	4.383	251.939	1.664	19.455	0.0	2	1	no-hit	no-hit	no-hit	no-hit	no-hit	no-hit	NOBIN	2533	hic_1684	NOBIN
k127_25000	4079	0.4447	0.9	7.227	0.557	2.067	1.775	0.0	0.043	2	2	Bacteria	Bacteroidetes	Bacteroidales	Prevotellaceae	Prevotella	Prevotella sp. tc2-28	NOBIN	1022	hic_026	NOBIN
k127_25015	1828	0.1696	1.722	39.429	1.78	76.466	0.286	3.168	0.022	0	1	no-hit	no-hit	no-hit	no-hit	no-hit	no-hit	1113	1148	metabat_126	NOBIN
k127_25043	1217	0.5078	0.101	4.74	0.141	0.949	0.031	0.057	0.0	0	2	Bacteria	Firmicutes	Clostridiales	Clostridiales-undef	Pseudoflavonifractor	Pseudoflavonifractor sp. An184	NOBIN	2205	hic_1324	NOBIN
k127_25064	1726	0.5533	12.594	7.034	2.316	22.195	0.328	1.333	0.0	1	2	Bacteria	Bacteria-undef	Bacteria-undef	Bacteria-undef	Bacteria-undef	bacterium P201	NOBIN	475	hic_3114	NOBIN
k127_25065	1274	0.4608	0.643	11.474	0.546	13.235	0.541	0.711	0.0	0	2	Bacteria	Firmicutes	Clostridiales	Lachnospiraceae	Lachnospiraceae-undef	Lachnospiraceae bacterium A2	NOBIN	2134	hic_1247	NOBIN
k127_25076	3053	0.4193	1.042	10.065	143.755	302.393	3.338	1.729	0.02	3	1	no-hit	no-hit	no-hit	no-hit	no-hit	no-hit	NOBIN	1193	hic_214	NOBIN
k127_25083	4446	0.307	0.756	15.88	0.088	1.985	1.377	0.031	0.0	0	1	no-hit	no-hit	no-hit	no-hit	no-hit	no-hit	164	536	hic_3181	NOBIN
k127_25085	1991	0.1793	4.144	74.376	15.004	61.004	1.515	1.329	0.02	0	1	no-hit	no-hit	no-hit	no-hit	no-hit	no-hit	NOBIN	1081	hic_091	NOBIN
k127_25104	2641	0.223	11.115	203.741	7.41	90.713	1.601	0.176	0.0	2	0	Eukaryota	Eukaryota-undef	Heterotrichida	Stentoridae	Stentor	Stentor coeruleus	NOBIN	1380	hic_419	NOBIN
k127_25176	1517	0.205	12.525	251.204	10.777	111.14	1.568	2.165	0.0	0	1	no-hit	no-hit	no-hit	no-hit	no-hit	no-hit	NOBIN	938	hic_3625	NOBIN
k127_25206	4314	0.2473	0.476	7.32	0.412	9.637	0.683	2.204	0.042	2	1	Bacteria	Firmicutes	Clostridiales	Clostridiaceae	Clostridium	Clostridium sp. CAG:440	825	852	metabat_1229	NOBIN
k127_25223	3977	0.1808	7.225	239.807	4.171	92.994	1.188	2.311	0.027	1	1	Eukaryota	Eukaryota-undef	Peniculida	Parameciidae	Paramecium	Paramecium tetraurelia	609	2060	metabat_989	NOBIN
k127_25248	2698	0.2057	0.722	13.202	24.849	22.901	0.396	0.946	0.0	1	0	Eukaryota	Eukaryota-undef	Heterotrichida	Stentoridae	Stentor	Stentor coeruleus	634	NOBIN	metabat_1017	NOBIN
k127_25263	7055	0.4064	1.303	13.046	2.857	5.3	0.519	0.057	0.011	3	2	Bacteria	Bacteria-undef	Bacteria-undef	Bacteria-undef	Bacteria-undef	bacterium F083	1026	491	hic_3132	NOBIN
k127_25270	1840	0.4772	2.672	7.465	3.949	34.638	2.07	0.109	0.021	0	2	Bacteria	Bacteroidetes	Bacteroidales	Prevotellaceae	Prevotella	Prevotella bergensis	NOBIN	1810	hic_893	NOBIN
k127_25285	3160	0.1807	5.176	11.022	0.563	71.323	1.434	9.132	0.102	1	2	Eukaryota	Eukaryota-undef	Heterotrichida	Stentoridae	Stentor	Stentor coeruleus	952	NOBIN	metabat_1370	NOBIN
k127_25296	2017	0.1884	5.034	126.113	2.696	47.821	0.179	0.013	0.0	0	1	no-hit	no-hit	no-hit	no-hit	no-hit	no-hit	NOBIN	3387	hic_2624	NOBIN
k127_25357	5509	0.5079	5.808	22.738	0.387	7.787	6.209	0.133	0.019	4	2	Bacteria	Bacteroidetes	Bacteroidales	Bacteroidales-undef	Bacteroidales-undef	Bacteroidales bacterium WCE2004	833	258	metabat_1238	NOBIN
k127_25393	25900	0.3266	0.723	12.127	0.154	1.566	0.418	0.063	0.05	39	1	Bacteria	Firmicutes	Clostridiales	Ruminococcaceae	Ruminococcus	Ruminococcus sp. YE71	1304	1412	hic_454	NOBIN
k127_25394	1211	0.1792	3.409	66.227	7.422	43.98	0.718	0.54	0.0	1	0	no-hit	no-hit	no-hit	no-hit	no-hit	no-hit	NOBIN	3054	hic_2263	NOBIN
k127_25418	1155	0.3619	0.0	4.743	0.164	1.459	0.474	0.0	0.0	0	1	no-hit	no-hit	no-hit	no-hit	no-hit	no-hit	NOBIN	3088	hic_2300	NOBIN
k127_25420	1395	0.4946	12.499	12.317	7.125	31.553	5.839	17.664	0.0	0	2	Bacteria	Bacteroidetes	Bacteroidales	Prevotellaceae	Paraprevotella	Paraprevotella clara CAG:116	NOBIN	2623	hic_1784	NOBIN
k127_25425	2045	0.4083	7.817	21.279	3.037	38.088	2.058	16.664	0.0	0	2	Bacteria	Firmicutes	Clostridiales	Lachnospiraceae	Butyrivibrio	Butyrivibrio proteoclasticus	NOBIN	1890	hic_978	NOBIN
k127_25433	1435	0.2432	18.308	369.313	6.617	116.789	3.916	13.611	0.0	0	1	Eukaryota	Eukaryota-undef	Hymenostomatida	Tetrahymenidae	Tetrahymena	Tetrahymena thermophila	NOBIN	1634	hic_700	NOBIN
k127_25447	1753	0.2995	49.195	762.229	49.593	492.905	10.872	87.819	0.363	0	1	Eukaryota	Eukaryota-undef	Sporadotrichida	Oxytrichidae	Oxytricha	Oxytricha trifallax	NOBIN	1634	hic_700	NOBIN
k127_25451	1477	0.218	3.077	8.858	1.065	56.696	0.882	10.018	0.17	1	1	no-hit	no-hit	no-hit	no-hit	no-hit	no-hit	NOBIN	391	hic_3022	NOBIN
k127_25479	2242	0.2293	18.384	285.915	14.988	159.148	4.683	9.393	0.0	0	1	no-hit	no-hit	no-hit	no-hit	no-hit	no-hit	NOBIN	2060	hic_1167	NOBIN
k127_25484	1728	0.1834	0.841	44.653	0.818	27.967	1.17	10.628	0.0	1	0	no-hit	no-hit	no-hit	no-hit	no-hit	no-hit	NOBIN	1434	hic_478	NOBIN
k127_25509	1202	0.1789	2.009	116.576	4.009	35.455	0.625	4.822	0.0	0	1	no-hit	no-hit	no-hit	no-hit	no-hit	no-hit	NOBIN	1383	hic_422	NOBIN
k127_25530	1235	0.1951	3.36	100.129	1.719	40.535	1.024	0.263	0.034	1	0	no-hit	no-hit	no-hit	no-hit	no-hit	no-hit	NOBIN	342	hic_2665	NOBIN
k127_25536	1116	0.2572	2.758	60.385	0.544	6.09	0.413	4.035	0.0	1	1	Eukaryota	Chytridiomycota	Neocallimastigales	Neocallimastigaceae	Anaeromyces	Anaeromyces robustus	NOBIN	836	hic_3512	NOBIN
k127_25554	1077	0.5506	17.947	6.615	0.12	7.386	1.658	0.473	0.039	0	2	Archaea	Euryarchaeota	Methanomassiliicoccales	Methanomassiliicoccaceae	Candidatus Methanoplasma	Candidatus Methanoplasma termitum	1108	NOBIN	metabat_120	NOBIN
k127_25585	1212	0.4299	0.134	5.161	0.476	52.628	0.292	20.903	0.022	0	2	Bacteria	Firmicutes	Clostridiales	Ruminococcaceae	Ruminococcus	Ruminococcus flavefaciens	NOBIN	2164	hic_1279	NOBIN
k127_25596	5894	0.2518	1.897	6.777	0.294	10.617	1.256	0.497	0.014	4	2	Bacteria	Tenericutes	Acholeplasmatales	Acholeplasmataceae	Acholeplasma	Acholeplasma brassicae	1338	NOBIN	metabat_375	NOBIN
k127_25621	2602	0.3836	0.278	36.263	2.205	4.419	0.262	5.681	0.054	3	0	Bacteria	Firmicutes	Clostridiales	Clostridiaceae	Clostridium	Clostridium sp. CAG:411	1247	1100	metabat_274	NOBIN
k127_25627	1909	0.2169	5.195	80.459	2.475	27.834	0.361	0.231	0.02	0	1	no-hit	no-hit	no-hit	no-hit	no-hit	no-hit	NOBIN	786	hic_3456	NOBIN
k127_25631	1855	0.579	0.482	8.443	3.307	36.686	0.684	5.651	0.046	1	2	Bacteria	Firmicutes	Clostridiales	Lachnospiraceae	Lachnospiraceae-undef	Lachnospiraceae bacterium	NOBIN	451	hic_3088	NOBIN
k127_25641	1415	0.3583	1.437	7.693	0.225	5.794	0.101	1.695	0.0	0	2	Bacteria	Spirochaetes	Brachyspirales	Brachyspiraceae	Brachyspira	Brachyspira sp. CAG:484	NOBIN	1633	hic_699	NOBIN
k127_25689	1895	0.3504	0.02	28.507	0.322	7.094	0.644	0.023	0.018	2	2	Bacteria	Tenericutes	Tenericutes-undef	Tenericutes-undef	Tenericutes-undef	Tenericutes bacterium 4572_104	17	NOBIN	metabat_512	NOBIN
k127_25725	3248	0.4141	0.194	54.715	19.035	183.157	1.927	7.327	2.148	2	2	Bacteria	Bacteroidetes	Bacteroidales	Prevotellaceae	Prevotella	Prevotella sp. S7 MS 2	617	772	metabat_998	NOBIN
k127_25739	1885	0.5029	13.289	32.105	5.41	73.993	1.609	3.575	0.121	1	1	Bacteria	Firmicutes	Clostridiales	Ruminococcaceae	Papillibacter	Papillibacter cinnamivorans	NOBIN	792	hic_3463	NOBIN
k127_25776	1383	0.4158	0.855	9.082	0.148	3.756	1.367	0.03	0.0	1	1	no-hit	no-hit	no-hit	no-hit	no-hit	no-hit	NOBIN	986	hic_3678	NOBIN
k127_25778	4761	0.2	0.924	33.672	28.269	38.935	0.769	1.358	0.0	1	0	no-hit	no-hit	no-hit	no-hit	no-hit	no-hit	634	NOBIN	metabat_1017	NOBIN
k127_25797	1069	0.2011	14.981	286.779	7.842	163.054	9.283	14.37	0.0	0	1	Eukaryota	Eukaryota-undef	Philasterida	Pseudocohnilembidae	Pseudocohnilembus	Pseudocohnilembus persalinus	NOBIN	1634	hic_700	NOBIN
k127_25801	1059	0.526	0.0	4.493	1.376	4.022	0.259	13.129	0.0	0	1	Bacteria	Firmicutes	Clostridiales	Ruminococcaceae	Ruminococcus	Ruminococcus sp. YE71	NOBIN	1083	hic_093	NOBIN
k127_25802	1082	0.4593	8.776	3.967	9.815	29.909	0.113	0.0	0.0	0	2	no-hit	no-hit	no-hit	no-hit	no-hit	no-hit	NOBIN	2432	hic_1574	NOBIN
k127_25823	4197	0.1797	7.966	247.925	5.394	98.032	1.858	3.491	0.0	2	0	no-hit	no-hit	no-hit	no-hit	no-hit	no-hit	609	2060	metabat_989	NOBIN
k127_25836	2199	0.3574	0.037	6.663	0.0	0.573	0.198	0.161	0.017	2	2	no-hit	no-hit	no-hit	no-hit	no-hit	no-hit	NOBIN	1457	hic_503	NOBIN
k127_25877	1165	0.2498	14.297	321.135	15.27	155.432	3.679	24.167	0.0	1	1	Eukaryota	Eukaryota-undef	Sporadotrichida	Oxytrichidae	Stylonychia	Stylonychia lemnae	NOBIN	3037	hic_2244	NOBIN
k127_25879	1594	0.2403	8.587	119.066	11.466	178.811	3.347	16.003	0.102	0	1	no-hit	no-hit	no-hit	no-hit	no-hit	no-hit	NOBIN	638	hic_3293	NOBIN
k127_25885	2840	0.2637	0.529	8.572	0.772	21.812	0.609	0.294	0.0	2	1	Bacteria	Firmicutes	Clostridiales	Clostridiaceae	Clostridium	Clostridium sp. CAG:780	1408	NOBIN	metabat_453	NOBIN
k127_25888	1226	0.3622	3.482	5.489	4.187	13.754	0.12	0.0	0.0	0	1	Bacteria	Firmicutes	Clostridiales	Ruminococcaceae	Ruminococcaceae-undef	Ruminococcaceae bacterium YRB3002	NOBIN	265	hic_1824	NOBIN
k127_25931	3262	0.1867	5.316	59.004	7.644	49.544	0.554	2.904	0.022	0	1	no-hit	no-hit	no-hit	no-hit	no-hit	no-hit	971	1243	hic_268	NOBIN
k127_25938	1370	0.2197	0.612	42.073	1.902	22.818	0.179	4.318	0.024	1	0	Eukaryota	Arthropoda	Diptera	Drosophilidae	Drosophila	Drosophila busckii	NOBIN	1700	hic_774	NOBIN
k127_25949	1571	0.4863	0.0	9.005	0.891	3.496	0.327	6.25	0.122	0	1	Bacteria	Bacteroidetes	Bacteroidales	Prevotellaceae	Prevotella	Prevotella sp. 885	NOBIN	415	hic_3048	NOBIN
k127_26003	2635	0.4668	15.488	15.107	1.328	8.258	1.184	0.883	0.013	2	2	no-hit	no-hit	no-hit	no-hit	no-hit	no-hit	NOBIN	1117	hic_130	NOBIN
k127_26032	1983	0.4655	0.278	7.667	3.927	4.569	0.747	0.0	0.0	1	1	Bacteria	Firmicutes	Clostridiales	Lachnospiraceae	Lachnospiraceae-undef	Lachnospiraceae bacterium KHCPX20	NOBIN	331	hic_2558	NOBIN
k127_26041	3320	0.5042	7.767	8.92	0.391	7.0	3.428	0.336	0.108	4	1	Bacteria	Bacteroidetes	Bacteroidales	Tannerellaceae	Parabacteroides	Parabacteroides sp. CAG:409	NOBIN	1646	hic_713	NOBIN
k127_26044	1262	0.4643	1.023	5.493	0.316	4.392	0.543	0.015	0.032	3	1	Bacteria	Firmicutes	Clostridiales	Lachnospiraceae	Lachnospiraceae-undef	Lachnospiraceae bacterium G11	NOBIN	1841	hic_927	NOBIN
k127_26046	2223	0.1939	6.696	83.341	5.741	133.833	4.372	18.852	0.023	1	1	Eukaryota	Eukaryota-undef	Hymenostomatida	Tetrahymenidae	Tetrahymena	Tetrahymena thermophila	1113	794	metabat_126	NOBIN
k127_26059	1034	0.499	62.041	24.621	8.638	193.391	14.32	4.539	0.16	2	2	Bacteria	Firmicutes	Clostridiales	Clostridiales-undef	Clostridiales-undef	Clostridiales bacterium 59_14	NOBIN	2782	hic_1960	NOBIN
k127_26062	1323	0.167	0.481	18.218	0.915	33.521	0.842	2.719	0.032	1	1	no-hit	no-hit	no-hit	no-hit	no-hit	no-hit	1113	NOBIN	metabat_126	NOBIN
k127_26069	1385	0.1733	6.038	203.687	3.045	98.508	0.681	2.814	0.0	0	1	no-hit	no-hit	no-hit	no-hit	no-hit	no-hit	NOBIN	3224	hic_2452	NOBIN
k127_26078	1061	0.5193	10.593	122.0	2.385	35.619	17.625	0.737	0.492	1	2	Bacteria	Bacteroidetes	Bacteroidales	Prevotellaceae	Prevotella	Prevotella ruminicola	NOBIN	2697	hic_1865	NOBIN
k127_26086	1204	0.407	1.432	7.055	1.552	11.276	0.918	0.216	0.0	0	2	Bacteria	Firmicutes	Bacillales	Bacillaceae	Bacillus	Bacillus coagulans	NOBIN	2885	hic_2074	NOBIN
k127_26094	1342	0.5827	19.179	8.118	6.887	67.078	2.633	1.32	0.0	0	2	Bacteria	Bacteroidetes	Bacteroidales	Prevotellaceae	Prevotella	Prevotella sp. BP1-145	NOBIN	2780	hic_1958	NOBIN
k127_26097	4749	0.2925	0.119	35.032	0.314	2.023	0.369	0.046	0.086	3	1	Bacteria	Firmicutes	Tissierellales	Peptoniphilaceae	Anaerococcus	Anaerococcus hydrogenalis	903	NOBIN	metabat_1316	metabat_1316
k127_26111	1909	0.197	6.261	85.31	5.162	128.469	3.395	12.153	0.0	1	1	no-hit	no-hit	no-hit	no-hit	no-hit	no-hit	NOBIN	1511	hic_564	NOBIN
k127_26150	2022	0.6014	0.483	12.012	0.152	3.516	0.312	0.03	0.0	1	2	Bacteria	Bacteroidetes	Bacteroidales	Prevotellaceae	Prevotella	Prevotella aff. ruminicola Tc2-24	NOBIN	1092	hic_102	NOBIN
k127_26180	1140	0.4623	9.361	9.35	3.472	27.5	0.85	1.862	0.035	0	2	Bacteria	Firmicutes	Clostridiales	Ruminococcaceae	Ruminococcaceae-undef	Ruminococcaceae bacterium YAD3003	NOBIN	1460	hic_507	NOBIN
k127_26224	6693	0.4478	0.302	8.473	0.53	13.073	0.689	0.264	0.019	4	2	Bacteria	Firmicutes	Firmicutes-undef	Firmicutes-undef	Firmicutes-undef	Firmicutes bacterium CAG:272	1112	699	metabat_125	NOBIN
k127_26243	1667	0.2579	0.442	8.876	0.1	2.73	0.906	0.0	0.047	0	2	Bacteria	Firmicutes	Clostridiales	Ruminococcaceae	Anaeromassilibacillus	Anaeromassilibacillus sp. An250	846	NOBIN	metabat_1252	NOBIN
k127_26261	1746	0.6237	0.084	6.672	0.024	4.754	0.81	0.193	0.044	4	0	Bacteria	Actinobacteria	Coriobacteriales	Coriobacteriaceae	Collinsella	Collinsella tanakaei	NOBIN	1221	hic_245	NOBIN
k127_26264	2980	0.2336	1.814	63.707	33.944	39.644	0.354	2.144	0.179	2	0	no-hit	no-hit	no-hit	no-hit	no-hit	no-hit	634	1877	metabat_1017	NOBIN
k127_26270	3502	0.3715	0.011	7.793	6.199	6.419	0.264	0.365	0.043	0	2	Bacteria	Proteobacteria	Pseudomonadales	Moraxellaceae	Acinetobacter	Acinetobacter sp. CAG:196	NOBIN	1224	hic_247	NOBIN
k127_26295	1381	0.2194	0.029	14.828	0.621	4.791	0.243	0.0	0.014	2	2	no-hit	no-hit	no-hit	no-hit	no-hit	no-hit	NOBIN	276	hic_1946	NOBIN
k127_26301	2997	0.4441	0.273	5.646	3.072	11.714	0.421	5.095	0.031	1	2	Bacteria	Firmicutes	Clostridiales	Ruminococcaceae	Ruminococcus	Ruminococcus flavefaciens	NOBIN	906	hic_3590	NOBIN
k127_26312	4933	0.4073	0.395	7.889	0.108	2.018	0.808	0.302	0.056	4	1	Bacteria	Firmicutes	Clostridiales	Ruminococcaceae	Subdoligranulum	Subdoligranulum sp. 4_3_54A2FAA	NOBIN	3480	hic_2708	NOBIN
k127_26322	1262	0.6149	7.127	11.326	1.582	44.954	1.24	6.01	0.366	0	2	Bacteria	Bacteroidetes	Bacteroidales	Prevotellaceae	Prevotella	Prevotella dentalis	NOBIN	603	hic_3255	NOBIN
k127_26326	1408	0.5362	37.854	4.201	10.727	82.421	8.765	0.712	0.0	1	2	Bacteria	Firmicutes	Clostridiales	Ruminococcaceae	Ruminococcaceae-undef	Ruminococcaceae bacterium FB2012	NOBIN	2602	hic_1761	NOBIN
k127_26329	1089	0.2773	5.156	126.657	6.072	58.765	1.744	10.33	0.0	0	1	no-hit	no-hit	no-hit	no-hit	no-hit	no-hit	NOBIN	522	hic_3166	NOBIN
k127_26334	2571	0.5107	0.963	6.32	0.234	2.704	0.291	0.137	0.015	1	2	Bacteria	Bacteroidetes	Bacteroidales	Bacteroidaceae	Bacteroides	Bacteroides sp. CAG:770	NOBIN	1239	hic_263	NOBIN
k127_26337	1344	0.2016	0.361	3.455	0.0	45.528	0.112	0.031	0.0	2	2	Bacteria	Firmicutes	Firmicutes-undef	Firmicutes-undef	Firmicutes-undef	Firmicutes bacterium CAG:822	NOBIN	2781	hic_1959	NOBIN
k127_26381	8025	0.1999	1.729	37.27	1.359	18.789	0.603	1.1	0.008	0	1	Eukaryota	Eukaryota-undef	Tritrichomonadida	Tritrichomonadidae	Tritrichomonas	Tritrichomonas foetus	104	824	hic_3499	NOBIN
k127_26383	2011	0.2268	4.625	194.179	8.667	60.712	1.522	12.666	0.0	1	0	no-hit	no-hit	no-hit	no-hit	no-hit	no-hit	NOBIN	2060	hic_1167	NOBIN
k127_26389	2243	0.4467	0.243	8.309	0.243	23.579	0.313	0.037	0.091	3	1	no-hit	no-hit	no-hit	no-hit	no-hit	no-hit	NOBIN	427	hic_3061	NOBIN
k127_26409	1183	0.1488	0.152	9.429	0.597	20.619	0.795	0.71	0.0	0	1	no-hit	no-hit	no-hit	no-hit	no-hit	no-hit	1113	NOBIN	metabat_126	NOBIN
k127_26413	1644	0.2026	1.285	16.655	19.198	30.4	0.636	1.052	0.023	0	1	no-hit	no-hit	no-hit	no-hit	no-hit	no-hit	634	NOBIN	metabat_1017	NOBIN
k127_26414	1334	0.2069	14.784	321.6	9.925	116.244	1.114	0.15	0.0	0	1	no-hit	no-hit	no-hit	no-hit	no-hit	no-hit	NOBIN	711	hic_3374	NOBIN
k127_26421	2122	0.2238	3.038	273.226	3.863	60.675	1.267	9.234	0.0	0	2	no-hit	no-hit	no-hit	no-hit	no-hit	no-hit	NOBIN	1634	hic_700	NOBIN
k127_26515	1281	0.4887	0.03	5.952	0.0	6.454	0.123	2.711	0.0	1	2	no-hit	no-hit	no-hit	no-hit	no-hit	no-hit	NOBIN	575	hic_3223	NOBIN
k127_26521	2225	0.2175	17.608	303.519	9.217	158.948	2.889	7.083	0.037	2	1	no-hit	no-hit	no-hit	no-hit	no-hit	no-hit	NOBIN	3429	hic_2664	NOBIN
k127_26591	1117	0.5255	0.763	24.2	4.652	87.819	6.423	1.406	0.144	0	1	Bacteria	Bacteria-undef	Bacteria-undef	Bacteria-undef	Bacteria-undef	bacterium F083	NOBIN	1312	hic_345	NOBIN
k127_26612	1300	0.4562	0.375	8.593	5.694	30.731	1.063	9.818	1.241	1	1	Bacteria	Firmicutes	Clostridiales	Lachnospiraceae	Johnsonella	Johnsonella ignava	NOBIN	792	hic_3463	NOBIN
k127_26615	2462	0.5	7.861	5.608	6.6	24.905	8.791	0.0	0.0	1	2	no-hit	no-hit	no-hit	no-hit	no-hit	no-hit	NOBIN	2414	hic_1554	NOBIN
k127_26622	4798	0.583	190.828	10.135	1.166	41.675	0.888	0.914	0.008	2	2	Bacteria	Fibrobacteres	Fibrobacterales	Fibrobacteraceae	Fibrobacter	Fibrobacter sp. UWP2	1328	1798	hic_878	NOBIN
k127_26626	1245	0.3494	2.092	10.937	0.879	10.735	2.476	1.696	0.0	0	1	Bacteria	Candidatus Saccharibacteria	Candidatus Saccharibacteria-undef	Candidatus Saccharibacteria-undef	Candidatus Saccharibacteria-undef	Candidatus Saccharibacteria bacterium GW2011_GWC2_44_17	NOBIN	2336	hic_1468	NOBIN
k127_26633	1109	0.1903	1.372	141.177	0.528	32.539	0.494	5.112	0.0	0	1	no-hit	no-hit	no-hit	no-hit	no-hit	no-hit	NOBIN	1917	hic_1008	NOBIN
k127_26640	3322	0.4982	3.612	4.793	12.452	35.332	0.189	2.397	0.049	2	2	Bacteria	Firmicutes	Clostridiales	Ruminococcaceae	Ruminiclostridium	[Clostridium] stercorarium	NOBIN	1207	hic_230	NOBIN
k127_26656	1420	0.6155	29.275	34.235	4.193	157.948	2.129	0.495	0.0	0	2	Bacteria	Actinobacteria	Eggerthellales	Eggerthellaceae	Enterorhabdus	Enterorhabdus caecimuris	NOBIN	3000	hic_2204	NOBIN
k127_26657	3012	0.5853	10.911	6.793	1.934	18.543	0.669	0.161	0.065	2	2	Bacteria	Firmicutes	Clostridiales	Clostridiaceae	Clostridium	Clostridium sp. CAG:58	828	1840	metabat_1232	NOBIN
k127_26660	1852	0.2576	7.792	88.82	3.148	54.039	1.433	3.777	0.025	0	1	no-hit	no-hit	no-hit	no-hit	no-hit	no-hit	NOBIN	2228	hic_1349	NOBIN
k127_26668	1713	0.2318	2.821	64.811	1.626	22.636	0.206	0.282	0.0	0	1	no-hit	no-hit	no-hit	no-hit	no-hit	no-hit	NOBIN	1564	hic_622	NOBIN
k127_26686	2655	0.2117	15.549	266.715	7.996	145.719	6.732	12.63	0.0	0	1	Eukaryota	Eukaryota-undef	Sporadotrichida	Oxytrichidae	Oxytricha	Oxytricha trifallax	609	2060	metabat_989	NOBIN
k127_26717	2723	0.184	6.581	9.583	0.97	64.822	2.773	9.85	0.008	2	1	Eukaryota	Eukaryota-undef	Sporadotrichida	Oxytrichidae	Oxytricha	Oxytricha trifallax	952	NOBIN	metabat_1370	NOBIN
k127_26748	1343	0.1794	2.281	8.884	0.529	57.954	0.497	9.738	0.0	0	1	no-hit	no-hit	no-hit	no-hit	no-hit	no-hit	952	NOBIN	metabat_1370	NOBIN
k127_26749	1800	0.1989	4.727	44.912	1.191	21.872	0.522	4.459	0.044	0	2	Eukaryota	Eukaryota-undef	Sporadotrichida	Oxytrichidae	Oxytricha	Oxytricha trifallax	NOBIN	959	hic_3648	NOBIN
k127_26756	2818	0.4539	5.624	7.433	5.59	27.965	1.68	24.21	0.0	1	2	Bacteria	Bacteroidetes	Bacteroidales	Bacteroidales-undef	Bacteroidales-undef	Bacteroidales bacterium KHT7	1336	2332	metabat_373	NOBIN
k127_26767	11897	0.4694	1.453	15.152	1.508	13.536	0.276	15.52	0.075	10	2	Bacteria	Bacteroidetes	Marinilabiliales	Prolixibacteraceae	Draconibacterium	Draconibacterium orientale	779	68	hic_3349	hic_3349
k127_26794	3750	0.3805	4.544	16.197	0.606	13.661	1.026	0.084	0.0	6	1	Bacteria	Firmicutes	Clostridiales	Ruminococcaceae	Faecalibacterium	Faecalibacterium prausnitzii	1026	1410	hic_452	NOBIN
k127_26800	1344	0.503	0.302	8.128	0.047	3.465	0.154	0.0	0.094	0	2	Bacteria	Firmicutes	Clostridiales	Ruminococcaceae	Faecalibacterium	Faecalibacterium sp. CAG:1138	NOBIN	471	hic_3110	NOBIN
k127_26846	1027	0.4323	10.547	11.695	5.439	59.917	3.989	0.02	0.0	0	1	no-hit	no-hit	no-hit	no-hit	no-hit	no-hit	NOBIN	337	hic_2620	NOBIN
k127_26862	2681	0.3282	0.06	6.562	0.054	0.851	0.39	0.037	0.029	0	2	no-hit	no-hit	no-hit	no-hit	no-hit	no-hit	164	3060	hic_2270	NOBIN
k127_26874	1289	0.4888	0.274	5.876	0.031	5.69	0.303	0.0	0.03	0	2	Bacteria	Firmicutes	Clostridiales	Ruminococcaceae	Ruminococcaceae-undef	Ruminococcaceae bacterium KH2T8	NOBIN	2331	hic_1463	NOBIN
k127_26882	2436	0.1905	5.336	158.773	3.009	64.016	1.021	10.091	0.0	0	1	no-hit	no-hit	no-hit	no-hit	no-hit	no-hit	NOBIN	2675	hic_1841	NOBIN
k127_26892	1839	0.1903	0.365	23.053	0.276	10.763	0.481	0.114	0.023	3	0	no-hit	no-hit	no-hit	no-hit	no-hit	no-hit	240	NOBIN	metabat_580	NOBIN
k127_26903	1358	0.4831	0.088	6.203	0.058	1.022	0.143	0.0	0.0	0	2	no-hit	no-hit	no-hit	no-hit	no-hit	no-hit	NOBIN	1073	hic_082	NOBIN
k127_26908	2467	0.2201	22.724	312.924	9.068	179.228	9.894	12.849	0.048	0	2	no-hit	no-hit	no-hit	no-hit	no-hit	no-hit	NOBIN	2734	hic_1907	NOBIN
k127_26931	3047	0.2002	11.785	245.209	8.287	88.27	1.515	0.675	0.059	1	1	Eukaryota	Chytridiomycota	Neocallimastigales	Neocallimastigaceae	Piromyces	Piromyces sp. E2	609	1634	hic_700	NOBIN
k127_26940	3368	0.4421	42.911	10.829	6.303	141.931	8.568	0.071	0.012	2	1	Bacteria	Bacteroidetes	Bacteroidales	Bacteroidaceae	Bacteroides	Bacteroides thetaiotaomicron	712	459	metabat_1104	NOBIN
k127_26959	2550	0.2133	6.542	293.522	7.269	104.848	1.751	5.741	0.062	4	0	no-hit	no-hit	no-hit	no-hit	no-hit	no-hit	609	2734	hic_1907	NOBIN
k127_26975	2005	0.2	3.745	84.37	1.726	36.921	0.324	5.862	0.02	0	1	no-hit	no-hit	no-hit	no-hit	no-hit	no-hit	NOBIN	2163	hic_1278	NOBIN
k127_26977	4725	0.2174	3.46	51.314	3.74	24.996	1.65	5.508	0.25	1	0	no-hit	no-hit	no-hit	no-hit	no-hit	no-hit	737	688	hic_3347	NOBIN
k127_26990	1301	0.2544	9.892	60.47	15.723	63.737	4.506	9.291	0.0	0	1	no-hit	no-hit	no-hit	no-hit	no-hit	no-hit	NOBIN	3191	hic_2415	NOBIN
k127_26992	2168	0.2302	9.68	58.125	6.631	48.231	3.322	11.447	0.0	0	1	no-hit	no-hit	no-hit	no-hit	no-hit	no-hit	NOBIN	397	hic_3028	NOBIN
k127_27030	1455	0.1725	1.287	27.889	1.293	41.916	0.85	2.815	0.111	0	1	no-hit	no-hit	no-hit	no-hit	no-hit	no-hit	NOBIN	1820	hic_904	NOBIN
k127_27047	6675	0.2003	6.889	88.867	21.86	72.644	1.064	1.786	0.024	1	1	Eukaryota	Eukaryota-undef	Sporadotrichida	Oxytrichidae	Oxytricha	Oxytricha trifallax	971	2762	metabat_1391	NOBIN
k127_27060	1194	0.3216	23.522	18.939	0.034	7.41	3.102	0.0	0.0	0	2	no-hit	no-hit	no-hit	no-hit	no-hit	no-hit	1067	NOBIN	metabat_074	NOBIN
k127_27100	2814	0.4375	0.112	6.212	0.028	1.238	0.18	20.854	0.076	3	1	Bacteria	Actinobacteria	Eggerthellales	Eggerthellaceae	Gordonibacter	Gordonibacter sp. An230	NOBIN	1371	hic_409	NOBIN
k127_27149	2294	0.1861	3.901	34.443	10.415	27.52	0.457	0.451	0.02	1	0	no-hit	no-hit	no-hit	no-hit	no-hit	no-hit	NOBIN	2163	hic_1278	NOBIN
k127_27174	1631	0.3691	1.144	19.852	0.903	24.432	0.114	0.139	0.0	1	1	Bacteria	Firmicutes	Clostridiales	Ruminococcaceae	Ruminococcus	Ruminococcus albus	1393	675	hic_3334	NOBIN
k127_27206	2562	0.2221	15.109	322.488	10.141	127.411	2.246	0.69	0.0	1	1	no-hit	no-hit	no-hit	no-hit	no-hit	no-hit	609	2060	metabat_989	NOBIN
k127_27216	4807	0.2386	2.48	9.853	3.454	15.778	2.928	4.965	0.0	1	2	Bacteria	Tenericutes	Acholeplasmatales	Acholeplasmataceae	Acholeplasma	Acholeplasma sp. CAG:878	1340	NOBIN	metabat_378	NOBIN
k127_27228	1028	0.2753	7.753	845.347	5.087	40.58	3.368	16.378	1.347	0	2	no-hit	no-hit	no-hit	no-hit	no-hit	no-hit	NOBIN	688	hic_3347	NOBIN
k127_27238	1087	0.3744	0.029	4.739	2.328	4.539	0.641	8.488	0.041	0	1	no-hit	no-hit	no-hit	no-hit	no-hit	no-hit	NOBIN	2616	hic_1776	NOBIN
k127_27255	2589	0.4998	33.085	17.274	6.479	74.005	2.912	23.496	0.09	2	2	Bacteria	Firmicutes	Clostridiales	Ruminococcaceae	Ruminococcus	Ruminococcus flavefaciens	NOBIN	80	hic_3483	NOBIN
k127_27296	1184	0.5177	0.331	7.883	1.106	6.185	0.491	0.075	0.071	1	2	Bacteria	Firmicutes	Clostridiales	Ruminococcaceae	Faecalibacterium	Faecalibacterium prausnitzii	NOBIN	3062	hic_2272	NOBIN
k127_27314	5224	0.3047	7.128	8.741	3.559	8.524	1.656	0.7	0.855	6	1	Bacteria	Spirochaetes	Brachyspirales	Brachyspiraceae	Brachyspira	Brachyspira sp. CAG:484	1327	NOBIN	metabat_363	NOBIN
k127_27323	1099	0.3139	0.641	3.809	0.22	4.523	0.473	0.08	0.124	1	1	Bacteria	Bacteroidetes	Flavobacteriales	Schleiferiaceae	Schleiferia	Schleiferia thermophila	NOBIN	271	hic_1891	NOBIN
k127_27330	1192	0.3565	6.565	42.061	3.017	59.948	0.494	37.833	1.852	2	1	no-hit	no-hit	no-hit	no-hit	no-hit	no-hit	NOBIN	1058	hic_065	NOBIN
k127_27333	2297	0.2664	8.452	9.028	44.795	24.629	1.738	5.229	0.15	1	2	Bacteria	Firmicutes	Firmicutes-undef	Firmicutes-undef	Firmicutes-undef	Firmicutes bacterium CAG:321	NOBIN	637	hic_3292	NOBIN
k127_27372	1230	0.5098	2.581	30.436	1.175	21.972	0.202	0.0	0.031	2	0	no-hit	no-hit	no-hit	no-hit	no-hit	no-hit	NOBIN	243	hic_1582	NOBIN
k127_27383	1248	0.1755	12.171	298.304	6.201	116.592	2.631	2.418	0.0	0	1	no-hit	no-hit	no-hit	no-hit	no-hit	no-hit	NOBIN	1772	hic_850	NOBIN
k127_27409	3472	0.1616	0.487	43.064	0.633	10.642	0.233	0.061	0.0	3	1	no-hit	no-hit	no-hit	no-hit	no-hit	no-hit	389	1262	hic_289	NOBIN
k127_27413	1663	0.2465	22.556	357.627	14.31	160.339	5.739	28.795	0.0	1	2	Eukaryota	Eukaryota-undef	Peniculida	Parameciidae	Paramecium	Paramecium tetraurelia	NOBIN	522	hic_3166	NOBIN
k127_27438	1912	0.3478	0.445	6.106	0.253	2.195	0.748	0.133	0.0	1	0	no-hit	no-hit	no-hit	no-hit	no-hit	no-hit	NOBIN	2998	hic_2199	NOBIN
k127_27455	2292	0.1933	5.225	56.937	13.869	44.106	0.532	0.671	0.038	0	2	no-hit	no-hit	no-hit	no-hit	no-hit	no-hit	NOBIN	1419	hic_461	NOBIN
k127_27468	15396	0.3119	1.787	22.897	1.258	15.303	0.472	0.608	0.031	10	1	Bacteria	Firmicutes	Clostridiales	Lachnospiraceae	Oribacterium	Oribacterium sp. KHPX15	1024	2067	metabat_027	NOBIN
k127_27491	1775	0.5149	3.469	8.536	7.46	64.061	2.517	8.052	0.0	1	1	Bacteria	Firmicutes	Clostridiales	Eubacteriaceae	Eubacterium	Eubacterium sp. 68-3-10	NOBIN	1631	hic_697	NOBIN
k127_27492	3048	0.4688	0.107	9.327	0.279	1.345	0.63	0.275	0.012	2	2	no-hit	no-hit	no-hit	no-hit	no-hit	no-hit	NOBIN	1129	hic_143	NOBIN
k127_27494	1014	0.3225	12.639	348.945	58.556	121.112	12.346	13.076	3.522	1	1	Eukaryota	Eukaryota-undef	Peronosporales	Peronosporaceae	Plasmopara	Plasmopara halstedii	NOBIN	3084	hic_2296	NOBIN
k127_27523	6487	0.4262	3.969	8.417	0.819	7.639	1.256	31.858	0.131	3	2	Bacteria	Firmicutes	Clostridiales	Lachnospiraceae	Anaerocolumna	Anaerocolumna jejuensis	NOBIN	766	hic_3434	NOBIN
k127_27531	2662	0.2254	2.275	12.437	0.975	21.205	0.849	1.11	0.031	1	0	no-hit	no-hit	no-hit	no-hit	no-hit	no-hit	104	NOBIN	metabat_055	NOBIN
k127_27551	1560	0.3808	0.968	9.74	2.249	95.099	2.443	0.235	0.026	1	2	Bacteria	Bacteroidetes	Bacteroidales	Prevotellaceae	Prevotella	Prevotella sp. tc2-28	NOBIN	469	hic_3107	NOBIN
k127_27566	1995	0.391	0.462	8.658	0.53	7.957	0.579	0.03	0.0	2	1	Bacteria	Spirochaetes	Spirochaetales	Spirochaetaceae	Treponema	Treponema bryantii	NOBIN	339	hic_2638	NOBIN
k127_27572	1949	0.2401	13.551	344.069	11.996	131.794	4.042	26.948	0.12	0	1	no-hit	no-hit	no-hit	no-hit	no-hit	no-hit	NOBIN	1564	hic_622	NOBIN
k127_27600	1075	0.2874	0.035	3.14	0.163	0.27	0.138	0.0	0.035	1	0	no-hit	no-hit	no-hit	no-hit	no-hit	no-hit	1067	NOBIN	metabat_074	NOBIN
k127_27633	1165	0.1648	3.871	223.703	1.878	73.243	0.961	0.639	0.0	0	1	no-hit	no-hit	no-hit	no-hit	no-hit	no-hit	NOBIN	1205	hic_228	NOBIN
k127_27637	9163	0.2002	0.747	22.142	0.448	16.206	0.446	0.697	0.019	0	1	Eukaryota	Chytridiomycota	Neocallimastigales	Neocallimastigaceae	Piromyces	Piromyces finnis	800	1434	hic_478	NOBIN
k127_27665	1817	0.1761	6.574	89.861	3.935	22.097	0.799	3.178	0.0	0	1	no-hit	no-hit	no-hit	no-hit	no-hit	no-hit	NOBIN	1014	hic_017	NOBIN
k127_27678	3061	0.4035	0.173	8.047	0.038	0.721	0.16	0.015	0.101	6	1	no-hit	no-hit	no-hit	no-hit	no-hit	no-hit	911	1110	hic_123	NOBIN
k127_27682	1090	0.4459	1.445	12.75	5.096	36.766	0.931	8.039	0.091	0	1	Bacteria	Bacteroidetes	Bacteroidales	Prevotellaceae	Prevotella	Prevotella sp. khp7	NOBIN	973	hic_3664	NOBIN
k127_27695	1143	0.1671	2.959	100.403	2.018	35.824	0.809	7.332	0.073	0	1	no-hit	no-hit	no-hit	no-hit	no-hit	no-hit	NOBIN	2072	hic_1180	NOBIN
k127_27697	1840	0.4054	0.022	6.348	0.104	4.21	0.465	0.045	0.196	1	1	Bacteria	Firmicutes	Clostridiales	Ruminococcaceae	Ruminococcus	Ruminococcus albus	NOBIN	2222	hic_1343	NOBIN
k127_27726	1594	0.4793	3.327	5.65	0.0	3.213	0.062	30.023	3.433	1	0	Eukaryota	Streptophyta	Poales	Poaceae	Zea	Zea mays	NOBIN	316	hic_2391	NOBIN
k127_27733	1431	0.3438	2.061	6.718	0.574	4.573	0.37	0.0	0.0	1	1	no-hit	no-hit	no-hit	no-hit	no-hit	no-hit	NOBIN	2536	hic_1687	NOBIN
k127_27756	3420	0.2868	0.924	10.884	0.18	1.254	0.26	0.03	0.072	5	2	Bacteria	Bacteroidetes	Bacteroidales	Paludibacteraceae	Paludibacter	Paludibacter propionicigenes	659	1038	hic_043	NOBIN
k127_27759	1516	0.1979	8.476	149.978	3.776	76.386	1.106	0.567	0.0	0	1	no-hit	no-hit	no-hit	no-hit	no-hit	no-hit	NOBIN	846	hic_3523	NOBIN
k127_27766	2585	0.3981	1.194	8.72	2.6	21.11	0.277	0.537	0.016	2	1	Bacteria	Firmicutes	Clostridiales	Ruminococcaceae	Ruminococcus	Ruminococcus albus	1112	2780	metabat_125	NOBIN
k127_27788	6079	0.5871	0.183	9.152	4.505	24.092	0.549	0.075	0.033	2	2	Bacteria	Bacteroidetes	Bacteroidales	Prevotellaceae	Prevotella	Prevotella sp. ne3005	NOBIN	1878	hic_966	NOBIN
k127_27793	1584	0.6181	44.276	12.548	7.028	39.97	1.379	0.164	0.025	1	0	Bacteria	Firmicutes	Firmicutes-undef	Firmicutes-undef	Firmicutes-undef	Firmicutes bacterium CAG:272_52_7	NOBIN	1766	hic_843	NOBIN
k127_27796	1029	0.4441	0.0	46.242	32.039	604.194	0.119	749.609	64.56	0	2	Bacteria	Bacteroidetes	Bacteroidales	Prevotellaceae	Prevotella	Prevotella multisaccharivorax	NOBIN	2075	hic_1183	NOBIN
k127_27836	1210	0.2149	5.65	200.15	4.405	76.416	2.88	13.036	0.034	1	1	no-hit	no-hit	no-hit	no-hit	no-hit	no-hit	NOBIN	2113	hic_1224	NOBIN
k127_27844	2080	0.2168	6.611	127.735	2.362	73.02	2.616	9.27	0.02	1	1	no-hit	no-hit	no-hit	no-hit	no-hit	no-hit	NOBIN	3133	hic_2351	NOBIN
k127_27893	1031	0.645	1.35	7.11	9.885	66.561	1.908	11.736	0.384	0	1	Bacteria	Firmicutes	Clostridiales	Clostridiaceae	Sarcina	Sarcina sp. DSM 11001	NOBIN	1103	hic_115	NOBIN
k127_27909	3659	0.2077	1.735	94.841	1.586	21.898	0.499	1.689	0.03	5	0	no-hit	no-hit	no-hit	no-hit	no-hit	no-hit	389	1634	hic_700	NOBIN
k127_27916	1190	0.4227	5.481	5.529	1.336	22.776	1.024	0.471	0.123	1	1	Bacteria	Firmicutes	Clostridiales	Ruminococcaceae	Ruminococcus	Ruminococcus callidus	NOBIN	1962	hic_1057	NOBIN
k127_27917	2219	0.461	18.898	9.356	5.571	48.252	8.776	1.143	0.0	1	2	Bacteria	Firmicutes	Clostridiales	Clostridiaceae	Clostridium	Clostridium sp. ASF502	NOBIN	397	hic_3028	NOBIN
k127_27940	1490	0.6013	17.521	4.107	1.931	77.797	1.57	2.262	0.051	1	1	Bacteria	Firmicutes	Bacillales	Paenibacillaceae	Paenibacillus	Paenibacillus sp. FSL R7-0331	NOBIN	3233	hic_2462	NOBIN
k127_27942	1478	0.5149	32.082	8.321	12.538	93.862	2.845	13.062	0.057	1	2	Bacteria	Firmicutes	Firmicutes-undef	Firmicutes-undef	Firmicutes-undef	Firmicutes bacterium CAG:145	NOBIN	2001	hic_1102	NOBIN
k127_27944	2058	0.4708	0.64	10.363	1.398	7.602	1.343	0.147	0.183	0	1	no-hit	no-hit	no-hit	no-hit	no-hit	no-hit	NOBIN	2879	hic_2067	NOBIN
k127_27950	1450	0.5538	1.71	7.467	6.357	59.069	3.475	4.66	0.596	1	2	Bacteria	Firmicutes	Clostridiales	Lachnospiraceae	Lachnoclostridium	Lachnoclostridium sp. An131	NOBIN	1368	hic_405	NOBIN
k127_27951	1723	0.2519	17.517	116.006	42.099	125.949	3.918	5.832	0.0	0	2	Eukaryota	Eukaryota-undef	Sporadotrichida	Oxytrichidae	Stylonychia	Stylonychia lemnae	NOBIN	1564	hic_622	NOBIN
k127_27974	1410	0.4468	2.778	5.365	0.628	30.668	0.496	0.048	0.0	0	2	Bacteria	Firmicutes	Clostridiales	Ruminococcaceae	Ruminococcaceae-undef	Ruminococcaceae bacterium YAD3003	NOBIN	1475	hic_523	NOBIN
k127_27990	2701	0.207	3.545	28.295	2.885	75.191	1.643	5.582	0.052	1	0	Eukaryota	Eukaryota-undef	Philasterida	Pseudocohnilembidae	Pseudocohnilembus	Pseudocohnilembus persalinus	1312	1655	hic_723	NOBIN
k127_28009	1868	0.3469	0.789	9.05	0.77	45.814	0.305	2.993	0.0	1	2	Bacteria	Proteobacteria	Pseudomonadales	Moraxellaceae	Acinetobacter	Acinetobacter sp. CAG:196	NOBIN	2481	hic_1627	NOBIN
k127_28031	1523	0.1898	1.846	24.691	1.393	7.687	0.41	4.278	0.014	0	1	no-hit	no-hit	no-hit	no-hit	no-hit	no-hit	NOBIN	2253	hic_1377	NOBIN
k127_28041	1446	0.2448	2.34	11.93	4.475	79.172	2.02	3.365	0.055	2	0	no-hit	no-hit	no-hit	no-hit	no-hit	no-hit	1113	NOBIN	metabat_126	NOBIN
k127_28056	1666	0.5126	3.029	11.594	4.327	22.885	1.564	4.624	0.403	1	1	Bacteria	Firmicutes	Erysipelotrichales	Erysipelotrichaceae	Solobacterium	Solobacterium moorei	1393	1206	hic_229	NOBIN
k127_28107	1040	0.2423	17.605	363.559	10.728	124.84	3.631	0.11	0.0	0	1	no-hit	no-hit	no-hit	no-hit	no-hit	no-hit	NOBIN	1380	hic_419	NOBIN
k127_28156	1734	0.2376	10.807	97.621	34.54	92.884	2.139	5.784	0.0	2	1	no-hit	no-hit	no-hit	no-hit	no-hit	no-hit	NOBIN	880	hic_3561	NOBIN
k127_28167	1686	0.2159	8.085	55.368	13.918	58.622	0.97	0.991	0.0	0	1	no-hit	no-hit	no-hit	no-hit	no-hit	no-hit	NOBIN	488	hic_3128	NOBIN
k127_28168	4898	0.1503	5.54	308.185	4.696	104.331	1.309	2.752	0.027	4	2	Eukaryota	Eukaryota-undef	Peniculida	Parameciidae	Paramecium	Paramecium tetraurelia	609	2060	metabat_989	NOBIN
k127_28185	5421	0.4071	0.411	7.766	3.508	24.466	0.826	2.094	0.035	1	2	Bacteria	Bacteroidetes	Bacteroidales	Bacteroidaceae	Bacteroides	Bacteroides sp. CAG:189	1380	2043	hic_1148	NOBIN
k127_28207	1022	0.1663	9.468	228.152	2.275	68.269	0.146	0.023	0.0	0	1	no-hit	no-hit	no-hit	no-hit	no-hit	no-hit	NOBIN	836	hic_3512	NOBIN
k127_28221	1406	0.2859	1.447	36.849	0.989	16.514	0.442	2.895	0.027	1	1	no-hit	no-hit	no-hit	no-hit	no-hit	no-hit	NOBIN	926	hic_3612	NOBIN
k127_28236	1573	0.1882	9.17	291.488	5.292	102.702	0.948	1.99	0.0	2	2	no-hit	no-hit	no-hit	no-hit	no-hit	no-hit	NOBIN	711	hic_3374	NOBIN
k127_28262	1040	0.2942	1.229	159.45	2.763	28.126	0.98	4.685	0.038	0	2	no-hit	no-hit	no-hit	no-hit	no-hit	no-hit	NOBIN	2525	hic_1676	NOBIN
k127_28270	5841	0.3453	0.139	10.663	1.716	1.964	0.185	0.246	0.0	5	1	Bacteria	Firmicutes	Clostridiales	Ruminococcaceae	Ruminococcus	Ruminococcus albus	533	NOBIN	metabat_905	NOBIN
k127_28315	3503	0.2141	7.586	78.084	18.983	54.371	1.848	2.065	0.018	2	1	no-hit	no-hit	no-hit	no-hit	no-hit	no-hit	971	2217	metabat_1391	NOBIN
k127_28351	6756	0.2078	6.856	54.561	12.845	42.838	0.838	2.898	0.026	3	1	Eukaryota	Arthropoda	Hymenoptera	Formicidae	Cyphomyrmex	Cyphomyrmex costatus	971	12	hic_331	NOBIN
k127_28352	2499	0.1985	10.737	22.839	40.904	183.279	21.741	92.91	0.0	1	0	no-hit	no-hit	no-hit	no-hit	no-hit	no-hit	NOBIN	761	hic_3429	NOBIN
k127_28365	1496	0.1083	0.0	11.477	0.092	4.87	0.262	0.643	0.058	0	0	no-hit	no-hit	no-hit	no-hit	no-hit	no-hit	NOBIN	429	hic_3063	NOBIN
k127_28368	12229	0.4	0.303	8.036	0.088	1.206	0.444	1.209	0.01	8	2	Bacteria	Bacteroidetes	Bacteroidales	Prevotellaceae	Prevotella	Prevotella sp. CAG:1092	NOBIN	2589	hic_1745	NOBIN
k127_28369	1468	0.218	0.114	4.157	0.249	8.022	0.249	0.179	0.19	1	2	Bacteria	Tenericutes	Mycoplasmatales	Mycoplasmataceae	Mycoplasma	Mycoplasma sp. CAG:956	565	NOBIN	metabat_940	NOBIN
k127_28370	2914	0.4578	1.641	8.322	17.136	29.708	1.295	15.159	0.113	2	2	Bacteria	Firmicutes	Clostridiales	Ruminococcaceae	Ruminococcaceae-undef	Ruminococcaceae bacterium KH2T8	32	3368	metabat_679	NOBIN
k127_28379	2215	0.4135	1.662	5.006	1.895	1.629	0.245	0.045	0.019	2	2	Bacteria	Proteobacteria	Rhodospirillales	Acetobacteraceae	Acetobacter	Acetobacter sp. CAG:267	NOBIN	2209	hic_1328	NOBIN
k127_28412	3229	0.227	8.543	239.724	15.133	115.72	1.07	16.992	0.012	3	0	no-hit	no-hit	no-hit	no-hit	no-hit	no-hit	686	1380	hic_419	NOBIN
k127_28435	1236	0.6108	4.664	8.5	0.422	14.011	0.917	0.106	0.061	0	1	Bacteria	Bacteroidetes	Bacteroidales	Rikenellaceae	Alistipes	Alistipes sp. CAG:831	NOBIN	1358	hic_394	NOBIN
k127_28436	1202	0.4734	12.195	4.554	2.369	17.978	1.017	4.56	0.0	0	2	Bacteria	Firmicutes	Clostridiales	Clostridiales-undef	Flavonifractor	Flavonifractor sp. An10	NOBIN	3081	hic_2293	NOBIN
k127_28494	2923	0.2046	1.216	21.087	0.154	2.452	0.392	2.221	0.0	0	1	no-hit	no-hit	no-hit	no-hit	no-hit	no-hit	800	1045	hic_051	NOBIN
k127_28496	6873	0.5274	8.324	18.491	15.029	71.172	0.465	0.723	0.05	7	2	Bacteria	Bacteroidetes	Bacteroidales	Prevotellaceae	Prevotella	Prevotella aff. ruminicola Tc2-24	513	401	hic_3034	NOBIN
k127_28514	1444	0.2271	5.512	66.349	7.618	125.456	4.691	17.977	0.058	1	0	Eukaryota	Apicomplexa	Eucoccidiorida	Sarcocystidae	Toxoplasma	Toxoplasma gondii	1113	NOBIN	metabat_126	NOBIN
k127_28534	1026	0.6647	16.378	7.747	3.894	42.513	1.182	0.621	0.0	0	1	Bacteria	Firmicutes	Clostridiales	Clostridiales-undef	Clostridiales-undef	Clostridiales bacterium	NOBIN	2171	hic_1287	NOBIN
k127_28557	1438	0.162	1.484	32.296	4.905	30.291	0.238	0.264	0.0	1	0	no-hit	no-hit	no-hit	no-hit	no-hit	no-hit	NOBIN	248	hic_1636	NOBIN
k127_28565	2419	0.4159	2.109	9.591	0.235	4.977	0.943	0.102	0.27	0	2	Bacteria	Bacteroidetes	Bacteroidales	Prevotellaceae	Prevotella	Prevotella sp. CAG:732	NOBIN	761	hic_3429	NOBIN
k127_28576	2049	0.2025	3.542	25.271	3.935	33.97	4.158	6.132	0.0	0	2	Eukaryota	Microsporidia	Microsporidia-undef	Nosematidae	Vittaforma	Vittaforma corneae	NOBIN	2611	hic_1771	NOBIN
k127_28616	1157	0.2221	6.394	404.64	18.007	184.254	2.376	12.493	0.069	2	2	no-hit	no-hit	no-hit	no-hit	no-hit	no-hit	NOBIN	248	hic_1636	NOBIN
k127_28642	1632	0.6599	42.066	14.283	5.298	105.962	1.869	3.598	0.0	0	2	Bacteria	Firmicutes	Clostridiales	Clostridiaceae	Clostridium	Clostridium sp. CAG:226	NOBIN	2763	hic_1939	NOBIN
k127_28644	3807	0.2645	1.252	11.216	0.986	9.043	1.003	1.248	0.067	4	1	Bacteria	Firmicutes	Clostridiales	Clostridiaceae	Lactonifactor	Lactonifactor longoviformis	659	884	hic_3565	NOBIN
k127_28652	4416	0.4001	1.147	19.041	0.453	5.488	0.591	0.236	0.0	4	2	Bacteria	Bacteria-undef	Bacteria-undef	Bacteria-undef	Bacteria-undef	bacterium F083	1315	795	metabat_350	metabat_350
k127_28683	3738	0.3654	0.021	28.035	0.087	6.022	0.211	18.259	0.059	1	2	no-hit	no-hit	no-hit	no-hit	no-hit	no-hit	NOBIN	2322	hic_1453	NOBIN
k127_28722	1578	0.3904	0.125	5.952	0.103	1.572	0.3	0.028	0.154	3	2	Bacteria	Firmicutes	Clostridiales	Clostridiaceae	Clostridium	Clostridium sp. CAG:964	NOBIN	3793	hic_3002	NOBIN
k127_28732	1089	0.5289	0.18	6.945	2.14	36.079	0.283	0.039	0.257	0	2	no-hit	no-hit	no-hit	no-hit	no-hit	no-hit	NOBIN	1585	hic_645	NOBIN
k127_28736	4101	0.1926	12.122	281.563	6.702	124.186	1.971	2.38	0.016	4	1	Eukaryota	Eukaryota-undef	Albuginales	Albuginaceae	Albugo	Albugo candida	609	938	hic_3625	NOBIN
k127_28755	1556	0.4467	0.13	7.444	0.0	5.897	0.172	0.344	0.05	0	2	Bacteria	Bacteroidetes	Bacteroidales	Prevotellaceae	Prevotella	Prevotella buccae	NOBIN	1675	hic_745	NOBIN
k127_28758	2294	0.2363	14.94	60.478	23.0	77.923	4.048	3.165	0.017	1	0	Eukaryota	Eukaryota-undef	Sporadotrichida	Oxytrichidae	Stylonychia	Stylonychia lemnae	NOBIN	953	hic_3642	NOBIN
k127_28760	2264	0.4386	0.6	8.638	0.293	3.105	3.218	0.017	0.05	2	2	no-hit	no-hit	no-hit	no-hit	no-hit	no-hit	NOBIN	448	hic_3084	NOBIN
k127_28764	1772	0.377	1.45	5.283	1.025	8.125	0.333	9.275	0.0	2	1	Bacteria	Bacteroidetes	Chitinophagales	Chitinophagaceae	Chitinophaga	Chitinophaga sp. CF118	NOBIN	819	hic_3493	NOBIN
k127_28798	2246	0.191	4.571	159.176	3.311	69.73	0.723	1.71	0.02	0	1	no-hit	no-hit	no-hit	no-hit	no-hit	no-hit	NOBIN	1493	hic_543	NOBIN
k127_28799	1532	0.2448	8.137	329.401	17.813	133.163	1.996	24.341	0.0	0	2	no-hit	no-hit	no-hit	no-hit	no-hit	no-hit	NOBIN	2734	hic_1907	NOBIN
k127_28805	4324	0.3929	0.173	6.303	0.178	4.026	0.427	0.067	0.048	3	1	Bacteria	Firmicutes	Firmicutes-undef	Firmicutes-undef	Firmicutes-undef	Bacilli bacterium VT-13-104	1352	NOBIN	metabat_391	NOBIN
k127_28828	1016	0.4567	2.041	37.669	2.495	48.465	2.013	36.851	0.0	0	2	Bacteria	Spirochaetes	Spirochaetales	Spirochaetaceae	Treponema	Treponema saccharophilum	NOBIN	3000	hic_2204	NOBIN
k127_28837	2632	0.4206	0.501	7.481	0.056	2.551	0.314	1.159	0.0	1	2	Bacteria	Firmicutes	Erysipelotrichales	Erysipelotrichaceae	Erysipelotrichaceae-undef	Erysipelotrichaceae bacterium 3_1_53	827	2986	metabat_1231	NOBIN
k127_28853	1265	0.2862	0.017	5.957	0.033	5.329	0.305	0.0	0.0	0	2	Bacteria	Firmicutes	Clostridiales	Clostridiaceae	Youngiibacter	Youngiibacter fragilis	NOBIN	928	hic_3614	NOBIN
k127_28866	1040	0.4173	1.863	7.091	0.754	5.136	0.432	0.0	0.0	0	1	no-hit	no-hit	no-hit	no-hit	no-hit	no-hit	NOBIN	2126	hic_1238	NOBIN
k127_28884	1224	0.5155	1.619	6.374	0.896	5.971	1.872	0.144	0.0	0	1	Bacteria	Firmicutes	Clostridiales	Lachnospiraceae	Butyrivibrio	Butyrivibrio sp. ob235	NOBIN	2918	hic_2111	NOBIN
k127_28892	3021	0.4717	45.298	7.116	15.245	142.009	3.161	6.218	0.319	2	2	Bacteria	Firmicutes	Clostridiales	Ruminococcaceae	Gemmiger	Gemmiger sp. An120	NOBIN	2294	hic_1421	NOBIN
k127_28895	1278	0.2676	0.357	28.616	1.392	30.717	0.454	0.171	0.0	2	2	no-hit	no-hit	no-hit	no-hit	no-hit	no-hit	NOBIN	2874	hic_2062	NOBIN
k127_28896	3614	0.1846	7.202	127.961	20.506	76.936	1.05	4.344	0.011	3	0	no-hit	no-hit	no-hit	no-hit	no-hit	no-hit	971	844	hic_3521	NOBIN
k127_28906	5926	0.2256	1.724	6.868	0.54	4.872	0.592	0.254	0.074	4	2	Bacteria	Firmicutes	Clostridiales	Clostridiaceae	Clostridium	Clostridium sp. CAG:343	659	1254	hic_280	NOBIN
k127_28953	1781	0.5946	19.08	8.743	1.248	39.952	0.557	3.21	0.0	1	2	no-hit	no-hit	no-hit	no-hit	no-hit	no-hit	NOBIN	1262	hic_289	NOBIN
k127_28965	1026	0.4532	2.143	36.899	0.455	4.735	1.219	4.389	0.0	0	2	Bacteria	Bacteroidetes	Marinilabiliales	Marinilabiliaceae	Thermophagus	Thermophagus xiamenensis	NOBIN	3108	hic_2323	NOBIN
k127_28970	2264	0.4373	0.102	5.621	0.085	3.186	0.147	0.098	0.017	1	2	Bacteria	Firmicutes	Clostridiales	Ruminococcaceae	Ruminococcaceae-undef	Ruminococcaceae bacterium FB2012	NOBIN	2556	hic_1709	NOBIN
k127_28988	1243	0.4063	0.568	4.934	5.05	122.079	0.568	1.528	0.043	0	2	Bacteria	Firmicutes	Clostridiales	Ruminococcaceae	Ruminococcus	Ruminococcus bromii	NOBIN	3627	hic_2842	NOBIN
k127_29040	1314	0.4368	0.385	6.331	0.888	29.393	5.228	0.0	4.139	1	1	no-hit	no-hit	no-hit	no-hit	no-hit	no-hit	NOBIN	2465	hic_1609	NOBIN
k127_29046	3622	0.4989	6.989	14.274	4.635	20.895	0.514	0.847	0.08	3	1	Bacteria	Bacteroidetes	Bacteroidales	Prevotellaceae	Prevotella	Prevotella sp. CAG:1031	884	2486	hic_1632	NOBIN
k127_29047	1480	0.3432	0.145	11.93	0.167	4.001	0.394	0.739	0.055	2	0	Bacteria	Firmicutes	Clostridiales	Clostridiaceae	Hathewaya	Hathewaya proteolytica	NOBIN	2055	hic_1161	NOBIN
k127_29049	1659	0.1778	9.312	382.045	6.561	144.553	2.035	1.171	0.265	1	1	Eukaryota	Ascomycota	Xylariales	Microdochiaceae	Microdochium	Microdochium bolleyi	NOBIN	711	hic_3374	NOBIN
k127_29054	1029	0.171	1.669	126.367	0.45	28.212	0.321	0.302	0.0	0	1	no-hit	no-hit	no-hit	no-hit	no-hit	no-hit	NOBIN	2791	hic_1970	NOBIN
k127_29072	1816	0.1685	14.418	533.183	9.64	164.655	2.44	1.408	0.024	1	2	no-hit	no-hit	no-hit	no-hit	no-hit	no-hit	NOBIN	2605	hic_1764	NOBIN
k127_29086	2796	0.2375	3.775	37.26	0.749	14.495	0.956	6.203	0.014	1	1	no-hit	no-hit	no-hit	no-hit	no-hit	no-hit	737	503	hic_3145	NOBIN
k127_29100	1041	0.244	4.221	119.817	8.482	115.963	3.192	21.835	0.042	1	0	Bacteria	Proteobacteria	Campylobacterales	Campylobacteraceae	Campylobacter	Campylobacter concisus	NOBIN	1815	hic_898	NOBIN
k127_29103	1057	0.5298	1.922	8.115	1.366	15.798	4.081	10.661	0.244	0	2	Bacteria	Bacteroidetes	Bacteroidales	Prevotellaceae	Prevotella	Prevotella sp. khp7	NOBIN	1022	hic_026	NOBIN
k127_29119	1995	0.2351	16.426	116.076	58.897	114.946	2.099	10.275	0.045	0	1	no-hit	no-hit	no-hit	no-hit	no-hit	no-hit	NOBIN	1536	hic_591	NOBIN
k127_29147	1146	0.363	0.017	5.522	0.449	5.767	0.204	0.0	0.0	0	2	Bacteria	Firmicutes	Clostridiales	Eubacteriaceae	Eubacterium	Eubacterium sp. CAG:603	NOBIN	934	hic_3621	NOBIN
k127_29155	2221	0.2071	14.529	288.595	6.892	124.695	1.822	1.282	0.023	0	2	Eukaryota	Eukaryota-undef	Peniculida	Parameciidae	Paramecium	Paramecium tetraurelia	NOBIN	2870	hic_2058	NOBIN
k127_29208	2871	0.2372	0.83	35.786	0.679	12.864	0.643	0.338	0.0	5	2	no-hit	no-hit	no-hit	no-hit	no-hit	no-hit	640	1915	hic_1006	NOBIN
k127_29214	2838	0.2037	0.629	6.45	0.146	4.844	0.532	1.294	0.0	0	1	no-hit	no-hit	no-hit	no-hit	no-hit	no-hit	104	NOBIN	metabat_055	NOBIN
k127_29217	3273	0.2087	2.341	34.964	1.815	8.25	0.679	5.619	0.04	1	0	no-hit	no-hit	no-hit	no-hit	no-hit	no-hit	737	843	hic_3520	NOBIN
k127_29237	1014	0.3925	1.127	12.174	0.963	21.741	1.662	12.746	0.039	1	2	Bacteria	Firmicutes	Clostridiales	Ruminococcaceae	Ruminococcus	Ruminococcus albus	NOBIN	1545	hic_601	NOBIN
k127_29251	1201	0.5296	3.621	8.049	1.654	35.989	5.744	0.0	0.0	0	1	no-hit	no-hit	no-hit	no-hit	no-hit	no-hit	NOBIN	2416	hic_1556	NOBIN
k127_29256	1656	0.1878	0.739	60.199	0.624	9.714	0.516	1.534	0.0	1	0	no-hit	no-hit	no-hit	no-hit	no-hit	no-hit	1393	2811	hic_1993	NOBIN
k127_29258	5341	0.4825	1.167	10.083	0.497	7.362	3.522	0.333	0.029	4	1	Bacteria	Bacteroidetes	Sphingobacteriales	Sphingobacteriaceae	Sphingobacterium	Sphingobacterium sp. CZ-UAM	NOBIN	3035	hic_2242	NOBIN
k127_29260	3123	0.2888	2.225	34.323	39.883	53.328	2.813	3.889	0.182	0	1	no-hit	no-hit	no-hit	no-hit	no-hit	no-hit	634	1718	hic_792	NOBIN
k127_29263	1991	0.3295	1.179	11.068	1.207	26.017	2.79	0.042	0.0	0	1	no-hit	no-hit	no-hit	no-hit	no-hit	no-hit	NOBIN	1860	hic_947	NOBIN
k127_29287	1559	0.1956	8.091	84.289	18.275	68.884	0.512	1.275	0.0	0	1	no-hit	no-hit	no-hit	no-hit	no-hit	no-hit	NOBIN	1824	hic_908	NOBIN
k127_29288	1750	0.212	5.306	82.069	6.351	110.829	1.741	9.979	0.0	0	1	no-hit	no-hit	no-hit	no-hit	no-hit	no-hit	NOBIN	3075	hic_2286	NOBIN
k127_29315	3076	0.5023	24.407	20.071	1.115	42.103	1.735	45.051	0.093	1	2	Bacteria	Fibrobacteres	Fibrobacterales	Fibrobacteraceae	Fibrobacter	Fibrobacter sp. UWR2	NOBIN	795	hic_3466	NOBIN
k127_29324	2069	0.3828	1.302	8.878	2.975	32.652	0.715	0.462	0.018	4	0	no-hit	no-hit	no-hit	no-hit	no-hit	no-hit	NOBIN	423	hic_3057	NOBIN
k127_29338	1361	0.6348	1.995	8.337	2.356	46.759	0.449	6.126	0.029	0	2	Bacteria	Firmicutes	Clostridiales	Lachnospiraceae	Lachnospiraceae-undef	Lachnospiraceae bacterium 3-2	NOBIN	3625	hic_2840	NOBIN
k127_29341	16205	0.3052	1.702	28.939	1.275	15.377	0.316	0.41	0.022	9	2	Bacteria	Firmicutes	Clostridiales	Peptococcaceae	Desulfotomaculum	Desulfotomaculum sp. 46_80	1024	204	metabat_027	NOBIN
k127_29347	1705	0.5021	3.693	8.651	2.53	72.156	7.431	0.835	0.045	0	2	Bacteria	Firmicutes	Clostridiales	Clostridiaceae	Sarcina	Sarcina sp. DSM 11001	NOBIN	1112	hic_125	NOBIN
k127_29374	2216	0.2094	13.783	253.818	5.368	131.812	4.719	7.509	0.019	0	1	no-hit	no-hit	no-hit	no-hit	no-hit	no-hit	NOBIN	1996	hic_1094	NOBIN
k127_29391	3613	0.173	9.412	251.41	6.675	97.404	2.193	1.34	0.032	2	1	no-hit	no-hit	no-hit	no-hit	no-hit	no-hit	609	938	hic_3625	NOBIN
k127_29449	2999	0.1964	2.373	24.173	0.185	6.716	0.282	2.643	0.0	0	1	no-hit	no-hit	no-hit	no-hit	no-hit	no-hit	800	2427	hic_1568	NOBIN
k127_29474	1676	0.4749	0.445	5.165	1.434	20.836	0.189	4.323	0.0	0	1	no-hit	no-hit	no-hit	no-hit	no-hit	no-hit	1113	621	metabat_126	NOBIN
k127_29493	1754	0.3084	1.628	12.755	0.111	3.856	0.201	0.023	0.071	0	2	Bacteria	Tenericutes	Mycoplasmatales	Mycoplasmataceae	Mycoplasma	Mycoplasma sp. CAG:956	NOBIN	2216	hic_1336	NOBIN
k127_29576	1466	0.2258	10.913	330.759	21.497	159.396	5.747	23.874	0.026	0	2	no-hit	no-hit	no-hit	no-hit	no-hit	no-hit	NOBIN	1634	hic_700	NOBIN
k127_29587	2058	0.2138	5.875	96.437	0.579	24.611	1.855	5.539	0.023	3	1	no-hit	no-hit	no-hit	no-hit	no-hit	no-hit	NOBIN	2060	hic_1167	NOBIN
k127_29593	1330	0.1383	1.098	7.846	0.541	50.48	0.778	3.882	0.0	1	1	no-hit	no-hit	no-hit	no-hit	no-hit	no-hit	565	NOBIN	metabat_940	NOBIN
k127_29598	1380	0.5087	0.98	10.051	3.039	21.611	0.362	0.1	0.0	1	2	Bacteria	Bacteria-undef	Bacteria-undef	Bacteria-undef	Bacteria-undef	bacterium P201	NOBIN	286	hic_2057	NOBIN
k127_29600	1711	0.1812	1.915	51.767	1.04	12.452	0.372	0.035	0.0	1	0	no-hit	no-hit	no-hit	no-hit	no-hit	no-hit	1393	2060	hic_1167	NOBIN
k127_29603	1027	0.3759	6.653	7.103	5.583	76.806	4.926	5.99	2.433	0	2	Bacteria	Firmicutes	Clostridiales	Lachnospiraceae	Lachnospiraceae-undef	Lachnospiraceae bacterium NK3A20	NOBIN	1418	hic_460	NOBIN
k127_29610	1300	0.45	7.742	3.893	0.328	34.419	2.784	0.0	0.0	0	1	no-hit	no-hit	no-hit	no-hit	no-hit	no-hit	NOBIN	1418	hic_460	NOBIN
k127_29611	2382	0.4139	0.614	11.4	0.032	3.709	0.709	1.277	0.2	1	2	Bacteria	Proteobacteria	Rhodospirillales	Rhodospirillaceae	Azospirillum	Azospirillum sp. 51_20	NOBIN	1828	hic_912	NOBIN
k127_29633	1307	0.4461	5.597	9.361	4.682	20.392	1.48	29.194	3.337	1	1	Bacteria	Proteobacteria	Rhodospirillales	Rhodospirillaceae	Azospirillum	Azospirillum sp. 51_20	NOBIN	732	hic_3397	NOBIN
k127_29659	1494	0.4478	5.369	3.873	1.487	13.228	2.233	0.296	0.0	2	1	no-hit	no-hit	no-hit	no-hit	no-hit	no-hit	NOBIN	1965	hic_1060	NOBIN
k127_29668	1183	0.5207	0.68	6.926	0.976	4.833	0.15	0.79	0.0	1	1	Bacteria	Spirochaetes	Spirochaetales	Spirochaetaceae	Treponema	Treponema sp. OMZ 838	1212	NOBIN	metabat_236	NOBIN
k127_29713	1318	0.4681	0.278	7.006	0.152	1.107	0.151	12.495	0.061	1	2	no-hit	no-hit	no-hit	no-hit	no-hit	no-hit	NOBIN	1853	hic_940	NOBIN
k127_29728	1660	0.241	16.596	113.77	9.946	366.909	42.017	44.762	0.0	0	1	no-hit	no-hit	no-hit	no-hit	no-hit	no-hit	NOBIN	1078	hic_087	NOBIN
k127_29767	2103	0.2116	13.392	275.654	6.942	122.249	2.503	0.634	0.281	0	1	Eukaryota	Arthropoda	Diptera	Glossinidae	Glossina	Glossina austeni	NOBIN	711	hic_3374	NOBIN
k127_29783	3351	0.1638	1.845	66.4	1.397	21.064	0.391	0.11	0.0	3	2	no-hit	no-hit	no-hit	no-hit	no-hit	no-hit	879	1996	hic_1094	NOBIN
k127_29789	1372	0.2879	1.816	40.142	2.516	174.254	5.128	11.617	1.409	1	0	Bacteria	Firmicutes	Clostridiales	Ruminococcaceae	Ruminococcus	Ruminococcus torques CAG:61	NOBIN	1601	hic_664	NOBIN
k127_29790	2122	0.2785	0.188	81.808	0.487	30.389	0.349	8.758	0.0	1	1	no-hit	no-hit	no-hit	no-hit	no-hit	no-hit	NOBIN	1110	hic_123	NOBIN
k127_29800	1455	0.3093	0.269	7.802	0.232	4.122	0.124	0.0	0.0	1	2	Archaea	Euryarchaeota	Thermococcales	Thermococcaceae	Thermococcus	Thermococcus paralvinellae	240	NOBIN	metabat_580	NOBIN
k127_29850	1015	0.4187	0.12	13.804	0.138	3.252	0.077	0.0	0.0	1	1	no-hit	no-hit	no-hit	no-hit	no-hit	no-hit	NOBIN	978	hic_3669	NOBIN
k127_29917	2076	0.5776	24.885	27.108	26.311	256.318	4.96	17.775	0.833	1	2	Bacteria	Firmicutes	Acidaminococcales	Acidaminococcaceae	Phascolarctobacterium	Phascolarctobacterium sp. CAG:266	NOBIN	336	hic_2611	NOBIN
k127_29931	1562	0.5704	10.536	3.79	0.441	4.28	0.318	3.724	0.0	0	2	Bacteria	Bacteroidetes	Bacteroidales	Bacteroidales-undef	Bacteroidales-undef	Bacteroidales bacterium WCE2008	1336	NOBIN	metabat_373	NOBIN
k127_29933	2001	0.5017	0.492	6.988	0.898	19.12	0.301	0.078	0.04	0	2	Bacteria	Firmicutes	Firmicutes-undef	Firmicutes-undef	Firmicutes-undef	Firmicutes bacterium CAG:129	NOBIN	978	hic_3669	NOBIN
k127_29939	1336	0.5329	1.049	13.876	5.934	52.552	0.369	2.168	0.0	2	2	no-hit	no-hit	no-hit	no-hit	no-hit	no-hit	NOBIN	3542	hic_2763	NOBIN
k127_29942	2878	0.4757	1.2	28.501	0.032	30.353	0.117	142.897	0.07	1	1	Bacteria	Bacteroidetes	Bacteroidales	Prevotellaceae	Prevotella	Prevotella sp. P3-122	28	63	hic_3295	NOBIN
k127_29945	4853	0.632	2.085	9.352	0.805	34.856	0.71	0.093	0.059	1	2	no-hit	no-hit	no-hit	no-hit	no-hit	no-hit	NOBIN	1861	hic_948	NOBIN
k127_29949	3594	0.4338	0.021	8.061	0.091	4.087	0.127	0.0	0.0	4	2	Bacteria	Bacteria-undef	Bacteria-undef	Bacteria-undef	Bacteria-undef	bacterium P201	1393	487	hic_3127	NOBIN
k127_29963	3115	0.2215	2.589	169.487	4.076	86.174	0.964	6.516	0.0	3	1	no-hit	no-hit	no-hit	no-hit	no-hit	no-hit	NOBIN	844	hic_3521	NOBIN
k127_29973	1251	0.3909	0.16	5.404	0.19	4.37	0.193	2.659	0.0	0	1	Bacteria	Firmicutes	Clostridiales	Lachnospiraceae	Lachnospiraceae-undef	Lachnospiraceae bacterium NE2001	1393	1784	hic_863	NOBIN
k127_29985	4753	0.283	3.512	29.403	7.468	93.112	1.844	4.789	0.038	1	1	Eukaryota	Eukaryota-undef	Sporadotrichida	Oxytrichidae	Stylonychia	Stylonychia lemnae	1312	NOBIN	metabat_347	NOBIN
k127_30016	1106	0.5262	102.952	5.526	8.08	87.353	2.876	0.548	0.083	0	2	Bacteria	Firmicutes	Clostridiales	Clostridiaceae	Clostridium	Clostridium sp. CAG:226	NOBIN	1377	hic_415	NOBIN
k127_30038	2367	0.1829	13.24	195.928	6.578	168.229	7.741	13.021	0.017	1	1	Bacteria	Bacteria-undef	Bacteria-undef	Bacteria-undef	Bacteria-undef	bacterium F083	NOBIN	257	hic_1735	NOBIN
k127_30055	2436	0.1613	2.583	69.681	2.162	94.339	0.844	5.781	0.0	0	1	no-hit	no-hit	no-hit	no-hit	no-hit	no-hit	NOBIN	309	hic_2313	NOBIN
k127_30105	4646	0.1875	0.289	12.387	10.395	18.088	0.29	0.829	0.033	0	1	no-hit	no-hit	no-hit	no-hit	no-hit	no-hit	634	NOBIN	metabat_1017	NOBIN
k127_30123	1861	0.4046	0.0	7.401	0.0	1.311	0.097	0.0	0.0	1	0	Bacteria	Firmicutes	Clostridiales	Lachnospiraceae	Lachnospiraceae-undef	Lachnospiraceae bacterium XBB1006	NOBIN	1911	hic_1002	NOBIN
k127_30149	1507	0.4672	0.745	6.938	0.374	6.516	0.613	0.306	0.027	1	1	Bacteria	Firmicutes	Clostridiales	Ruminococcaceae	Ruminococcus	Ruminococcus bromii	NOBIN	2250	hic_1374	NOBIN
k127_30150	3350	0.443	0.275	7.066	0.131	3.919	0.317	0.024	0.013	3	1	no-hit	no-hit	no-hit	no-hit	no-hit	no-hit	NOBIN	2472	hic_1617	NOBIN
k127_30156	1319	0.2153	2.353	149.675	5.513	52.091	0.459	8.151	0.0	0	2	no-hit	no-hit	no-hit	no-hit	no-hit	no-hit	NOBIN	2055	hic_1161	NOBIN
k127_30202	2769	0.4774	1.7	7.256	1.823	24.214	0.369	7.497	0.125	3	2	Bacteria	Firmicutes	Clostridiales	Clostridiaceae	Clostridium	Clostridium sp. ATCC 29733	22	73	hic_3405	NOBIN
k127_30206	1783	0.1705	1.025	64.187	1.267	25.71	0.414	0.151	0.0	0	1	Eukaryota	Eukaryota-undef	Sporadotrichida	Oxytrichidae	Oxytricha	Oxytricha trifallax	NOBIN	711	hic_3374	NOBIN
k127_30248	1133	0.444	0.629	7.876	1.322	13.282	0.217	4.361	0.072	0	1	Bacteria	Firmicutes	Selenomonadales	Selenomonadaceae	Anaerovibrio	Anaerovibrio sp. JC8	NOBIN	2110	hic_1221	NOBIN
k127_30273	1707	0.6128	76.121	10.877	7.234	118.03	1.482	1.403	0.0	0	2	Bacteria	Firmicutes	Clostridiales	Clostridiaceae	Alkaliphilus	Alkaliphilus metalliredigens	NOBIN	1003	hic_005	NOBIN
k127_30274	1523	0.155	2.211	91.436	1.406	24.542	0.771	0.201	0.03	0	1	no-hit	no-hit	no-hit	no-hit	no-hit	no-hit	NOBIN	858	hic_3536	NOBIN
k127_30298	1068	0.2416	14.296	108.997	39.077	108.493	2.155	5.029	0.0	0	1	no-hit	no-hit	no-hit	no-hit	no-hit	no-hit	NOBIN	665	hic_3323	NOBIN
k127_30335	2177	0.463	0.163	9.378	0.246	3.957	0.198	0.0	0.018	2	2	Bacteria	Bacteroidetes	Bacteroidales	Dysgonamonadaceae	Dysgonomonas	Dysgonomonas mossii	NOBIN	2377	hic_1513	NOBIN
k127_30373	2176	0.4582	0.046	4.862	0.319	1.273	0.156	0.0	0.01	0	2	no-hit	no-hit	no-hit	no-hit	no-hit	no-hit	NOBIN	484	hic_3124	NOBIN
k127_30377	4635	0.3491	8.699	6.08	1.315	4.782	0.56	0.3	0.086	1	2	Bacteria	Fusobacteria	Fusobacteriales	Fusobacteriaceae	Fusobacterium	Fusobacterium sp. CAG:815	NOBIN	1762	hic_839	NOBIN
k127_30383	1116	0.198	0.07	35.982	1.269	17.725	0.44	1.265	0.034	0	1	no-hit	no-hit	no-hit	no-hit	no-hit	no-hit	NOBIN	926	hic_3612	NOBIN
k127_30405	1839	0.2365	11.723	238.834	8.163	111.444	4.795	4.533	0.023	1	1	no-hit	no-hit	no-hit	no-hit	no-hit	no-hit	NOBIN	1263	hic_290	NOBIN
k127_30408	2329	0.225	26.952	602.054	15.32	236.809	4.852	1.041	0.01	1	2	no-hit	no-hit	no-hit	no-hit	no-hit	no-hit	NOBIN	2734	hic_1907	NOBIN
k127_30416	3300	0.4667	0.931	12.368	1.233	7.022	2.651	0.012	0.0	0	2	Bacteria	Bacteroidetes	Bacteroidales	Prevotellaceae	Prevotella	Prevotella sp. tf2-5	NOBIN	2033	hic_1137	NOBIN
k127_30422	1374	0.4047	0.146	6.132	0.06	0.461	0.197	0.0	0.015	1	1	Bacteria	Firmicutes	Clostridiales	Ruminococcaceae	Ruminococcus	Ruminococcus flavefaciens	NOBIN	2209	hic_1328	NOBIN
k127_30435	2732	0.5212	9.769	87.993	1.263	20.874	14.658	0.392	0.117	2	2	Bacteria	Bacteroidetes	Bacteroidales	Prevotellaceae	Prevotella	Prevotella ruminicola	NOBIN	1549	hic_605	NOBIN
k127_30441	3374	0.174	1.99	24.024	2.336	59.544	0.75	2.909	0.0	1	0	no-hit	no-hit	no-hit	no-hit	no-hit	no-hit	1312	679	metabat_347	NOBIN
k127_30465	1626	0.2165	2.261	32.664	0.809	9.271	0.755	6.417	0.037	1	0	Eukaryota	Eukaryota-undef	Peniculida	Parameciidae	Paramecium	Paramecium tetraurelia	810	NOBIN	metabat_1213	NOBIN
k127_30489	1022	0.4716	4.293	6.386	20.757	77.079	6.481	8.393	0.114	1	1	Bacteria	Firmicutes	Clostridiales	Clostridiaceae	Clostridium	Clostridium sp. SY8519	NOBIN	1962	hic_1057	NOBIN
k127_30501	1072	0.5205	0.037	13.007	0.654	10.719	0.585	4.462	0.036	0	1	Bacteria	Bacteroidetes	Bacteroidales	Paludibacteraceae	Paludibacter	Paludibacter jiangxiensis	NOBIN	1120	hic_134	NOBIN
k127_30538	1481	0.2113	3.465	190.676	6.049	46.963	0.597	7.766	0.0	2	0	no-hit	no-hit	no-hit	no-hit	no-hit	no-hit	NOBIN	2852	hic_2038	NOBIN
k127_30552	1031	0.6528	7.436	8.226	1.891	92.601	2.249	0.0	5.532	0	1	no-hit	no-hit	no-hit	no-hit	no-hit	no-hit	NOBIN	3429	hic_2664	NOBIN
k127_30572	3250	0.2197	1.716	63.751	46.118	55.526	0.871	2.754	0.015	1	0	no-hit	no-hit	no-hit	no-hit	no-hit	no-hit	634	1779	hic_857	NOBIN
k127_30573	3477	0.2111	4.846	169.104	3.845	64.559	0.965	8.434	0.0	1	1	no-hit	no-hit	no-hit	no-hit	no-hit	no-hit	686	2060	hic_1167	NOBIN
k127_30576	3519	0.1719	0.608	29.962	0.479	19.029	0.296	0.066	0.013	3	1	no-hit	no-hit	no-hit	no-hit	no-hit	no-hit	774	NOBIN	metabat_1172	NOBIN
k127_30610	1537	0.661	12.896	18.837	4.703	130.243	1.269	1.82	0.0	0	1	no-hit	no-hit	no-hit	no-hit	no-hit	no-hit	NOBIN	2205	hic_1324	NOBIN
k127_30626	1043	0.1678	0.243	15.833	1.176	32.801	0.244	2.151	0.0	0	1	no-hit	no-hit	no-hit	no-hit	no-hit	no-hit	1113	NOBIN	metabat_126	NOBIN
k127_30635	2374	0.1849	0.108	9.956	0.141	4.34	0.372	0.184	0.034	1	0	no-hit	no-hit	no-hit	no-hit	no-hit	no-hit	NOBIN	1777	hic_855	NOBIN
k127_30639	1042	0.2687	3.85	114.648	6.006	55.202	2.232	10.868	0.0	0	1	no-hit	no-hit	no-hit	no-hit	no-hit	no-hit	NOBIN	844	hic_3521	NOBIN
k127_30648	1780	0.4011	0.397	17.303	0.396	15.196	0.575	4.162	0.022	1	1	no-hit	no-hit	no-hit	no-hit	no-hit	no-hit	NOBIN	2336	hic_1468	NOBIN
k127_30655	4450	0.2317	0.709	7.045	0.148	2.331	0.412	0.083	0.0	3	1	Bacteria	Tenericutes	Acholeplasmatales	Acholeplasmataceae	Acholeplasma	Acholeplasma sp. CAG:878	659	1946	hic_1040	NOBIN
k127_30657	1721	0.1854	0.659	31.019	0.365	9.856	0.334	1.938	0.07	0	2	no-hit	no-hit	no-hit	no-hit	no-hit	no-hit	1113	NOBIN	metabat_126	NOBIN
k127_30667	1223	0.5683	15.177	6.925	4.236	32.984	1.304	0.112	0.127	0	2	Bacteria	Bacteroidetes	Bacteroidetes-undef	Bacteroidetes-undef	Bacteroidetes-undef	Bacteroidetes bacterium GWE2_39_28	1393	2640	hic_1803	NOBIN
k127_30668	1411	0.4387	33.549	5.131	207.581	1451.156	0.563	1.208	0.028	1	0	Bacteria	Firmicutes	Clostridiales	Ruminococcaceae	Ruminococcus	Ruminococcus bromii	NOBIN	2516	hic_1666	NOBIN
k127_30685	1695	0.5522	5.905	9.45	3.774	32.027	0.896	11.764	0.139	0	2	Bacteria	Firmicutes	Clostridiales	Eubacteriaceae	Eubacterium	Eubacterium uniforme	NOBIN	1116	hic_129	NOBIN
k127_30711	1372	0.398	1.116	5.606	0.272	3.21	0.401	0.03	0.0	0	2	no-hit	no-hit	no-hit	no-hit	no-hit	no-hit	NOBIN	724	hic_3388	NOBIN
k127_30723	1129	0.2064	4.493	96.83	3.163	50.053	0.506	6.344	0.0	0	1	no-hit	no-hit	no-hit	no-hit	no-hit	no-hit	NOBIN	988	hic_3680	NOBIN
k127_30740	1660	0.2114	0.841	29.965	0.562	10.001	0.451	2.278	0.025	1	1	no-hit	no-hit	no-hit	no-hit	no-hit	no-hit	104	2023	hic_1126	NOBIN
k127_30744	1736	0.231	17.59	386.305	11.775	200.986	6.972	7.668	0.0	1	0	no-hit	no-hit	no-hit	no-hit	no-hit	no-hit	NOBIN	1380	hic_419	NOBIN
k127_30757	1278	0.5955	8.106	14.413	10.761	115.724	0.81	17.127	2.155	1	0	Bacteria	Firmicutes	Firmicutes-undef	Firmicutes-undef	Firmicutes-undef	Firmicutes bacterium CAG:102	NOBIN	349	hic_2725	NOBIN
k127_30807	3821	0.4889	10.074	15.982	28.695	183.047	12.587	19.662	0.601	1	2	Bacteria	Firmicutes	Clostridiales	Clostridiales Family XIII. Incertae Sedis	Mogibacterium	Mogibacterium sp. CM50	NOBIN	2378	hic_1514	NOBIN
k127_30837	3331	0.4365	0.042	6.321	0.074	0.746	0.206	0.023	0.031	3	2	no-hit	no-hit	no-hit	no-hit	no-hit	no-hit	NOBIN	1772	hic_850	NOBIN
k127_30841	1599	0.5103	0.488	7.365	0.505	14.156	6.384	2.997	0.0	2	2	Bacteria	Bacteroidetes	Bacteroidales	Prevotellaceae	Prevotella	Prevotella aff. ruminicola Tc2-24	NOBIN	1270	hic_298	NOBIN
k127_30843	2471	0.6143	0.145	9.946	1.315	59.838	0.258	8.91	0.467	2	1	Bacteria	Firmicutes	Clostridiales	Ruminococcaceae	Drancourtella	Drancourtella sp. An57	NOBIN	2012	hic_1114	NOBIN
k127_30870	1578	0.1793	7.253	159.081	2.931	49.452	0.726	0.057	0.0	1	0	no-hit	no-hit	no-hit	no-hit	no-hit	no-hit	NOBIN	2784	hic_1962	NOBIN
k127_30889	4039	0.1805	5.586	70.372	10.277	48.053	0.923	2.219	0.023	2	0	Eukaryota	Eukaryota-undef	Peniculida	Parameciidae	Paramecium	Paramecium tetraurelia	971	885	metabat_1391	NOBIN
k127_30892	1037	0.2401	3.909	277.935	10.97	101.24	4.703	20.382	0.0	0	1	no-hit	no-hit	no-hit	no-hit	no-hit	no-hit	NOBIN	1610	hic_674	NOBIN
k127_30910	1185	0.6295	4.715	7.779	0.573	26.858	0.926	0.091	0.0	0	2	Bacteria	Firmicutes	Clostridiales	Clostridiales-undef	Clostridiales-undef	Clostridiales bacterium	NOBIN	1569	hic_627	NOBIN
k127_30921	1115	0.209	20.005	230.776	13.959	123.312	4.639	2.962	0.075	0	1	no-hit	no-hit	no-hit	no-hit	no-hit	no-hit	1393	1392	hic_432	NOBIN
k127_30953	1535	0.4756	10.911	11.915	6.011	94.728	10.683	17.743	0.04	0	1	Bacteria	Firmicutes	Clostridiales	Clostridiales Family XIII. Incertae Sedis	Clostridiales Family XIII. Incertae Sedis-undef	[Eubacterium] brachy	NOBIN	3735	hic_2941	NOBIN
k127_30968	1934	0.2027	0.1	12.153	8.096	14.774	0.501	1.147	0.02	1	0	Eukaryota	Eukaryota-undef	Hymenostomatida	Hymenostomatida-undef	Ichthyophthirius	Ichthyophthirius multifiliis	NOBIN	1395	hic_435	NOBIN
k127_30978	1012	0.4644	8.104	4.491	9.125	49.043	2.764	0.085	0.0	0	2	no-hit	no-hit	no-hit	no-hit	no-hit	no-hit	NOBIN	1708	hic_782	NOBIN
k127_31019	1696	0.2211	4.085	98.275	5.961	141.2	0.991	9.541	0.025	0	1	no-hit	no-hit	no-hit	no-hit	no-hit	no-hit	NOBIN	1231	hic_255	NOBIN
k127_31099	1459	0.1775	1.789	5.339	0.791	34.942	1.108	0.051	0.027	1	0	no-hit	no-hit	no-hit	no-hit	no-hit	no-hit	774	NOBIN	metabat_1172	NOBIN
k127_31103	2006	0.1815	1.341	20.125	0.41	13.915	0.504	2.86	0.019	1	1	no-hit	no-hit	no-hit	no-hit	no-hit	no-hit	NOBIN	2301	hic_1430	NOBIN
k127_31106	3022	0.1691	2.641	56.411	8.782	34.702	0.387	0.84	0.0	2	0	no-hit	no-hit	no-hit	no-hit	no-hit	no-hit	971	NOBIN	metabat_1391	NOBIN
k127_31161	2040	0.4725	12.856	11.703	0.258	7.423	0.652	1.33	0.049	1	1	Bacteria	Firmicutes	Clostridiales	Ruminococcaceae	Ruminococcaceae-undef	Ruminococcaceae bacterium KH2T8	NOBIN	1181	hic_201	NOBIN
k127_31162	4882	0.2224	1.12	18.342	18.764	27.789	1.032	1.563	0.009	2	0	Eukaryota	Eukaryota-undef	Sporadotrichida	Oxytrichidae	Oxytricha	Oxytricha trifallax	634	2679	hic_1845	NOBIN
k127_31206	1008	0.4722	4.516	9.57	3.024	41.963	0.933	0.135	0.042	0	1	no-hit	no-hit	no-hit	no-hit	no-hit	no-hit	NOBIN	985	hic_3677	NOBIN
k127_31218	1197	0.2164	2.666	165.77	3.44	50.591	0.492	8.557	0.0	0	1	no-hit	no-hit	no-hit	no-hit	no-hit	no-hit	NOBIN	3429	hic_2664	NOBIN
k127_31229	1586	0.3871	0.178	5.562	0.0	0.792	0.147	0.0	0.0	0	2	Bacteria	Bacteroidetes	Bacteroidales	Prevotellaceae	Prevotella	Prevotella sp. CAG:1092	NOBIN	2050	hic_1156	NOBIN
k127_31237	1105	0.2118	1.027	19.062	6.569	12.955	0.881	0.776	0.0	1	1	no-hit	no-hit	no-hit	no-hit	no-hit	no-hit	1113	NOBIN	metabat_126	NOBIN
k127_31257	2890	0.2869	2.054	7.525	0.142	10.673	0.238	0.014	0.015	1	2	Bacteria	Candidatus Buchananbacteria	Candidatus Buchananbacteria-undef	Candidatus Buchananbacteria-undef	Candidatus Buchananbacteria-undef	Candidatus Buchananbacteria bacterium RIFCSPHIGHO2_01_FULL_46_12	1238	NOBIN	metabat_264	NOBIN
k127_31269	3609	0.4464	2.196	6.929	0.396	4.751	1.171	0.216	0.011	1	2	Bacteria	Firmicutes	Clostridiales	Ruminococcaceae	Ruminococcaceae-undef	Ruminococcaceae bacterium YAD3003	1325	NOBIN	metabat_361	NOBIN
k127_31304	1456	0.2514	5.968	58.466	0.979	17.034	0.91	9.936	0.0	1	0	no-hit	no-hit	no-hit	no-hit	no-hit	no-hit	NOBIN	1640	hic_707	NOBIN
k127_31321	1009	0.2597	4.522	7.013	1.002	28.96	0.955	2.685	0.0	0	1	no-hit	no-hit	no-hit	no-hit	no-hit	no-hit	104	NOBIN	metabat_055	NOBIN
k127_31364	1827	0.2288	6.338	50.423	12.085	56.882	2.479	9.962	0.0	1	1	Eukaryota	Eukaryota-undef	Sporadotrichida	Oxytrichidae	Oxytricha	Oxytricha trifallax	NOBIN	2421	hic_1562	NOBIN
k127_31378	1059	0.5845	17.016	14.193	9.231	112.862	6.602	10.668	0.083	0	1	Bacteria	Firmicutes	Clostridiales	Ruminococcaceae	Ruminococcus	Ruminococcus flavefaciens	922	212	hic_1242	NOBIN
k127_31420	1047	0.5903	1.046	6.142	0.0	10.454	0.309	0.0	0.0	0	1	Bacteria	Bacteroidetes	Bacteroidales	Prevotellaceae	Prevotellaceae-undef	Prevotellaceae bacterium KH2P17	NOBIN	1862	hic_949	NOBIN
k127_31438	1135	0.3674	0.113	3.309	0.0	0.666	0.319	0.033	0.033	0	1	Bacteria	Firmicutes	Clostridiales	Clostridiaceae	Clostridium	Clostridium sp. CAG:75	NOBIN	2049	hic_1154	NOBIN
k127_31439	5701	0.4054	7.261	7.715	2.077	31.145	2.386	0.416	0.0	6	2	Bacteria	Bacteria-undef	Bacteria-undef	Bacteria-undef	Bacteria-undef	Microgenomates group bacterium GW2011_GWC1_44_23	NOBIN	502	hic_3144	NOBIN
k127_31451	1986	0.5116	0.141	6.08	0.567	5.035	0.248	4.804	0.138	1	2	Bacteria	Bacteroidetes	Bacteroidales	Bacteroidaceae	Bacteroides	Bacteroides sp. CAG:530	NOBIN	1302	hic_334	NOBIN
k127_31463	1109	0.5888	281.03	57.333	14.158	219.996	1.409	3.053	0.397	0	2	Bacteria	Firmicutes	Firmicutes-undef	Firmicutes-undef	Firmicutes-undef	Firmicutes bacterium CAG:94	NOBIN	3467	hic_2696	NOBIN
k127_31466	1582	0.402	0.157	4.731	1.029	13.82	0.377	1.911	0.063	0	2	no-hit	no-hit	no-hit	no-hit	no-hit	no-hit	NOBIN	1968	hic_1063	NOBIN
k127_31516	1758	0.2053	14.96	373.848	8.778	151.701	4.286	4.462	0.0	1	1	no-hit	no-hit	no-hit	no-hit	no-hit	no-hit	NOBIN	2060	hic_1167	NOBIN
k127_31620	1052	0.5979	13.776	8.333	2.144	33.567	1.182	4.33	0.038	0	1	Bacteria	Firmicutes	Clostridiales	Lachnospiraceae	Acetitomaculum	Acetitomaculum ruminis	NOBIN	1157	hic_174	NOBIN
k127_31634	1161	0.466	10.522	8.258	11.328	138.612	11.718	0.046	0.0	0	2	Bacteria	Firmicutes	Clostridiales	Ruminococcaceae	Ruminococcaceae-undef	Ruminococcaceae bacterium YRB3002	NOBIN	2311	hic_1441	NOBIN
k127_31641	2110	0.1645	4.829	267.309	2.694	73.956	0.667	0.196	0.0	1	0	no-hit	no-hit	no-hit	no-hit	no-hit	no-hit	NOBIN	711	hic_3374	NOBIN
k127_31680	1950	0.2292	1.763	139.928	16.666	23.393	1.793	2.449	0.0	1	0	no-hit	no-hit	no-hit	no-hit	no-hit	no-hit	774	NOBIN	metabat_1172	NOBIN
k127_31689	2459	0.4481	0.2	10.904	2.496	8.139	0.685	9.672	0.04	2	1	Bacteria	Spirochaetes	Spirochaetales	Spirochaetaceae	Treponema	Treponema saccharophilum	NOBIN	248	hic_1636	NOBIN
k127_31710	9601	0.1901	3.351	133.305	5.935	80.568	1.625	8.66	0.03	4	1	Eukaryota	Eukaryota-undef	Hymenostomatida	Tetrahymenidae	Tetrahymena	Tetrahymena thermophila	686	711	hic_3374	NOBIN
k127_31731	1530	0.2444	2.863	34.05	5.335	104.216	0.971	6.097	0.0	1	1	Eukaryota	Eukaryota-undef	Philasterida	Pseudocohnilembidae	Pseudocohnilembus	Pseudocohnilembus persalinus	1113	1560	metabat_126	NOBIN
k127_31737	1244	0.6688	1.928	7.486	1.719	16.309	0.878	0.505	0.0	0	2	Bacteria	Firmicutes	Clostridiales	Eubacteriaceae	Eubacterium	Eubacterium sp. CAG:180	NOBIN	1347	hic_382	NOBIN
k127_31762	1145	0.4611	18.314	14.404	3.745	23.274	1.175	1.637	0.109	0	1	Bacteria	Firmicutes	Clostridiales	Ruminococcaceae	Ruminococcus	Ruminococcus callidus	NOBIN	1659	hic_727	NOBIN
k127_31763	1600	0.4094	17.641	7.467	0.661	9.794	0.379	0.0	0.0	0	1	Bacteria	Spirochaetes	Spirochaetales	Spirochaetaceae	Treponema	Treponema bryantii	1228	NOBIN	metabat_253	NOBIN
k127_31765	1416	0.541	0.859	10.963	0.77	17.944	0.422	0.099	0.027	0	2	Bacteria	Bacteroidetes	Bacteroidales	Prevotellaceae	Prevotella	Prevotella sp. BP1-145	NOBIN	1124	hic_138	NOBIN
k127_31776	1604	0.1758	0.072	54.065	0.218	8.755	0.229	0.35	0.0	0	2	no-hit	no-hit	no-hit	no-hit	no-hit	no-hit	846	2077	metabat_1252	NOBIN
k127_31780	2032	0.5266	0.415	10.365	0.607	3.238	0.25	0.023	0.041	5	1	no-hit	no-hit	no-hit	no-hit	no-hit	no-hit	NOBIN	866	hic_3545	NOBIN
k127_31789	4181	0.3911	0.222	13.438	0.644	6.254	1.223	0.01	0.068	0	2	Bacteria	Firmicutes	Clostridiales	Peptococcaceae	Desulfosporosinus	Desulfosporosinus sp. OL	NOBIN	2123	hic_1235	NOBIN
k127_31807	1360	0.1816	0.537	15.703	1.11	12.136	0.882	0.017	0.035	1	0	no-hit	no-hit	no-hit	no-hit	no-hit	no-hit	1393	1340	hic_375	NOBIN
k127_31830	3028	0.5631	1.768	12.883	1.472	19.715	4.636	3.129	2.083	3	2	Bacteria	Bacteroidetes	Bacteroidales	Prevotellaceae	Prevotella	Prevotella ruminicola	NOBIN	2697	hic_1865	NOBIN
k127_31832	3446	0.3546	0.043	5.708	0.039	1.358	0.182	0.038	0.011	3	2	Bacteria	Firmicutes	Clostridiales	Lachnospiraceae	Lachnoclostridium	Lachnoclostridium sp. An131	372	1410	metabat_726	NOBIN
k127_31841	1363	0.1864	14.303	403.761	8.365	162.996	2.408	3.582	0.031	0	1	no-hit	no-hit	no-hit	no-hit	no-hit	no-hit	NOBIN	3060	hic_2270	NOBIN
k127_31892	1944	0.1847	1.398	177.903	4.041	62.626	1.32	6.87	0.0	0	2	no-hit	no-hit	no-hit	no-hit	no-hit	no-hit	NOBIN	1634	hic_700	NOBIN
k127_31895	2348	0.4472	2.187	14.664	1.901	31.789	0.196	1.926	0.041	1	1	Bacteria	Firmicutes	Clostridiales	Clostridiaceae	Sarcina	Sarcina sp. DSM 11001	NOBIN	339	hic_2638	NOBIN
k127_31909	3757	0.2867	1.029	6.487	1.679	29.559	0.515	0.0	0.106	3	1	Bacteria	Firmicutes	Clostridiales	Clostridiaceae	Clostridium	Clostridium sp. CAG:440	50	928	metabat_879	NOBIN
k127_31915	1899	0.6235	56.826	12.732	13.701	132.492	16.469	2.582	0.04	0	2	Bacteria	Firmicutes	Clostridiales	Lachnospiraceae	Blautia	Blautia sp. YL58	NOBIN	3207	hic_2433	NOBIN
k127_31952	15236	0.276	0.393	22.55	0.2	122.136	0.776	14.059	0.054	20	1	Bacteria	Firmicutes	Veillonellales	Veillonellaceae	Allisonella	Allisonella histaminiformans	NOBIN	1768	hic_845	NOBIN
k127_32002	1442	0.1761	3.173	88.223	2.463	47.906	1.551	7.035	0.0	0	1	no-hit	no-hit	no-hit	no-hit	no-hit	no-hit	NOBIN	522	hic_3166	NOBIN
k127_32011	1370	0.2036	14.366	280.554	6.984	133.519	4.738	3.318	0.0	0	1	Eukaryota	Eukaryota-undef	Sporadotrichida	Oxytrichidae	Stylonychia	Stylonychia lemnae	NOBIN	711	hic_3374	NOBIN
k127_32065	1170	0.1556	3.88	132.935	0.571	46.411	0.615	0.442	0.113	0	2	no-hit	no-hit	no-hit	no-hit	no-hit	no-hit	NOBIN	664	hic_3322	NOBIN
k127_32068	1214	0.5675	42.377	6.835	2.354	71.31	0.75	0.0	0.031	0	1	Bacteria	Bacteroidetes	Bacteroidales	Bacteroidaceae	Bacteroides	Bacteroides sp. An322	NOBIN	1182	hic_202	NOBIN
k127_32091	1261	0.6852	22.905	68.128	3.872	148.237	2.84	2.291	0.03	0	1	no-hit	no-hit	no-hit	no-hit	no-hit	no-hit	NOBIN	784	hic_3454	NOBIN
k127_32106	1383	0.274	0.029	4.702	6.079	2.53	0.39	0.344	0.0	0	2	Archaea	Euryarchaeota	Methanobacteriales	Methanobacteriaceae	Methanobrevibacter	Methanobrevibacter millerae	808	NOBIN	metabat_1210	NOBIN
k127_32146	1901	0.1741	5.251	109.604	5.431	126.561	0.543	5.969	0.0	3	0	no-hit	no-hit	no-hit	no-hit	no-hit	no-hit	NOBIN	1434	hic_478	NOBIN
k127_32181	11060	0.376	0.373	15.215	0.043	17.393	2.104	0.548	0.023	17	0	Bacteria	Spirochaetes	Spirochaetales	Spirochaetaceae	Treponema	Treponema porcinum	NOBIN	2163	hic_1278	NOBIN
k127_32196	1700	0.2065	17.604	377.58	7.732	134.215	2.719	1.028	0.028	0	1	Eukaryota	Eukaryota-undef	Peniculida	Parameciidae	Paramecium	Paramecium tetraurelia	NOBIN	2060	hic_1167	NOBIN
k127_32239	1728	0.4543	38.054	13.145	8.62	36.146	0.732	1.896	0.0	1	1	Bacteria	Bacteroidetes	Bacteroidales	Prevotellaceae	Prevotella	Prevotella melaninogenica	NOBIN	506	hic_3148	NOBIN
k127_32246	1445	0.4644	0.069	8.334	0.028	2.177	1.526	0.212	0.0	0	2	Bacteria	Firmicutes	Clostridiales	Lachnospiraceae	Lachnoclostridium	[Clostridium] symbiosum	NOBIN	1382	hic_421	NOBIN
k127_32266	2682	0.4474	0.886	19.192	2.564	38.096	0.593	36.791	0.0	2	0	Bacteria	Spirochaetes	Spirochaetales	Spirochaetaceae	Treponema	Treponema saccharophilum	129	NOBIN	metabat_332	NOBIN
k127_32288	1186	0.4545	0.281	19.003	0.949	2.499	0.168	2.736	0.0	0	2	Bacteria	Bacteroidetes	Bacteroidales	Prevotellaceae	Prevotella	Prevotella sp. BP1-145	NOBIN	1782	hic_861	NOBIN
k127_32304	1377	0.5069	0.412	4.834	0.694	4.084	0.731	0.0	0.0	1	2	no-hit	no-hit	no-hit	no-hit	no-hit	no-hit	NOBIN	1851	hic_938	NOBIN
k127_32314	1802	0.1754	8.325	190.264	3.439	66.084	1.661	0.258	0.05	0	2	no-hit	no-hit	no-hit	no-hit	no-hit	no-hit	NOBIN	1640	hic_707	NOBIN
k127_32338	1117	0.4315	0.134	19.13	0.034	19.623	0.106	0.0	0.0	2	0	no-hit	no-hit	no-hit	no-hit	no-hit	no-hit	NOBIN	491	hic_3132	NOBIN
k127_32339	1371	0.2808	20.249	3.251	0.045	4.056	1.268	0.0	0.031	1	2	Bacteria	Firmicutes	Firmicutes-undef	Firmicutes-undef	Firmicutes-undef	Firmicutes bacterium CAG:552	876	NOBIN	metabat_1285	NOBIN
k127_32345	1317	0.5801	0.338	4.021	0.061	1.361	0.255	0.0	0.03	1	1	Bacteria	Bacteroidetes	Bacteroidales	Bacteroidales-undef	Bacteroidales-undef	Bacteroidales bacterium WCE2004	NOBIN	1765	hic_842	NOBIN
k127_32363	1487	0.2858	0.218	3.872	0.234	3.239	0.228	0.0	0.028	1	2	no-hit	no-hit	no-hit	no-hit	no-hit	no-hit	NOBIN	2493	hic_1640	NOBIN
k127_32376	1612	0.4256	0.31	20.215	11.234	17.407	0.166	4.678	0.0	1	0	Bacteria	Firmicutes	Selenomonadales	Selenomonadaceae	Schwartzia	Schwartzia succinivorans	NOBIN	554	hic_3201	NOBIN
k127_32394	1483	0.1942	1.619	138.045	2.381	38.475	0.737	3.79	0.028	0	1	no-hit	no-hit	no-hit	no-hit	no-hit	no-hit	NOBIN	1218	hic_241	NOBIN
k127_32410	2243	0.206	19.569	315.115	10.778	140.715	2.452	4.298	0.0	0	1	Eukaryota	Eukaryota-undef	Hymenostomatida	Tetrahymenidae	Tetrahymena	Tetrahymena thermophila	NOBIN	711	hic_3374	NOBIN
k127_32425	1144	0.1888	12.427	285.379	5.107	121.565	0.473	0.269	0.0	0	1	no-hit	no-hit	no-hit	no-hit	no-hit	no-hit	NOBIN	1288	hic_317	NOBIN
k127_32430	4219	0.2031	4.191	168.007	4.139	59.063	0.956	6.87	0.009	0	2	no-hit	no-hit	no-hit	no-hit	no-hit	no-hit	686	2734	hic_1907	NOBIN
k127_32472	2040	0.1907	11.547	282.772	4.946	99.728	1.547	1.301	0.022	2	0	no-hit	no-hit	no-hit	no-hit	no-hit	no-hit	NOBIN	2734	hic_1907	NOBIN
k127_32486	3355	0.2048	2.307	30.584	5.275	24.813	0.242	2.686	0.023	0	1	no-hit	no-hit	no-hit	no-hit	no-hit	no-hit	NOBIN	1081	hic_091	NOBIN
k127_32495	2225	0.4998	6.907	8.99	74.394	276.385	22.099	0.898	0.017	1	2	Bacteria	Bacteroidetes	Bacteroidales	Prevotellaceae	Prevotella	Prevotella sp. ne3005	NOBIN	2277	hic_1403	NOBIN
k127_32510	4112	0.2899	0.073	7.177	0.167	11.162	0.284	0.386	0.0	2	1	no-hit	no-hit	no-hit	no-hit	no-hit	no-hit	759	959	hic_3648	NOBIN
k127_32515	1904	0.2637	1.304	24.421	44.512	47.725	1.196	1.918	0.084	1	0	no-hit	no-hit	no-hit	no-hit	no-hit	no-hit	NOBIN	1695	hic_767	NOBIN
k127_32533	2227	0.2097	0.383	12.681	0.022	6.288	0.433	0.367	0.0	1	1	Eukaryota	Eukaryota-undef	Hymenostomatida	Tetrahymenidae	Tetrahymena	Tetrahymena thermophila	NOBIN	3320	hic_2559	NOBIN
k127_32534	1452	0.1639	2.928	9.165	0.263	28.198	1.851	6.246	0.0	0	1	no-hit	no-hit	no-hit	no-hit	no-hit	no-hit	240	NOBIN	metabat_580	NOBIN
k127_32574	1164	0.4485	15.967	7.848	1.364	10.834	3.464	0.034	0.0	0	1	no-hit	no-hit	no-hit	no-hit	no-hit	no-hit	1393	2858	hic_2044	NOBIN
k127_32589	1704	0.4847	1.638	6.043	2.311	20.306	1.55	29.746	0.263	0	2	Bacteria	Firmicutes	Clostridiales	Ruminococcaceae	Ruminococcus	Ruminococcus albus	NOBIN	666	hic_3324	NOBIN
k127_32636	1852	0.1809	1.018	48.959	0.679	20.744	0.354	1.777	0.0	0	1	no-hit	no-hit	no-hit	no-hit	no-hit	no-hit	NOBIN	2157	hic_1271	NOBIN
k127_32639	1970	0.3579	0.137	4.927	0.094	1.368	0.99	0.325	0.019	0	2	Eukaryota	Chytridiomycota	Neocallimastigales	Neocallimastigaceae	Neocallimastix	Neocallimastix californiae	NOBIN	2810	hic_1992	NOBIN
k127_32648	1406	0.4474	0.257	7.935	0.307	3.06	0.467	0.03	0.049	1	2	Bacteria	Firmicutes	Clostridiales	Eubacteriaceae	Eubacterium	Eubacterium sp. CAG:603	NOBIN	1984	hic_1081	NOBIN
k127_32679	3339	0.2004	1.196	27.626	0.466	10.785	0.577	0.134	0.023	1	0	no-hit	no-hit	no-hit	no-hit	no-hit	no-hit	104	1996	metabat_055	NOBIN
k127_32692	1804	0.2062	9.866	97.652	29.979	66.542	1.777	2.946	0.0	1	0	no-hit	no-hit	no-hit	no-hit	no-hit	no-hit	NOBIN	1560	hic_618	NOBIN
k127_32696	3804	0.1985	0.942	81.498	1.38	21.63	0.568	2.7	0.018	2	1	no-hit	no-hit	no-hit	no-hit	no-hit	no-hit	1259	2500	hic_1649	NOBIN
k127_32703	3328	0.2142	6.725	126.676	8.551	62.909	2.131	3.159	0.013	0	1	Eukaryota	Arthropoda	Lepidoptera	Bombycidae	Bombyx	Bombyx mori	609	711	hic_3374	NOBIN
k127_32711	1189	0.344	0.267	5.052	0.032	0.457	4.19	0.0	0.0	0	2	no-hit	no-hit	no-hit	no-hit	no-hit	no-hit	NOBIN	640	hic_3296	NOBIN
k127_32758	2535	0.4738	0.445	8.344	1.358	15.876	0.213	2.297	0.008	2	2	Bacteria	Firmicutes	Clostridiales	Ruminococcaceae	Ruminococcaceae-undef	Ruminococcaceae bacterium YRB3002	NOBIN	1463	hic_510	NOBIN
k127_32762	1583	0.3399	0.36	6.024	1.776	11.865	0.314	0.124	0.228	1	1	Bacteria	Bacteroidetes	Bacteroidales	Prevotellaceae	Prevotella	Prevotella buccae	NOBIN	3638	hic_2851	NOBIN
k127_32785	2224	0.5031	1.964	7.86	0.259	11.583	3.007	0.103	0.0	3	0	Bacteria	Bacteroidetes	Bacteroidales	Bacteroidaceae	Bacteroides	Bacteroides sp. CAG:462	NOBIN	1364	hic_401	NOBIN
k127_32811	2208	0.5697	0.112	14.612	0.017	1.601	0.259	0.019	0.027	4	2	no-hit	no-hit	no-hit	no-hit	no-hit	no-hit	846	2108	metabat_1252	NOBIN
k127_32837	1369	0.3557	0.057	5.076	0.028	3.992	0.255	1.759	0.0	0	2	no-hit	no-hit	no-hit	no-hit	no-hit	no-hit	1258	NOBIN	metabat_286	NOBIN
k127_32853	2872	0.2281	5.96	46.714	5.159	42.899	1.701	6.382	0.0	1	0	Eukaryota	Eukaryota-undef	Dictyosteliales	Dictyosteliaceae	Dictyostelium	Dictyostelium discoideum	800	1382	hic_421	NOBIN
k127_32854	2184	0.4547	22.933	20.663	12.854	149.405	8.839	24.127	0.185	1	1	Bacteria	Firmicutes	Clostridiales	Ruminococcaceae	Ruminococcaceae-undef	Ruminococcaceae bacterium	NOBIN	1087	hic_097	NOBIN
k127_32874	4404	0.332	1.21	8.092	1.721	55.132	0.676	3.916	0.112	2	2	Bacteria	Fusobacteria	Fusobacteriales	Fusobacteriaceae	Fusobacterium	Fusobacterium sp. CAG:815	551	903	metabat_925	NOBIN
k127_32884	2754	0.1975	0.963	7.655	0.042	7.906	1.034	2.172	0.0	0	1	Eukaryota	Chordata	Anura	Pipidae	Xenopus	Xenopus laevis	800	681	hic_3340	NOBIN
k127_32891	1883	0.589	105.824	11.073	10.006	91.13	1.742	0.527	0.046	0	2	Bacteria	Firmicutes	Bacillales	Paenibacillaceae	Paenibacillus	Paenibacillus sp. UNCCL117	NOBIN	1849	hic_935	NOBIN
k127_32938	1245	0.1791	7.419	222.541	4.443	92.5	0.691	0.095	0.0	0	2	no-hit	no-hit	no-hit	no-hit	no-hit	no-hit	NOBIN	1634	hic_700	NOBIN
k127_32944	1167	0.5338	3.414	7.392	3.471	52.41	0.41	6.344	0.019	0	2	no-hit	no-hit	no-hit	no-hit	no-hit	no-hit	NOBIN	3084	hic_2296	NOBIN
k127_32952	2773	0.2088	11.885	268.733	6.419	103.907	1.046	0.07	0.015	0	1	no-hit	no-hit	no-hit	no-hit	no-hit	no-hit	609	2060	metabat_989	NOBIN
k127_32968	2710	0.5978	77.777	9.645	2.413	153.451	2.563	0.898	0.014	0	2	Bacteria	Proteobacteria	Desulfobacterales	Desulfobulbaceae	Desulfobulbaceae-undef	Desulfobulbaceae bacterium DB1	NOBIN	1779	hic_857	NOBIN
k127_32970	1382	0.5195	4.668	7.122	0.096	2.44	0.399	174.481	0.0	0	2	Bacteria	Bacteroidetes	Bacteroidales	Prevotellaceae	Prevotella	Prevotella copri CAG:164	NOBIN	2613	hic_1773	NOBIN
k127_32981	1030	0.2583	0.356	5.262	3.344	41.675	0.494	2.105	0.022	0	2	Bacteria	Tenericutes	Mycoplasmatales	Mycoplasmataceae	Mycoplasma	Mycoplasma sp. CAG:877	NOBIN	830	hic_3506	NOBIN
k127_32995	1062	0.4934	1.051	5.634	5.071	74.986	0.653	0.315	0.0	0	2	Bacteria	Firmicutes	Clostridiales	Christensenellaceae	Christensenella	Christensenella minuta	NOBIN	1881	hic_969	NOBIN
k127_33019	2872	0.2521	0.036	14.265	121.882	829.147	0.408	56.796	35.307	4	0	Bacteria	Firmicutes	Clostridiales	Clostridiaceae	Clostridium	Clostridium sp. CAG:793	210	1994	metabat_547	NOBIN
k127_33026	2306	0.3972	0.15	14.606	2.823	465.948	0.818	1.067	0.0	0	2	Bacteria	Bacteroidetes	Cytophagales	Cytophagaceae	Pseudarcicella	Pseudarcicella hirudinis	NOBIN	2715	hic_1886	NOBIN
k127_33027	1728	0.2448	49.558	590.846	32.305	338.806	6.114	11.54	0.109	0	1	Eukaryota	Eukaryota-undef	Hymenostomatida	Tetrahymenidae	Tetrahymena	Tetrahymena thermophila	NOBIN	938	hic_3625	NOBIN
k127_33049	3968	0.2709	0.13	6.841	0.02	0.908	0.443	0.0	0.0	2	1	Eukaryota	Eukaryota-undef	Ichthyophonida	Ichthyophonida-undef	Sphaeroforma	Sphaeroforma arctica	868	NOBIN	metabat_1276	NOBIN
k127_33051	3371	0.3874	0.634	10.529	30.822	52.155	0.359	124.796	0.0	2	1	Bacteria	Bacteroidetes	Bacteroidales	Prevotellaceae	Prevotella	Prevotella sp. tc2-28	NOBIN	2665	hic_1830	NOBIN
k127_33091	1368	0.4795	21.689	9.45	6.571	96.912	5.713	11.029	0.058	0	2	Bacteria	Firmicutes	Clostridiales	Ruminococcaceae	Ruminococcaceae-undef	Ruminococcaceae bacterium YAD3003	NOBIN	1087	hic_097	NOBIN
k127_33160	1803	0.2374	4.438	92.08	4.389	57.253	2.931	2.787	0.048	1	0	no-hit	no-hit	no-hit	no-hit	no-hit	no-hit	NOBIN	522	hic_3166	NOBIN
k127_33161	1950	0.5836	10.788	6.453	1.904	35.019	1.136	4.36	0.042	2	0	Bacteria	Firmicutes	Lactobacillales	Carnobacteriaceae	Jeotgalibaca	Jeotgalibaca sp. PTS2502	NOBIN	1157	hic_174	NOBIN
k127_33191	3276	0.3141	0.062	14.869	1.431	10.035	0.195	0.024	0.006	1	2	Bacteria	Tenericutes	Mycoplasmatales	Mycoplasmataceae	Mycoplasma	Mycoplasma sp. CAG:776	NOBIN	1042	hic_048	NOBIN
k127_33193	1290	0.1767	0.554	13.598	11.335	19.033	0.355	1.056	0.029	1	1	no-hit	no-hit	no-hit	no-hit	no-hit	no-hit	634	NOBIN	metabat_1017	NOBIN
k127_33218	1822	0.2327	73.68	1129.146	47.823	490.694	9.701	1.257	0.021	0	1	no-hit	no-hit	no-hit	no-hit	no-hit	no-hit	NOBIN	938	hic_3625	NOBIN
k127_33220	1738	0.1951	7.373	70.334	17.647	54.473	0.589	1.426	0.07	1	0	no-hit	no-hit	no-hit	no-hit	no-hit	no-hit	NOBIN	429	hic_3063	NOBIN
k127_33250	5345	0.2217	15.487	235.347	8.176	115.014	5.044	3.994	0.035	0	2	Eukaryota	Eukaryota-undef	Philasterida	Pseudocohnilembidae	Pseudocohnilembus	Pseudocohnilembus persalinus	609	2734	hic_1907	NOBIN
k127_33254	5641	0.4492	0.213	9.017	0.36	8.561	0.425	1.519	0.021	3	2	Bacteria	Spirochaetes	Spirochaetales	Spirochaetaceae	Treponema	Treponema saccharophilum	10	NOBIN	metabat_111	NOBIN
k127_33277	2884	0.2607	6.257	11.265	3.128	12.369	2.57	5.871	0.015	2	2	Bacteria	Firmicutes	Clostridiales	Clostridiaceae	Clostridium	Clostridium sp. CAG:710	249	937	metabat_589	NOBIN
k127_33286	2930	0.2287	1.907	45.61	47.894	71.378	1.591	4.488	0.014	2	0	Eukaryota	Eukaryota-undef	Heterotrichida	Stentoridae	Stentor	Stentor coeruleus	634	NOBIN	metabat_1017	NOBIN
k127_33364	5308	0.3783	4.279	9.123	2.172	34.256	3.185	0.411	0.024	7	2	Bacteria	Candidatus Saccharibacteria	Candidatus Saccharibacteria-undef	Candidatus Saccharibacteria-undef	Candidatus Saccharibacteria-undef	Candidatus Saccharibacteria bacterium RIFCSPHIGHO2_12_FULL_44_22	451	272	hic_1902	NOBIN
k127_33372	1127	0.5022	4.327	7.0	0.169	12.611	5.793	0.034	0.035	1	2	no-hit	no-hit	no-hit	no-hit	no-hit	no-hit	NOBIN	1242	hic_267	NOBIN
k127_33396	1259	0.4662	34.62	6.528	3.583	33.647	0.352	0.423	0.0	0	2	Bacteria	Bacteroidetes	Bacteroidales	Bacteroidaceae	Bacteroides	Bacteroides xylanisolvens	NOBIN	367	hic_2884	NOBIN
k127_33397	1227	0.2135	1.673	34.694	1.592	31.789	0.545	1.906	0.0	1	1	no-hit	no-hit	no-hit	no-hit	no-hit	no-hit	1206	NOBIN	metabat_229	NOBIN
k127_33400	1570	0.2146	3.962	43.297	0.501	5.796	0.298	4.955	0.0	0	1	no-hit	no-hit	no-hit	no-hit	no-hit	no-hit	465	1859	metabat_829	NOBIN
k127_33407	3362	0.3186	0.036	8.349	0.006	0.659	0.185	0.0	0.043	3	2	no-hit	no-hit	no-hit	no-hit	no-hit	no-hit	262	2424	hic_1565	NOBIN
k127_33426	1117	0.2014	1.902	37.441	0.023	11.743	0.369	0.414	0.0	0	1	no-hit	no-hit	no-hit	no-hit	no-hit	no-hit	NOBIN	1159	hic_176	NOBIN
k127_33429	1076	0.1877	2.554	38.407	9.363	27.142	0.868	1.377	0.142	1	2	no-hit	no-hit	no-hit	no-hit	no-hit	no-hit	NOBIN	2122	hic_1234	NOBIN
k127_33460	3175	0.3723	0.322	14.778	1.279	17.625	2.999	0.065	0.042	5	1	Bacteria	Firmicutes	Clostridiales	Lachnospiraceae	Lachnospiraceae-undef	Lachnospiraceae bacterium XBD2001	NOBIN	159	hic_661	NOBIN
k127_33461	5331	0.2182	11.974	181.912	11.101	73.549	0.743	0.789	0.0	0	1	Eukaryota	Chytridiomycota	Neocallimastigales	Neocallimastigaceae	Anaeromyces	Anaeromyces robustus	609	711	hic_3374	NOBIN
k127_33522	1041	0.44	2.908	7.406	0.54	5.423	0.97	0.981	0.0	0	2	Bacteria	Candidatus Saccharibacteria	Candidatus Saccharibacteria-undef	Candidatus Saccharibacteria-undef	Candidatus Saccharimonas	Candidatus Saccharimonas aalborgensis	NOBIN	2791	hic_1970	NOBIN
k127_33541	1483	0.2326	6.864	82.448	10.67	211.663	2.445	17.342	0.027	0	1	Eukaryota	Eukaryota-undef	Heterotrichida	Stentoridae	Stentor	Stentor coeruleus	NOBIN	952	hic_3641	NOBIN
k127_33580	1096	0.2473	14.391	137.268	11.482	107.633	3.359	11.159	0.037	1	0	Eukaryota	Eukaryota-undef	Sporadotrichida	Oxytrichidae	Stylonychia	Stylonychia lemnae	NOBIN	522	hic_3166	NOBIN
k127_33582	1060	0.2292	0.53	32.627	0.286	10.258	0.571	0.055	0.036	1	2	no-hit	no-hit	no-hit	no-hit	no-hit	no-hit	NOBIN	1488	hic_537	NOBIN
k127_33597	5121	0.3853	1.208	11.252	0.065	3.232	0.342	1.138	0.082	3	2	Bacteria	Firmicutes	Clostridiales	Lachnospiraceae	Pseudobutyrivibrio	Pseudobutyrivibrio sp. ACV-2	1001	NOBIN	metabat_002	NOBIN
k127_33619	1277	0.4589	5.298	29.153	9.531	254.471	31.72	4.931	4.882	0	1	Bacteria	Bacteroidetes	Bacteroidales	Prevotellaceae	Prevotella	Prevotella sp. tc2-28	NOBIN	2759	hic_1934	NOBIN
k127_33623	1805	0.1878	2.39	26.007	2.012	92.274	0.627	5.047	0.0	0	1	no-hit	no-hit	no-hit	no-hit	no-hit	no-hit	NOBIN	674	hic_3333	NOBIN
k127_33628	1914	0.1735	2.077	37.995	8.692	34.167	0.519	0.964	0.068	0	1	no-hit	no-hit	no-hit	no-hit	no-hit	no-hit	NOBIN	653	hic_3310	NOBIN
k127_33656	1245	0.3767	0.507	8.82	0.569	6.178	0.488	7.559	0.367	1	1	no-hit	no-hit	no-hit	no-hit	no-hit	no-hit	NOBIN	308	hic_2302	NOBIN
k127_33670	3366	0.3832	89.928	32.002	4.178	39.834	10.714	18.976	0.103	2	2	Bacteria	Elusimicrobia	Elusimicrobiales	Elusimicrobiaceae	Elusimicrobium	Elusimicrobium sp. An273	NOBIN	2338	hic_1470	NOBIN
k127_33673	3750	0.2328	2.719	127.752	3.195	36.534	0.584	6.269	0.061	0	1	no-hit	no-hit	no-hit	no-hit	no-hit	no-hit	686	1416	hic_458	NOBIN
k127_33676	4671	0.1848	7.072	217.065	4.098	74.007	1.293	0.962	0.017	2	0	Eukaryota	Eukaryota-undef	Philasterida	Pseudocohnilembidae	Pseudocohnilembus	Pseudocohnilembus persalinus	609	938	hic_3625	NOBIN
k127_33695	3472	0.191	4.967	244.011	4.706	78.262	0.764	10.494	0.0	1	0	no-hit	no-hit	no-hit	no-hit	no-hit	no-hit	686	2734	hic_1907	NOBIN
k127_33699	2578	0.3394	0.954	8.111	1.17	49.542	0.518	4.207	0.039	1	2	Bacteria	Fusobacteria	Fusobacteriales	Fusobacteriaceae	Fusobacterium	Fusobacterium sp. CAG:815	551	NOBIN	metabat_925	NOBIN
k127_33714	1198	0.1853	3.313	57.936	0.371	25.216	1.082	3.404	0.0	0	1	no-hit	no-hit	no-hit	no-hit	no-hit	no-hit	NOBIN	3051	hic_2260	NOBIN
k127_33724	1553	0.2382	3.762	58.581	65.865	89.514	3.164	6.285	0.0	1	0	no-hit	no-hit	no-hit	no-hit	no-hit	no-hit	634	844	hic_3521	NOBIN
k127_33732	1059	0.3843	0.72	3.945	0.169	1.942	0.618	1.818	0.0	0	1	Bacteria	Firmicutes	Clostridiales	Lachnospiraceae	Lachnospiraceae-undef	Lachnospiraceae bacterium XBB2008	NOBIN	1946	hic_1040	NOBIN
k127_33738	1192	0.4589	10.82	18.288	2.289	22.22	0.782	0.033	0.0	1	1	no-hit	no-hit	no-hit	no-hit	no-hit	no-hit	NOBIN	2026	hic_1129	NOBIN
k127_33739	3183	0.2033	1.941	41.939	33.542	53.292	1.035	2.712	0.013	1	0	Eukaryota	Eukaryota-undef	Hymenostomatida	Tetrahymenidae	Tetrahymena	Tetrahymena thermophila	634	NOBIN	metabat_1017	NOBIN
k127_33762	4551	0.4285	2.322	6.734	3.732	10.745	1.596	0.472	0.071	4	1	Bacteria	Firmicutes	Clostridiales	Clostridiales-undef	Clostridiales-undef	Clostridiales bacterium CHKCI001	NOBIN	386	hic_3016	NOBIN
k127_33771	2947	0.5008	0.691	8.013	0.215	2.844	0.294	0.0	0.107	3	2	Bacteria	Bacteria-undef	Bacteria-undef	Bacteria-undef	Bacteria-undef	bacterium F083	NOBIN	1587	hic_647	NOBIN
k127_33839	1797	0.2081	10.918	220.139	4.291	96.81	1.333	1.416	0.0	0	1	no-hit	no-hit	no-hit	no-hit	no-hit	no-hit	NOBIN	2060	hic_1167	NOBIN
k127_33868	1475	0.2969	11.89	9.565	3.36	136.146	60.343	43.676	0.0	0	1	Bacteria	Firmicutes	Clostridiales	Ruminococcaceae	Ruminococcus	Ruminococcus sp. 37_24	NOBIN	2972	hic_2171	NOBIN
k127_33871	3224	0.5217	1.646	5.52	0.526	6.701	0.491	0.93	0.035	2	1	Bacteria	Proteobacteria	Burkholderiales	Oxalobacteraceae	Oxalobacter	Oxalobacter formigenes	NOBIN	1645	hic_712	NOBIN
k127_33885	1558	0.439	5.206	6.972	1.05	8.988	1.483	0.122	0.014	1	1	Bacteria	Bacteroidetes	Bacteroidales	Rikenellaceae	Alistipes	Alistipes sp. CAG:435	NOBIN	2943	hic_2139	NOBIN
k127_33903	1328	0.2959	62.804	15.71	84.398	531.238	3.473	21.291	0.03	2	0	Archaea	Euryarchaeota	Methanobacteriales	Methanobacteriaceae	Methanobrevibacter	Methanobrevibacter millerae	NOBIN	1288	hic_317	NOBIN
k127_33905	1453	0.4212	65.596	7.411	1.138	11.299	5.476	0.0	0.0	1	2	Bacteria	Firmicutes	Firmicutes-undef	Firmicutes-undef	Firmicutes-undef	Firmicutes bacterium CAG:313	NOBIN	1772	hic_850	NOBIN
k127_33910	1043	0.6031	1.872	8.636	1.526	7.337	0.081	0.219	0.04	1	2	Bacteria	Firmicutes	Clostridiales	Clostridiales-undef	Clostridiales-undef	Clostridiales bacterium 36_14	NOBIN	2128	hic_1240	NOBIN
k127_33921	6730	0.5459	0.091	71.582	11.998	1261.763	0.149	24.657	1790.632	6	2	Bacteria	Firmicutes	Clostridiales	Lachnospiraceae	Lachnoclostridium	[Clostridium] symbiosum	NOBIN	353	hic_2761	NOBIN
k127_33926	1425	0.2351	3.684	38.802	2.519	90.531	3.879	7.04	0.0	1	1	Eukaryota	Eukaryota-undef	Hymenostomatida	Tetrahymenidae	Tetrahymena	Tetrahymena thermophila	1113	NOBIN	metabat_126	NOBIN
k127_33962	3515	0.2276	19.064	305.4	10.455	147.217	4.046	5.066	0.0	0	2	Eukaryota	Eukaryota-undef	Sporadotrichida	Oxytrichidae	Oxytricha	Oxytricha trifallax	609	938	hic_3625	NOBIN
k127_34038	2221	0.5317	0.293	6.254	0.585	10.738	0.381	4.447	0.041	1	1	Bacteria	Firmicutes	Clostridiales	Eubacteriaceae	Eubacterium	Eubacterium limosum	NOBIN	2631	hic_1793	NOBIN
k127_34075	1823	0.2896	0.024	20.191	0.129	1.581	0.285	1.178	0.0	0	2	Bacteria	Fusobacteria	Fusobacteriales	Fusobacteriaceae	Fusobacterium	Fusobacterium sp. CAG:815	NOBIN	400	hic_3033	NOBIN
k127_34081	4031	0.6869	18.152	13.824	20.04	192.969	5.572	2.628	0.05	3	2	Bacteria	Lentisphaerae	Lentisphaerae-undef	Lentisphaerae-undef	Lentisphaerae-undef	Lentisphaerae bacterium RIFOXYB12_FULL_65_16	929	576	metabat_1344	NOBIN
k127_34083	1143	0.4759	0.272	25.027	0.213	2.03	0.297	0.0	0.071	2	0	Bacteria	Bacteroidetes	Bacteroidales	Prevotellaceae	Prevotella	Prevotella sp. P3-122	NOBIN	2411	hic_1551	NOBIN
k127_34138	1857	0.4211	1.563	17.684	3.009	41.199	5.162	6.118	1.678	2	1	no-hit	no-hit	no-hit	no-hit	no-hit	no-hit	NOBIN	413	hic_3046	NOBIN
k127_34150	1712	0.34	0.044	6.057	0.022	1.372	0.283	0.0	0.0	1	2	Bacteria	Firmicutes	Clostridiales	Lachnospiraceae	Catonella	Catonella morbi	NOBIN	339	hic_2638	NOBIN
k127_34188	1116	0.457	2.841	7.108	2.539	13.309	0.728	1.306	0.167	0	2	Bacteria	Firmicutes	Clostridiales	Lachnospiraceae	Roseburia	Roseburia sp. 499	NOBIN	2313	hic_1443	NOBIN
k127_34195	2750	0.4967	0.206	5.501	0.186	2.18	1.155	0.145	0.166	1	2	Bacteria	Firmicutes	Bacillales	Bacillaceae	Halobacillus	Halobacillus halophilus	NOBIN	1294	hic_324	NOBIN
k127_34196	6668	0.2635	5.252	7.973	7.762	79.667	2.639	21.806	0.16	8	1	Bacteria	Firmicutes	Clostridiales	Clostridiaceae	Clostridium	Clostridium sp. CAG:1193	1336	1375	metabat_373	NOBIN
k127_34207	1840	0.3668	0.069	5.66	0.021	1.397	0.323	0.077	0.0	5	1	no-hit	no-hit	no-hit	no-hit	no-hit	no-hit	1228	NOBIN	metabat_253	NOBIN
k127_34256	1131	0.4412	0.285	7.2	0.215	7.068	0.187	2.674	0.0	0	2	no-hit	no-hit	no-hit	no-hit	no-hit	no-hit	NOBIN	2738	hic_1911	NOBIN
k127_34266	1165	0.2712	18.746	35.721	3.436	51.282	8.593	0.67	0.0	0	1	Bacteria	Bacteria-undef	Bacteria-undef	Bacteria-undef	Bacteria-undef	candidate division SR1 bacterium RAAC1_SR1_1	NOBIN	926	hic_3612	NOBIN
k127_34271	10565	0.2358	7.103	74.452	3.092	82.073	0.712	1.86	0.031	0	1	Eukaryota	Chytridiomycota	Neocallimastigales	Neocallimastigaceae	Neocallimastix	Neocallimastix californiae	NOBIN	938	hic_3625	NOBIN
k127_34293	2901	0.2144	6.406	44.602	13.963	41.128	1.419	3.118	0.01	1	1	Eukaryota	Eukaryota-undef	Trichomonadida	Trichomonadidae	Trichomonas	Trichomonas vaginalis	971	NOBIN	metabat_1391	NOBIN
k127_34302	1328	0.433	1.768	6.238	1.023	9.972	1.014	0.098	0.09	1	2	Bacteria	Firmicutes	Clostridiales	Lachnospiraceae	Oribacterium	Oribacterium sp. KHPX15	NOBIN	2009	hic_1110	NOBIN
k127_34315	1903	0.454	2.137	16.941	2.305	19.302	5.232	48.478	2.313	1	1	Bacteria	Bacteroidetes	Bacteroidales	Bacteroidaceae	Bacteroides	Bacteroides sp. CAG:702	NOBIN	158	hic_650	NOBIN
k127_34350	1331	0.4192	0.054	8.047	4.213	8.03	0.334	2.052	0.129	0	2	Bacteria	Firmicutes	Selenomonadales	Selenomonadaceae	Anaerovibrio	Anaerovibrio sp. JC8	NOBIN	554	hic_3201	NOBIN
k127_34363	1598	0.4656	3.616	6.111	0.142	22.999	0.419	0.248	0.024	1	2	Bacteria	Bacteroidetes	Bacteroidales	Prevotellaceae	Prevotella	Prevotella sp. ne3005	NOBIN	1810	hic_893	NOBIN
k127_34373	1750	0.5937	35.585	9.751	5.947	62.961	4.943	1.571	0.314	0	2	Bacteria	Firmicutes	Clostridiales	Clostridiales-undef	Clostridiales-undef	Clostridiales bacterium	NOBIN	80	hic_3483	NOBIN
k127_34404	6136	0.469	8.237	18.64	3.311	16.446	1.941	6.139	0.614	5	1	Bacteria	Firmicutes	Clostridiales	Lachnospiraceae	Lachnospiraceae-undef	Lachnospiraceae bacterium 3-2	NOBIN	162	hic_695	hic_695
k127_34420	1059	0.3749	4.52	4.924	1.371	15.024	1.681	0.425	0.038	0	2	Bacteria	Firmicutes	Clostridiales	Ruminococcaceae	Ruminococcaceae-undef	Ruminococcaceae bacterium YAD3003	NOBIN	1573	hic_632	NOBIN
k127_34427	3920	0.5413	0.116	8.024	0.435	11.452	0.246	12.234	4.827	1	2	Bacteria	Firmicutes	Clostridiales	Clostridiaceae	Clostridium	Clostridium sp. CAG:58	NOBIN	409	hic_3041	NOBIN
k127_34439	2125	0.4527	0.962	5.47	3.482	5.989	0.915	0.267	0.0	0	1	Bacteria	Bacteroidetes	Bacteroidales	Prevotellaceae	Prevotella	Prevotella sp. tc2-28	NOBIN	2596	hic_1753	NOBIN
k127_34455	2195	0.2269	10.169	317.96	9.599	126.481	1.826	22.041	0.03	0	1	no-hit	no-hit	no-hit	no-hit	no-hit	no-hit	NOBIN	711	hic_3374	NOBIN
k127_34505	2814	0.1898	1.799	62.336	1.718	29.631	0.827	3.762	0.036	1	0	no-hit	no-hit	no-hit	no-hit	no-hit	no-hit	686	3197	hic_2421	NOBIN
k127_34534	2830	0.2406	13.331	103.616	27.045	83.836	3.195	5.714	0.251	2	0	no-hit	no-hit	no-hit	no-hit	no-hit	no-hit	971	1277	hic_305	NOBIN
k127_34588	10557	0.4673	0.623	18.835	1.127	13.494	0.204	5.685	0.009	10	1	Bacteria	Bacteroidetes	Bacteroidales	Tannerellaceae	Parabacteroides	Parabacteroides merdae CAG:48	408	1120	hic_134	NOBIN
k127_34607	2251	0.1777	1.946	41.225	0.275	14.089	0.359	0.048	0.0	0	1	no-hit	no-hit	no-hit	no-hit	no-hit	no-hit	NOBIN	1091	hic_101	NOBIN
k127_34628	1358	0.1819	0.203	7.785	1.104	10.118	0.61	0.363	0.0	0	2	no-hit	no-hit	no-hit	no-hit	no-hit	no-hit	774	NOBIN	metabat_1172	NOBIN
k127_34634	1439	0.1751	1.474	20.154	1.233	50.623	0.372	1.478	0.0	0	1	no-hit	no-hit	no-hit	no-hit	no-hit	no-hit	NOBIN	843	hic_3520	NOBIN
k127_34650	2212	0.1939	2.66	118.877	2.193	32.011	0.985	7.508	0.054	1	2	Bacteria	Bacteroidetes	Bacteroidetes-undef	Bacteroidetes-undef	Bacteroidetes-undef	Bacteroidetes bacterium 4572_117	NOBIN	2972	hic_2171	NOBIN
k127_34657	1638	0.2265	1.827	47.83	70.772	87.246	2.012	3.664	0.0	0	2	Eukaryota	Arthropoda	Hemiptera	Aphididae	Acyrthosiphon	Acyrthosiphon pisum	634	NOBIN	metabat_1017	NOBIN
k127_34658	4014	0.4945	26.183	12.624	1.338	24.879	5.798	0.264	0.052	4	2	Bacteria	Firmicutes	Acidaminococcales	Acidaminococcaceae	Phascolarctobacterium	Phascolarctobacterium succinatutens	NOBIN	481	hic_3121	NOBIN
k127_34683	1005	0.2567	5.892	161.389	5.709	72.506	2.704	13.975	0.04	0	1	Eukaryota	Eukaryota-undef	Heterotrichida	Stentoridae	Stentor	Stentor coeruleus	NOBIN	1307	hic_339	NOBIN
k127_34688	1337	0.5011	1.678	4.696	1.037	4.414	0.775	0.323	0.0	0	2	Bacteria	Bacteroidetes	Bacteroidales	Prevotellaceae	Prevotella	Prevotella sp. tf2-5	NOBIN	2113	hic_1224	NOBIN
k127_34759	3256	0.4398	0.55	8.254	0.072	1.319	0.186	0.396	0.054	2	2	Bacteria	Spirochaetes	Spirochaetales	Spirochaetaceae	Treponema	Treponema berlinense	682	2737	hic_1910	NOBIN
k127_34762	2950	0.2305	3.161	59.039	47.738	64.307	1.783	2.987	0.028	2	0	no-hit	no-hit	no-hit	no-hit	no-hit	no-hit	634	NOBIN	metabat_1017	NOBIN
k127_34838	4687	0.4015	0.214	7.448	0.447	11.622	0.244	0.21	0.099	3	2	Bacteria	Spirochaetes	Spirochaetales	Spirochaetaceae	Treponema	Treponema succinifaciens	473	NOBIN	metabat_838	NOBIN
k127_34870	3366	0.2136	5.243	102.347	3.397	37.235	0.565	0.051	0.0	6	1	Eukaryota	Eukaryota-undef	Eukaryota-undef	Entamoebidae	Entamoeba	Entamoeba histolytica	104	836	hic_3512	NOBIN
k127_34874	3981	0.1977	7.87	284.952	8.491	111.118	1.513	16.461	0.0	0	2	no-hit	no-hit	no-hit	no-hit	no-hit	no-hit	686	2060	hic_1167	NOBIN
k127_34881	1020	0.5892	587.839	22.803	6.438	119.394	5.714	30.686	0.041	0	1	Bacteria	Fibrobacteres	Fibrobacterales	Fibrobacteraceae	Fibrobacter	Fibrobacter sp. UWR2	NOBIN	2223	hic_1344	NOBIN
k127_34900	1635	0.2159	21.61	422.409	11.378	151.32	2.702	1.019	0.024	1	0	no-hit	no-hit	no-hit	no-hit	no-hit	no-hit	NOBIN	876	hic_3556	NOBIN
k127_34939	5663	0.4561	0.55	8.903	0.758	46.504	1.388	0.0	0.044	0	1	Bacteria	Firmicutes	Lactobacillales	Streptococcaceae	Streptococcus	Streptococcus intermedius	NOBIN	1198	hic_219	NOBIN
k127_34970	1092	0.2106	3.52	31.344	4.676	9.584	0.289	4.0	0.038	0	2	no-hit	no-hit	no-hit	no-hit	no-hit	no-hit	104	NOBIN	metabat_055	NOBIN
k127_34985	1726	0.2677	42.61	993.476	38.25	374.148	7.751	2.977	0.022	1	2	no-hit	no-hit	no-hit	no-hit	no-hit	no-hit	NOBIN	711	hic_3374	NOBIN
k127_35019	3722	0.2112	8.152	305.851	13.836	146.213	3.922	27.3	0.0	2	1	no-hit	no-hit	no-hit	no-hit	no-hit	no-hit	686	1380	hic_419	NOBIN
k127_35024	1208	0.495	5.012	10.94	6.66	121.884	1.884	2.764	0.031	2	0	Bacteria	Firmicutes	Clostridiales	Lachnospiraceae	Butyrivibrio	Butyrivibrio proteoclasticus	NOBIN	547	hic_3193	NOBIN
k127_35028	5975	0.4492	0.717	8.15	0.392	2.557	0.216	0.028	0.048	4	2	Bacteria	Spirochaetes	Spirochaetales	Spirochaetaceae	Treponema	Treponema saccharophilum	35	378	metabat_712	NOBIN
k127_35037	1560	0.2385	0.027	10.012	3.862	7.665	0.479	2.736	0.0	0	2	Bacteria	Firmicutes	Clostridiales	Peptostreptococcaceae	Peptostreptococcaceae-undef	Peptostreptococcaceae bacterium AS15	565	NOBIN	metabat_940	NOBIN
k127_35043	1283	0.1496	6.886	295.973	4.383	90.311	0.793	0.268	0.0	0	1	no-hit	no-hit	no-hit	no-hit	no-hit	no-hit	NOBIN	688	hic_3347	NOBIN
k127_35045	1775	0.1859	2.903	73.813	1.362	36.815	0.735	1.823	0.0	0	1	no-hit	no-hit	no-hit	no-hit	no-hit	no-hit	NOBIN	488	hic_3128	NOBIN
k127_35102	1850	0.2659	32.169	341.499	39.436	551.242	8.469	61.348	0.0	1	0	Eukaryota	Eukaryota-undef	Sporadotrichida	Oxytrichidae	Oxytricha	Oxytricha trifallax	NOBIN	1241	hic_266	NOBIN
k127_35111	1020	0.5	0.201	4.869	60.386	661.047	0.185	525.092	205.395	0	2	Bacteria	Bacteroidetes	Bacteroidales	Prevotellaceae	Prevotella	Prevotella multisaccharivorax	NOBIN	755	hic_3422	NOBIN
k127_35118	1026	0.2193	22.324	391.613	8.25	180.501	2.199	6.344	0.086	0	1	no-hit	no-hit	no-hit	no-hit	no-hit	no-hit	NOBIN	380	hic_3010	NOBIN
k127_35119	2522	0.452	0.063	6.756	0.833	1.362	0.168	0.039	0.0	1	1	Bacteria	Candidatus Saccharibacteria	Candidatus Saccharibacteria-undef	Candidatus Saccharibacteria-undef	Candidatus Saccharibacteria-undef	Candidatus Saccharibacteria bacterium 49-20	NOBIN	537	hic_3182	NOBIN
k127_35134	1448	0.4834	0.132	25.814	0.028	0.655	0.505	0.0	0.0	1	0	no-hit	no-hit	no-hit	no-hit	no-hit	no-hit	NOBIN	1057	hic_064	NOBIN
k127_35145	4646	0.2316	5.75	37.208	9.607	37.008	1.352	3.841	0.008	0	1	no-hit	no-hit	no-hit	no-hit	no-hit	no-hit	971	1851	hic_938	NOBIN
k127_35166	2102	0.3882	0.116	29.917	0.105	2.746	0.339	0.0	0.0	0	1	no-hit	no-hit	no-hit	no-hit	no-hit	no-hit	NOBIN	868	hic_3547	NOBIN
k127_35168	4350	0.4418	11.818	12.355	7.366	72.542	2.031	10.421	0.609	2	1	Bacteria	Firmicutes	Clostridiales	Ruminococcaceae	Ethanoligenens	Ethanoligenens harbinense	NOBIN	112	hic_144	NOBIN
k127_35169	2085	0.4091	5.123	15.062	1.228	32.436	0.39	2.486	0.02	2	0	Bacteria	Bacteroidetes	Bacteroidales	Prevotellaceae	Prevotella	Prevotella marshii	NOBIN	880	hic_3561	NOBIN
k127_35182	1661	0.2914	7.806	54.74	8.922	137.98	3.716	8.881	0.0	0	1	Eukaryota	Eukaryota-undef	Sporadotrichida	Oxytrichidae	Oxytricha	Oxytricha trifallax	NOBIN	1806	hic_888	NOBIN
k127_35184	1510	0.2192	0.318	61.322	2.061	16.648	0.277	2.246	0.062	1	1	no-hit	no-hit	no-hit	no-hit	no-hit	no-hit	NOBIN	764	hic_3432	NOBIN
k127_35238	1694	0.2621	6.694	182.292	11.695	183.042	2.014	12.761	0.024	1	1	no-hit	no-hit	no-hit	no-hit	no-hit	no-hit	NOBIN	876	hic_3556	NOBIN
k127_35257	5907	0.4143	1.651	9.361	0.242	2.461	0.247	0.912	0.025	3	2	Bacteria	Spirochaetes	Spirochaetales	Spirochaetaceae	Treponema	Treponema succinifaciens	830	1507	metabat_1235	NOBIN
k127_35261	1978	0.5288	11.232	6.343	4.14	77.449	3.022	3.37	0.0	2	1	Bacteria	Firmicutes	Clostridiales	Lachnospiraceae	Lachnospiraceae-undef	Lachnospiraceae bacterium NE2001	NOBIN	1485	hic_534	NOBIN
k127_35280	2504	0.2177	2.484	30.207	0.749	12.073	0.231	5.73	0.018	1	1	no-hit	no-hit	no-hit	no-hit	no-hit	no-hit	800	1610	hic_674	NOBIN
k127_35282	1084	0.5101	0.035	15.105	0.2	5.895	0.319	0.0	0.0	1	2	no-hit	no-hit	no-hit	no-hit	no-hit	no-hit	NOBIN	3638	hic_2851	NOBIN
k127_35291	3986	0.5414	9.43	8.683	3.545	33.416	0.51	3.81	0.037	2	2	Bacteria	Bacteroidetes	Bacteroidales	Prevotellaceae	Prevotella	Prevotella sp. ne3005	317	267	metabat_665	NOBIN
k127_35299	1838	0.3743	3.27	16.899	1.542	14.561	0.95	0.076	0.091	1	2	no-hit	no-hit	no-hit	no-hit	no-hit	no-hit	NOBIN	1088	hic_098	NOBIN
k127_35320	3050	0.1787	1.281	19.395	1.669	36.254	0.604	2.61	0.0	0	1	no-hit	no-hit	no-hit	no-hit	no-hit	no-hit	1312	NOBIN	metabat_347	NOBIN
k127_35347	2618	0.3965	1.693	7.979	0.157	2.171	0.643	1.379	0.126	1	2	Bacteria	Proteobacteria	Rhodospirillales	Acetobacteraceae	Acetobacter	Acetobacter sp. CAG:267	793	NOBIN	metabat_1193	NOBIN
k127_35373	2378	0.2002	15.878	316.571	9.592	160.879	3.735	4.083	0.042	0	1	Eukaryota	Eukaryota-undef	Sporadotrichida	Oxytrichidae	Oxytricha	Oxytricha trifallax	NOBIN	1634	hic_700	NOBIN
k127_35406	1872	0.3467	0.144	6.083	0.021	0.783	0.261	0.047	0.0	1	1	no-hit	no-hit	no-hit	no-hit	no-hit	no-hit	NOBIN	1746	hic_822	NOBIN
k127_35414	2052	0.4176	0.807	7.584	1.528	11.79	0.698	0.585	0.059	0	2	Bacteria	Firmicutes	Clostridiales	Eubacteriaceae	Eubacterium	Eubacterium sp. CAG:603	NOBIN	1588	hic_648	NOBIN
k127_35444	1187	0.1803	8.454	303.814	5.659	112.059	1.249	3.217	0.039	0	1	no-hit	no-hit	no-hit	no-hit	no-hit	no-hit	NOBIN	1634	hic_700	NOBIN
k127_35451	3104	0.4024	10.145	7.875	4.582	30.114	4.565	0.026	0.032	2	1	no-hit	no-hit	no-hit	no-hit	no-hit	no-hit	544	1222	metabat_917	NOBIN
k127_35452	1214	0.514	0.098	5.735	1.517	4.012	0.245	0.308	0.0	3	2	no-hit	no-hit	no-hit	no-hit	no-hit	no-hit	NOBIN	3084	hic_2296	NOBIN
k127_35469	1139	0.2766	14.049	444.112	16.745	137.38	1.68	34.507	0.072	0	1	no-hit	no-hit	no-hit	no-hit	no-hit	no-hit	NOBIN	1380	hic_419	NOBIN
k127_35482	3752	0.2564	2.186	26.745	34.233	47.931	1.436	3.413	0.013	1	1	Eukaryota	Eukaryota-undef	Hymenostomatida	Tetrahymenidae	Tetrahymena	Tetrahymena thermophila	634	3231	hic_2460	NOBIN
k127_35497	4653	0.5689	17.961	13.597	6.773	12.316	0.456	1.029	0.063	0	1	Bacteria	Firmicutes	Clostridiales	Ruminococcaceae	Anaeromassilibacillus	Anaeromassilibacillus sp. An172	1393	814	hic_3488	NOBIN
k127_35500	1238	0.2351	14.211	15.049	1.016	12.792	0.549	0.385	0.032	0	1	no-hit	no-hit	no-hit	no-hit	no-hit	no-hit	853	NOBIN	metabat_1260	NOBIN
k127_35547	2260	0.2301	3.32	58.177	2.496	25.3	0.571	0.044	0.0	0	1	no-hit	no-hit	no-hit	no-hit	no-hit	no-hit	NOBIN	435	hic_3070	NOBIN
k127_35570	1873	0.1917	4.184	132.421	3.065	43.091	0.83	5.598	0.0	0	1	no-hit	no-hit	no-hit	no-hit	no-hit	no-hit	NOBIN	1434	hic_478	NOBIN
k127_35571	2617	0.3172	0.59	6.192	0.073	0.634	0.123	0.09	0.0	2	2	Bacteria	Firmicutes	Clostridiales	Clostridiaceae	Clostridium	Clostridium sp. CAG:307	466	NOBIN	metabat_830	NOBIN
k127_35581	2104	0.3574	0.437	9.378	0.321	13.504	2.054	7.378	0.0	3	1	Bacteria	Bacteroidetes	Bacteroidales	Prevotellaceae	Prevotella	Prevotella multiformis	NOBIN	869	hic_3548	NOBIN
k127_35598	2504	0.2244	20.897	313.871	12.657	161.562	3.818	4.174	0.034	0	2	Eukaryota	Eukaryota-undef	Heterotrichida	Stentoridae	Stentor	Stentor coeruleus	609	711	hic_3374	NOBIN
k127_35600	3165	0.3469	0.249	41.284	0.177	6.403	0.944	0.984	0.0	4	1	Bacteria	Firmicutes	Bacillales	Bacillaceae	Bacillus	Bacillus sp. 7586-K	1177	868	hic_3547	NOBIN
k127_35617	1276	0.1818	2.219	48.984	2.448	15.018	0.99	3.616	0.136	1	1	no-hit	no-hit	no-hit	no-hit	no-hit	no-hit	NOBIN	2424	hic_1565	NOBIN
k127_35619	2512	0.1947	9.043	240.528	6.921	96.584	2.981	3.296	0.0	1	1	no-hit	no-hit	no-hit	no-hit	no-hit	no-hit	609	711	hic_3374	NOBIN
k127_35650	1049	0.2297	5.565	49.033	9.929	51.561	0.409	4.782	0.036	0	1	no-hit	no-hit	no-hit	no-hit	no-hit	no-hit	NOBIN	2675	hic_1841	NOBIN
k127_35660	1748	0.1688	9.088	265.523	4.166	93.814	0.652	3.08	0.022	0	2	no-hit	no-hit	no-hit	no-hit	no-hit	no-hit	NOBIN	1634	hic_700	NOBIN
k127_35686	1660	0.2976	0.463	14.153	0.667	21.943	0.238	0.143	0.0	1	1	Bacteria	Firmicutes	Clostridiales	Clostridiaceae	Clostridium	Clostridium sp. CAG:440	NOBIN	334	hic_2590	NOBIN
k127_35706	1185	0.3941	0.189	7.079	22.343	7.364	0.267	15.223	0.0	0	1	Bacteria	Firmicutes	Clostridiales	Lachnospiraceae	Butyrivibrio	Butyrivibrio proteoclasticus	NOBIN	2556	hic_1709	NOBIN
k127_35709	2893	0.4265	1.431	8.867	0.474	4.676	0.512	0.149	0.048	2	2	Bacteria	Firmicutes	Clostridiales	Lachnospiraceae	Oribacterium	Oribacterium sp. WCC10	20	2194	metabat_546	NOBIN
k127_35711	3901	0.3599	0.83	45.129	4.517	14.439	4.074	9.492	0.026	4	2	Bacteria	Firmicutes	Firmicutes-undef	Firmicutes-undef	Firmicutes-undef	Firmicutes bacterium CAG:65	822	476	metabat_1226	metabat_1226
k127_35716	1210	0.1207	12.868	142.496	26.885	427.422	27.725	86.26	0.069	0	1	no-hit	no-hit	no-hit	no-hit	no-hit	no-hit	NOBIN	3297	hic_2532	NOBIN
k127_35726	1684	0.2286	5.406	189.362	6.189	57.457	0.433	11.834	0.0	0	2	no-hit	no-hit	no-hit	no-hit	no-hit	no-hit	NOBIN	257	hic_1735	NOBIN
k127_35734	1036	0.3272	0.039	4.0	0.527	1.512	0.137	0.059	0.044	1	1	Bacteria	Firmicutes	Clostridiales	Clostridiaceae	Clostridium	Clostridium sp. CAG:590	846	NOBIN	metabat_1252	NOBIN
k127_35740	2312	0.1925	17.46	430.375	9.988	152.46	1.413	1.937	0.0	1	2	no-hit	no-hit	no-hit	no-hit	no-hit	no-hit	NOBIN	2060	hic_1167	NOBIN
k127_35761	3445	0.1869	5.171	112.513	1.493	48.965	0.698	0.746	0.012	0	1	Eukaryota	Chytridiomycota	Neocallimastigales	Neocallimastigaceae	Neocallimastix	Neocallimastix californiae	NOBIN	2157	hic_1271	NOBIN
k127_35793	3577	0.5482	0.171	11.289	0.103	0.959	0.126	0.021	0.0	1	0	no-hit	no-hit	no-hit	no-hit	no-hit	no-hit	NOBIN	715	hic_3378	NOBIN
k127_35799	1844	0.237	13.594	107.728	30.56	99.185	3.821	4.966	0.042	1	1	Eukaryota	Chordata	Primates	Hylobatidae	Nomascus	Nomascus leucogenys	NOBIN	3044	hic_2252	NOBIN
k127_35809	1821	0.4563	0.29	8.28	0.298	18.661	1.769	2.09	0.021	1	2	Bacteria	Firmicutes	Clostridiales	Clostridiaceae	Thermobrachium	Thermobrachium celere	NOBIN	974	hic_3665	NOBIN
k127_35829	2122	0.4934	1.559	6.522	3.235	11.847	0.205	1.175	0.028	1	1	Bacteria	Bacteroidetes	Bacteroidales	Prevotellaceae	Prevotella	Prevotella sp. khp7	NOBIN	1439	hic_483	NOBIN
k127_35845	2132	0.204	3.499	57.614	0.594	21.311	0.436	3.349	0.0	1	0	no-hit	no-hit	no-hit	no-hit	no-hit	no-hit	NOBIN	3248	hic_2478	NOBIN
k127_35848	2364	0.4814	43.793	21.434	1.888	74.065	2.101	64.3	0.0	1	1	Bacteria	Fibrobacteres	Fibrobacterales	Fibrobacteraceae	Fibrobacter	Fibrobacter sp. UWH4	NOBIN	3167	hic_2388	NOBIN
k127_35881	1929	0.4489	1.713	19.399	0.196	4.029	0.5	3.934	0.027	4	1	Bacteria	Firmicutes	Clostridiales	Ruminococcaceae	Ruminococcus	Ruminococcus sp. CAG:57	1393	731	hic_3396	NOBIN
k127_35889	1442	0.4674	102.971	7.549	7.469	68.012	1.734	0.033	0.0	0	2	Bacteria	Firmicutes	Clostridiales	Clostridiaceae	Clostridium	Clostridium sp. CAG:138	NOBIN	775	hic_3444	NOBIN
k127_35910	1614	0.4715	1.094	5.197	11.911	14.048	1.911	10.685	0.025	0	2	Bacteria	Firmicutes	Clostridiales	Ruminococcaceae	Ruminococcus	Ruminococcus flavefaciens	NOBIN	2195	hic_1313	NOBIN
k127_35931	1238	0.7068	12.724	11.833	2.3	60.662	1.279	5.734	0.0	0	1	Bacteria	Planctomycetes	Planctomycetes-undef	Planctomycetes-undef	Planctomycetes-undef	Planctomycetes bacterium SM23_32	NOBIN	813	hic_3487	NOBIN
k127_35932	1418	0.1946	8.672	222.529	4.082	83.092	2.004	7.219	0.135	1	0	no-hit	no-hit	no-hit	no-hit	no-hit	no-hit	NOBIN	3387	hic_2624	NOBIN
k127_35936	3149	0.4344	2.558	10.83	0.749	3.856	15.524	0.258	0.025	2	0	Bacteria	Firmicutes	Clostridiales	Clostridiaceae	Sarcina	Sarcina sp. DSM 11001	412	NOBIN	metabat_771	NOBIN
k127_35939	1320	0.2735	11.986	31.042	3.238	64.302	33.93	8.52	0.0	1	0	Eukaryota	Zoopagomycota	Basidiobolales	Basidiobolaceae	Basidiobolus	Basidiobolus meristosporus	NOBIN	522	hic_3166	NOBIN
k127_35977	1619	0.4379	0.162	6.419	0.62	0.908	0.156	0.03	0.0	0	2	Bacteria	Elusimicrobia	Elusimicrobiales	Elusimicrobiaceae	Elusimicrobium	Elusimicrobium sp. An273	NOBIN	1016	hic_019	NOBIN
k127_35979	1636	0.1993	6.943	52.953	15.095	44.553	0.539	1.739	0.075	0	2	no-hit	no-hit	no-hit	no-hit	no-hit	no-hit	104	2345	hic_1478	NOBIN
k127_35991	1411	0.4309	0.067	14.013	0.217	3.983	0.213	0.185	0.055	0	2	Bacteria	Firmicutes	Clostridiales	Ruminococcaceae	Ruminococcus	Ruminococcus champanellensis	NOBIN	653	hic_3310	NOBIN
k127_36018	1122	0.1854	0.726	8.283	0.225	28.723	0.406	0.0	0.0	0	2	no-hit	no-hit	no-hit	no-hit	no-hit	no-hit	1393	1788	hic_867	NOBIN
[truncated: 392,694 more rows]
