# Supplementary material for: Assignment of virus and antimicrobial resistance genes to microbial hosts in a complex microbial community by combined long-read assembly and proximity ligation
Source: Genome Biol. 2019 Aug 2;20:153. doi: 10.1186/s13059-019-1760-x (PMC6676630; doi:10.1186/s13059-019-1760-x)
Supplement: Supplementary file 11 — Hypergeometric test of contig alignment depth. These are the results of an enrichment test designed to identify differences in community abundance/composition between several public rumen datasets (see Additional file 1: Supplementary methods). The short-read assembly and long-read assembly results are listed on separate tabs. Enrichment was determined by the Hypergeometric mean test using a Benjamini-Hochberg-corrected alpha. (XLSX 224 kb) [file 13059_2019_1760_MOESM11_ESM.xlsx]

## Sheet: Illumina_AN_bin_Genus_enrich
FAPROTAX classification	Bin	Stewart et al. alignment	SuperKingdom	Genus	TotCount	NumSampisMax	NumSampisMin	pMax	pMin	BH significant pMax?	BH significant pMin?
N/A	metabat_055	-	no-hit	no-hit	70484	43374	30	0	1	TRUE	FALSE		Legend	Description
N/A	metabat_126	-	Eukaryota	Oxytricha	2806	1629	0	2.05081e-176	1	TRUE	FALSE		TotCount	The total number of contigs in the assembly that were assigned to the Genus
N/A	hic_264	-	Eukaryota	Piromyces	839	616	0	8.45135e-133	1	TRUE	FALSE		NumSampisMax	The number of contigs where our Illumina data has the highest normalized read depth compared to the public rumen WGS datasets
N/A	metabat_1391	-	Eukaryota	Stentor	2044	1195	0	9.47583e-133	1	TRUE	FALSE		NumSampisMin	The number of contigs where our Illumina data has the lowest normalized read depth compared to the public rumen WGS datasets
N/A	hic_288	-	Eukaryota	Stylonychia	2490	1382	0	3.13263e-128	1	TRUE	FALSE		pMax	The survival function p value of the hypergeometric test, or the inverse p value (1 - p) of the likelihood that the NumSampisMax count would be expected given the number of samples
N/A	metabat_1017	-	Eukaryota	Tetrahymena	1805	1076	0	1.78759e-127	1	TRUE	FALSE		pMin	The survival function p value of the hypergeometric test, or the inverse p value (1 - p) of the likelihood that the NumSampisMin count would be expected given the number of samples
N/A	metabat_1074	-	Eukaryota	Neocallimastix	741	536	1	2.13849e-111	0.894526	TRUE	FALSE			The pMax value is less than the Benjamini-Hochberg corrected alpha value
N/A	metabat_1391	-	Eukaryota	Paramecium	1367	837	0	3.31388e-108	1	TRUE	FALSE			This Genus had a pMax value less than the corrected alpha and was found in the other dataset
chemoheterotrophy;aerobic_chemoheterotrophy	metabat_141	-	Bacteria	Acetobacter	779	478	0	6.22251e-63	1	TRUE	FALSE
N/A	metabat_1017	-	Eukaryota	Ichthyophthirius	783	476	0	6.41379e-61	1	TRUE	FALSE
N/A	metabat_746	-	Bacteria	Proteobacteria-undef	876	494	0	1.55502e-49	1	TRUE	FALSE
N/A	metabat_1202	-	Eukaryota	Pseudocohnilembus	666	396	0	1.35188e-47	1	TRUE	FALSE
N/A	hic_283	k87_4699762	Bacteria	Clostridium	20121	7402	33	2.59408e-47	0.999977	TRUE	FALSE
N/A	metabat_347	-	Eukaryota	Entamoeba	218	164	0	7.6182e-39	1	TRUE	FALSE
N/A	metabat_992	-	Bacteria	Elusimicrobium	921	475	0	2.15896e-34	1	TRUE	FALSE
N/A	hic_008	-	Bacteria	Bacillus	719	383	1	9.88926e-32	0.887234	TRUE	FALSE
N/A	hic_183	-	Archaea	Thermoplasmatales-undef	181	132	0	2.85234e-29	1	TRUE	FALSE
N/A	hic_219	-	Eukaryota	Tritrichomonas	143	108	0	2.29639e-26	1	TRUE	FALSE
N/A	metabat_126	-	Eukaryota	Anaeromyces	238	155	0	1.89545e-25	1	TRUE	FALSE
fermentation;chemoheterotrophy	metabat_086	-	Bacteria	Lachnobacterium	197	134	0	6.52332e-25	1	TRUE	FALSE
N/A	metabat_247	scaffold_416	Bacteria	Treponema	11766	4291	2	1.86353e-24	1	TRUE	FALSE
N/A	metabat_149	scaffold_1223	Bacteria	Eubacterium	6674	2512	44	4.29149e-22	2.31115e-06	TRUE	TRUE
N/A	metabat_1289	-	Archaea	Euryarchaeota-undef	558	258	0	2.64139e-12	1	TRUE	FALSE
chemoheterotrophy;methanogenesis;hydrogenotrophic_methanogenesis;methylotrophy	hic_488	-	Archaea	Candidatus Methanomethylophilus	107	69	0	6.8991e-12	1	TRUE	FALSE
N/A	metabat_1017	-	Eukaryota	Plasmodium	127	76	0	1.28368e-10	1	TRUE	FALSE
ureolysis;chemoheterotrophy;aerobic_chemoheterotrophy;nitrogen_fixation	metabat_878	-	Bacteria	Azospirillum	1304	520	1	2.1696e-09	0.980962	TRUE	FALSE
N/A	hic_391	-	Eukaryota	Vitrella	91	57	0	2.28239e-09	1	TRUE	FALSE
N/A	metabat_229	-	Bacteria	Candidatus Amoebophilus	71	47	0	4.17814e-09	1	TRUE	FALSE
N/A	metabat_479	-	Eukaryota	Stegodyphus	22	19	0	2.20684e-07	1	TRUE	FALSE
N/A	metabat_286	-	Eukaryota	Folsomia	22	19	0	2.20684e-07	1	TRUE	FALSE
fermentation;chemoheterotrophy	metabat_1000	-	Bacteria	Pediococcus	31	24	0	2.92465e-07	1	TRUE	FALSE
N/A	hic_399	-	Eukaryota	Trichomonas	83	48	0	1.25867e-06	1	TRUE	FALSE
N/A	metabat_126	-	Eukaryota	Toxoplasma	14	13	0	3.81339e-06	1	TRUE	FALSE
N/A	metabat_1220	scaffold_12564	Bacteria	Bacteroidetes-undef	2185	798	7	6.96897e-06	0.492052	TRUE	FALSE
N/A	metabat_557	-	Viruses	Phikzvirus	23	18	0	7.32074e-06	1	TRUE	FALSE
N/A	hic_322	-	Bacteria	Lewinella	22	17	0	1.79663e-05	1	TRUE	FALSE
N/A	metabat_944	-	Bacteria	Thermophagus	80	44	0	2.00221e-05	1	TRUE	FALSE
N/A	metabat_1202	-	Eukaryota	Alligator	24	18	0	2.04298e-05	1	TRUE	FALSE
N/A	metabat_055	-	Bacteria	Rickettsia	38	25	0	2.1377e-05	1	TRUE	FALSE
N/A	metabat_275	scaffold_113	Bacteria	Dysgonomonas	275	121	3	2.50349e-05	0.0518976	TRUE	TRUE
N/A	metabat_1202	-	Eukaryota	Phytophthora	19	15	0	3.7199e-05	1	TRUE	FALSE
N/A	hic_389	-	Eukaryota	Drosophila	19	15	0	3.7199e-05	1	TRUE	FALSE
N/A	hic_101	-	Eukaryota	Dictyostelium	66	37	0	5.13503e-05	1	TRUE	FALSE
N/A	metabat_373	-	Bacteria	Coprobacillus	1136	427	1	5.48461e-05	0.96826	TRUE	FALSE
N/A	metabat_1017	-	Eukaryota	Guillardia	38	24	0	8.35478e-05	1	TRUE	FALSE
N/A	hic_392	-	Eukaryota	Ostreococcus	11	10	0	9.11845e-05	1	TRUE	FALSE
chemoheterotrophy;aerobic_chemoheterotrophy	hic_445	-	Bacteria	Nocardiopsis	20	15	0	0.000104307	1	TRUE	FALSE
N/A	metabat_940	-	Bacteria	Mucispirillum	22	16	0	0.00011186	1	TRUE	FALSE
N/A	hic_272	-	Bacteria	Bdellovibrionales-undef	50	29	0	0.000144528	1	TRUE	FALSE
N/A	metabat_1017	-	Eukaryota	Naegleria	95	48	0	0.000150735	1	TRUE	FALSE
N/A	metabat_744	-	Eukaryota	Xenopus	31	20	0	0.000214633	1	TRUE	FALSE
N/A	hic_371	-	Eukaryota	Cryptosporidium	31	20	0	0.000214633	1	TRUE	FALSE
N/A	hic_173	-	Eukaryota	Crassostrea	27	18	0	0.000242535	1	TRUE	FALSE
N/A	metabat_1017	-	Eukaryota	Rhizophagus	25	17	0	0.000252375	1	TRUE	FALSE
N/A	hic_179	-	Eukaryota	Tieghemostelium	34	21	0	0.000362507	1	TRUE	FALSE
N/A	metabat_1277	-	Viruses	Cp8virus	12	10	0	0.000387878	1	TRUE	FALSE
N/A	metabat_1017	-	Eukaryota	Tribolium	14	11	0	0.000482626	1	TRUE	FALSE
N/A	metabat_055	-	Eukaryota	Brassica	14	11	0	0.000482626	1	TRUE	FALSE
N/A	metabat_1370	-	Eukaryota	Helianthus	14	11	0	0.000482626	1	TRUE	FALSE
N/A	metabat_1041	-	Bacteria	Gilliamella	14	11	0	0.000482626	1	TRUE	FALSE
N/A	metabat_1074	-	Eukaryota	Perkinsus	26	17	0	0.000510639	1	TRUE	FALSE
N/A	hic_192	-	Bacteria	Endomicrobium	16	12	0	0.000542109	1	TRUE	FALSE
N/A	hic_360	-	Eukaryota	Lutzomyia	18	13	0	0.000571334	1	TRUE	FALSE
N/A	metabat_1014	-	Bacteria	Anaerobacillus	20	14	0	0.000576953	1	TRUE	FALSE
N/A	metabat_1370	-	Eukaryota	Batrachochytrium	9	8	0	0.000729538	1	TRUE	FALSE
N/A	hic_375	-	Eukaryota	Trypanosoma	6	6	0	0.00109937	1	TRUE	FALSE
N/A	hic_395	-	Eukaryota	Aspergillus	6	6	0	0.00109937	1	TRUE	FALSE
N/A	hic_247	-	Eukaryota	Schistosoma	13	10	0	0.0011934	1	TRUE	FALSE
nitrate_reduction	hic_129	-	Bacteria	Virgibacillus	34	20	0	0.00120295	1	TRUE	FALSE
N/A	metabat_230	-	Eukaryota	Strigamia	15	11	0	0.0012818	1	TRUE	FALSE
chemoheterotrophy;xylanolysis	metabat_1198	-	Bacteria	Corallococcus	60	31	0	0.00132013	1	TRUE	FALSE
fermentation;chemoheterotrophy	hic_225	-	Bacteria	Enterococcus	118	54	0	0.00135626	1	TRUE	FALSE
chemoheterotrophy;aerobic_chemoheterotrophy	metabat_580	-	Bacteria	Candidatus Pelagibacter	32	19	0	0.00136146	1	TRUE	FALSE
chemoheterotrophy;aerobic_chemoheterotrophy	metabat_698	-	Bacteria	Polaribacter	26	16	0	0.00192942	1	TRUE	FALSE
N/A	metabat_940	-	Viruses	Phi29virus	35	20	0	0.00196356	1	TRUE	FALSE
N/A	metabat_1202	-	Eukaryota	Cyphomyrmex	8	7	0	0.0020312	1	TRUE	FALSE
N/A	metabat_1017	-	Eukaryota	Arabidopsis	8	7	0	0.0020312	1	TRUE	FALSE
fermentation;nitrate_reduction;chemoheterotrophy;nitrogen_respiration;nitrate_respiration	metabat_362	-	Bacteria	Selenihalanaerobacter	8	7	0	0.0020312	1	TRUE	FALSE
N/A	metabat_229	-	Eukaryota	Monoraphidium	8	7	0	0.0020312	1	TRUE	FALSE
N/A	metabat_1309	-	Bacteria	Gottschalkia	24	15	0	0.00214347	1	TRUE	FALSE
N/A	metabat_974	-	Eukaryota	Gossypium	20	13	0	0.00257424	1	TRUE	FALSE
N/A	hic_522	-	Eukaryota	Anopheles	12	9	0	0.00289534	1	TRUE	FALSE
N/A	hic_106	-	Viruses	Schizot4virus	12	9	0	0.00289534	1	TRUE	FALSE
N/A	metabat_1370	-	Eukaryota	Hanseniaspora	16	11	0	0.00290913	1	TRUE	FALSE
N/A	metabat_1370	-	Eukaryota	Eimeria	14	10	0	0.00297034	1	TRUE	FALSE
N/A	hic_222	-	Eukaryota	Erythranthe	5	5	0	0.00342209	1	TRUE	FALSE
N/A	metabat_126	-	Eukaryota	Candida	5	5	0	0.00342209	1	TRUE	FALSE
N/A	hic_022	-	Eukaryota	Scleropages	5	5	0	0.00342209	1	TRUE	FALSE
N/A	metabat_144	-	Eukaryota	Amborella	5	5	0	0.00342209	1	TRUE	FALSE
N/A	hic_530	-	Eukaryota	Jatropha	5	5	0	0.00342209	1	TRUE	FALSE
N/A	metabat_097	scaffold_8563;scaffold_5550;scaffold_5550;scaffold_4328	Eukaryota	Oryza	25	15	0	0.00377418	1	TRUE	FALSE
N/A	metabat_927	-	Bacteria	Marinifilaceae-undef	32	18	0	0.0041197	1	TRUE	FALSE
N/A	metabat_651	-	Bacteria	Candidatus Izimaplasma	216	88	0	0.00471948	1	TRUE	FALSE
N/A	metabat_1391	-	Eukaryota	Trichoplax	21	13	0	0.00477719	1	TRUE	FALSE
N/A	metabat_055	-	Eukaryota	Theileria	19	12	0	0.00531722	1	TRUE	FALSE
N/A	metabat_1017	-	Eukaryota	Oryzias	7	6	0	0.00557651	1	TRUE	FALSE
N/A	hic_350	-	Eukaryota	Thecamonas	7	6	0	0.00557651	1	TRUE	FALSE
N/A	metabat_1202	-	Eukaryota	Reticulomyxa	7	6	0	0.00557651	1	TRUE	FALSE
oxygenic_photoautotrophy;cyanobacteria;photoautotrophy;phototrophy	metabat_1369	-	Bacteria	Hassallia	7	6	0	0.00557651	1	TRUE	FALSE
N/A	metabat_1202	-	Eukaryota	Oreochromis	7	6	0	0.00557651	1	TRUE	FALSE
N/A	metabat_1017	-	Eukaryota	Galdieria	17	11	0	0.00585461	1	TRUE	FALSE
N/A	metabat_347	-	Eukaryota	Latimeria	17	11	0	0.00585461	1	TRUE	FALSE
fermentation;chemoheterotrophy	metabat_830	-	Bacteria	Sebaldella	17	11	0	0.00585461	1	TRUE	FALSE
N/A	hic_299	-	Eukaryota	Vigna	9	7	0	0.00658701	1	TRUE	FALSE
N/A	metabat_330	-	Bacteria	Bernardetia	9	7	0	0.00658701	1	TRUE	FALSE
N/A	metabat_618	-	Bacteria	Marinitoga	9	7	0	0.00658701	1	TRUE	FALSE
N/A	metabat_1202	-	Eukaryota	Danio	9	7	0	0.00658701	1	TRUE	FALSE
N/A	metabat_336	-	Bacteria	Candidatus Nomurabacteria-undef	13	9	0	0.0067247	1	TRUE	FALSE
nitrate_reduction;chemoheterotrophy;aerobic_chemoheterotrophy	metabat_879	-	Bacteria	Flammeovirga	24	14	0	0.00721965	1	TRUE	FALSE
N/A	metabat_1041	-	Bacteria	Salinivirga	36	19	0	0.00814602	1	TRUE	FALSE
N/A	metabat_1017	-	Bacteria	Microscilla	22	13	0	0.00826613	1	TRUE	FALSE
N/A	metabat_347	-	Eukaryota	Acyrthosiphon	20	12	0	0.00943169	1	TRUE	FALSE
chemoheterotrophy;aerobic_chemoheterotrophy	hic_056	-	Bacteria	Psychrobacter	4	4	0	0.0106522	1	TRUE	FALSE
N/A	metabat_055	-	Eukaryota	Rhabditophanes	4	4	0	0.0106522	1	TRUE	FALSE
dark_hydrogen_oxidation;sulfur_respiration;respiration_of_sulfur_compounds	hic_129	k87_39126052	Bacteria	Lebetimonas	4	4	0	0.0106522	1	TRUE	FALSE
N/A	hic_389	-	Eukaryota	Vanderwaltozyma	4	4	0	0.0106522	1	TRUE	FALSE
N/A	hic_448	-	Bacteria	Inquilinus	4	4	0	0.0106522	1	TRUE	FALSE
N/A	hic_395	-	Eukaryota	Bodo	4	4	0	0.0106522	1	TRUE	FALSE
N/A	metabat_055	-	Eukaryota	Gonapodya	4	4	0	0.0106522	1	TRUE	FALSE
chemoheterotrophy;aerobic_chemoheterotrophy	metabat_253	-	Bacteria	Myroides	4	4	0	0.0106522	1	TRUE	FALSE
N/A	hic_057	scaffold_1607	Bacteria	Persephonella	16	10	0	0.0120779	1	TRUE	FALSE
N/A	metabat_1017	-	Eukaryota	Selaginella	16	10	0	0.0120779	1	TRUE	FALSE
N/A	metabat_1202	-	Eukaryota	Smittium	14	9	0	0.0134825	1	TRUE	FALSE
N/A	metabat_1172	-	Eukaryota	Salpingoeca	12	8	0	0.0148154	1	TRUE	FALSE
N/A	hic_401	-	Eukaryota	Parasitella	12	8	0	0.0148154	1	TRUE	FALSE
N/A	metabat_1172	-	Eukaryota	Aureococcus	12	8	0	0.0148154	1	TRUE	FALSE
N/A	metabat_1017	-	Eukaryota	Phaseolus	6	5	0	0.0150357	1	TRUE	FALSE
N/A	metabat_347	-	Eukaryota	Xiphophorus	6	5	0	0.0150357	1	TRUE	FALSE
N/A	metabat_126	-	Eukaryota	Plasmodiophora	6	5	0	0.0150357	1	TRUE	FALSE
N/A	metabat_253	-	Eukaryota	Chaetomium	6	5	0	0.0150357	1	TRUE	FALSE
N/A	hic_438	-	Viruses	Iridovirus	6	5	0	0.0150357	1	TRUE	FALSE
N/A	metabat_1266	-	Bacteria	Candidatus Woykebacteria-undef	6	5	0	0.0150357	1	TRUE	FALSE
N/A	metabat_027	-	Bacteria	Carboxydothermus	6	5	0	0.0150357	1	TRUE	FALSE
N/A	metabat_1391	-	Eukaryota	Tetrapisispora	6	5	0	0.0150357	1	TRUE	FALSE
N/A	hic_247	-	Bacteria	Fibrella	6	5	0	0.0150357	1	TRUE	FALSE
N/A	metabat_974	-	Eukaryota	Rozella	28	15	0	0.0152045	1	TRUE	FALSE
chemoheterotrophy;aerobic_chemoheterotrophy	metabat_086	-	Bacteria	Pseudoalteromonas	28	15	0	0.0152045	1	TRUE	FALSE
N/A	metabat_1370	-	Eukaryota	Saprolegnia	10	7	0	0.0158637	1	TRUE	FALSE
N/A	metabat_1211	scaffold_1407	Bacteria	Thermoactinomyces	10	7	0	0.0158637	1	TRUE	FALSE
chemoheterotrophy;aerobic_chemoheterotrophy	metabat_1307	-	Bacteria	Tenacibaculum	10	7	0	0.0158637	1	TRUE	FALSE
chemoheterotrophy;aerobic_chemoheterotrophy	hic_182	-	Bacteria	Fulvivirga	10	7	0	0.0158637	1	TRUE	FALSE
N/A	hic_200	-	Bacteria	Candidatus Parcubacteria-undef	10	7	0	0.0158637	1	TRUE	FALSE
N/A	metabat_347	-	Eukaryota	Micromonas	8	6	0	0.0162125	1	TRUE	FALSE
N/A	metabat_1202	-	Eukaryota	Mus	8	6	0	0.0162125	1	TRUE	FALSE
N/A	metabat_055	-	Eukaryota	Cicer	8	6	0	0.0162125	1	TRUE	FALSE
N/A	metabat_1391	-	Eukaryota	Ascoidea	8	6	0	0.0162125	1	TRUE	FALSE
N/A	metabat_126	-	Eukaryota	Lepisosteus	8	6	0	0.0162125	1	TRUE	FALSE
N/A	metabat_1041	-	Eukaryota	Basidiobolus	26	14	0	0.0178057	1	TRUE	FALSE
chemoheterotrophy;aerobic_chemoheterotrophy	metabat_927	-	Bacteria	Flavobacterium	173	69	1	0.0189487	0.408284	TRUE	TRUE
N/A	metabat_1041	-	Bacteria	Peptoniphilus	67	30	0	0.020369	1	FALSE	FALSE
N/A	metabat_759	-	Bacteria	Staphylococcus	91	39	0	0.0204583	1	FALSE	FALSE
N/A	metabat_1017	-	Eukaryota	Orchesella	17	10	0	0.0209682	1	FALSE	FALSE
N/A	metabat_1163	-	Eukaryota	Heterostelium	29	15	0	0.0222841	1	FALSE	FALSE
fermentation;chemoheterotrophy	metabat_363	-	Bacteria	Criibacterium	29	15	0	0.0222841	1	FALSE	FALSE
N/A	hic_334	-	Eukaryota	Biomphalaria	52	24	0	0.0240333	1	FALSE	FALSE
N/A	metabat_253	-	Eukaryota	Lucilia	15	9	0	0.0241852	1	FALSE	FALSE
N/A	hic_368	-	Eukaryota	Klebsormidium	13	8	0	0.0277605	1	FALSE	FALSE
N/A	hic_007	-	Bacteria	Candidatus Peregrinibacteria-undef	20	11	0	0.0287498	1	FALSE	FALSE
N/A	metabat_878	-	Bacteria	Caldisalinibacter	20	11	0	0.0287498	1	FALSE	FALSE
chemoheterotrophy;aerobic_chemoheterotrophy	metabat_927	-	Bacteria	Ignavibacteriae-undef	53	24	0	0.0308183	1	FALSE	FALSE
N/A	hic_395	-	Eukaryota	Ogataea	11	7	0	0.0316051	1	FALSE	FALSE
N/A	hic_082	-	Eukaryota	Bombyx	3	3	0	0.0331576	1	FALSE	FALSE
N/A	metabat_880	-	Eukaryota	Kockovaella	3	3	0	0.0331576	1	FALSE	FALSE
N/A	metabat_989	-	Eukaryota	Nakaseomyces	3	3	0	0.0331576	1	FALSE	FALSE
N/A	metabat_126	-	Eukaryota	Fragilariopsis	3	3	0	0.0331576	1	FALSE	FALSE
chemoheterotrophy;aerobic_chemoheterotrophy	hic_217	-	Bacteria	Marinospirillum	3	3	0	0.0331576	1	FALSE	FALSE
N/A	hic_115	-	Eukaryota	Naumovozyma	3	3	0	0.0331576	1	FALSE	FALSE
N/A	metabat_989	-	Eukaryota	Genlisea	3	3	0	0.0331576	1	FALSE	FALSE
methanogenesis;hydrogenotrophic_methanogenesis;methanogenesis_by_CO2_reduction_with_H2	metabat_230	-	Archaea	Methanoregula	3	3	0	0.0331576	1	FALSE	FALSE
nitrate_reduction	hic_314	-	Bacteria	Pontibacillus	3	3	0	0.0331576	1	FALSE	FALSE
iron_respiration;sulfite_respiration;sulfate_respiration;respiration_of_sulfur_compounds	metabat_566	-	Bacteria	Desulfotalea	3	3	0	0.0331576	1	FALSE	FALSE
N/A	hic_399	-	Eukaryota	Bos	3	3	0	0.0331576	1	FALSE	FALSE
fermentation;chemoheterotrophy;xylanolysis;ligninolysis	metabat_1107	-	Bacteria	Dictyoglomus	3	3	0	0.0331576	1	FALSE	FALSE
chemoheterotrophy;aerobic_chemoheterotrophy	hic_104	-	Bacteria	Arenimonas	3	3	0	0.0331576	1	FALSE	FALSE
N/A	hic_395	-	Eukaryota	Meloidogyne	3	3	0	0.0331576	1	FALSE	FALSE
N/A	hic_219	-	Eukaryota	Canis	3	3	0	0.0331576	1	FALSE	FALSE
N/A	metabat_816	-	Viruses	Vi1virus	3	3	0	0.0331576	1	FALSE	FALSE
N/A	metabat_1202	-	Eukaryota	Chrysochromulina	3	3	0	0.0331576	1	FALSE	FALSE
N/A	hic_217	-	Eukaryota	Saitoella	3	3	0	0.0331576	1	FALSE	FALSE
oxygenic_photoautotrophy;cyanobacteria;photoautotrophy;phototrophy	metabat_363	-	Bacteria	Stanieria	3	3	0	0.0331576	1	FALSE	FALSE
animal_parasites_or_symbionts	metabat_1033	-	Bacteria	Muribacter	3	3	0	0.0331576	1	FALSE	FALSE
nitrate_reduction;chemoheterotrophy;aerobic_chemoheterotrophy	hic_213	-	Bacteria	Kordia	3	3	0	0.0331576	1	FALSE	FALSE
N/A	metabat_1370	-	Eukaryota	Tetranychus	18	10	0	0.0337912	1	FALSE	FALSE
N/A	hic_085	-	Bacteria	Candidatus Uhrbacteria-undef	18	10	0	0.0337912	1	FALSE	FALSE
chemoheterotrophy;aerobic_chemoheterotrophy	metabat_1404	-	Bacteria	Winogradskyella	18	10	0	0.0337912	1	FALSE	FALSE
N/A	hic_392	-	Eukaryota	Caenorhabditis	9	6	0	0.0354634	1	FALSE	FALSE
N/A	metabat_1234	-	Bacteria	Solitalea	9	6	0	0.0354634	1	FALSE	FALSE
N/A	metabat_055	-	Eukaryota	Saccharomyces	9	6	0	0.0354634	1	FALSE	FALSE
N/A	metabat_1017	-	Eukaryota	Pichia	9	6	0	0.0354634	1	FALSE	FALSE
N/A	metabat_989	-	Eukaryota	Syphacia	9	6	0	0.0354634	1	FALSE	FALSE
N/A	metabat_1260	-	Eukaryota	Trichinella	9	6	0	0.0354634	1	FALSE	FALSE
N/A	hic_070	-	Eukaryota	Eutrema	9	6	0	0.0354634	1	FALSE	FALSE
fermentation;chemoheterotrophy;aerobic_chemoheterotrophy	metabat_1384	-	Bacteria	Muricauda	38	18	0	0.0357622	1	FALSE	FALSE
N/A	metabat_126	-	Eukaryota	Strongyloides	23	12	0	0.0364918	1	FALSE	FALSE
fermentation;chemoheterotrophy	hic_065	-	Bacteria	Romboutsia	23	12	0	0.0364918	1	FALSE	FALSE
N/A	hic_376	-	Bacteria	Sunxiuqinia	70	30	0	0.038559	1	FALSE	FALSE
N/A	metabat_347	-	Eukaryota	Ictidomys	7	5	0	0.0386838	1	FALSE	FALSE
N/A	metabat_055	-	Eukaryota	Oikopleura	7	5	0	0.0386838	1	FALSE	FALSE
chemoheterotrophy;aerobic_chemoheterotrophy;hydrocarbon_degradation	metabat_271	-	Bacteria	Marinobacter	7	5	0	0.0386838	1	FALSE	FALSE
N/A	metabat_1202	-	Eukaryota	Myotis	7	5	0	0.0386838	1	FALSE	FALSE
N/A	metabat_055	-	Eukaryota	Monosiga	7	5	0	0.0386838	1	FALSE	FALSE
N/A	hic_235	-	Eukaryota	Wickerhamomyces	7	5	0	0.0386838	1	FALSE	FALSE
chemoheterotrophy;aerobic_chemoheterotrophy	hic_066	-	Bacteria	Elizabethkingia	7	5	0	0.0386838	1	FALSE	FALSE
N/A	hic_107	-	Bacteria	Puniceicoccaceae-undef	7	5	0	0.0386838	1	FALSE	FALSE
N/A	metabat_1017	-	Eukaryota	Volvox	5	4	0	0.0395725	1	FALSE	FALSE
N/A	hic_382	-	Eukaryota	Spironucleus	5	4	0	0.0395725	1	FALSE	FALSE
N/A	metabat_1017	-	Eukaryota	Gasterosteus	5	4	0	0.0395725	1	FALSE	FALSE
iron_respiration;dissimilatory_arsenate_reduction;sulfur_respiration;arsenate_respiration;respiration_of_sulfur_compounds	hic_397	-	Bacteria	Halarsenatibacter	5	4	0	0.0395725	1	FALSE	FALSE
N/A	metabat_763	-	Eukaryota	Brachypodium	5	4	0	0.0395725	1	FALSE	FALSE
N/A	metabat_790	-	Bacteria	Synergistales-undef	5	4	0	0.0395725	1	FALSE	FALSE
N/A	hic_364	-	Eukaryota	Neospora	5	4	0	0.0395725	1	FALSE	FALSE
N/A	metabat_1202	-	Eukaryota	Heliothis	5	4	0	0.0395725	1	FALSE	FALSE
N/A	metabat_126	-	Eukaryota	Fistulifera	5	4	0	0.0395725	1	FALSE	FALSE
N/A	metabat_133	-	Eukaryota	Populus	5	4	0	0.0395725	1	FALSE	FALSE
N/A	metabat_055	-	Eukaryota	Callithrix	5	4	0	0.0395725	1	FALSE	FALSE
aliphatic_non_methane_hydrocarbon_degradation;chemoheterotrophy;aerobic_chemoheterotrophy;hydrocarbon_degradation;oil_bioremediation	metabat_974	-	Bacteria	Alcanivorax	5	4	0	0.0395725	1	FALSE	FALSE
N/A	metabat_479	-	Eukaryota	Leersia	5	4	0	0.0395725	1	FALSE	FALSE
N/A	metabat_1391	-	Eukaryota	Triticum	5	4	0	0.0395725	1	FALSE	FALSE
N/A	metabat_1370	-	Eukaryota	Zostera	16	9	0	0.0397518	1	FALSE	FALSE
N/A	metabat_055	-	Eukaryota	Ciona	16	9	0	0.0397518	1	FALSE	FALSE
fermentation;chemoheterotrophy;xylanolysis;cellulolysis	metabat_544	-	Bacteria	Sorangium	16	9	0	0.0397518	1	FALSE	FALSE
N/A	hic_179	-	Eukaryota	Symbiodinium	21	11	0	0.0431732	1	FALSE	FALSE
N/A	metabat_1017	-	Eukaryota	Bursaphelenchus	14	8	0	0.0467977	1	FALSE	FALSE
N/A	hic_392	-	Eukaryota	Blastocystis	19	10	0	0.0511982	1	FALSE	FALSE
oxygenic_photoautotrophy;cyanobacteria;photoautotrophy;phototrophy	hic_073	-	Bacteria	Geminocystis	19	10	0	0.0511982	1	FALSE	FALSE
N/A	metabat_1202	-	Eukaryota	Lottia	19	10	0	0.0511982	1	FALSE	FALSE
N/A	hic_056	scaffold_3	Bacteria	Cytophagaceae-undef	29	14	0	0.0512032	1	FALSE	FALSE
N/A	metabat_126	-	Eukaryota	Cavenderia	29	14	0	0.0512032	1	FALSE	FALSE
N/A	hic_082	-	Eukaryota	Helobdella	12	7	0	0.0551106	1	FALSE	FALSE
N/A	hic_389	-	Eukaryota	Intoshia	12	7	0	0.0551106	1	FALSE	FALSE
fermentation;chemoheterotrophy	hic_575	-	Viruses	C5virus	12	7	0	0.0551106	1	FALSE	FALSE
N/A	metabat_974	-	Bacteria	Salinimicrobium	12	7	0	0.0551106	1	FALSE	FALSE
N/A	metabat_930	-	Bacteria	Pantoea	12	7	0	0.0551106	1	FALSE	FALSE
N/A	hic_275	scaffold_128;scaffold_6	Eukaryota	Corchorus	12	7	1	0.0551106	0.0357352	FALSE	TRUE
oxygenic_photoautotrophy;cyanobacteria;photoautotrophy;nitrogen_fixation;phototrophy	hic_286	scaffold_131	Bacteria	Cyanothece	12	7	0	0.0551106	1	FALSE	FALSE
human_pathogens_all;animal_parasites_or_symbionts;human_pathogens_diarrhea	metabat_207	-	Bacteria	Erysipelatoclostridium	111	44	0	0.0572948	1	FALSE	FALSE
chemoheterotrophy;aerobic_chemoheterotrophy	metabat_229	-	Bacteria	Paenibacillus	336	122	0	0.0576538	1	FALSE	FALSE
N/A	metabat_037	scaffold_50	Bacteria	Geofilum	32	15	0	0.0580318	1	FALSE	FALSE
N/A	metabat_1017	-	Eukaryota	Lingula	22	11	0	0.0618628	1	FALSE	FALSE
N/A	hic_334	-	Bacteria	Candidatus Moranbacteria-undef	22	11	0	0.0618628	1	FALSE	FALSE
N/A	hic_397	-	Bacteria	Spirosoma	35	16	0	0.0644804	1	FALSE	FALSE
N/A	metabat_158	-	Bacteria	Thermoanaerobacterium	35	16	1	0.0644804	0.1007	FALSE	TRUE
fermentation;chemoheterotrophy	hic_024	-	Bacteria	Halanaerobium	10	6	0	0.0648628	1	FALSE	FALSE
N/A	metabat_479	-	Eukaryota	Absidia	10	6	0	0.0648628	1	FALSE	FALSE
N/A	hic_323	-	Eukaryota	Astyanax	10	6	0	0.0648628	1	FALSE	FALSE
fermentation;chemoheterotrophy;xylanolysis	metabat_170	-	Bacteria	Alkalitalea	30	14	1	0.0683784	0.08696	FALSE	TRUE
chemoheterotrophy;aerobic_chemoheterotrophy	hic_167	-	Bacteria	Streptomyces	30	14	0	0.0683784	1	FALSE	FALSE
chemoheterotrophy;aerobic_chemoheterotrophy	metabat_994	-	Bacteria	Mycoplasma	1663	563	0	0.069094	1	FALSE	FALSE
N/A	metabat_055	-	Eukaryota	Pythium	20	10	0	0.0736466	1	FALSE	FALSE
fermentation;chemoheterotrophy	metabat_071	-	Bacteria	Peptostreptococcus	33	15	1	0.0756901	0.0952291	FALSE	TRUE
N/A	hic_343	-	Bacteria	Apibacter	8	5	0	0.0761359	1	FALSE	FALSE
N/A	metabat_055	-	Eukaryota	Zootermopsis	8	5	0	0.0761359	1	FALSE	FALSE
N/A	hic_217	-	Eukaryota	Lichtheimia	8	5	0	0.0761359	1	FALSE	FALSE
N/A	hic_399	-	Eukaryota	Ectocarpus	8	5	0	0.0761359	1	FALSE	FALSE
N/A	hic_081	-	Bacteria	Candidatus Falkowbacteria-undef	8	5	0	0.0761359	1	FALSE	FALSE
N/A	metabat_257	scaffold_11026;scaffold_1548	Bacteria	Syntrophaceae-undef	8	5	0	0.0761359	1	FALSE	FALSE
N/A	metabat_347	-	Eukaryota	Rhizopus	8	5	0	0.0761359	1	FALSE	FALSE
N/A	metabat_276	-	Archaea	Candidatus Woesearchaeota-undef	8	5	0	0.0761359	1	FALSE	FALSE
N/A	metabat_126	-	Eukaryota	Sarcophilus	8	5	0	0.0761359	1	FALSE	FALSE
N/A	hic_316	-	Bacteria	Leptospira	8	5	0	0.0761359	1	FALSE	FALSE
N/A	metabat_923	-	Bacteria	Proteiniborus	28	13	0	0.0806999	1	FALSE	FALSE
N/A	metabat_126	-	Eukaryota	Aphanomyces	13	7	0	0.0870191	1	FALSE	FALSE
fermentation;chemoheterotrophy	hic_453	scaffold_422;scaffold_550	Bacteria	Capnocytophaga	58	24	1	0.0874314	0.161292	FALSE	TRUE
N/A	metabat_1370	-	Eukaryota	Sorghum	6	4	0	0.0886461	1	FALSE	FALSE
N/A	hic_474	-	Bacteria	Helcococcus	6	4	0	0.0886461	1	FALSE	FALSE
chemoheterotrophy;aerobic_chemoheterotrophy	metabat_207	-	Bacteria	Leeuwenhoekiella	6	4	0	0.0886461	1	FALSE	FALSE
N/A	metabat_1202	-	Eukaryota	Otolemur	6	4	0	0.0886461	1	FALSE	FALSE
N/A	metabat_871	-	Eukaryota	Hymenolepis	6	4	0	0.0886461	1	FALSE	FALSE
N/A	hic_574	-	Bacteria	Thermoflexibacter	6	4	0	0.0886461	1	FALSE	FALSE
N/A	metabat_229	-	Eukaryota	Echinococcus	6	4	0	0.0886461	1	FALSE	FALSE
aerobic_nitrite_oxidation;nitrification	metabat_768	-	Bacteria	Nitrolancea	6	4	0	0.0886461	1	FALSE	FALSE
N/A	metabat_253	-	Eukaryota	Pediculus	6	4	0	0.0886461	1	FALSE	FALSE
N/A	metabat_1370	-	Eukaryota	Nelumbo	6	4	0	0.0886461	1	FALSE	FALSE
N/A	metabat_101	-	Eukaryota	Ixodes	6	4	0	0.0886461	1	FALSE	FALSE
N/A	metabat_347	-	Eukaryota	Protomyces	6	4	0	0.0886461	1	FALSE	FALSE
N/A	metabat_1260	-	Bacteria	Rhodobacteraceae-undef	6	4	0	0.0886461	1	FALSE	FALSE
N/A	metabat_1017	-	Eukaryota	Taeniopygia	6	4	0	0.0886461	1	FALSE	FALSE
nitrate_reduction	hic_134	-	Bacteria	Corynebacterium	6	4	0	0.0886461	1	FALSE	FALSE
ureolysis;nitrate_reduction	metabat_852	-	Bacteria	Emticicia	6	4	0	0.0886461	1	FALSE	FALSE
N/A	hic_076	-	Eukaryota	Acanthamoeba	26	12	0	0.0954153	1	FALSE	FALSE
N/A	metabat_580	-	Bacteria	Ehrlichia	4	3	0	0.100674	1	FALSE	FALSE
oxygenic_photoautotrophy;cyanobacteria;photoautotrophy;phototrophy	metabat_126	-	Bacteria	Lyngbya	4	3	0	0.100674	1	FALSE	FALSE
nitrate_reduction;nitrite_respiration;nitrate_ammonification;nitrogen_respiration;nitrite_ammonification;nitrate_respiration	metabat_816	-	Bacteria	Thermovibrio	4	3	0	0.100674	1	FALSE	FALSE
N/A	metabat_1017	-	Eukaryota	Cricetulus	4	3	0	0.100674	1	FALSE	FALSE
N/A	hic_447	-	Eukaryota	Ancylostoma	4	3	0	0.100674	1	FALSE	FALSE
N/A	metabat_347	-	Eukaryota	Coprinopsis	4	3	0	0.100674	1	FALSE	FALSE
N/A	metabat_1202	-	Eukaryota	Nasonia	4	3	0	0.100674	1	FALSE	FALSE
N/A	metabat_579	-	Bacteria	Spiroplasma	4	3	0	0.100674	1	FALSE	FALSE
N/A	hic_454	scaffold_11655	Bacteria	Hyalangium	4	3	0	0.100674	1	FALSE	FALSE
N/A	metabat_1391	-	Eukaryota	Ficedula	4	3	0	0.100674	1	FALSE	FALSE
N/A	metabat_1163	-	Eukaryota	Linderina	4	3	0	0.100674	1	FALSE	FALSE
N/A	metabat_1004	-	Archaea	Candidatus Micrarchaeota-undef	4	3	0	0.100674	1	FALSE	FALSE
N/A	hic_017	-	Bacteria	Kriegella	4	3	0	0.100674	1	FALSE	FALSE
fermentation;chemoheterotrophy	hic_471	-	Bacteria	Caldanaerobacter	21	10	0	0.10135	1	FALSE	FALSE
N/A	metabat_175	-	Bacteria	Candidatus Hepatoplasma	2	2	0	0.103211	1	FALSE	FALSE
N/A	metabat_1391	-	Eukaryota	Nematocida	2	2	0	0.103211	1	FALSE	FALSE
N/A	metabat_1202	-	Eukaryota	Amazona	2	2	0	0.103211	1	FALSE	FALSE
N/A	metabat_015	-	Bacteria	Chelativorans	2	2	0	0.103211	1	FALSE	FALSE
N/A	metabat_1138	-	Viruses	Cjw1virus	2	2	0	0.103211	1	FALSE	FALSE
N/A	hic_392	-	Eukaryota	Sus	2	2	0	0.103211	1	FALSE	FALSE
N/A	metabat_175	-	Bacteria	Candidatus Peribacter	2	2	0	0.103211	1	FALSE	FALSE
N/A	hic_324	-	Eukaryota	Baudoinia	2	2	0	0.103211	1	FALSE	FALSE
N/A	hic_397	-	Bacteria	Solirubrum	2	2	0	0.103211	1	FALSE	FALSE
N/A	hic_324	-	Eukaryota	Thelohanellus	2	2	0	0.103211	1	FALSE	FALSE
N/A	metabat_1172	-	Eukaryota	Pongo	2	2	0	0.103211	1	FALSE	FALSE
N/A	metabat_1241	-	Eukaryota	Komagataella	2	2	0	0.103211	1	FALSE	FALSE
N/A	hic_240	-	Eukaryota	Ornithorhynchus	2	2	0	0.103211	1	FALSE	FALSE
N/A	metabat_271	-	Bacteria	Gallaecimonas	2	2	0	0.103211	1	FALSE	FALSE
N/A	metabat_126	-	Eukaryota	Phaeoacremonium	2	2	0	0.103211	1	FALSE	FALSE
N/A	metabat_1017	-	Eukaryota	Cylindrobasidium	2	2	0	0.103211	1	FALSE	FALSE
N/A	metabat_1327	-	Bacteria	Entomoplasmatales-undef	2	2	0	0.103211	1	FALSE	FALSE
N/A	metabat_1202	-	Eukaryota	Yamadazyma	2	2	0	0.103211	1	FALSE	FALSE
N/A	metabat_548	-	Archaea	Archaeoglobales-undef	2	2	0	0.103211	1	FALSE	FALSE
N/A	hic_115	-	Bacteria	Methyloversatilis	2	2	0	0.103211	1	FALSE	FALSE
N/A	hic_217	-	Eukaryota	Musca	2	2	0	0.103211	1	FALSE	FALSE
N/A	hic_026	-	Viruses	Spo1virus	2	2	0	0.103211	1	FALSE	FALSE
oxygenic_photoautotrophy;cyanobacteria;photoautotrophy;phototrophy	metabat_645	-	Bacteria	Hydrocoleum	2	2	0	0.103211	1	FALSE	FALSE
N/A	metabat_055	-	Eukaryota	Gorilla	2	2	0	0.103211	1	FALSE	FALSE
N/A	hic_350	-	Eukaryota	Schistocephalus	2	2	0	0.103211	1	FALSE	FALSE
N/A	metabat_055	-	Eukaryota	Spraguea	2	2	0	0.103211	1	FALSE	FALSE
N/A	metabat_1391	-	Eukaryota	Wallemia	2	2	0	0.103211	1	FALSE	FALSE
methanogenesis;hydrogenotrophic_methanogenesis;methanogenesis_by_CO2_reduction_with_H2	metabat_1276	-	Archaea	Methanosphaerula	2	2	0	0.103211	1	FALSE	FALSE
sulfate_respiration;respiration_of_sulfur_compounds	hic_229	-	Bacteria	Desulfobacca	2	2	0	0.103211	1	FALSE	FALSE
N/A	metabat_735	-	Bacteria	Desulfurella	2	2	0	0.103211	1	FALSE	FALSE
N/A	metabat_1198	-	Bacteria	Bacillales-undef	2	2	0	0.103211	1	FALSE	FALSE
N/A	hic_167	-	Bacteria	Flexibacter	2	2	0	0.103211	1	FALSE	FALSE
N/A	metabat_1262	-	Bacteria	Rummeliibacillus	2	2	0	0.103211	1	FALSE	FALSE
ureolysis;nitrate_reduction;chemoheterotrophy;aerobic_chemoheterotrophy	metabat_1421	-	Bacteria	Microbacterium	2	2	0	0.103211	1	FALSE	FALSE
animal_parasites_or_symbionts	metabat_954	-	Bacteria	Glaesserella	2	2	0	0.103211	1	FALSE	FALSE
N/A	metabat_1276	-	Bacteria	Candidatus Komeilibacteria-undef	2	2	0	0.103211	1	FALSE	FALSE
N/A	hic_463	scaffold_13	Bacteria	Williamwhitmania	37	16	0	0.103436	1	FALSE	FALSE
N/A	metabat_1421	-	Bacteria	Candidatus Omnitrophica-undef	37	16	0	0.103436	1	FALSE	FALSE
N/A	hic_418	scaffold_3076	Bacteria	Tyzzerella	59	24	0	0.103976	1	FALSE	FALSE
N/A	hic_115	-	undef	undef	11	6	0	0.104772	1	FALSE	FALSE
N/A	metabat_871	-	Eukaryota	Solanum	11	6	0	0.104772	1	FALSE	FALSE
N/A	hic_470	-	Bacteria	Candidatus Buchananbacteria-undef	11	6	0	0.104772	1	FALSE	FALSE
nitrous_oxide_denitrification;nitrate_reduction;chemoheterotrophy;nitrite_respiration;nitrate_denitrification;xylanolysis;nitrogen_respiration;aerobic_chemoheterotrophy;nitrite_denitrification;denitrification;nitrate_respiration	metabat_927	-	Bacteria	Zunongwangia	11	6	0	0.104772	1	FALSE	FALSE
N/A	metabat_126	-	Eukaryota	Kazachstania	11	6	0	0.104772	1	FALSE	FALSE
N/A	metabat_1227	-	Bacteria	Gracilibacter	11	6	0	0.104772	1	FALSE	FALSE
fermentation;nitrate_reduction;chemoheterotrophy;nitrite_respiration;nitrate_ammonification;nitrogen_respiration;thiosulfate_respiration;nitrite_ammonification;nitrate_respiration;respiration_of_sulfur_compounds	hic_210	-	Bacteria	Garciella	11	6	0	0.104772	1	FALSE	FALSE
fermentation;chemoheterotrophy	metabat_564	k87_30857090	Bacteria	Clostridioides	16	8	0	0.105529	1	FALSE	FALSE
N/A	metabat_765	-	Bacteria	Haloplasma	19	9	0	0.121075	1	FALSE	FALSE
N/A	metabat_698	-	Bacteria	Thermobrachium	19	9	0	0.121075	1	FALSE	FALSE
N/A	metabat_453	-	Eukaryota	Pneumocystis	19	9	0	0.121075	1	FALSE	FALSE
fermentation;chemoheterotrophy	hic_206	-	Bacteria	Halobacteroides	9	5	0	0.126977	1	FALSE	FALSE
chemoheterotrophy;cellulolysis;aerobic_chemoheterotrophy	metabat_879	-	Bacteria	Cytophaga	9	5	0	0.126977	1	FALSE	FALSE
N/A	metabat_347	-	Eukaryota	Anolis	9	5	0	0.126977	1	FALSE	FALSE
fermentation;chemoheterotrophy	metabat_253	-	Bacteria	Candidatus Frackibacter	9	5	0	0.126977	1	FALSE	FALSE
N/A	hic_456	-	Eukaryota	Citrus	9	5	0	0.126977	1	FALSE	FALSE
N/A	metabat_347	-	Eukaryota	Ramazzottius	9	5	0	0.126977	1	FALSE	FALSE
N/A	hic_097	-	Archaea	Archaea-undef	9	5	0	0.126977	1	FALSE	FALSE
N/A	metabat_126	-	Eukaryota	Monodelphis	9	5	0	0.126977	1	FALSE	FALSE
N/A	metabat_126	-	Eukaryota	Strongylocentrotus	14	7	0	0.12724	1	FALSE	FALSE
human_gut;animal_parasites_or_symbionts;mammal_gut	metabat_156	-	Bacteria	Finegoldia	14	7	0	0.12724	1	FALSE	FALSE
chemoheterotrophy;aerobic_chemoheterotrophy	hic_288	-	Bacteria	Lutibacter	33	14	0	0.140489	1	FALSE	FALSE
N/A	metabat_1370	-	Eukaryota	Nematostella	17	8	0	0.145215	1	FALSE	FALSE
N/A	metabat_756	-	Eukaryota	Elaeophora	17	8	0	0.145215	1	FALSE	FALSE
chemoheterotrophy;aerobic_chemoheterotrophy	metabat_927	-	Bacteria	Melioribacter	25	11	0	0.145543	1	FALSE	FALSE
N/A	hic_215	-	Bacteria	Tissierella	36	15	0	0.1477	1	FALSE	FALSE
N/A	hic_017	-	Bacteria	Draconibacterium	67	26	0	0.149315	1	FALSE	FALSE
N/A	hic_488	-	Eukaryota	Trichuris	219	78	2	0.150679	0.142872	FALSE	TRUE
N/A	hic_077	-	Eukaryota	Physcomitrella	12	6	0	0.154434	1	FALSE	FALSE
N/A	hic_522	-	Eukaryota	Musa	12	6	0	0.154434	1	FALSE	FALSE
N/A	metabat_347	-	Eukaryota	Medicago	12	6	0	0.154434	1	FALSE	FALSE
N/A	metabat_580	-	Eukaryota	Choanephora	7	4	0	0.155263	1	FALSE	FALSE
N/A	hic_337	-	Eukaryota	Takifugu	7	4	0	0.155263	1	FALSE	FALSE
fermentation;chemoheterotrophy	metabat_039	scaffold_1928;scaffold_9046	Bacteria	Vagococcus	7	4	0	0.155263	1	FALSE	FALSE
N/A	hic_392	-	Eukaryota	Daucus	7	4	0	0.155263	1	FALSE	FALSE
N/A	metabat_1017	-	Eukaryota	Spinacia	7	4	0	0.155263	1	FALSE	FALSE
N/A	hic_077	-	Bacteria	Tumebacillus	7	4	0	0.155263	1	FALSE	FALSE
N/A	hic_084	scaffold_2766	Bacteria	Siccationidurans	7	4	0	0.155263	1	FALSE	FALSE
N/A	hic_392	-	Eukaryota	Fukomys	7	4	0	0.155263	1	FALSE	FALSE
N/A	hic_434	-	Bacteria	Niastella	20	9	0	0.15988	1	FALSE	FALSE
N/A	metabat_1368	-	Bacteria	Helicobacter	59	23	0	0.161263	1	FALSE	FALSE
N/A	hic_381	-	Bacteria	Pseudobacteroides	34	14	0	0.171276	1	FALSE	FALSE
N/A	metabat_1279	-	Bacteria	Erysipelothrix	23	10	0	0.172053	1	FALSE	FALSE
N/A	hic_402	-	Bacteria	Candidatus Magasanikbacteria-undef	15	7	0	0.175015	1	FALSE	FALSE
N/A	metabat_879	-	Bacteria	Flavobacteriaceae-undef	15	7	0	0.175015	1	FALSE	FALSE
ureolysis;chemoheterotrophy;cellulolysis	metabat_879	-	Bacteria	Sporocytophaga	15	7	0	0.175015	1	FALSE	FALSE
fermentation;chemoheterotrophy	hic_206	-	Bacteria	Tissierellaceae-undef	15	7	0	0.175015	1	FALSE	FALSE
sulfate_respiration;respiration_of_sulfur_compounds	hic_270	-	Bacteria	Desulfotomaculum	106	39	0	0.177026	1	FALSE	FALSE
fermentation;chemoheterotrophy;aromatic_compound_degradation;plastic_degradation	metabat_630	-	Bacteria	Pelotomaculum	10	5	0	0.18909	1	FALSE	FALSE
N/A	hic_231	-	Bacteria	Anaerosphaera	10	5	0	0.18909	1	FALSE	FALSE
N/A	metabat_1370	-	Eukaryota	Spizellomyces	10	5	0	0.18909	1	FALSE	FALSE
N/A	hic_044	-	Bacteria	Anaeroglobus	10	5	0	0.18909	1	FALSE	FALSE
iron_respiration;fermentation;chemoheterotrophy;xylanolysis;thiosulfate_respiration;respiration_of_sulfur_compounds	metabat_271	-	Bacteria	Thermotoga	10	5	0	0.18909	1	FALSE	FALSE
chemoheterotrophy;aerobic_chemoheterotrophy	hic_222	scaffold_240	Bacteria	Aequorivita	10	5	0	0.18909	1	FALSE	FALSE
N/A	hic_188	-	Bacteria	Thermosinus	10	5	0	0.18909	1	FALSE	FALSE
N/A	metabat_347	-	Eukaryota	Clunio	10	5	0	0.18909	1	FALSE	FALSE
N/A	hic_587	scaffold_3202	Bacteria	Candidatus Cloacimonas	10	5	0	0.18909	1	FALSE	FALSE
fermentation;chemoheterotrophy	hic_589	-	Bacteria	Arthrobacter	18	8	0	0.191006	1	FALSE	FALSE
N/A	metabat_685	-	Bacteria	Parvimonas	18	8	0	0.191006	1	FALSE	FALSE
N/A	hic_051	-	Bacteria	Flavobacteriales-undef	29	12	0	0.191043	1	FALSE	FALSE
chemoheterotrophy;aerobic_chemoheterotrophy	metabat_1198	-	Bacteria	Acidiphilium	98	36	1	0.191599	0.257115	FALSE	TRUE
N/A	metabat_126	-	Eukaryota	Dactylellina	5	3	0	0.192326	1	FALSE	FALSE
fermentation;nitrate_reduction;chemoheterotrophy	hic_370	-	Bacteria	Buttiauxella	5	3	0	0.192326	1	FALSE	FALSE
oxygenic_photoautotrophy;cyanobacteria;photoautotrophy;phototrophy	metabat_1276	-	Bacteria	Oscillatoria	5	3	0	0.192326	1	FALSE	FALSE
fermentation;chemoheterotrophy;reductive_acetogenesis	hic_260	scaffold_8680	Bacteria	Acetohalobium	5	3	0	0.192326	1	FALSE	FALSE
N/A	metabat_1017	-	Eukaryota	Larimichthys	5	3	0	0.192326	1	FALSE	FALSE
sulfur_respiration;respiration_of_sulfur_compounds	metabat_911	-	Bacteria	Sulfurospirillum	5	3	0	0.192326	1	FALSE	FALSE
chemoheterotrophy;aerobic_chemoheterotrophy	metabat_580	-	Bacteria	Marivirga	5	3	0	0.192326	1	FALSE	FALSE
N/A	metabat_347	-	Eukaryota	Nicotiana	5	3	0	0.192326	1	FALSE	FALSE
N/A	metabat_1370	-	Eukaryota	Nosema	5	3	0	0.192326	1	FALSE	FALSE
N/A	hic_506	-	Bacteria	Candidatus Puniceispirillum	5	3	0	0.192326	1	FALSE	FALSE
N/A	hic_044	-	Eukaryota	Diploscapter	5	3	0	0.192326	1	FALSE	FALSE
N/A	metabat_1370	-	Eukaryota	Cajanus	5	3	0	0.192326	1	FALSE	FALSE
iron_respiration;fermentation;chemoheterotrophy;manganese_respiration	metabat_891	-	Bacteria	Thermoanaerobaculum	5	3	0	0.192326	1	FALSE	FALSE
N/A	metabat_1174	-	Bacteria	Galbibacter	5	3	0	0.192326	1	FALSE	FALSE
N/A	hic_222	-	Eukaryota	Globodera	5	3	0	0.192326	1	FALSE	FALSE
intracellular_parasites	hic_349	-	Bacteria	Holosporaceae-undef	5	3	0	0.192326	1	FALSE	FALSE
N/A	hic_106	-	Bacteria	Mucilaginibacter	69	26	0	0.194	1	FALSE	FALSE
N/A	metabat_691	-	Eukaryota	Amphimedon	21	9	0	0.203778	1	FALSE	FALSE
N/A	metabat_936	-	Bacteria	Pontibacter	35	14	0	0.205109	1	FALSE	FALSE
N/A	metabat_1017	-	Eukaryota	Babesia	13	6	0	0.212218	1	FALSE	FALSE
N/A	metabat_1017	-	Eukaryota	Albugo	13	6	0	0.212218	1	FALSE	FALSE
N/A	metabat_126	-	Eukaryota	Sarcoptes	13	6	0	0.212218	1	FALSE	FALSE
N/A	metabat_1300	-	Bacteria	Candidatus Woesebacteria-undef	13	6	0	0.212218	1	FALSE	FALSE
N/A	hic_387	-	Bacteria	Geosporobacter	27	11	0	0.222849	1	FALSE	FALSE
N/A	hic_232	-	Bacteria	Oxalobacter	30	12	0	0.230128	1	FALSE	FALSE
fermentation;chemoheterotrophy;aerobic_chemoheterotrophy	hic_370	scaffold_21676	Bacteria	Photobacterium	53	20	0	0.231051	1	FALSE	FALSE
N/A	hic_066	-	Bacteria	Sphingobacteriales-undef	53	20	0	0.231051	1	FALSE	FALSE
N/A	metabat_126	-	Eukaryota	Steinernema	8	4	0	0.234389	1	FALSE	FALSE
oxygenic_photoautotrophy;cyanobacteria;photoautotrophy;nitrogen_fixation;phototrophy	metabat_698	-	Bacteria	Calothrix	8	4	0	0.234389	1	FALSE	FALSE
chemoheterotrophy;aerobic_chemoheterotrophy	hic_444	-	Bacteria	Psychroflexus	8	4	0	0.234389	1	FALSE	FALSE
N/A	hic_060	-	Bacteria	Algoriella	8	4	0	0.234389	1	FALSE	FALSE
fumarate_respiration;fermentation;nitrate_reduction;chemoheterotrophy;nitrite_respiration;nitrogen_respiration;aerobic_chemoheterotrophy;human_pathogens_gastroenteritis;nitrite_ammonification;human_gut;human_pathogens_all;animal_parasites_or_symbionts;nitrate_respiration;human_pathogens_diarrhea;mammal_gut	metabat_271	-	Bacteria	Escherichia	8	4	0	0.234389	1	FALSE	FALSE
N/A	metabat_171	-	Bacteria	Candidatus Daviesbacteria-undef	8	4	0	0.234389	1	FALSE	FALSE
anoxygenic_photoautotrophy_S_oxidizing;photoautotrophy;anoxygenic_photoautotrophy;phototrophy	hic_481	-	Bacteria	Chloroherpeton	8	4	0	0.234389	1	FALSE	FALSE
N/A	metabat_1370	-	Eukaryota	Gallus	8	4	0	0.234389	1	FALSE	FALSE
N/A	hic_447	scaffold_454	Bacteria	Carboxydocella	8	4	0	0.234389	1	FALSE	FALSE
oxygenic_photoautotrophy;cyanobacteria;photoautotrophy;nitrogen_fixation;phototrophy	hic_131	scaffold_1521;scaffold_7002	Bacteria	Nostoc	8	4	0	0.234389	1	FALSE	FALSE
N/A	hic_022	-	Eukaryota	Trichomalopsis	3	2	0	0.243317	1	FALSE	FALSE
chemoheterotrophy;sulfur_respiration;chitinolysis;respiration_of_sulfur_compounds	metabat_974	-	Archaea	Thermococcus	3	2	0	0.243317	1	FALSE	FALSE
fermentation;chemoheterotrophy	hic_439	-	Bacteria	Alkalibacter	3	2	0	0.243317	1	FALSE	FALSE
N/A	metabat_1163	-	Eukaryota	Setaria	3	2	0	0.243317	1	FALSE	FALSE
N/A	hic_002	scaffold_16387	Bacteria	Hydrogenobaculum	3	2	0	0.243317	1	FALSE	FALSE
N/A	metabat_1017	-	Eukaryota	Mesocricetus	3	2	0	0.243317	1	FALSE	FALSE
N/A	hic_343	-	Eukaryota	Scheffersomyces	3	2	0	0.243317	1	FALSE	FALSE
N/A	metabat_1391	-	Eukaryota	Loxodonta	3	2	0	0.243317	1	FALSE	FALSE
manganese_oxidation	metabat_879	-	Bacteria	Paenibacillaceae-undef	3	2	0	0.243317	1	FALSE	FALSE
N/A	metabat_257	scaffold_116	Bacteria	Edwardsiella	3	2	0	0.243317	1	FALSE	FALSE
N/A	metabat_841	scaffold_3588;scaffold_7	Bacteria	Oceanicaulis	3	2	0	0.243317	1	FALSE	FALSE
N/A	hic_240	-	Eukaryota	Cladophialophora	3	2	0	0.243317	1	FALSE	FALSE
N/A	metabat_871	-	Eukaryota	Pristionchus	3	2	0	0.243317	1	FALSE	FALSE
N/A	metabat_989	-	Eukaryota	Ooceraea	3	2	0	0.243317	1	FALSE	FALSE
chemoheterotrophy;cellulolysis;aerobic_chemoheterotrophy	metabat_288	-	Bacteria	Arcticibacter	3	2	0	0.243317	1	FALSE	FALSE
N/A	metabat_1017	-	Eukaryota	Dufourea	3	2	0	0.243317	1	FALSE	FALSE
N/A	metabat_126	-	Eukaryota	Gonium	3	2	0	0.243317	1	FALSE	FALSE
N/A	metabat_339	scaffold_49644	Bacteria	Alteribacillus	3	2	0	0.243317	1	FALSE	FALSE
N/A	metabat_593	k87_9717970	Bacteria	Candidatus Atribacteria-undef	3	2	0	0.243317	1	FALSE	FALSE
N/A	metabat_879	-	Bacteria	Anditalea	3	2	0	0.243317	1	FALSE	FALSE
N/A	metabat_1245	-	Bacteria	Candidatus Staskawiczbacteria-undef	3	2	0	0.243317	1	FALSE	FALSE
ureolysis;nitrate_reduction	metabat_391	-	Bacteria	Salinicoccus	3	2	0	0.243317	1	FALSE	FALSE
plant_pathogen;nitrate_reduction;chemoheterotrophy;nitrogen_respiration;aromatic_compound_degradation;aerobic_chemoheterotrophy;human_pathogens_all;chitinolysis;animal_parasites_or_symbionts;nitrate_respiration	hic_135	-	Bacteria	Stenotrophomonas	3	2	0	0.243317	1	FALSE	FALSE
dark_hydrogen_oxidation;dark_oxidation_of_sulfur_compounds;nitrate_reduction;knallgas_bacteria;dark_thiosulfate_oxidation	metabat_1041	-	Bacteria	Hydrogenobacter	3	2	0	0.243317	1	FALSE	FALSE
chemoheterotrophy;aerobic_chemoheterotrophy	hic_407	scaffold_85;scaffold_3653	Bacteria	Saprospira	3	2	0	0.243317	1	FALSE	FALSE
oxygenic_photoautotrophy;cyanobacteria;photoautotrophy;phototrophy	metabat_253	scaffold_182;scaffold_282	Bacteria	Coleofasciculus	3	2	0	0.243317	1	FALSE	FALSE
N/A	hic_461	-	Bacteria	Piscibacillus	3	2	0	0.243317	1	FALSE	FALSE
N/A	metabat_966	scaffold_4268	Bacteria	Caldilinea	3	2	0	0.243317	1	FALSE	FALSE
intracellular_parasites;human_pathogens_all;animal_parasites_or_symbionts	hic_280	-	Bacteria	Coxiella	3	2	0	0.243317	1	FALSE	FALSE
N/A	metabat_1017	-	Eukaryota	Sporothrix	3	2	0	0.243317	1	FALSE	FALSE
iron_respiration;fumarate_respiration;nitrate_reduction;nitrogen_respiration;sulfur_respiration;nitrate_respiration;respiration_of_sulfur_compounds	metabat_639	-	Bacteria	Desulfuromusa	3	2	0	0.243317	1	FALSE	FALSE
N/A	hic_280	-	Bacteria	Simonsiella	3	2	0	0.243317	1	FALSE	FALSE
dark_hydrogen_oxidation	metabat_1421	-	Bacteria	Hydrogenimonas	3	2	0	0.243317	1	FALSE	FALSE
N/A	hic_350	-	Eukaryota	Nannochloropsis	3	2	0	0.243317	1	FALSE	FALSE
N/A	metabat_928	-	Bacteria	Aureimonas	3	2	0	0.243317	1	FALSE	FALSE
dark_oxidation_of_sulfur_compounds;nitrate_reduction;nitrite_respiration;nitrate_ammonification;nitrogen_respiration;nitrite_ammonification;dark_sulfide_oxidation;nitrate_respiration	hic_370	-	Bacteria	Thioploca	3	2	0	0.243317	1	FALSE	FALSE
N/A	metabat_055	-	Eukaryota	Oryctes	3	2	0	0.243317	1	FALSE	FALSE
N/A	hic_222	-	Eukaryota	Equus	3	2	0	0.243317	1	FALSE	FALSE
N/A	metabat_055	-	Eukaryota	Tilletiaria	3	2	0	0.243317	1	FALSE	FALSE
N/A	metabat_940	-	Viruses	T4virus	3	2	0	0.243317	1	FALSE	FALSE
N/A	metabat_880	-	Bacteria	Candidatus Symbiobacter	3	2	0	0.243317	1	FALSE	FALSE
oxygenic_photoautotrophy;cyanobacteria;photoautotrophy;phototrophy	metabat_877	scaffold_66838;scaffold_58167;scaffold_30237;scaffold_28350	Bacteria	Planktothricoides	3	2	0	0.243317	1	FALSE	FALSE
chemoheterotrophy;aerobic_chemoheterotrophy	hic_386	-	Bacteria	Chryseobacterium	125	44	1	0.2589	0.315533	FALSE	TRUE
N/A	metabat_1017	-	Eukaryota	Glycine	11	5	0	0.259356	1	FALSE	FALSE
N/A	metabat_1202	-	Eukaryota	Agrilus	11	5	0	0.259356	1	FALSE	FALSE
fermentation;chemoheterotrophy	hic_314	-	Bacteria	Thermosipho	11	5	0	0.259356	1	FALSE	FALSE
chemoheterotrophy;aerobic_chemoheterotrophy	metabat_1307	-	Bacteria	Reichenbachiella	11	5	0	0.259356	1	FALSE	FALSE
chemoheterotrophy;aerobic_chemoheterotrophy	hic_284	-	Bacteria	Aquimarina	11	5	0	0.259356	1	FALSE	FALSE
N/A	metabat_202	scaffold_136	Bacteria	Insolitispirillum	11	5	0	0.259356	1	FALSE	FALSE
N/A	hic_147	-	Bacteria	Granulicatella	11	5	0	0.259356	1	FALSE	FALSE
N/A	metabat_878	-	Bacteria	Elusimicrobia-undef	51	19	0	0.25959	1	FALSE	FALSE
N/A	metabat_930	scaffold_59131	Bacteria	Lysinibacillus	25	10	0	0.25997	1	FALSE	FALSE
N/A	metabat_739	-	Bacteria	Cellulosilyticum	60	22	0	0.266066	1	FALSE	FALSE
chemoheterotrophy;aerobic_chemoheterotrophy	metabat_1133	-	Bacteria	Alicyclobacillus	14	6	0	0.275951	1	FALSE	FALSE
N/A	metabat_1017	-	Eukaryota	Capsaspora	14	6	0	0.275951	1	FALSE	FALSE
chemoheterotrophy;aerobic_chemoheterotrophy	metabat_940	-	Bacteria	Neisseria	14	6	0	0.275951	1	FALSE	FALSE
N/A	metabat_1138	-	Bacteria	Rufibacter	17	7	0	0.287751	1	FALSE	FALSE
N/A	hic_430	-	Bacteria	Pelagibacteraceae-undef	17	7	0	0.287751	1	FALSE	FALSE
N/A	metabat_055	-	Eukaryota	Branchiostoma	6	3	0	0.296005	1	FALSE	FALSE
N/A	metabat_1017	-	Eukaryota	Cucumis	6	3	0	0.296005	1	FALSE	FALSE
N/A	hic_056	-	Bacteria	Bartonella	6	3	0	0.296005	1	FALSE	FALSE
N/A	metabat_1370	-	Eukaryota	Brugia	6	3	0	0.296005	1	FALSE	FALSE
N/A	metabat_1202	-	Eukaryota	Onchocerca	6	3	1	0.296005	0.01803	FALSE	TRUE
N/A	hic_084	-	Bacteria	Candidatus Schekmanbacteria-undef	6	3	0	0.296005	1	FALSE	FALSE
N/A	hic_014	-	Eukaryota	Plasmopara	6	3	0	0.296005	1	FALSE	FALSE
N/A	metabat_1210	-	Bacteria	Chitinispirillum	6	3	0	0.296005	1	FALSE	FALSE
fermentation;chemoheterotrophy	metabat_229	-	Bacteria	Echinicola	6	3	0	0.296005	1	FALSE	FALSE
dark_hydrogen_oxidation;dark_oxidation_of_sulfur_compounds;iron_respiration;dark_sulfur_oxidation;sulfur_respiration;knallgas_bacteria;dark_thiosulfate_oxidation;dark_iron_oxidation;respiration_of_sulfur_compounds	metabat_1116	-	Bacteria	Sulfurihydrogenibium	6	3	0	0.296005	1	FALSE	FALSE
methanogenesis_by_disproportionation_of_methyl_groups;chemoheterotrophy;methanogenesis	hic_002	-	Archaea	Methanolobus	6	3	0	0.296005	1	FALSE	FALSE
N/A	metabat_1017	-	Eukaryota	Diaphorina	6	3	0	0.296005	1	FALSE	FALSE
animal_parasites_or_symbionts	hic_321	-	Bacteria	Pasteurellaceae-undef	6	3	0	0.296005	1	FALSE	FALSE
N/A	hic_438	-	Bacteria	Halobacillus	6	3	0	0.296005	1	FALSE	FALSE
N/A	metabat_1017	-	Eukaryota	Daphnia	6	3	0	0.296005	1	FALSE	FALSE
N/A	metabat_1370	-	Eukaryota	Thalassiosira	6	3	0	0.296005	1	FALSE	FALSE
N/A	hic_524	-	Eukaryota	Octopus	6	3	0	0.296005	1	FALSE	FALSE
N/A	metabat_1370	-	Eukaryota	Harpegnathos	6	3	0	0.296005	1	FALSE	FALSE
N/A	metabat_055	-	Eukaryota	Chlamydomonas	6	3	0	0.296005	1	FALSE	FALSE
N/A	hic_463	-	Bacteria	Sulfurovum	6	3	0	0.296005	1	FALSE	FALSE
fermentation;chemoheterotrophy;sulfur_respiration;respiration_of_sulfur_compounds	hic_496	-	Bacteria	Alkaliphilus	29	11	0	0.312705	1	FALSE	FALSE
N/A	metabat_871	-	Eukaryota	Macrostomum	9	4	0	0.32032	1	FALSE	FALSE
oxygenic_photoautotrophy;cyanobacteria;photoautotrophy;phototrophy	hic_129	-	Bacteria	Scytonema	9	4	0	0.32032	1	FALSE	FALSE
N/A	hic_360	-	Bacteria	Mesotoga	9	4	0	0.32032	1	FALSE	FALSE
N/A	metabat_1337	-	Bacteria	Candidatus Magnetobacterium	9	4	0	0.32032	1	FALSE	FALSE
N/A	metabat_189	k87_2329294	Bacteria	Aneurinibacillus	9	4	0	0.32032	1	FALSE	FALSE
oxygenic_photoautotrophy;cyanobacteria;photoautotrophy;phototrophy	metabat_524	scaffold_971	Bacteria	Synechococcus	9	4	0	0.32032	1	FALSE	FALSE
N/A	metabat_1276	-	Bacteria	Thermosediminibacter	9	4	0	0.32032	1	FALSE	FALSE
dark_oxidation_of_sulfur_compounds	metabat_1262	-	Bacteria	Sulfurimonas	9	4	0	0.32032	1	FALSE	FALSE
N/A	hic_022	-	Eukaryota	Penicilliopsis	1	1	0	0.321265	1	FALSE	FALSE
N/A	hic_360	-	Eukaryota	Neolecta	1	1	0	0.321265	1	FALSE	FALSE
N/A	metabat_347	-	Eukaryota	Zymoseptoria	1	1	0	0.321265	1	FALSE	FALSE
plant_pathogen;fermentation;chemoheterotrophy	metabat_257	scaffold_850	Bacteria	Ewingella	1	1	0	0.321265	1	FALSE	FALSE
chemoheterotrophy;aerobic_chemoheterotrophy	metabat_1293	-	Bacteria	Sphingorhabdus	1	1	0	0.321265	1	FALSE	FALSE
N/A	hic_350	-	Eukaryota	Melampsora	1	1	0	0.321265	1	FALSE	FALSE
N/A	metabat_347	-	Eukaryota	Heterocephalus	1	1	0	0.321265	1	FALSE	FALSE
N/A	hic_350	-	Eukaryota	Cryptococcus	1	1	0	0.321265	1	FALSE	FALSE
N/A	metabat_055	-	Bacteria	candidate division CPR3-undef	1	1	0	0.321265	1	FALSE	FALSE
ureolysis;aerobic_ammonia_oxidation;nitrification	metabat_609	-	Bacteria	Nitrosococcus	1	1	0	0.321265	1	FALSE	FALSE
N/A	metabat_1074	-	Eukaryota	Phanerochaete	1	1	0	0.321265	1	FALSE	FALSE
N/A	metabat_989	-	Eukaryota	Pseudoloma	1	1	0	0.321265	1	FALSE	FALSE
N/A	metabat_1202	-	Archaea	Acidiplasma	1	1	0	0.321265	1	FALSE	FALSE
N/A	metabat_1172	-	Eukaryota	Callipepla	1	1	0	0.321265	1	FALSE	FALSE
N/A	metabat_989	-	Eukaryota	Dictyocaulus	1	1	0	0.321265	1	FALSE	FALSE
N/A	metabat_989	-	Eukaryota	Ustilago	1	1	0	0.321265	1	FALSE	FALSE
N/A	metabat_1122	scaffold_3887	Bacteria	Dechloromonas	1	1	0	0.321265	1	FALSE	FALSE
N/A	hic_188	-	Bacteria	Thioflexothrix	1	1	0	0.321265	1	FALSE	FALSE
N/A	metabat_202	-	Bacteria	Candidatus Thioglobus	1	1	0	0.321265	1	FALSE	FALSE
N/A	hic_085	scaffold_299	Bacteria	Caldibacillus	1	1	0	0.321265	1	FALSE	FALSE
N/A	hic_217	-	Eukaryota	Taenia	1	1	0	0.321265	1	FALSE	FALSE
N/A	metabat_989	-	Eukaryota	Madurella	1	1	0	0.321265	1	FALSE	FALSE
N/A	hic_388	-	Eukaryota	Felis	1	1	0	0.321265	1	FALSE	FALSE
N/A	hic_132	-	Eukaryota	Hepatospora	1	1	0	0.321265	1	FALSE	FALSE
N/A	hic_409	-	Viruses	Cd119virus	1	1	0	0.321265	1	FALSE	FALSE
chemoheterotrophy;aerobic_chemoheterotrophy	metabat_066	-	Bacteria	Nocardia	1	1	0	0.321265	1	FALSE	FALSE
fermentation;chemoheterotrophy;aerobic_chemoheterotrophy	metabat_353	-	Bacteria	Aliivibrio	1	1	0	0.321265	1	FALSE	FALSE
N/A	metabat_989	-	Eukaryota	Tortispora	1	1	0	0.321265	1	FALSE	FALSE
N/A	hic_129	-	Bacteria	Paenisporosarcina	1	1	0	0.321265	1	FALSE	FALSE
N/A	metabat_1391	-	Eukaryota	Drechmeria	1	1	0	0.321265	1	FALSE	FALSE
N/A	metabat_989	-	Eukaryota	Spathaspora	1	1	0	0.321265	1	FALSE	FALSE
N/A	metabat_1172	-	Eukaryota	Pachysolen	1	1	0	0.321265	1	FALSE	FALSE
N/A	hic_382	-	Eukaryota	Charadrius	1	1	0	0.321265	1	FALSE	FALSE
N/A	metabat_347	-	Eukaryota	Nadsonia	1	1	0	0.321265	1	FALSE	FALSE
N/A	metabat_989	-	Eukaryota	Melipona	1	1	0	0.321265	1	FALSE	FALSE
dissimilatory_arsenate_reduction;fermentation;chemoheterotrophy;arsenate_respiration	hic_215	-	Bacteria	Sporolactobacillaceae-undef	1	1	0	0.321265	1	FALSE	FALSE
N/A	hic_074	-	Eukaryota	Leishmania	1	1	0	0.321265	1	FALSE	FALSE
N/A	metabat_1074	-	Eukaryota	Strigomonas	1	1	0	0.321265	1	FALSE	FALSE
fermentation;chemoheterotrophy	metabat_698	-	Bacteria	Leuconostoc	1	1	0	0.321265	1	FALSE	FALSE
N/A	metabat_1241	-	Eukaryota	Cuculus	1	1	0	0.321265	1	FALSE	FALSE
N/A	hic_014	-	Eukaryota	Nippostrongylus	1	1	0	0.321265	1	FALSE	FALSE
N/A	metabat_1241	-	Eukaryota	Trametes	1	1	0	0.321265	1	FALSE	FALSE
N/A	metabat_989	-	Eukaryota	Phlebia	1	1	0	0.321265	1	FALSE	FALSE
N/A	hic_079	-	Bacteria	Floricoccus	1	1	0	0.321265	1	FALSE	FALSE
N/A	metabat_1391	-	Eukaryota	Anncaliia	1	1	0	0.321265	1	FALSE	FALSE
N/A	hic_375	-	Eukaryota	Phlebiopsis	1	1	0	0.321265	1	FALSE	FALSE
N/A	hic_547	-	Eukaryota	Tropilaelaps	1	1	0	0.321265	1	FALSE	FALSE
N/A	metabat_1074	-	Eukaryota	Sistotremastrum	1	1	0	0.321265	1	FALSE	FALSE
ureolysis;chemoheterotrophy;aerobic_chemoheterotrophy	metabat_172	-	Bacteria	Gordonia	1	1	0	0.321265	1	FALSE	FALSE
N/A	metabat_1017	-	Eukaryota	Trachipleistophora	1	1	0	0.321265	1	FALSE	FALSE
N/A	hic_082	-	Bacteria	Seonamhaeicola	1	1	0	0.321265	1	FALSE	FALSE
N/A	hic_382	-	Eukaryota	Calocera	1	1	0	0.321265	1	FALSE	FALSE
nitrate_reduction;nitrogen_respiration;nitrate_respiration	hic_177	scaffold_6209;scaffold_87	Bacteria	Aquamicrobium	1	1	0	0.321265	1	FALSE	FALSE
N/A	metabat_336	-	Bacteria	Lampropedia	1	1	0	0.321265	1	FALSE	FALSE
N/A	hic_167	-	Bacteria	candidate division KD3-62-undef	1	1	0	0.321265	1	FALSE	FALSE
N/A	hic_032	-	Bacteria	Kurthia	1	1	0	0.321265	1	FALSE	FALSE
sulfate_respiration;respiration_of_sulfur_compounds	metabat_271	-	Bacteria	Caldimicrobium	1	1	0	0.321265	1	FALSE	FALSE
N/A	hic_109	-	Eukaryota	Wuchereria	1	1	0	0.321265	1	FALSE	FALSE
dark_oxidation_of_sulfur_compounds;dark_thiosulfate_oxidation	hic_002	-	Bacteria	Meiothermus	1	1	0	0.321265	1	FALSE	FALSE
oxygenic_photoautotrophy;cyanobacteria;photoautotrophy;nitrogen_fixation;phototrophy	metabat_743	-	Bacteria	Trichodesmium	1	1	0	0.321265	1	FALSE	FALSE
N/A	metabat_989	-	Eukaryota	Hyaloperonospora	1	1	0	0.321265	1	FALSE	FALSE
N/A	metabat_1000	-	Bacteria	Thermocrinis	1	1	0	0.321265	1	FALSE	FALSE
N/A	metabat_1280	scaffold_136;scaffold_2670	Bacteria	Thalassobacter	1	1	0	0.321265	1	FALSE	FALSE
N/A	metabat_1074	-	Eukaryota	Carlito	1	1	0	0.321265	1	FALSE	FALSE
N/A	metabat_1376	scaffold_477;scaffold_477	Bacteria	Actinoalloteichus	1	1	0	0.321265	1	FALSE	FALSE
N/A	metabat_622	-	Bacteria	Candidatus Harrisonbacteria-undef	1	1	0	0.321265	1	FALSE	FALSE
N/A	metabat_438	-	Archaea	Candidatus Thorarchaeota-undef	1	1	0	0.321265	1	FALSE	FALSE
N/A	metabat_877	-	Bacteria	Candidatus Thiodiazotropha	1	1	0	0.321265	1	FALSE	FALSE
N/A	metabat_1285	-	Archaea	Acidilobus	1	1	0	0.321265	1	FALSE	FALSE
N/A	hic_360	-	Eukaryota	Paxillus	1	1	0	0.321265	1	FALSE	FALSE
chemoheterotrophy;aerobic_chemoheterotrophy	hic_042	-	Bacteria	Ignavigranum	1	1	0	0.321265	1	FALSE	FALSE
N/A	metabat_968	-	Bacteria	Solibacillus	1	1	0	0.321265	1	FALSE	FALSE
N/A	hic_455	-	Eukaryota	Diplodia	1	1	0	0.321265	1	FALSE	FALSE
fermentation;chemoheterotrophy	hic_333	scaffold_469	Bacteria	Aquitalea	1	1	0	0.321265	1	FALSE	FALSE
N/A	hic_253	-	Bacteria	Bergeyella	1	1	0	0.321265	1	FALSE	FALSE
N/A	hic_039	-	Bacteria	Ornatilinea	1	1	0	0.321265	1	FALSE	FALSE
N/A	metabat_1391	-	Eukaryota	Dracunculus	1	1	0	0.321265	1	FALSE	FALSE
N/A	metabat_126	-	Eukaryota	Amphiamblys	1	1	0	0.321265	1	FALSE	FALSE
N/A	metabat_055	-	Eukaryota	Gongylonema	1	1	0	0.321265	1	FALSE	FALSE
nitrate_reduction;chemoheterotrophy;aerobic_chemoheterotrophy	metabat_555	-	Archaea	Halobaculum	1	1	0	0.321265	1	FALSE	FALSE
chemoheterotrophy;aerobic_chemoheterotrophy	hic_336	-	Bacteria	Nonomuraea	1	1	0	0.321265	1	FALSE	FALSE
N/A	hic_022	-	Eukaryota	Soboliphyme	1	1	0	0.321265	1	FALSE	FALSE
N/A	hic_132	-	Bacteria	Rathayibacter	1	1	0	0.321265	1	FALSE	FALSE
N/A	metabat_871	-	Eukaryota	Pygoscelis	1	1	0	0.321265	1	FALSE	FALSE
fermentation;chemoheterotrophy	metabat_1210	-	Bacteria	Sanguibacter	1	1	0	0.321265	1	FALSE	FALSE
N/A	metabat_257	scaffold_240	Bacteria	Macrococcus	1	1	0	0.321265	1	FALSE	FALSE
N/A	metabat_1202	-	Eukaryota	Apaloderma	1	1	0	0.321265	1	FALSE	FALSE
plant_pathogen;chemoheterotrophy;aerobic_chemoheterotrophy	hic_041	-	Bacteria	Xanthomonas	1	1	0	0.321265	1	FALSE	FALSE
N/A	metabat_879	-	Bacteria	Flectobacillus	1	1	0	0.321265	1	FALSE	FALSE
N/A	hic_103	-	Bacteria	Candidatus Coatesbacteria-undef	1	1	0	0.321265	1	FALSE	FALSE
N/A	metabat_271	-	Bacteria	Orientia	1	1	0	0.321265	1	FALSE	FALSE
N/A	metabat_1202	-	Eukaryota	Rhinocladiella	1	1	0	0.321265	1	FALSE	FALSE
N/A	hic_391	-	Bacteria	Candidatus Spechtbacteria-undef	1	1	0	0.321265	1	FALSE	FALSE
N/A	metabat_055	-	Eukaryota	Brettanomyces	1	1	0	0.321265	1	FALSE	FALSE
iron_respiration;nitrate_reduction;chemoheterotrophy;nitrogen_respiration;aerobic_chemoheterotrophy;nitrate_respiration	metabat_698	-	Bacteria	Ardenticatena	1	1	0	0.321265	1	FALSE	FALSE
N/A	hic_015	-	Bacteria	Alloiococcus	1	1	0	0.321265	1	FALSE	FALSE
N/A	metabat_015	-	Bacteria	Candidatus Neoehrlichia	1	1	0	0.321265	1	FALSE	FALSE
fermentation;chemoheterotrophy	hic_403	-	Bacteria	Streptobacillus	1	1	0	0.321265	1	FALSE	FALSE
oxygenic_photoautotrophy;cyanobacteria;photoautotrophy;phototrophy	hic_217	-	Bacteria	Geitlerinema	1	1	0	0.321265	1	FALSE	FALSE
N/A	hic_370	-	Bacteria	Mangrovibacter	1	1	0	0.321265	1	FALSE	FALSE
fermentation;chemoheterotrophy	metabat_1105	scaffold_285	Bacteria	Flexistipes	1	1	0	0.321265	1	FALSE	FALSE
N/A	hic_002	-	Viruses	P68virus	1	1	0	0.321265	1	FALSE	FALSE
aerobic_ammonia_oxidation;nitrification	hic_255	-	Bacteria	Nitrosovibrio	1	1	0	0.321265	1	FALSE	FALSE
fermentation;nitrate_reduction;chemoheterotrophy	metabat_580	-	Bacteria	Leclercia	1	1	0	0.321265	1	FALSE	FALSE
N/A	metabat_031	-	Bacteria	Candidimonas	1	1	0	0.321265	1	FALSE	FALSE
intracellular_parasites	metabat_1421	scaffold_858	Bacteria	Waddlia	1	1	0	0.321265	1	FALSE	FALSE
dark_hydrogen_oxidation;dark_oxidation_of_sulfur_compounds;dark_sulfur_oxidation;dark_thiosulfate_oxidation;dark_sulfide_oxidation	hic_373	-	Bacteria	Nitratiruptor	1	1	0	0.321265	1	FALSE	FALSE
N/A	metabat_944	-	Bacteria	Indibacter	1	1	0	0.321265	1	FALSE	FALSE
N/A	metabat_871	-	Eukaryota	Jaapia	1	1	0	0.321265	1	FALSE	FALSE
nitrate_reduction;chemoheterotrophy;aerobic_chemoheterotrophy	metabat_006	-	Bacteria	Ornithinimicrobium	1	1	0	0.321265	1	FALSE	FALSE
N/A	hic_375	-	Bacteria	Mycoplasmataceae-undef	1	1	0	0.321265	1	FALSE	FALSE
chemoheterotrophy;aerobic_chemoheterotrophy	hic_266	scaffold_1035	Bacteria	Nereida	1	1	0	0.321265	1	FALSE	FALSE
N/A	metabat_1088	-	Bacteria	Delftia	1	1	0	0.321265	1	FALSE	FALSE
N/A	metabat_347	-	Eukaryota	Sordaria	1	1	0	0.321265	1	FALSE	FALSE
oxygenic_photoautotrophy;cyanobacteria;photoautotrophy;phototrophy	hic_337	-	Bacteria	Kamptonema	1	1	0	0.321265	1	FALSE	FALSE
fermentation;nitrate_reduction;chemoheterotrophy;thiosulfate_respiration;nitrogen_fixation;sulfate_respiration;respiration_of_sulfur_compounds	metabat_491	scaffold_11592	Bacteria	Desulfomonile	1	1	0	0.321265	1	FALSE	FALSE
N/A	hic_481	-	Bacteria	Planctomicrobium	1	1	0	0.321265	1	FALSE	FALSE
N/A	metabat_691	-	Eukaryota	Dipodomys	1	1	0	0.321265	1	FALSE	FALSE
N/A	hic_014	-	Eukaryota	Gaeumannomyces	1	1	0	0.321265	1	FALSE	FALSE
ureolysis;intracellular_parasites	metabat_927	-	Bacteria	Blattabacterium	1	1	0	0.321265	1	FALSE	FALSE
N/A	hic_489	-	Archaea	Aciduliprofundum	1	1	0	0.321265	1	FALSE	FALSE
N/A	metabat_126	-	Eukaryota	Zygosaccharomyces	1	1	0	0.321265	1	FALSE	FALSE
N/A	hic_214	-	Bacteria	Candidatus Yonathbacteria-undef	1	1	0	0.321265	1	FALSE	FALSE
dark_hydrogen_oxidation;dark_oxidation_of_sulfur_compounds;iron_respiration;dark_sulfur_oxidation;chemoheterotrophy;sulfur_respiration;aerobic_chemoheterotrophy;knallgas_bacteria;respiration_of_sulfur_compounds	metabat_881	-	Archaea	Acidianus	1	1	0	0.321265	1	FALSE	FALSE
N/A	metabat_055	-	Eukaryota	Trichoderma	1	1	0	0.321265	1	FALSE	FALSE
N/A	metabat_1277	-	Eukaryota	Verruconis	1	1	0	0.321265	1	FALSE	FALSE
N/A	metabat_1264	-	Archaea	Thaumarchaeota-undef	1	1	0	0.321265	1	FALSE	FALSE
nitrate_reduction;chemoheterotrophy;aerobic_chemoheterotrophy	metabat_076	-	Archaea	Haloferax	1	1	0	0.321265	1	FALSE	FALSE
N/A	hic_026	-	Eukaryota	Ailuropoda	1	1	0	0.321265	1	FALSE	FALSE
N/A	hic_370	-	Bacteria	Labilithrix	1	1	0	0.321265	1	FALSE	FALSE
N/A	hic_026	-	Eukaryota	Pteropus	1	1	0	0.321265	1	FALSE	FALSE
N/A	metabat_1202	-	Eukaryota	Dichanthelium	1	1	0	0.321265	1	FALSE	FALSE
chemoheterotrophy;aerobic_chemoheterotrophy	hic_451	scaffold_1769;scaffold_344	Bacteria	Tetrasphaera	1	1	0	0.321265	1	FALSE	FALSE
N/A	metabat_217	-	Bacteria	Candidatus Lloydbacteria-undef	1	1	0	0.321265	1	FALSE	FALSE
nitrate_reduction;chemoheterotrophy;aerobic_chemoheterotrophy	metabat_735	-	Bacteria	Ensifer	1	1	0	0.321265	1	FALSE	FALSE
N/A	metabat_928	-	Bacteria	Sodalis	1	1	0	0.321265	1	FALSE	FALSE
N/A	hic_246	-	Eukaryota	Lodderomyces	1	1	0	0.321265	1	FALSE	FALSE
N/A	metabat_645	-	Bacteria	Eremococcus	1	1	0	0.321265	1	FALSE	FALSE
N/A	hic_135	-	Bacteria	Bellilinea	1	1	0	0.321265	1	FALSE	FALSE
N/A	hic_371	-	Eukaryota	Acremonium	1	1	0	0.321265	1	FALSE	FALSE
oxygenic_photoautotrophy;cyanobacteria;photoautotrophy;phototrophy	metabat_1174	scaffold_97;scaffold_97	Bacteria	Gloeocapsa	1	1	0	0.321265	1	FALSE	FALSE
dark_hydrogen_oxidation;nitrous_oxide_denitrification;nitrate_reduction;nitrite_respiration;nitrate_denitrification;nitrogen_respiration;knallgas_bacteria;nitrite_denitrification;denitrification;nitrate_respiration	metabat_1421	-	Bacteria	Nitratifractor	1	1	0	0.321265	1	FALSE	FALSE
aromatic_hydrocarbon_degradation;ureolysis;chemoheterotrophy;aromatic_compound_degradation;hydrocarbon_degradation	metabat_595	-	Bacteria	Ralstonia	1	1	0	0.321265	1	FALSE	FALSE
chemoheterotrophy;aerobic_chemoheterotrophy	metabat_1337	-	Bacteria	Nitrincola	1	1	0	0.321265	1	FALSE	FALSE
chemoheterotrophy;aerobic_chemoheterotrophy	hic_387	-	Bacteria	Lysinimicrobium	1	1	0	0.321265	1	FALSE	FALSE
N/A	metabat_347	-	Eukaryota	Thelazia	1	1	0	0.321265	1	FALSE	FALSE
N/A	hic_115	-	Eukaryota	Antrostomus	1	1	0	0.321265	1	FALSE	FALSE
N/A	hic_272	-	Eukaryota	Mesocestoides	1	1	0	0.321265	1	FALSE	FALSE
N/A	hic_525	-	Bacteria	Oligella	1	1	0	0.321265	1	FALSE	FALSE
N/A	metabat_015	-	Bacteria	Aliifodinibius	1	1	0	0.321265	1	FALSE	FALSE
N/A	hic_246	-	Bacteria	Actibacterium	1	1	0	0.321265	1	FALSE	FALSE
N/A	metabat_1307	-	Eukaryota	Fusarium	1	1	0	0.321265	1	FALSE	FALSE
N/A	metabat_1197	-	Bacteria	Candidatus Abawacabacteria-undef	1	1	0	0.321265	1	FALSE	FALSE
N/A	metabat_126	-	Eukaryota	Emmonsia	1	1	0	0.321265	1	FALSE	FALSE
N/A	hic_081	-	Bacteria	Candidatus Sungbacteria-undef	1	1	0	0.321265	1	FALSE	FALSE
N/A	metabat_347	-	Eukaryota	Metschnikowia	1	1	0	0.321265	1	FALSE	FALSE
oxygenic_photoautotrophy;cyanobacteria;photoautotrophy;phototrophy	hic_171	-	Bacteria	Raphidiopsis	1	1	0	0.321265	1	FALSE	FALSE
N/A	hic_247	-	Eukaryota	Marssonina	1	1	0	0.321265	1	FALSE	FALSE
N/A	hic_575	-	Viruses	P22virus	1	1	0	0.321265	1	FALSE	FALSE
nitrate_reduction;chemoheterotrophy;nitrogen_respiration;methanogenesis;methanotrophy;hydrocarbon_degradation;methylotrophy;nitrate_respiration	hic_107	-	Archaea	Candidatus Methanoperedens	1	1	0	0.321265	1	FALSE	FALSE
N/A	hic_370	-	Bacteria	Candidatus Tenderia	1	1	0	0.321265	1	FALSE	FALSE
N/A	hic_199	-	Eukaryota	Camponotus	1	1	0	0.321265	1	FALSE	FALSE
N/A	hic_147	-	Eukaryota	Auxenochlorella	1	1	0	0.321265	1	FALSE	FALSE
N/A	hic_088	-	Bacteria	Candidatus Nealsonbacteria-undef	1	1	0	0.321265	1	FALSE	FALSE
nitrogen_fixation;dark_iron_oxidation	metabat_544	-	Bacteria	Leptospirillum	1	1	0	0.321265	1	FALSE	FALSE
N/A	metabat_1350	-	Bacteria	Defluviimonas	1	1	0	0.321265	1	FALSE	FALSE
chemoheterotrophy;xylanolysis	metabat_224	-	Bacteria	Candidatus Koribacter	1	1	0	0.321265	1	FALSE	FALSE
fermentation;chemoheterotrophy	metabat_453	-	Bacteria	Carnobacterium	12	5	1	0.3343	0.0357352	FALSE	TRUE
fermentation;chemoheterotrophy	metabat_276	-	Bacteria	Ilyobacter	12	5	0	0.3343	1	FALSE	FALSE
thiosulfate_respiration;sulfur_respiration;respiration_of_sulfur_compounds	metabat_1200	-	Bacteria	Desulfurobacterium	12	5	0	0.3343	1	FALSE	FALSE
ureolysis;chemoheterotrophy;aerobic_chemoheterotrophy	hic_231	-	Bacteria	Ornithobacterium	12	5	0	0.3343	1	FALSE	FALSE
nitrate_reduction	metabat_391	-	Bacteria	Oceanobacillus	12	5	0	0.3343	1	FALSE	FALSE
N/A	hic_407	-	Bacteria	Haliscomenobacter	12	5	0	0.3343	1	FALSE	FALSE
reductive_acetogenesis	hic_049	-	Bacteria	Anaerovirgula	12	5	0	0.3343	1	FALSE	FALSE
fermentation;chemoheterotrophy	hic_253	-	Bacteria	Algibacter	12	5	0	0.3343	1	FALSE	FALSE
fermentation;chemoheterotrophy	hic_215	NODE_10584_length_9665_cov_5.52768;NODE_10584_length_9665_cov_5.52768;NODE_10584_length_9665_cov_5.52768	Bacteria	Caminicella	15	6	0	0.343241	1	FALSE	FALSE
N/A	metabat_622	scaffold_3588;scaffold_3588;scaffold_87;scaffold_7	Bacteria	candidate division Zixibacteria-undef	15	6	0	0.343241	1	FALSE	FALSE
fermentation;chemoheterotrophy	metabat_333	-	Bacteria	Terrisporobacter	15	6	0	0.343241	1	FALSE	FALSE
fermentation;nitrate_reduction;chemoheterotrophy	hic_401	-	Bacteria	Veillonella	108	37	0	0.351224	1	FALSE	FALSE
N/A	metabat_1355	-	Bacteria	Andreesenia	21	8	0	0.353595	1	FALSE	FALSE
fermentation;chemoheterotrophy;xylanolysis;cellulolysis	hic_371	-	Bacteria	Caldicellulosiruptor	21	8	0	0.353595	1	FALSE	FALSE
iron_respiration;fermentation;chemoheterotrophy;thiosulfate_respiration;sulfate_respiration;respiration_of_sulfur_compounds	metabat_482	scaffold_1535	Bacteria	Desulfosporosinus	87	30	0	0.356595	1	FALSE	FALSE
iron_respiration;fermentation;chemoheterotrophy;manganese_respiration	metabat_1082	scaffold_305	Bacteria	Fervidicella	27	10	0	0.358901	1	FALSE	FALSE
N/A	metabat_891	-	Bacteria	Chthonomonas	4	2	0	0.38596	1	FALSE	FALSE
N/A	metabat_217	-	Bacteria	candidate division CPR2-undef	4	2	0	0.38596	1	FALSE	FALSE
N/A	metabat_676	-	Bacteria	Melittangium	4	2	0	0.38596	1	FALSE	FALSE
N/A	metabat_841	scaffold_30607;scaffold_87	Bacteria	Nitrospirillum	4	2	0	0.38596	1	FALSE	FALSE
N/A	metabat_1327	-	Bacteria	Caldisericum	4	2	0	0.38596	1	FALSE	FALSE
chemoheterotrophy;aerobic_chemoheterotrophy	hic_056	scaffold_24155	Bacteria	Ignavibacterium	4	2	0	0.38596	1	FALSE	FALSE
N/A	metabat_608	-	Bacteria	Snodgrassella	4	2	0	0.38596	1	FALSE	FALSE
chemoheterotrophy;aerobic_chemoheterotrophy	hic_439	-	Bacteria	Weeksella	4	2	0	0.38596	1	FALSE	FALSE
chemoheterotrophy;xylanolysis;aerobic_chemoheterotrophy	metabat_470	-	Bacteria	Chryseolinea	4	2	0	0.38596	1	FALSE	FALSE
N/A	metabat_1279	k87_7450751	Eukaryota	Exophiala	4	2	0	0.38596	1	FALSE	FALSE
N/A	hic_082	-	Eukaryota	Oryctolagus	4	2	0	0.38596	1	FALSE	FALSE
N/A	metabat_1370	-	Eukaryota	Ricinus	4	2	0	0.38596	1	FALSE	FALSE
N/A	metabat_015	-	Eukaryota	Lasius	4	2	0	0.38596	1	FALSE	FALSE
N/A	hic_453	scaffold_756	Bacteria	Thiotrichales-undef	4	2	0	0.38596	1	FALSE	FALSE
N/A	metabat_027	-	Bacteria	Ktedonobacter	4	2	0	0.38596	1	FALSE	FALSE
N/A	metabat_1307	-	Bacteria	Hippea	4	2	0	0.38596	1	FALSE	FALSE
N/A	metabat_580	-	Bacteria	Tepidicaulis	4	2	0	0.38596	1	FALSE	FALSE
N/A	metabat_1163	-	Eukaryota	Cephalotus	4	2	0	0.38596	1	FALSE	FALSE
N/A	hic_213	-	Bacteria	Alkalibacterium	4	2	0	0.38596	1	FALSE	FALSE
N/A	hic_179	-	Eukaryota	Prunus	4	2	0	0.38596	1	FALSE	FALSE
N/A	hic_312	-	Bacteria	Nitrospinae-undef	4	2	0	0.38596	1	FALSE	FALSE
N/A	metabat_1391	-	Eukaryota	Pestalotiopsis	4	2	0	0.38596	1	FALSE	FALSE
N/A	hic_036	-	Bacteria	Kribbella	4	2	0	0.38596	1	FALSE	FALSE
N/A	metabat_060	scaffold_2910	Bacteria	Desulfuromonadales-undef	4	2	0	0.38596	1	FALSE	FALSE
N/A	metabat_579	-	Viruses	T7virus	4	2	0	0.38596	1	FALSE	FALSE
N/A	hic_125	-	Bacteria	Candidatus Kryptonium	4	2	0	0.38596	1	FALSE	FALSE
N/A	hic_026	-	Eukaryota	Punica	4	2	0	0.38596	1	FALSE	FALSE
chemoheterotrophy;aerobic_chemoheterotrophy	metabat_902	scaffold_166	Bacteria	Granulicella	4	2	0	0.38596	1	FALSE	FALSE
N/A	metabat_1279	-	Bacteria	Pseudothermotoga	4	2	0	0.38596	1	FALSE	FALSE
N/A	metabat_391	-	Bacteria	Lentibacillus	4	2	0	0.38596	1	FALSE	FALSE
chemoheterotrophy;aerobic_chemoheterotrophy	metabat_966	scaffold_19955;scaffold_3665	Bacteria	Formosa	4	2	0	0.38596	1	FALSE	FALSE
fumarate_respiration;fermentation;chemoheterotrophy;aerobic_chemoheterotrophy	hic_587	scaffold_6492	Bacteria	Thermoflexus	4	2	0	0.38596	1	FALSE	FALSE
N/A	metabat_175	-	Bacteria	Candidatus Kerfeldbacteria-undef	4	2	0	0.38596	1	FALSE	FALSE
N/A	metabat_442	-	Bacteria	Longilinea	4	2	0	0.38596	1	FALSE	FALSE
nitrate_reduction;chemoheterotrophy;aerobic_chemoheterotrophy	metabat_015	-	Bacteria	Tistrella	4	2	0	0.38596	1	FALSE	FALSE
N/A	metabat_336	-	Bacteria	Xanthomarina	4	2	0	0.38596	1	FALSE	FALSE
N/A	hic_063	-	Bacteria	Isosphaera	4	2	0	0.38596	1	FALSE	FALSE
dark_oxidation_of_sulfur_compounds;dark_sulfide_oxidation	hic_162	-	Bacteria	Thiothrix	4	2	0	0.38596	1	FALSE	FALSE
N/A	metabat_1017	-	Eukaryota	Anas	4	2	0	0.38596	1	FALSE	FALSE
chemoheterotrophy;aerobic_chemoheterotrophy	hic_056	scaffold_7507	Bacteria	Zhouia	4	2	0	0.38596	1	FALSE	FALSE
N/A	hic_246	-	Eukaryota	Rhodnius	4	2	0	0.38596	1	FALSE	FALSE
oxygenic_photoautotrophy;cyanobacteria;photoautotrophy;phototrophy	metabat_1351	-	Bacteria	Oscillatoriales-undef	7	3	0	0.401562	1	FALSE	FALSE
nitrate_reduction;chemoheterotrophy;aerobic_chemoheterotrophy	metabat_439	scaffold_106	Bacteria	Cellulophaga	7	3	0	0.401562	1	FALSE	FALSE
fermentation;chemoheterotrophy	hic_270	-	Bacteria	Propionimicrobium	7	3	0	0.401562	1	FALSE	FALSE
N/A	metabat_1202	-	Eukaryota	Lobosporangium	7	3	0	0.401562	1	FALSE	FALSE
chemoheterotrophy;aerobic_chemoheterotrophy	metabat_1054	scaffold_4740	Bacteria	Sphingopyxis	7	3	0	0.401562	1	FALSE	FALSE
N/A	hic_334	-	Eukaryota	Lipomyces	7	3	0	0.401562	1	FALSE	FALSE
photoheterotrophy;ureolysis;chemoheterotrophy;aerobic_anoxygenic_phototrophy;methanol_oxidation;methylotrophy;phototrophy	hic_109	-	Bacteria	Methylobacterium	7	3	0	0.401562	1	FALSE	FALSE
fermentation;chemoheterotrophy	metabat_165	scaffold_1962	Bacteria	Paeniclostridium	7	3	0	0.401562	1	FALSE	FALSE
N/A	hic_129	scaffold_121	Bacteria	Dendrosporobacter	7	3	0	0.401562	1	FALSE	FALSE
oxygenic_photoautotrophy;cyanobacteria;photoautotrophy;phototrophy	hic_069	-	Bacteria	Planktothrix	7	3	0	0.401562	1	FALSE	FALSE
N/A	metabat_055	-	Eukaryota	Cyberlindnera	7	3	0	0.401562	1	FALSE	FALSE
N/A	metabat_1220	-	Bacteria	Pseudosphingobacterium	7	3	0	0.401562	1	FALSE	FALSE
N/A	metabat_235	-	Bacteria	Arachidicoccus	7	3	0	0.401562	1	FALSE	FALSE
oxygenic_photoautotrophy;cyanobacteria;photoautotrophy;phototrophy	metabat_652	scaffold_1492;scaffold_2657	Bacteria	Leptolyngbya	10	4	0	0.407806	1	FALSE	FALSE
fermentation;chemoheterotrophy	metabat_839	-	Bacteria	Aerococcus	10	4	0	0.407806	1	FALSE	FALSE
fermentation;chemoheterotrophy	hic_503	-	Bacteria	Syntrophobotulus	10	4	0	0.407806	1	FALSE	FALSE
fermentation;nitrate_reduction;chemoheterotrophy;nitrogen_respiration;reductive_acetogenesis;nitrate_respiration	hic_071	scaffold_5;scaffold_5	Bacteria	Moorella	10	4	1	0.407806	0.0298692	FALSE	TRUE
fumarate_respiration;nitrate_reduction;nitrogen_respiration;nitrate_respiration	hic_173	-	Bacteria	Natranaerobius	10	4	0	0.407806	1	FALSE	FALSE
reductive_acetogenesis	hic_103	-	Bacteria	Acetonema	10	4	0	0.407806	1	FALSE	FALSE
N/A	hic_324	-	Eukaryota	Parastrongyloides	22	8	0	0.411702	1	FALSE	FALSE
chemoheterotrophy;methanogenesis;methanogenesis_by_reduction_of_methyl_compounds_with_H2;hydrogenotrophic_methanogenesis;methylotrophy	metabat_1195	scaffold_4223	Archaea	Methanomassiliicoccus	16	6	0	0.41175	1	FALSE	FALSE
N/A	metabat_1017	-	Eukaryota	Mucor	16	6	1	0.41175	0.0473611	FALSE	TRUE
N/A	metabat_943	scaffold_2304	Bacteria	Hydrobacter	19	7	0	0.411996	1	FALSE	FALSE
N/A	hic_098	-	Bacteria	Anaerosporobacter	139	46	1	0.434922	0.343993	FALSE	TRUE
fermentation;chemoheterotrophy	metabat_330	scaffold_2963	Bacteria	Caloramator	56	19	0	0.435536	1	FALSE	FALSE
N/A	hic_458	-	Bacteria	Saccharicrinis	38	13	1	0.451487	0.108845	FALSE	TRUE
N/A	hic_391	-	Bacteria	Anaerococcus	20	7	0	0.474175	1	FALSE	FALSE
N/A	hic_250	-	Bacteria	Sphingobacterium	54	18	1	0.475435	0.151055	FALSE	TRUE
chemoheterotrophy;aerobic_chemoheterotrophy	metabat_470	-	Bacteria	Maribacter	17	6	0	0.479386	1	FALSE	FALSE
fermentation;chemoheterotrophy;thiosulfate_respiration;sulfur_respiration;respiration_of_sulfur_compounds	metabat_1088	-	Bacteria	Fusibacter	17	6	0	0.479386	1	FALSE	FALSE
human_pathogens_all;animal_parasites_or_symbionts	hic_162	-	Bacteria	Moraxella	17	6	0	0.479386	1	FALSE	FALSE
N/A	metabat_735	-	Bacteria	Anaerotignum	48	16	1	0.48283	0.135466	FALSE	TRUE
N/A	metabat_1293	k87_5939313	Bacteria	Cohnella	14	5	0	0.485406	1	FALSE	FALSE
N/A	metabat_246	-	Bacteria	Candidatus Endolissoclinum	11	4	0	0.492635	1	FALSE	FALSE
fermentation;chemoheterotrophy	metabat_974	-	Bacteria	Caloranaerobacter	11	4	0	0.492635	1	FALSE	FALSE
fermentation;nitrate_reduction;chemoheterotrophy	metabat_643	-	Bacteria	Cetobacterium	11	4	0	0.492635	1	FALSE	FALSE
N/A	hic_335	-	Bacteria	Massiliomicrobiota	64	21	0	0.50009	1	FALSE	FALSE
N/A	metabat_1017	-	Eukaryota	Phycomyces	8	3	0	0.501865	1	FALSE	FALSE
N/A	metabat_652	scaffold_8841	Bacteria	Jiulongibacter	8	3	0	0.501865	1	FALSE	FALSE
N/A	metabat_1017	-	Eukaryota	Conidiobolus	8	3	0	0.501865	1	FALSE	FALSE
N/A	metabat_271	-	Bacteria	Agarivorans	8	3	0	0.501865	1	FALSE	FALSE
dark_hydrogen_oxidation;iron_respiration;fermentation;chemoheterotrophy;manganese_respiration	metabat_891	-	Bacteria	Orenia	8	3	0	0.501865	1	FALSE	FALSE
N/A	hic_266	-	Bacteria	Fervidobacterium	8	3	0	0.501865	1	FALSE	FALSE
N/A	metabat_289	-	Bacteria	candidate division WWE3-undef	8	3	0	0.501865	1	FALSE	FALSE
fermentation;chemoheterotrophy	metabat_1227	scaffold_24910	Bacteria	Filifactor	8	3	0	0.501865	1	FALSE	FALSE
aliphatic_non_methane_hydrocarbon_degradation;chemoheterotrophy;aerobic_chemoheterotrophy;hydrocarbon_degradation	metabat_597	-	Bacteria	Oleiphilus	8	3	0	0.501865	1	FALSE	FALSE
N/A	metabat_347	-	Eukaryota	Ictalurus	8	3	0	0.501865	1	FALSE	FALSE
chemoheterotrophy;aerobic_chemoheterotrophy	metabat_1008	-	Bacteria	Verrucomicrobiaceae-undef	8	3	0	0.501865	1	FALSE	FALSE
N/A	hic_082	scaffold_4296	Bacteria	Candidatus Levybacteria-undef	8	3	0	0.501865	1	FALSE	FALSE
N/A	metabat_1041	-	Bacteria	Actinobacteria-undef	8	3	0	0.501865	1	FALSE	FALSE
N/A	hic_063	-	Bacteria	Candidatus Aegiribacteria	8	3	0	0.501865	1	FALSE	FALSE
dark_hydrogen_oxidation;iron_respiration;dissimilatory_arsenate_reduction;nitrate_reduction;nitrogen_respiration;sulfur_respiration;arsenate_respiration;nitrate_respiration;respiration_of_sulfur_compounds;manganese_respiration	metabat_161	scaffold_832;scaffold_6459	Bacteria	Deferribacter	8	3	0	0.501865	1	FALSE	FALSE
chemoheterotrophy;aromatic_compound_degradation	hic_154	-	Bacteria	Parasporobacterium	33	11	1	0.506101	0.0952291	FALSE	TRUE
N/A	metabat_1038	-	Bacteria	Cryptobacterium	5	2	0	0.515049	1	FALSE	FALSE
N/A	hic_044	-	Bacteria	Rhodanobacter	5	2	0	0.515049	1	FALSE	FALSE
plant_pathogen	hic_342	-	Bacteria	Lonsdalea	5	2	0	0.515049	1	FALSE	FALSE
nitrate_reduction;chemoheterotrophy;aerobic_chemoheterotrophy	metabat_027	-	Bacteria	Belliella	5	2	0	0.515049	1	FALSE	FALSE
N/A	hic_383	-	Eukaryota	Hypsibius	5	2	0	0.515049	1	FALSE	FALSE
N/A	metabat_1370	-	Eukaryota	Ananas	5	2	0	0.515049	1	FALSE	FALSE
N/A	hic_037	scaffold_1;scaffold_1;scaffold_1	Bacteria	Enhygromyxa	5	2	0	0.515049	1	FALSE	FALSE
N/A	hic_518	NODE_40306_length_3459_cov_11.8687;scaffold_443	Bacteria	Candidatus Arthromitus	5	2	0	0.515049	1	FALSE	FALSE
chemoheterotrophy;aerobic_chemoheterotrophy	hic_227	-	Bacteria	Gluconobacter	5	2	0	0.515049	1	FALSE	FALSE
N/A	metabat_1153	-	Bacteria	Psychrobacillus	5	2	0	0.515049	1	FALSE	FALSE
N/A	metabat_544	-	Bacteria	Pseudopedobacter	5	2	0	0.515049	1	FALSE	FALSE
human_pathogens_all;animal_parasites_or_symbionts;human_pathogens_diarrhea	metabat_1421	scaffold_871	Bacteria	Morganella	5	2	0	0.515049	1	FALSE	FALSE
plant_pathogen	hic_370	-	Bacteria	Erwinia	5	2	0	0.515049	1	FALSE	FALSE
N/A	hic_350	-	Eukaryota	Apis	5	2	0	0.515049	1	FALSE	FALSE
N/A	hic_175	-	Eukaryota	Rhizoclosmatium	5	2	0	0.515049	1	FALSE	FALSE
nitrate_reduction	metabat_278	-	Bacteria	Jeotgalibacillus	5	2	0	0.515049	1	FALSE	FALSE
oxygenic_photoautotrophy;cyanobacteria;photoautotrophy;phototrophy	metabat_1041	-	Bacteria	Phormidium	5	2	0	0.515049	1	FALSE	FALSE
N/A	hic_351	-	Bacteria	Cytophagales-undef	5	2	0	0.515049	1	FALSE	FALSE
fermentation;chemoheterotrophy;aerobic_chemoheterotrophy	metabat_1348	-	Bacteria	Grimontia	5	2	0	0.515049	1	FALSE	FALSE
N/A	hic_082	-	Eukaryota	Rattus	5	2	0	0.515049	1	FALSE	FALSE
fermentation;chemoheterotrophy	hic_077	-	Bacteria	Alloscardovia	5	2	0	0.515049	1	FALSE	FALSE
N/A	metabat_1012	-	Bacteria	Roseiflexus	5	2	0	0.515049	1	FALSE	FALSE
N/A	metabat_030	-	Bacteria	candidate division WOR-3-undef	5	2	0	0.515049	1	FALSE	FALSE
N/A	hic_370	-	Bacteria	Quasibacillus	5	2	0	0.515049	1	FALSE	FALSE
N/A	hic_060	-	Bacteria	Dissulfuribacter	5	2	0	0.515049	1	FALSE	FALSE
N/A	metabat_981	scaffold_3736	Bacteria	Dethiobacter	5	2	0	0.515049	1	FALSE	FALSE
N/A	metabat_063	-	Bacteria	Sphingobacteriaceae-undef	5	2	1	0.515049	0.0150477	FALSE	TRUE
methanogenesis_by_disproportionation_of_methyl_groups;chemoheterotrophy;methanogenesis	hic_097	-	Archaea	Methanohalobium	5	2	0	0.515049	1	FALSE	FALSE
sulfite_respiration;dissimilatory_arsenite_oxidation;arsenite_oxidation_detoxification;respiration_of_sulfur_compounds	hic_470	scaffold_2373	Bacteria	Thermus	5	2	0	0.515049	1	FALSE	FALSE
ureolysis	metabat_235	-	Bacteria	Flaviramulus	5	2	0	0.515049	1	FALSE	FALSE
N/A	hic_299	-	Bacteria	Epulopiscium	49	16	0	0.522156	1	FALSE	FALSE
N/A	metabat_042	-	Bacteria	Lachnotalea	68	22	0	0.529604	1	FALSE	FALSE
N/A	hic_230	-	Bacteria	Candidatus Vecturithrix	21	7	0	0.534465	1	FALSE	FALSE
N/A	metabat_857	scaffold_20048	Bacteria	Confluentimicrobium	2	1	0	0.539319	1	FALSE	FALSE
N/A	metabat_271	-	Bacteria	Brenneria	2	1	0	0.539319	1	FALSE	FALSE
ureolysis;human_pathogens_all;animal_parasites_or_symbionts	metabat_974	-	Bacteria	Ureaplasma	2	1	0	0.539319	1	FALSE	FALSE
N/A	metabat_1074	-	Eukaryota	Chelonia	2	1	0	0.539319	1	FALSE	FALSE
chemoheterotrophy;aerobic_chemoheterotrophy	metabat_380	scaffold_128	Bacteria	Gelidibacter	2	1	0	0.539319	1	FALSE	FALSE
N/A	metabat_126	-	Eukaryota	Lonchura	2	1	0	0.539319	1	FALSE	FALSE
chemoheterotrophy;aerobic_chemoheterotrophy	hic_511	NODE_10834_length_9508_cov_9.10346	Bacteria	Cesiribacter	2	1	0	0.539319	1	FALSE	FALSE
N/A	metabat_1355	scaffold_105825	Bacteria	Chelatococcus	2	1	0	0.539319	1	FALSE	FALSE
N/A	metabat_055	-	Eukaryota	Eucalyptus	2	1	0	0.539319	1	FALSE	FALSE
N/A	metabat_1366	-	Eukaryota	Magnaporthiopsis	2	1	0	0.539319	1	FALSE	FALSE
oxygenic_photoautotrophy;cyanobacteria;photoautotrophy;phototrophy	metabat_376	-	Bacteria	Crinalium	2	1	0	0.539319	1	FALSE	FALSE
chemoheterotrophy;aerobic_chemoheterotrophy	hic_164	-	Bacteria	Leucobacter	2	1	0	0.539319	1	FALSE	FALSE
methanogenesis_by_disproportionation_of_methyl_groups;chemoheterotrophy;methanogenesis	metabat_930	-	Archaea	Methanosalsum	2	1	0	0.539319	1	FALSE	FALSE
N/A	metabat_055	-	Eukaryota	Papilio	2	1	0	0.539319	1	FALSE	FALSE
N/A	hic_350	-	Bacteria	Candidatus Paracaedimonas	2	1	0	0.539319	1	FALSE	FALSE
photoheterotrophy;chemoheterotrophy;aerobic_anoxygenic_phototrophy;anoxygenic_photoautotrophy_S_oxidizing;aerobic_chemoheterotrophy;photoautotrophy;anoxygenic_photoautotrophy;phototrophy	metabat_902	-	Bacteria	Chloroflexus	2	1	0	0.539319	1	FALSE	FALSE
N/A	metabat_1099	-	Eukaryota	Thielavia	2	1	0	0.539319	1	FALSE	FALSE
human_pathogens_pneumonia;human_pathogens_all;animal_parasites_or_symbionts	metabat_1421	scaffold_8681	Bacteria	Comamonadaceae-undef	2	1	0	0.539319	1	FALSE	FALSE
N/A	metabat_055	-	Eukaryota	Suhomyces	2	1	0	0.539319	1	FALSE	FALSE
N/A	hic_417	-	Bacteria	Candidatus Azambacteria-undef	2	1	0	0.539319	1	FALSE	FALSE
N/A	metabat_1370	-	Eukaryota	Toxocara	2	1	0	0.539319	1	FALSE	FALSE
N/A	metabat_1017	-	Eukaryota	Homo	2	1	0	0.539319	1	FALSE	FALSE
chemoheterotrophy;aerobic_chemoheterotrophy	hic_331	-	Bacteria	Roseibium	2	1	0	0.539319	1	FALSE	FALSE
N/A	metabat_622	-	Bacteria	Hirschia	2	1	0	0.539319	1	FALSE	FALSE
N/A	metabat_1198	-	Bacteria	Candidatus Tokpelaia	2	1	0	0.539319	1	FALSE	FALSE
methanogenesis_using_formate;chemoheterotrophy;methanogenesis;hydrogenotrophic_methanogenesis;methanogenesis_by_CO2_reduction_with_H2	hic_246	-	Archaea	Methanofollis	2	1	0	0.539319	1	FALSE	FALSE
N/A	metabat_1017	-	Eukaryota	Meleagris	2	1	0	0.539319	1	FALSE	FALSE
N/A	metabat_1370	-	Eukaryota	Chlorella	2	1	0	0.539319	1	FALSE	FALSE
chemoheterotrophy;aerobic_chemoheterotrophy	metabat_744	-	Bacteria	Mesonia	2	1	0	0.539319	1	FALSE	FALSE
N/A	hic_235	scaffold_7893	Bacteria	Thermoanaerobacterales-undef	2	1	0	0.539319	1	FALSE	FALSE
N/A	metabat_1211	-	Bacteria	Myxococcales-undef	2	1	0	0.539319	1	FALSE	FALSE
N/A	metabat_1370	-	Eukaryota	Pseudogymnoascus	2	1	0	0.539319	1	FALSE	FALSE
N/A	metabat_1017	-	Eukaryota	Habropoda	2	1	0	0.539319	1	FALSE	FALSE
N/A	metabat_1017	-	Eukaryota	Nomascus	2	1	0	0.539319	1	FALSE	FALSE
N/A	hic_197	-	Eukaryota	Talaromyces	2	1	0	0.539319	1	FALSE	FALSE
chemoheterotrophy;aerobic_chemoheterotrophy	metabat_1126	-	Bacteria	Brachybacterium	2	1	0	0.539319	1	FALSE	FALSE
N/A	metabat_1017	-	Eukaryota	Tuber	2	1	0	0.539319	1	FALSE	FALSE
N/A	hic_303	-	Bacteria	Catenulispora	2	1	0	0.539319	1	FALSE	FALSE
dark_oxidation_of_sulfur_compounds;chemoheterotrophy;aerobic_chemoheterotrophy;dark_thiosulfate_oxidation	metabat_657	-	Bacteria	Salinisphaera	2	1	0	0.539319	1	FALSE	FALSE
N/A	metabat_1215	scaffold_23340	Bacteria	Filimonas	2	1	0	0.539319	1	FALSE	FALSE
chemoheterotrophy;aerobic_chemoheterotrophy	metabat_152	-	Bacteria	Dokdonia	2	1	0	0.539319	1	FALSE	FALSE
chemoheterotrophy;aerobic_chemoheterotrophy	hic_074	-	Bacteria	Gramella	2	1	0	0.539319	1	FALSE	FALSE
N/A	metabat_643	-	Bacteria	Cephaloticoccus	2	1	0	0.539319	1	FALSE	FALSE
photoheterotrophy;nitrous_oxide_denitrification;nitrate_reduction;chemoheterotrophy;nitrite_respiration;anoxygenic_photoautotrophy_S_oxidizing;nitrate_denitrification;nitrogen_respiration;aerobic_chemoheterotrophy;photoautotrophy;anoxygenic_photoautotrophy;nitrite_denitrification;denitrification;nitrate_respiration;phototrophy	hic_073	scaffold_87;scaffold_3333	Bacteria	Rhodoplanes	2	1	0	0.539319	1	FALSE	FALSE
N/A	hic_044	-	Bacteria	Intrasporangium	2	1	0	0.539319	1	FALSE	FALSE
chemoheterotrophy;cellulolysis	hic_501	-	Bacteria	Archangium	2	1	0	0.539319	1	FALSE	FALSE
anoxygenic_photoautotrophy_S_oxidizing;photoautotrophy;anoxygenic_photoautotrophy;phototrophy	metabat_1309	-	Bacteria	Alkalilimnicola	2	1	0	0.539319	1	FALSE	FALSE
N/A	hic_360	-	Eukaryota	Ophiophagus	2	1	0	0.539319	1	FALSE	FALSE
N/A	hic_349	-	Eukaryota	Macleaya	2	1	0	0.539319	1	FALSE	FALSE
N/A	metabat_015	-	Bacteria	Candidatus Campbellbacteria-undef	2	1	0	0.539319	1	FALSE	FALSE
chemoheterotrophy;aerobic_chemoheterotrophy	metabat_336	-	Bacteria	Kushneria	2	1	0	0.539319	1	FALSE	FALSE
chemoheterotrophy;aerobic_chemoheterotrophy	metabat_608	-	Bacteria	Sphingobium	2	1	0	0.539319	1	FALSE	FALSE
dark_hydrogen_oxidation;nitrous_oxide_denitrification;nitrate_reduction;chemoheterotrophy;nitrite_respiration;nitrate_denitrification;nitrogen_respiration;aerobic_chemoheterotrophy;nitrite_denitrification;denitrification;methanol_oxidation;methylotrophy;nitrate_respiration	hic_312	scaffold_29428	Bacteria	Paracoccus	2	1	0	0.539319	1	FALSE	FALSE
N/A	hic_286	-	Bacteria	Castellaniella	2	1	0	0.539319	1	FALSE	FALSE
oxygenic_photoautotrophy;cyanobacteria;photoautotrophy;phototrophy	metabat_126	-	Bacteria	Cyanobacterium	2	1	0	0.539319	1	FALSE	FALSE
dark_hydrogen_oxidation;methanogenesis;hydrogenotrophic_methanogenesis	metabat_438	-	Archaea	Methanobacteriaceae-undef	2	1	0	0.539319	1	FALSE	FALSE
N/A	metabat_347	-	Eukaryota	Pan	2	1	0	0.539319	1	FALSE	FALSE
N/A	hic_106	-	Bacteria	Seinonella	2	1	0	0.539319	1	FALSE	FALSE
N/A	metabat_835	-	Viruses	N4virus	2	1	0	0.539319	1	FALSE	FALSE
nitrate_reduction	hic_106	scaffold_2228	Bacteria	Beutenbergia	2	1	0	0.539319	1	FALSE	FALSE
N/A	metabat_189	scaffold_356	Bacteria	Pseudescherichia	2	1	0	0.539319	1	FALSE	FALSE
N/A	metabat_452	scaffold_9167	Bacteria	Candidatus Desulfofervidus	2	1	0	0.539319	1	FALSE	FALSE
N/A	hic_257	-	Bacteria	Candidatus Xenolissoclinum	2	1	0	0.539319	1	FALSE	FALSE
N/A	hic_098	-	Bacteria	Candidatus Gottesmanbacteria-undef	2	1	0	0.539319	1	FALSE	FALSE
manganese_oxidation	hic_061	-	Bacteria	Listeriaceae-undef	2	1	0	0.539319	1	FALSE	FALSE
N/A	hic_174	-	Bacteria	Novibacillus	2	1	0	0.539319	1	FALSE	FALSE
chemoheterotrophy;aerobic_chemoheterotrophy	hic_475	scaffold_94170	Bacteria	Gynuella	2	1	0	0.539319	1	FALSE	FALSE
N/A	hic_370	-	Bacteria	Commensalibacter	2	1	0	0.539319	1	FALSE	FALSE
plant_pathogen;chemoheterotrophy;aerobic_chemoheterotrophy	metabat_254	-	Bacteria	Agrobacterium	2	1	0	0.539319	1	FALSE	FALSE
N/A	hic_192	scaffold_120	Bacteria	Wenyingzhuangia	2	1	0	0.539319	1	FALSE	FALSE
fermentation;chemoheterotrophy;human_gut;animal_parasites_or_symbionts;mammal_gut	hic_215	scaffold_2314;scaffold_24742	Bacteria	Gardnerella	2	1	0	0.539319	1	FALSE	FALSE
N/A	hic_154	-	Bacteria	Kouleothrix	2	1	0	0.539319	1	FALSE	FALSE
N/A	metabat_1017	-	Eukaryota	Lupinus	2	1	0	0.539319	1	FALSE	FALSE
N/A	hic_364	-	Bacteria	Ahrensia	2	1	0	0.539319	1	FALSE	FALSE
nitrate_reduction;chemoheterotrophy;nitrogen_respiration;aerobic_chemoheterotrophy;nitrogen_fixation;nitrate_respiration;dark_iron_oxidation	metabat_1275	-	Bacteria	Azospira	2	1	0	0.539319	1	FALSE	FALSE
N/A	metabat_055	-	Bacteria	Candidatus Zinderia	2	1	0	0.539319	1	FALSE	FALSE
N/A	metabat_1169	-	Bacteria	Myxococcus	2	1	0	0.539319	1	FALSE	FALSE
N/A	hic_323	-	Eukaryota	Leptomonas	2	1	0	0.539319	1	FALSE	FALSE
N/A	metabat_1370	-	Eukaryota	Culex	2	1	0	0.539319	1	FALSE	FALSE
N/A	metabat_253	-	Bacteria	Niveispirillum	2	1	0	0.539319	1	FALSE	FALSE
N/A	metabat_244	-	Archaea	Haloquadratum	2	1	0	0.539319	1	FALSE	FALSE
photoheterotrophy;fermentation;chemoheterotrophy;aerobic_anoxygenic_phototrophy;aerobic_chemoheterotrophy;photoautotrophy;nitrogen_fixation;anoxygenic_photoautotrophy;phototrophy;anoxygenic_photoautotrophy_H2_oxidizing	hic_333	-	Bacteria	Rubrivivax	2	1	0	0.539319	1	FALSE	FALSE
N/A	hic_135	-	Bacteria	Lacinutrix	2	1	0	0.539319	1	FALSE	FALSE
N/A	metabat_1370	-	Eukaryota	Stomoxys	2	1	0	0.539319	1	FALSE	FALSE
dark_oxidation_of_sulfur_compounds;dark_thiosulfate_oxidation	metabat_622	scaffold_112	Bacteria	Sulfurivirga	2	1	0	0.539319	1	FALSE	FALSE
N/A	hic_157	-	Bacteria	Candidatus Marinimicrobia-undef	2	1	0	0.539319	1	FALSE	FALSE
N/A	hic_220	-	Bacteria	Pseudarcicella	2	1	0	0.539319	1	FALSE	FALSE
chemoheterotrophy;aerobic_chemoheterotrophy	metabat_202	-	Bacteria	Stappia	2	1	0	0.539319	1	FALSE	FALSE
dark_hydrogen_oxidation;nitrate_reduction;nitrite_respiration;nitrate_ammonification;nitrogen_respiration;sulfur_respiration;nitrite_ammonification;nitrate_respiration;respiration_of_sulfur_compounds	metabat_1169	-	Bacteria	Nautilia	2	1	0	0.539319	1	FALSE	FALSE
oxygenic_photoautotrophy;cyanobacteria;photoautotrophy;phototrophy	hic_056	scaffold_1349	Bacteria	Aphanizomenon	2	1	0	0.539319	1	FALSE	FALSE
N/A	metabat_1369	-	Bacteria	Candidatus Acetothermia-undef	2	1	0	0.539319	1	FALSE	FALSE
N/A	hic_002	-	Eukaryota	Giardia	2	1	0	0.539319	1	FALSE	FALSE
N/A	metabat_891	-	Archaea	Candidatus Heimdallarchaeota-undef	2	1	0	0.539319	1	FALSE	FALSE
N/A	hic_460	scaffold_110	Bacteria	Wenzhouxiangella	2	1	0	0.539319	1	FALSE	FALSE
nitrate_reduction;chemoheterotrophy;aerobic_chemoheterotrophy	metabat_224	-	Bacteria	Kutzneria	2	1	0	0.539319	1	FALSE	FALSE
intracellular_parasites	hic_360	-	Bacteria	Estrella	2	1	0	0.539319	1	FALSE	FALSE
N/A	hic_476	-	Bacteria	Lawsonia	2	1	0	0.539319	1	FALSE	FALSE
N/A	hic_235	-	Eukaryota	Perkinsela	2	1	0	0.539319	1	FALSE	FALSE
N/A	hic_439	-	Bacteria	Stigmatella	2	1	0	0.539319	1	FALSE	FALSE
N/A	hic_060	-	Bacteria	Ancylobacter	2	1	0	0.539319	1	FALSE	FALSE
N/A	metabat_879	-	Bacteria	Ekhidna	2	1	0	0.539319	1	FALSE	FALSE
dark_oxidation_of_sulfur_compounds;anoxygenic_photoautotrophy_S_oxidizing;photoautotrophy;anoxygenic_photoautotrophy;dark_sulfide_oxidation;phototrophy	metabat_756	-	Bacteria	Chlorobaculum	2	1	0	0.539319	1	FALSE	FALSE
chemoheterotrophy;aerobic_chemoheterotrophy	metabat_477	-	Bacteria	Arenibacter	2	1	1	0.539319	0.00604645	FALSE	TRUE
chemoheterotrophy;chitinolysis	metabat_141	-	Bacteria	Chitinophaga	81	26	0	0.543849	1	FALSE	FALSE
dissimilatory_arsenate_reduction;chemoheterotrophy;aerobic_chemoheterotrophy;arsenate_detoxification	metabat_1351	-	Bacteria	Geobacillus	18	6	0	0.54442	1	FALSE	FALSE
N/A	hic_105	-	Bacteria	Anaerofustis	34	11	1	0.552988	0.0979689	FALSE	TRUE
N/A	metabat_202	scaffold_1152	Bacteria	Rhizobium	15	5	0	0.556489	1	FALSE	FALSE
N/A	metabat_1384	-	Bacteria	Candidatus Gracilibacteria-undef	15	5	0	0.556489	1	FALSE	FALSE
N/A	hic_383	-	Bacteria	Caldanaerobius	15	5	0	0.556489	1	FALSE	FALSE
fermentation;chemoheterotrophy	hic_286	-	Bacteria	Ethanoligenens	31	10	1	0.560986	0.0897247	FALSE	TRUE
N/A	metabat_1191	-	Bacteria	Alteromonas	12	4	0	0.571802	1	FALSE	FALSE
fermentation;nitrate_reduction;chemoheterotrophy;animal_parasites_or_symbionts	hic_075	-	Bacteria	Actinobacillus	12	4	0	0.571802	1	FALSE	FALSE
N/A	metabat_339	-	Bacteria	Maledivibacter	12	4	0	0.571802	1	FALSE	FALSE
N/A	metabat_015	-	Bacteria	Candidatus Firestonebacteria-undef	12	4	0	0.571802	1	FALSE	FALSE
fermentation;nitrate_reduction;chemoheterotrophy;aerobic_chemoheterotrophy;animal_parasites_or_symbionts	metabat_271	-	Bacteria	Haemophilus	25	8	0	0.580064	1	FALSE	FALSE
aerobic_nitrite_oxidation;nitrification	hic_183	-	Bacteria	Nitrospirae-undef	38	12	0	0.589257	1	FALSE	FALSE
fermentation;chemoheterotrophy	hic_132	-	Bacteria	Peptoclostridium	22	7	0	0.591754	1	FALSE	FALSE
fermentation;chemoheterotrophy	metabat_577	NODE_14220_length_7851_cov_6.24538;NODE_12677_length_8515_cov_6.76974;NODE_25599_length_5010_cov_6.13643;scaffold_492;NODE_602_length_43858_cov_32.8641;NODE_74078_length_2066_cov_5.87867	Bacteria	Bulleidia	22	7	0	0.591754	1	FALSE	FALSE
N/A	metabat_276	-	Bacteria	Candidatus Desantisbacteria-undef	22	7	0	0.591754	1	FALSE	FALSE
N/A	metabat_465	-	Bacteria	Kiloniella	9	3	0	0.592638	1	FALSE	FALSE
N/A	hic_106	scaffold_41809	Bacteria	Pseudoscardovia	9	3	0	0.592638	1	FALSE	FALSE
N/A	hic_286	scaffold_858	Eukaryota	Marchantia	9	3	0	0.592638	1	FALSE	FALSE
chemoheterotrophy;aerobic_chemoheterotrophy	metabat_1012	-	Bacteria	Roseibacillus	9	3	0	0.592638	1	FALSE	FALSE
fermentation;chemoheterotrophy	hic_380	-	Bacteria	Paraclostridium	9	3	0	0.592638	1	FALSE	FALSE
dark_hydrogen_oxidation;fermentation;nitrate_reduction;chemoheterotrophy;nitrite_respiration;nitrate_ammonification;nitrogen_respiration;nitrite_ammonification;nitrate_respiration	metabat_235	-	Bacteria	Caldithrix	19	6	0	0.605539	1	FALSE	FALSE
sulfate_respiration;respiration_of_sulfur_compounds	metabat_391	-	Bacteria	Desulfobacteraceae-undef	29	9	0	0.618713	1	FALSE	FALSE
N/A	metabat_232	scaffold_1461	Bacteria	Siphonobacter	16	5	0	0.622279	1	FALSE	FALSE
chemoheterotrophy;aerobic_chemoheterotrophy	metabat_1041	-	Bacteria	Riemerella	16	5	0	0.622279	1	FALSE	FALSE
ureolysis;human_pathogens_septicemia;human_pathogens_pneumonia;human_pathogens_all;animal_parasites_or_symbionts;human_pathogens_diarrhea	metabat_1114	-	Bacteria	Proteus	6	2	0	0.624571	1	FALSE	FALSE
chemoheterotrophy;aerobic_chemoheterotrophy	metabat_253	-	Bacteria	Dyella	6	2	0	0.624571	1	FALSE	FALSE
N/A	metabat_251	-	Bacteria	Fictibacillus	6	2	0	0.624571	1	FALSE	FALSE
N/A	hic_015	-	Bacteria	Sporosarcina	6	2	0	0.624571	1	FALSE	FALSE
N/A	metabat_974	-	Bacteria	Candidatus Roizmanbacteria-undef	6	2	0	0.624571	1	FALSE	FALSE
ureolysis;chemoheterotrophy;aerobic_chemoheterotrophy	metabat_202	scaffold_136;scaffold_941	Bacteria	Devosia	6	2	0	0.624571	1	FALSE	FALSE
N/A	metabat_1041	-	Bacteria	Fibrisoma	6	2	0	0.624571	1	FALSE	FALSE
N/A	hic_070	-	Eukaryota	Pelodiscus	6	2	0	0.624571	1	FALSE	FALSE
dark_hydrogen_oxidation;methanogenesis_by_disproportionation_of_methyl_groups;acetoclastic_methanogenesis;fermentation;chemoheterotrophy;methanogenesis;sulfur_respiration;nitrogen_fixation;hydrogenotrophic_methanogenesis;methanogenesis_by_CO2_reduction_with_H2;respiration_of_sulfur_compounds	hic_275	scaffold_1039	Archaea	Methanosarcina	6	2	0	0.624571	1	FALSE	FALSE
chemoheterotrophy;aerobic_chemoheterotrophy	hic_295	-	Bacteria	Acidovorax	6	2	0	0.624571	1	FALSE	FALSE
N/A	hic_591	scaffold_936	Bacteria	Candidatus Giovannonibacteria-undef	6	2	0	0.624571	1	FALSE	FALSE
N/A	metabat_303	-	Bacteria	Leadbetterella	6	2	0	0.624571	1	FALSE	FALSE
N/A	hic_286	scaffold_3536	Bacteria	Candidatus Symbiothrix	68	21	2	0.631352	0.0182844	FALSE	TRUE
chemoheterotrophy;aerobic_chemoheterotrophy	metabat_324	scaffold_280	Bacteria	Owenweeksia	13	4	0	0.643447	1	FALSE	FALSE
fermentation;chemoheterotrophy	metabat_880	-	Bacteria	Thermoanaerobacter	13	4	0	0.643447	1	FALSE	FALSE
fermentation;chemoheterotrophy;cellulolysis;aerobic_chemoheterotrophy	metabat_181	-	Bacteria	Cellulomonas	13	4	0	0.643447	1	FALSE	FALSE
N/A	hic_225	scaffold_87	Bacteria	Rickettsiales-undef	20	6	0	0.661838	1	FALSE	FALSE
N/A	hic_088	-	Bacteria	Tepidanaerobacter	20	6	0	0.661838	1	FALSE	FALSE
chemoheterotrophy;aerobic_chemoheterotrophy	hic_236	-	Bacteria	Sphingomonas	10	3	0	0.671851	1	FALSE	FALSE
sulfate_respiration;respiration_of_sulfur_compounds	hic_137	k87_21452987	Bacteria	Dethiosulfovibrio	10	3	0	0.671851	1	FALSE	FALSE
N/A	metabat_768	scaffold_1;scaffold_1	Bacteria	Alteromonadaceae-undef	10	3	0	0.671851	1	FALSE	FALSE
dark_oxidation_of_sulfur_compounds;ureolysis;nitrogen_fixation	hic_438	-	Bacteria	Beggiatoa	10	3	0	0.671851	1	FALSE	FALSE
sulfate_respiration;respiration_of_sulfur_compounds	metabat_243	-	Bacteria	Desulfonauticus	10	3	0	0.671851	1	FALSE	FALSE
N/A	metabat_265	scaffold_5865;scaffold_4741	Bacteria	Calderihabitans	10	3	0	0.671851	1	FALSE	FALSE
N/A	metabat_074	scaffold_7990	Bacteria	Butyricimonas	76	23	0	0.676805	1	FALSE	FALSE
N/A	metabat_1335	scaffold_3007	Bacteria	Oceanimonas	27	8	0	0.678394	1	FALSE	FALSE
N/A	metabat_1115	scaffold_438	Bacteria	Niabella	17	5	0	0.681818	1	FALSE	FALSE
N/A	metabat_1045	NODE_16513_length_7050_cov_6.90136	Bacteria	Atopobium	47	14	0	0.686053	1	FALSE	FALSE
chemoheterotrophy;methanotrophy;hydrocarbon_degradation;methylotrophy	hic_587	-	Bacteria	Crenothrix	3	1	0	0.687321	1	FALSE	FALSE
N/A	metabat_413	-	Bacteria	Candidatus Shapirobacteria-undef	3	1	0	0.687321	1	FALSE	FALSE
N/A	metabat_257	scaffold_728	Bacteria	Thalassomonas	3	1	0	0.687321	1	FALSE	FALSE
N/A	metabat_132	-	Bacteria	Salinispira	3	1	0	0.687321	1	FALSE	FALSE
chemoheterotrophy;aerobic_chemoheterotrophy	metabat_1050	-	Bacteria	Oleibacter	3	1	0	0.687321	1	FALSE	FALSE
N/A	hic_353	-	Bacteria	Pseudolabrys	3	1	0	0.687321	1	FALSE	FALSE
fermentation;chemoheterotrophy;sulfate_respiration;respiration_of_sulfur_compounds	metabat_911	-	Bacteria	Desulfatitalea	3	1	0	0.687321	1	FALSE	FALSE
N/A	metabat_126	-	Eukaryota	Kwoniella	3	1	0	0.687321	1	FALSE	FALSE
N/A	metabat_966	scaffold_5236;scaffold_7748	Bacteria	Luteimonas	3	1	0	0.687321	1	FALSE	FALSE
methanogenesis_using_formate;chemoheterotrophy;methanogenesis;nitrogen_fixation;hydrogenotrophic_methanogenesis;methanogenesis_by_CO2_reduction_with_H2	metabat_1276	-	Archaea	Methanococcus	3	1	0	0.687321	1	FALSE	FALSE
chemoheterotrophy;methanotrophy;hydrocarbon_degradation;methylotrophy	hic_370	-	Bacteria	Methylomicrobium	3	1	0	0.687321	1	FALSE	FALSE
dark_hydrogen_oxidation;sulfite_respiration;chemoheterotrophy;thiosulfate_respiration;sulfate_respiration;respiration_of_sulfur_compounds	metabat_1200	-	Archaea	Archaeoglobus	3	1	0	0.687321	1	FALSE	FALSE
fermentation;chemoheterotrophy	hic_373	-	Bacteria	Oenococcus	3	1	0	0.687321	1	FALSE	FALSE
N/A	metabat_1368	-	Bacteria	Oceanicella	3	1	0	0.687321	1	FALSE	FALSE
N/A	metabat_257	scaffold_3032;scaffold_8202;scaffold_8202;scaffold_9965	Bacteria	Atlantibacter	3	1	0	0.687321	1	FALSE	FALSE
N/A	metabat_173	-	Bacteria	Thiovulum	3	1	0	0.687321	1	FALSE	FALSE
N/A	metabat_657	-	Bacteria	Thauera	3	1	0	0.687321	1	FALSE	FALSE
N/A	hic_199	-	Eukaryota	Lachancea	3	1	0	0.687321	1	FALSE	FALSE
N/A	metabat_055	-	Eukaryota	Loa	3	1	0	0.687321	1	FALSE	FALSE
N/A	metabat_714	-	Bacteria	Spongiibacterium	3	1	0	0.687321	1	FALSE	FALSE
dissimilatory_arsenate_reduction;nitrate_reduction;nitrite_respiration;nitrate_ammonification;nitrogen_respiration;nitrite_ammonification;arsenate_respiration;nitrate_respiration	metabat_1404	scaffold_950	Bacteria	Desulfurispirillum	3	1	0	0.687321	1	FALSE	FALSE
chemoheterotrophy;aerobic_chemoheterotrophy	hic_064	scaffold_168;scaffold_144	Bacteria	Robiginitalea	3	1	0	0.687321	1	FALSE	FALSE
N/A	metabat_780	-	Bacteria	Martelella	3	1	0	0.687321	1	FALSE	FALSE
predatory_or_exoparasitic	metabat_1154	-	Bacteria	Bacteriovorax	3	1	0	0.687321	1	FALSE	FALSE
N/A	metabat_657	scaffold_544;scaffold_2566	Bacteria	Idiomarinaceae-undef	3	1	0	0.687321	1	FALSE	FALSE
oxygenic_photoautotrophy;cyanobacteria;photoautotrophy;phototrophy	metabat_580	-	Bacteria	Tolypothrix	3	1	0	0.687321	1	FALSE	FALSE
sulfate_respiration;respiration_of_sulfur_compounds	metabat_930	-	Bacteria	Desulfonatronospira	3	1	0	0.687321	1	FALSE	FALSE
N/A	hic_401	-	Bacteria	Curvibacter	3	1	0	0.687321	1	FALSE	FALSE
N/A	metabat_1370	-	Eukaryota	Vitis	3	1	0	0.687321	1	FALSE	FALSE
chemoheterotrophy;aerobic_chemoheterotrophy	metabat_1368	scaffold_31927;scaffold_112	Bacteria	Microvirga	3	1	0	0.687321	1	FALSE	FALSE
N/A	hic_069	-	Bacteria	Cohaesibacter	3	1	0	0.687321	1	FALSE	FALSE
dark_hydrogen_oxidation;fermentation;chemoheterotrophy;thiosulfate_respiration;sulfate_respiration;respiration_of_sulfur_compounds	hic_060	-	Bacteria	Dethiosulfatarculus	3	1	0	0.687321	1	FALSE	FALSE
N/A	hic_032	-	Bacteria	Globicatella	3	1	0	0.687321	1	FALSE	FALSE
N/A	hic_324	-	Eukaryota	Patagioenas	3	1	0	0.687321	1	FALSE	FALSE
N/A	hic_110	-	Bacteria	Candidatus Blackburnbacteria-undef	3	1	0	0.687321	1	FALSE	FALSE
N/A	hic_286	-	Bacteria	Cystobacter	3	1	0	0.687321	1	FALSE	FALSE
N/A	metabat_1163	-	Eukaryota	Trichophyton	3	1	0	0.687321	1	FALSE	FALSE
N/A	metabat_271	-	Bacteria	Kosakonia	3	1	0	0.687321	1	FALSE	FALSE
N/A	metabat_347	-	Eukaryota	Emiliania	3	1	0	0.687321	1	FALSE	FALSE
N/A	metabat_1370	-	Eukaryota	Erinaceus	3	1	0	0.687321	1	FALSE	FALSE
N/A	metabat_1370	-	Eukaryota	Capsella	3	1	0	0.687321	1	FALSE	FALSE
chemoheterotrophy;aerobic_chemoheterotrophy	metabat_1017	-	Bacteria	Ulvibacter	3	1	0	0.687321	1	FALSE	FALSE
oxygenic_photoautotrophy;cyanobacteria;photoautotrophy;phototrophy	metabat_450	scaffold_743	Bacteria	Microcystis	3	1	0	0.687321	1	FALSE	FALSE
N/A	hic_169	-	Bacteria	Candidatus Pacebacteria-undef	3	1	0	0.687321	1	FALSE	FALSE
N/A	hic_560	-	Bacteria	Chromobacterium	3	1	0	0.687321	1	FALSE	FALSE
chemoheterotrophy;aerobic_chemoheterotrophy	hic_270	-	Bacteria	Kocuria	3	1	0	0.687321	1	FALSE	FALSE
dark_oxidation_of_sulfur_compounds;dark_sulfur_oxidation;dark_thiosulfate_oxidation	metabat_698	-	Bacteria	Acidithiobacillus	3	1	0	0.687321	1	FALSE	FALSE
N/A	metabat_1017	-	Eukaryota	Tinamus	3	1	0	0.687321	1	FALSE	FALSE
N/A	metabat_744	-	Viruses	Cafeteriavirus	3	1	0	0.687321	1	FALSE	FALSE
N/A	hic_387	-	Bacteria	Candidatus Fischerbacteria-undef	3	1	0	0.687321	1	FALSE	FALSE
N/A	hic_179	-	Bacteria	Desulfitibacter	3	1	0	0.687321	1	FALSE	FALSE
chemoheterotrophy;aerobic_chemoheterotrophy	metabat_879	-	Bacteria	Moheibacter	3	1	0	0.687321	1	FALSE	FALSE
dark_oxidation_of_sulfur_compounds;dark_sulfur_oxidation;anoxygenic_photoautotrophy_S_oxidizing;photoautotrophy;dark_thiosulfate_oxidation;anoxygenic_photoautotrophy;dark_sulfide_oxidation;phototrophy	metabat_1153	-	Bacteria	Thioalkalivibrio	3	1	0	0.687321	1	FALSE	FALSE
N/A	metabat_978	-	Bacteria	Moellerella	3	1	0	0.687321	1	FALSE	FALSE
N/A	metabat_610	scaffold_3414	Bacteria	Crenotalea	3	1	0	0.687321	1	FALSE	FALSE
photoheterotrophy;phototrophy	metabat_015	-	Bacteria	Rhodospira	3	1	0	0.687321	1	FALSE	FALSE
N/A	metabat_450	scaffold_2591	Eukaryota	Necator	3	1	0	0.687321	1	FALSE	FALSE
N/A	metabat_1370	-	Eukaryota	Trachymyrmex	3	1	0	0.687321	1	FALSE	FALSE
methanogenesis;hydrogenotrophic_methanogenesis;methanogenesis_by_CO2_reduction_with_H2	metabat_253	-	Archaea	Methanocaldococcus	3	1	0	0.687321	1	FALSE	FALSE
N/A	metabat_055	-	Eukaryota	Tetraodon	3	1	0	0.687321	1	FALSE	FALSE
N/A	metabat_942	scaffold_219	Bacteria	Tessaracoccus	3	1	0	0.687321	1	FALSE	FALSE
chemoheterotrophy;aerobic_chemoheterotrophy	metabat_1421	-	Bacteria	Pseudozobellia	3	1	0	0.687321	1	FALSE	FALSE
fermentation;chemoheterotrophy	metabat_961	-	Bacteria	Leptolinea	3	1	0	0.687321	1	FALSE	FALSE
fermentation;chemoheterotrophy	metabat_940	-	Bacteria	Arcanobacterium	3	1	0	0.687321	1	FALSE	FALSE
N/A	metabat_1370	-	Eukaryota	Rhodotorula	3	1	0	0.687321	1	FALSE	FALSE
N/A	metabat_030	-	Bacteria	Candidatus Doudnabacteria-undef	3	1	0	0.687321	1	FALSE	FALSE
chemoheterotrophy;aerobic_chemoheterotrophy;intracellular_parasites	hic_370	NODE_9072_length_10775_cov_22.4723;scaffold_1412	Bacteria	Legionella	24	7	0	0.694316	1	FALSE	FALSE
chemoheterotrophy;aerobic_chemoheterotrophy	hic_062	k87_2322938	Bacteria	Algoriphagus	24	7	0	0.694316	1	FALSE	FALSE
animal_parasites_or_symbionts	metabat_126	-	Bacteria	Campylobacter	44	13	0	0.696075	1	FALSE	FALSE
fermentation;chemoheterotrophy;human_gut;animal_parasites_or_symbionts;mammal_gut	hic_097	-	Bacteria	Coprococcus	451	140	0	0.705265	1	FALSE	FALSE
fermentation;chemoheterotrophy;aerobic_chemoheterotrophy	hic_286	-	Bacteria	Ferrimonas	14	4	0	0.706663	1	FALSE	FALSE
fermentation;chemoheterotrophy;cellulolysis	hic_162	scaffold_1982	Bacteria	Spirochaeta	14	4	0	0.706663	1	FALSE	FALSE
fermentation;chemoheterotrophy;reductive_acetogenesis	metabat_515	-	Bacteria	Natronincola	14	4	0	0.706663	1	FALSE	FALSE
N/A	metabat_336	-	Bacteria	Smithella	14	4	0	0.706663	1	FALSE	FALSE
fermentation;chemoheterotrophy	hic_171	-	Bacteria	Sporolactobacillus	14	4	0	0.706663	1	FALSE	FALSE
fermentation;chemoheterotrophy;aerobic_chemoheterotrophy	metabat_519	-	Bacteria	Mariniphaga	51	15	0	0.709556	1	FALSE	FALSE
N/A	metabat_1370	-	Eukaryota	Sphaeroforma	7	2	0	0.713775	1	FALSE	FALSE
N/A	hic_044	-	Bacteria	Crocinitomicaceae-undef	7	2	0	0.713775	1	FALSE	FALSE
N/A	metabat_1008	scaffold_7677	Bacteria	Candidatus Wolfebacteria-undef	7	2	0	0.713775	1	FALSE	FALSE
N/A	metabat_347	-	Eukaryota	Euroglyphus	7	2	0	0.713775	1	FALSE	FALSE
thiosulfate_respiration;sulfur_respiration;respiration_of_sulfur_compounds	hic_138	-	Bacteria	Defluviitoga	7	2	0	0.713775	1	FALSE	FALSE
aromatic_hydrocarbon_degradation;chemoheterotrophy;aromatic_compound_degradation;sulfate_respiration;hydrocarbon_degradation;respiration_of_sulfur_compounds	hic_470	scaffold_1676	Bacteria	Desulfobacula	7	2	0	0.713775	1	FALSE	FALSE
N/A	metabat_027	-	Archaea	Candidatus Bathyarchaeota-undef	7	2	0	0.713775	1	FALSE	FALSE
N/A	hic_162	-	Bacteria	Thermobaculum	7	2	0	0.713775	1	FALSE	FALSE
sulfate_respiration;respiration_of_sulfur_compounds	hic_063	scaffold_3162	Bacteria	Candidatus Magnetoglobus	7	2	0	0.713775	1	FALSE	FALSE
chemoheterotrophy;xylanolysis	metabat_253	-	Bacteria	Amphibacillus	7	2	0	0.713775	1	FALSE	FALSE
fermentation;nitrate_reduction;chemoheterotrophy;nitrogen_respiration;nitrate_respiration	hic_175	-	Bacteria	Anoxybacillus	7	2	0	0.713775	1	FALSE	FALSE
N/A	metabat_125	-	Bacteria	Gracilibacillus	7	2	0	0.713775	1	FALSE	FALSE
nitrate_reduction;chemoheterotrophy;aerobic_chemoheterotrophy	hic_060	-	Bacteria	Sediminicola	7	2	0	0.713775	1	FALSE	FALSE
chemoheterotrophy;methanotrophy;hydrocarbon_degradation;methylotrophy	metabat_839	-	Bacteria	Methylococcaceae-undef	7	2	0	0.713775	1	FALSE	FALSE
fermentation;chemoheterotrophy	hic_401	scaffold_64	Bacteria	Serratia	7	2	0	0.713775	1	FALSE	FALSE
N/A	hic_250	-	Bacteria	Acidobacteria-undef	38	11	0	0.718618	1	FALSE	FALSE
fermentation;chemoheterotrophy	metabat_031	-	Bacteria	Shewanella	35	10	0	0.731417	1	FALSE	FALSE
N/A	metabat_698	-	Bacteria	Cyclobacterium	18	5	0	0.734663	1	FALSE	FALSE
chemoheterotrophy;aerobic_chemoheterotrophy	hic_508	-	Bacteria	Fluviicola	11	3	0	0.739058	1	FALSE	FALSE
fermentation;chemoheterotrophy;aerobic_chemoheterotrophy	hic_454	scaffold_3570	Bacteria	Enterovibrio	11	3	0	0.739058	1	FALSE	FALSE
fumarate_respiration;ureolysis;fermentation;nitrate_reduction;chemoheterotrophy;nitrogen_respiration;aerobic_chemoheterotrophy;animal_parasites_or_symbionts;nitrate_respiration	metabat_1114	-	Bacteria	Pasteurella	11	3	0	0.739058	1	FALSE	FALSE
nitrate_reduction;chemoheterotrophy;aerobic_chemoheterotrophy	metabat_1384	-	Bacteria	Aquiflexum	11	3	1	0.739058	0.0328066	FALSE	TRUE
chemoheterotrophy;aerobic_chemoheterotrophy	hic_375	-	Bacteria	Hyphomicrobium	11	3	0	0.739058	1	FALSE	FALSE
N/A	hic_037	-	Bacteria	Arcobacter	11	3	0	0.739058	1	FALSE	FALSE
fermentation;chemoheterotrophy	hic_106	k87_37719320	Bacteria	Sharpea	59	17	0	0.750133	1	FALSE	FALSE
fermentation;chemoheterotrophy	hic_537	-	Bacteria	Sporanaerobacter	22	6	0	0.758175	1	FALSE	FALSE
N/A	hic_131	scaffold_1556	Bacteria	Anaerosporomusa	15	4	0	0.761272	1	FALSE	FALSE
fermentation;chemoheterotrophy	metabat_1013	-	Bacteria	Peptostreptococcaceae-undef	96	28	0	0.76547	1	FALSE	FALSE
N/A	metabat_044	scaffold_2986;scaffold_366	Bacteria	Syntrophomonas	33	9	0	0.780516	1	FALSE	FALSE
fermentation;chemoheterotrophy	hic_381	-	Bacteria	Mahella	19	5	0	0.780779	1	FALSE	FALSE
N/A	hic_340	-	Bacteria	Catalinimonas	8	2	0	0.784411	1	FALSE	FALSE
N/A	hic_347	scaffold_348	Bacteria	Phaeodactylibacter	8	2	0	0.784411	1	FALSE	FALSE
N/A	metabat_940	scaffold_2956	Bacteria	Halothermothrix	8	2	0	0.784411	1	FALSE	FALSE
N/A	metabat_217	-	Bacteria	Cecembia	8	2	0	0.784411	1	FALSE	FALSE
chemoheterotrophy;aerobic_chemoheterotrophy	metabat_1020	scaffold_42	Bacteria	Bizionia	8	2	0	0.784411	1	FALSE	FALSE
N/A	metabat_253	scaffold_936	Bacteria	Candidatus Berkelbacteria-undef	8	2	0	0.784411	1	FALSE	FALSE
fermentation;chemoheterotrophy	metabat_841	scaffold_77;scaffold_112	Bacteria	Desulfonispora	8	2	0	0.784411	1	FALSE	FALSE
nitrate_reduction;chemoheterotrophy;aerobic_chemoheterotrophy	metabat_1220	-	Bacteria	Rubritalea	8	2	0	0.784411	1	FALSE	FALSE
N/A	metabat_518	-	Bacteria	Rubinisphaera	8	2	0	0.784411	1	FALSE	FALSE
N/A	metabat_1396	-	Bacteria	Clostridiaceae-undef	8	2	0	0.784411	1	FALSE	FALSE
N/A	metabat_229	-	Bacteria	Candidatus Kaiserbacteria-undef	8	2	0	0.784411	1	FALSE	FALSE
methanogenesis;hydrogenotrophic_methanogenesis;methanogenesis_by_CO2_reduction_with_H2	metabat_1040	-	Archaea	Methanolacinia	8	2	0	0.784411	1	FALSE	FALSE
dark_oxidation_of_sulfur_compounds;dark_sulfur_oxidation;nitrous_oxide_denitrification;nitrate_reduction;nitrite_respiration;nitrate_denitrification;nitrogen_respiration;dark_thiosulfate_oxidation;nitrite_denitrification;dark_sulfide_oxidation;denitrification;nitrate_respiration;dark_iron_oxidation	hic_197	-	Bacteria	Thiobacillus	4	1	0	0.787774	1	FALSE	FALSE
N/A	hic_333	-	Bacteria	Catenovulum	4	1	0	0.787774	1	FALSE	FALSE
aerobic_nitrite_oxidation;nitrification	hic_091	scaffold_635	Bacteria	Nitrospira	4	1	0	0.787774	1	FALSE	FALSE
dark_oxidation_of_sulfur_compounds;photoheterotrophy;aerobic_anoxygenic_phototrophy;anoxygenic_photoautotrophy_S_oxidizing;photoautotrophy;nitrogen_fixation;anoxygenic_photoautotrophy;dark_sulfide_oxidation;phototrophy	hic_264	-	Bacteria	Allochromatium	4	1	0	0.787774	1	FALSE	FALSE
fermentation;chemoheterotrophy	metabat_1023	scaffold_1	Bacteria	Mesoplasma	4	1	1	0.787774	0.0120564	FALSE	TRUE
N/A	metabat_652	scaffold_1696	Bacteria	Candidatus Magnetoovum	4	1	0	0.787774	1	FALSE	FALSE
N/A	hic_281	-	Bacteria	Candidatus Raymondbacteria-undef	4	1	0	0.787774	1	FALSE	FALSE
N/A	hic_281	-	Bacteria	Candidatus Taylorbacteria-undef	4	1	0	0.787774	1	FALSE	FALSE
N/A	metabat_676	-	Bacteria	Leptonema	4	1	0	0.787774	1	FALSE	FALSE
N/A	hic_454	scaffold_9605	Bacteria	Geothermobacter	4	1	0	0.787774	1	FALSE	FALSE
N/A	metabat_957	-	Bacteria	Soonwooa	4	1	0	0.787774	1	FALSE	FALSE
N/A	metabat_1017	-	Eukaryota	Solenopsis	4	1	0	0.787774	1	FALSE	FALSE
methanogenesis;hydrogenotrophic_methanogenesis;methanogenesis_by_CO2_reduction_with_H2	metabat_695	-	Archaea	Methanocorpusculum	4	1	0	0.787774	1	FALSE	FALSE
N/A	metabat_891	-	Bacteria	Candidatus Cloacimonetes-undef	4	1	0	0.787774	1	FALSE	FALSE
N/A	metabat_738	-	Bacteria	Mangrovimonas	4	1	0	0.787774	1	FALSE	FALSE
fermentation;chemoheterotrophy	metabat_1178	scaffold_50679;scaffold_5831;scaffold_3492	Bacteria	Sneathia	4	1	0	0.787774	1	FALSE	FALSE
N/A	metabat_1370	-	Eukaryota	Salmo	4	1	0	0.787774	1	FALSE	FALSE
N/A	metabat_572	-	Bacteria	Haliangium	4	1	0	0.787774	1	FALSE	FALSE
chemoheterotrophy;methanotrophy;nitrogen_fixation;hydrocarbon_degradation;methylotrophy	metabat_161	scaffold_2160;scaffold_745	Bacteria	Methylacidiphilum	4	1	0	0.787774	1	FALSE	FALSE
animal_parasites_or_symbionts	metabat_740	scaffold_4576	Bacteria	Avibacterium	4	1	0	0.787774	1	FALSE	FALSE
N/A	metabat_1368	scaffold_8268;scaffold_492	Bacteria	Kordiimonas	4	1	0	0.787774	1	FALSE	FALSE
fermentation;chemoheterotrophy	metabat_734	-	Bacteria	Gemella	4	1	0	0.787774	1	FALSE	FALSE
fermentation;chemoheterotrophy	hic_537	scaffold_2676	Bacteria	Listeria	4	1	0	0.787774	1	FALSE	FALSE
N/A	metabat_066	-	Bacteria	Paludisphaera	4	1	0	0.787774	1	FALSE	FALSE
sulfite_respiration;fermentation;chemoheterotrophy;sulfate_respiration;respiration_of_sulfur_compounds	hic_060	scaffold_311	Bacteria	Desulfobulbus	4	1	0	0.787774	1	FALSE	FALSE
N/A	metabat_1351	-	Bacteria	Moritella	4	1	0	0.787774	1	FALSE	FALSE
anammox;nitrite_respiration;nitrogen_respiration	metabat_1220	-	Bacteria	Candidatus Brocadia	4	1	0	0.787774	1	FALSE	FALSE
fermentation;chemoheterotrophy	hic_140	-	Bacteria	Weissella	4	1	0	0.787774	1	FALSE	FALSE
N/A	metabat_253	-	Bacteria	Franconibacter	4	1	0	0.787774	1	FALSE	FALSE
N/A	metabat_101	-	Bacteria	Hyphomonadaceae-undef	4	1	0	0.787774	1	FALSE	FALSE
nitrate_reduction;chemoheterotrophy;predatory_or_exoparasitic;aerobic_chemoheterotrophy	hic_171	scaffold_12043	Bacteria	Cupriavidus	4	1	0	0.787774	1	FALSE	FALSE
N/A	hic_478	-	Bacteria	Sinomicrobium	4	1	0	0.787774	1	FALSE	FALSE
human_pathogens_meningitis;human_pathogens_all;animal_parasites_or_symbionts	metabat_556	scaffold_2705	Bacteria	Cronobacter	4	1	0	0.787774	1	FALSE	FALSE
N/A	hic_057	scaffold_6	Bacteria	Tamlana	4	1	0	0.787774	1	FALSE	FALSE
methanogenesis	hic_103	-	Archaea	Methanocella	4	1	0	0.787774	1	FALSE	FALSE
N/A	metabat_126	-	Eukaryota	Poecilia	4	1	0	0.787774	1	FALSE	FALSE
chemoheterotrophy;aerobic_chemoheterotrophy	metabat_682	-	Bacteria	Altererythrobacter	4	1	0	0.787774	1	FALSE	FALSE
N/A	hic_508	-	Bacteria	Mariniradius	4	1	0	0.787774	1	FALSE	FALSE
N/A	metabat_1421	-	Bacteria	Gemmatimonadetes-undef	4	1	0	0.787774	1	FALSE	FALSE
N/A	hic_177	scaffold_27	Bacteria	Arsenicibacter	4	1	0	0.787774	1	FALSE	FALSE
N/A	hic_042	scaffold_936	Bacteria	Sulfuricurvum	4	1	0	0.787774	1	FALSE	FALSE
fermentation;chemoheterotrophy;aerobic_chemoheterotrophy	metabat_1383	scaffold_992;scaffold_4693	Bacteria	Salinivibrio	4	1	0	0.787774	1	FALSE	FALSE
N/A	metabat_347	-	Eukaryota	Capsicum	4	1	0	0.787774	1	FALSE	FALSE
N/A	hic_025	-	Bacteria	Symbiobacterium	4	1	0	0.787774	1	FALSE	FALSE
nitrate_reduction;nitrogen_respiration;thiosulfate_respiration;sulfate_respiration;nitrate_respiration;respiration_of_sulfur_compounds	metabat_188	-	Bacteria	Thermodesulfobium	4	1	0	0.787774	1	FALSE	FALSE
chemoheterotrophy;aerobic_chemoheterotrophy	metabat_1234	-	Bacteria	Roseivirga	4	1	0	0.787774	1	FALSE	FALSE
N/A	metabat_1154	k87_2190072	Bacteria	Candidatus Midichloria	4	1	0	0.787774	1	FALSE	FALSE
nitrate_reduction;chemoheterotrophy;aerobic_chemoheterotrophy	metabat_1000	-	Bacteria	Rubrobacter	4	1	0	0.787774	1	FALSE	FALSE
N/A	metabat_1041	-	Bacteria	Ohtaekwangia	4	1	0	0.787774	1	FALSE	FALSE
N/A	metabat_470	-	Bacteria	Alkalispirochaeta	12	3	0	0.794809	1	FALSE	FALSE
N/A	metabat_1017	-	Eukaryota	Schizosaccharomyces	12	3	0	0.794809	1	FALSE	FALSE
N/A	metabat_702	scaffold_324	Bacteria	Peptococcus	12	3	0	0.794809	1	FALSE	FALSE
N/A	metabat_841	scaffold_10396	Bacteria	Caenispirillum	23	6	0	0.798041	1	FALSE	FALSE
fermentation;chemoheterotrophy	metabat_765	-	Bacteria	Turicibacter	44	12	0	0.800998	1	FALSE	FALSE
fermentation;nitrate_reduction;chemoheterotrophy	metabat_1013	scaffold_297	Bacteria	Anaerostipes	258	77	0	0.802207	1	FALSE	FALSE
N/A	metabat_253	-	Bacteria	Candidatus Saccharibacteria-undef	1009	312	0	0.803268	1	FALSE	FALSE
aerobic_ammonia_oxidation;nitrification	metabat_439	scaffold_5242	Bacteria	Nitrosomonas	16	4	0	0.807603	1	FALSE	FALSE
N/A	hic_354	scaffold_684	Bacteria	Chitinophagaceae-undef	16	4	0	0.807603	1	FALSE	FALSE
fermentation;chemoheterotrophy	metabat_1198	-	Bacteria	Subdoligranulum	391	118	3	0.809976	0.116674	FALSE	TRUE
N/A	hic_129	-	Bacteria	Pelosinus	34	9	0	0.811906	1	FALSE	FALSE
fermentation;chemoheterotrophy	metabat_1133	-	Bacteria	Eggerthia	27	7	0	0.81344	1	FALSE	FALSE
N/A	hic_217	-	Bacteria	Candidatus Saccharimonas	82	23	0	0.817693	1	FALSE	FALSE
chemoheterotrophy;aerobic_chemoheterotrophy	metabat_1017	-	Bacteria	Pedobacter	72	20	3	0.819654	0.00141304	FALSE	TRUE
nitrate_reduction;chemoheterotrophy;nitrogen_respiration;aerobic_chemoheterotrophy;nitrogen_fixation;nitrate_respiration	metabat_580	-	Bacteria	Magnetospirillum	38	10	0	0.825984	1	FALSE	FALSE
N/A	metabat_333	-	Bacteria	Tenericutes-undef	146	42	0	0.830786	1	FALSE	FALSE
N/A	hic_404	-	Bacteria	Johnsonella	59	16	2	0.832015	0.013981	FALSE	TRUE
N/A	metabat_580	-	Bacteria	Candidatus Paracaedibacter	24	6	0	0.832616	1	FALSE	FALSE
fermentation;chemoheterotrophy;aerobic_chemoheterotrophy	metabat_790	-	Bacteria	Skermanella	9	2	0	0.839204	1	FALSE	FALSE
N/A	metabat_599	-	Bacteria	Gimesia	9	2	0	0.839204	1	FALSE	FALSE
N/A	metabat_1220	-	Bacteria	Idiomarina	9	2	0	0.839204	1	FALSE	FALSE
N/A	metabat_330	-	Bacteria	Parasutterella	9	2	0	0.839204	1	FALSE	FALSE
chemoheterotrophy;aerobic_chemoheterotrophy	metabat_879	-	Bacteria	Fabibacter	9	2	0	0.839204	1	FALSE	FALSE
fermentation;chemoheterotrophy	hic_280	scaffold_4113	Bacteria	Christensenella	49	13	0	0.839375	1	FALSE	FALSE
N/A	metabat_919	-	Bacteria	Runella	13	3	0	0.840218	1	FALSE	FALSE
sulfate_respiration;respiration_of_sulfur_compounds	hic_376	-	Bacteria	Candidatus Magnetomorum	13	3	0	0.840218	1	FALSE	FALSE
chemoheterotrophy;aerobic_chemoheterotrophy;hydrocarbon_degradation	metabat_664	-	Bacteria	Halomonas	13	3	0	0.840218	1	FALSE	FALSE
N/A	metabat_1113	-	Bacteria	Dehalobacter	13	3	0	0.840218	1	FALSE	FALSE
N/A	metabat_1396	-	Bacteria	Marispirochaeta	13	3	0	0.840218	1	FALSE	FALSE
dark_hydrogen_oxidation;chemoheterotrophy;methanogenesis;methanogenesis_by_reduction_of_methyl_compounds_with_H2;hydrogenotrophic_methanogenesis;methanol_oxidation;methanogenesis_by_CO2_reduction_with_H2;methylotrophy	metabat_492	-	Archaea	Methanobacterium	21	5	0	0.854063	1	FALSE	FALSE
N/A	hic_026	-	Bacteria	Rhizobiales-undef	21	5	0	0.854063	1	FALSE	FALSE
N/A	hic_174	-	Bacteria	Lutispora	32	8	0	0.854537	1	FALSE	FALSE
iron_respiration;aromatic_hydrocarbon_degradation;nitrate_reduction;chemoheterotrophy;nitrogen_respiration;aromatic_compound_degradation;hydrocarbon_degradation;nitrate_respiration;dark_iron_oxidation;manganese_respiration	hic_063	scaffold_2604	Bacteria	Geobacter	32	8	0	0.854537	1	FALSE	FALSE
predatory_or_exoparasitic	metabat_1039	k87_23445025	Bacteria	Bdellovibrio	5	1	0	0.855956	1	FALSE	FALSE
ureolysis;chemoheterotrophy;aerobic_chemoheterotrophy	metabat_179	-	Bacteria	Mesorhizobium	5	1	0	0.855956	1	FALSE	FALSE
fermentation;chemoheterotrophy	hic_015	scaffold_5083	Bacteria	Malonomonas	5	1	0	0.855956	1	FALSE	FALSE
N/A	hic_467	-	Bacteria	Hydrogenivirga	5	1	0	0.855956	1	FALSE	FALSE
chemoheterotrophy;aerobic_chemoheterotrophy	metabat_064	-	Bacteria	Micromonospora	5	1	0	0.855956	1	FALSE	FALSE
fermentation;chemoheterotrophy	hic_504	-	Bacteria	Cloacibacterium	5	1	0	0.855956	1	FALSE	FALSE
N/A	hic_517	-	Bacteria	Veillonellaceae-undef	5	1	0	0.855956	1	FALSE	FALSE
chemoheterotrophy;aerobic_chemoheterotrophy	hic_100	-	Bacteria	Hyphomonas	5	1	0	0.855956	1	FALSE	FALSE
N/A	metabat_657	scaffold_1176	Bacteria	Rheinheimera	5	1	0	0.855956	1	FALSE	FALSE
N/A	metabat_1285	-	Bacteria	Aliiglaciecola	5	1	0	0.855956	1	FALSE	FALSE
dark_oxidation_of_sulfur_compounds;nitrate_reduction;nitrogen_respiration;dark_sulfide_oxidation;nitrate_respiration	hic_077	-	Bacteria	Thiomargarita	5	1	0	0.855956	1	FALSE	FALSE
N/A	hic_189	-	Bacteria	Coriobacteriales-undef	5	1	0	0.855956	1	FALSE	FALSE
animal_parasites_or_symbionts	metabat_1383	scaffold_1878	Bacteria	Bibersteinia	5	1	0	0.855956	1	FALSE	FALSE
N/A	metabat_966	-	Bacteria	Phycisphaeraceae-undef	5	1	0	0.855956	1	FALSE	FALSE
chemoheterotrophy;aerobic_chemoheterotrophy	hic_470	scaffold_2912	Bacteria	Flammeovirgaceae-undef	5	1	0	0.855956	1	FALSE	FALSE
N/A	hic_434	-	Bacteria	Phycisphaera	5	1	0	0.855956	1	FALSE	FALSE
chemoheterotrophy;xylanolysis	metabat_1012	-	Bacteria	Singulisphaera	5	1	0	0.855956	1	FALSE	FALSE
N/A	hic_194	-	Bacteria	Gemmatirosa	5	1	0	0.855956	1	FALSE	FALSE
photoheterotrophy;phototrophy	metabat_438	-	Bacteria	Rhodobacter	5	1	0	0.855956	1	FALSE	FALSE
chemoheterotrophy;aerobic_chemoheterotrophy	hic_439	-	Bacteria	Actinoplanes	5	1	0	0.855956	1	FALSE	FALSE
dark_hydrogen_oxidation;iron_respiration;fumarate_respiration;nitrate_reduction;thiosulfate_respiration;sulfur_respiration;respiration_of_sulfur_compounds;manganese_respiration	metabat_891	-	Bacteria	Thermovenabulum	5	1	0	0.855956	1	FALSE	FALSE
aerobic_nitrite_oxidation;nitrification	metabat_257	scaffold_1751	Bacteria	Nitrospina	5	1	0	0.855956	1	FALSE	FALSE
N/A	hic_167	-	Bacteria	Acidobacteriales-undef	5	1	0	0.855956	1	FALSE	FALSE
fermentation;chemoheterotrophy	hic_503	-	Bacteria	Lactococcus	5	1	0	0.855956	1	FALSE	FALSE
N/A	metabat_347	-	Eukaryota	Zancudomyces	5	1	0	0.855956	1	FALSE	FALSE
dark_oxidation_of_sulfur_compounds;nitrogen_fixation;dark_thiosulfate_oxidation	hic_467	-	Bacteria	Magnetospira	5	1	0	0.855956	1	FALSE	FALSE
N/A	metabat_1017	-	Viruses	Mimivirus	5	1	0	0.855956	1	FALSE	FALSE
N/A	metabat_1195	-	Bacteria	Jeotgalibaca	5	1	0	0.855956	1	FALSE	FALSE
fermentation;chemoheterotrophy	hic_540	-	Bacteria	Streptococcus	118	33	0	0.857361	1	FALSE	FALSE
nitrate_reduction;nitrite_respiration;nitrate_ammonification;nitrogen_respiration;nitrite_ammonification;nitrate_respiration	metabat_268	-	Bacteria	Denitrobacterium	43	11	1	0.861451	0.122256	FALSE	TRUE
fermentation;chemoheterotrophy	hic_082	-	Bacteria	Peptoanaerobacter	14	3	0	0.876642	1	FALSE	FALSE
N/A	hic_041	-	Bacteria	Enterorhabdus	14	3	0	0.876642	1	FALSE	FALSE
fermentation;chemoheterotrophy	hic_453	-	Bacteria	Alloprevotella	367	108	1	0.878234	0.671576	FALSE	FALSE
N/A	hic_213	-	Bacteria	Sanguibacteroides	58	15	1	0.878926	0.161292	FALSE	TRUE
N/A	hic_458	-	Bacteria	Mucinivorans	51	13	1	0.879584	0.143296	FALSE	TRUE
fermentation;chemoheterotrophy	metabat_1172	-	Bacteria	Trichococcus	10	2	0	0.881042	1	FALSE	FALSE
N/A	metabat_1012	-	Bacteria	Geobacteraceae-undef	10	2	0	0.881042	1	FALSE	FALSE
N/A	hic_104	-	Bacteria	Desulfobacterales-undef	10	2	0	0.881042	1	FALSE	FALSE
N/A	metabat_1119	-	Bacteria	Micavibrio	22	5	0	0.882265	1	FALSE	FALSE
fermentation;chemoheterotrophy;reductive_acetogenesis	hic_057	-	Bacteria	Oxobacter	26	6	0	0.887408	1	FALSE	FALSE
fermentation;chemoheterotrophy	metabat_1335	scaffold_2255;scaffold_29352	Bacteria	Tolumonas	284	82	0	0.89298	1	FALSE	FALSE
N/A	hic_407	-	Bacteria	Schleiferia	6	1	0	0.902233	1	FALSE	FALSE
fermentation;nitrate_reduction;chemoheterotrophy;animal_parasites_or_symbionts	metabat_1383	scaffold_25648	Bacteria	Basfia	6	1	0	0.902233	1	FALSE	FALSE
N/A	metabat_891	-	Bacteria	Chlorobi-undef	6	1	0	0.902233	1	FALSE	FALSE
N/A	hic_470	scaffold_1905	Bacteria	Nitrosomonadales-undef	6	1	0	0.902233	1	FALSE	FALSE
N/A	metabat_161	scaffold_1101	Bacteria	Candidatus Rokubacteria-undef	6	1	0	0.902233	1	FALSE	FALSE
N/A	hic_381	-	Bacteria	Fervidicola	6	1	0	0.902233	1	FALSE	FALSE
chemoheterotrophy;xylanolysis;aerobic_chemoheterotrophy	metabat_503	-	Bacteria	Acidobacterium	6	1	0	0.902233	1	FALSE	FALSE
fermentation;chemoheterotrophy	hic_373	scaffold_94	Bacteria	Acetoanaerobium	6	1	0	0.902233	1	FALSE	FALSE
N/A	metabat_1368	scaffold_7	Bacteria	Methyloceanibacter	6	1	0	0.902233	1	FALSE	FALSE
N/A	metabat_505	scaffold_1378	Bacteria	Gemmatimonas	6	1	0	0.902233	1	FALSE	FALSE
fermentation;chemoheterotrophy;animal_parasites_or_symbionts	metabat_1383	scaffold_16410;scaffold_11413	Bacteria	Hafnia	6	1	0	0.902233	1	FALSE	FALSE
N/A	hic_183	scaffold_246	Bacteria	Candidatus Edwardsbacteria-undef	6	1	0	0.902233	1	FALSE	FALSE
N/A	metabat_580	-	Archaea	Candidatus Altiarchaeales-undef	6	1	0	0.902233	1	FALSE	FALSE
N/A	hic_438	-	Bacteria	Chishuiella	6	1	0	0.902233	1	FALSE	FALSE
animal_parasites_or_symbionts	hic_065	-	Bacteria	Rodentibacter	6	1	0	0.902233	1	FALSE	FALSE
dark_hydrogen_oxidation;sulfite_respiration;fermentation;chemoheterotrophy;thiosulfate_respiration;sulfate_respiration;respiration_of_sulfur_compounds	metabat_1268	scaffold_1280	Bacteria	Desulfonatronum	6	1	0	0.902233	1	FALSE	FALSE
N/A	metabat_489	-	Bacteria	Syntrophobacterales-undef	6	1	0	0.902233	1	FALSE	FALSE
N/A	metabat_1017	-	Bacteria	Ruminiclostridium	699	209	4	0.904223	0.164058	FALSE	TRUE
nitrous_oxide_denitrification;fermentation;nitrate_reduction;chemoheterotrophy;nitrite_respiration;nitrate_denitrification;nitrogen_respiration;nitrite_denitrification;denitrification;nitrate_respiration	metabat_1095	scaffold_19592;scaffold_16370	Bacteria	Zobellella	15	3	0	0.905485	1	FALSE	FALSE
invertebrate_parasites;animal_parasites_or_symbionts	metabat_740	scaffold_10058	Bacteria	Xenorhabdus	15	3	0	0.905485	1	FALSE	FALSE
N/A	metabat_154	-	Bacteria	Rhodospirillales-undef	15	3	0	0.905485	1	FALSE	FALSE
fermentation;chemoheterotrophy	metabat_318	-	Bacteria	Pseudoramibacter	49	12	0	0.905488	1	FALSE	FALSE
N/A	metabat_682	-	Bacteria	Tangfeifania	42	10	0	0.909587	1	FALSE	FALSE
fermentation;chemoheterotrophy	metabat_115	scaffold_6136	Bacteria	Enorma	11	2	0	0.912594	1	FALSE	FALSE
sulfate_respiration;respiration_of_sulfur_compounds	hic_184	scaffold_77372	Bacteria	Desulfococcus	11	2	0	0.912594	1	FALSE	FALSE
chemoheterotrophy;xylanolysis	hic_477	-	Bacteria	Thermobacillus	11	2	0	0.912594	1	FALSE	FALSE
N/A	hic_485	-	Bacteria	Parapedobacter	35	8	0	0.916069	1	FALSE	FALSE
N/A	metabat_927	-	Bacteria	Hymenobacter	24	5	0	0.924883	1	FALSE	FALSE
N/A	hic_063	-	Bacteria	Candidatus Stoquefichus	24	5	0	0.924883	1	FALSE	FALSE
N/A	hic_129	-	Bacteria	Hungatella	155	42	0	0.924988	1	FALSE	FALSE
N/A	metabat_765	-	Bacteria	Dubosiella	20	4	0	0.925125	1	FALSE	FALSE
N/A	metabat_1285	-	Bacteria	Brevibacillus	28	6	0	0.926146	1	FALSE	FALSE
N/A	metabat_900	-	Bacteria	Hydrogenophilales-undef	16	3	0	0.928073	1	FALSE	FALSE
dark_hydrogen_oxidation;iron_respiration;fumarate_respiration;sulfite_respiration;dissimilatory_arsenate_reduction;nitrate_reduction;nitrogen_respiration;thiosulfate_respiration;sulfur_respiration;nitrogen_fixation;arsenate_respiration;nitrate_respiration;respiration_of_sulfur_compounds;manganese_respiration	hic_044	scaffold_4083;scaffold_4083	Bacteria	Desulfitobacterium	47	11	2	0.928143	0.00904672	FALSE	TRUE
fermentation;chemoheterotrophy	hic_470	-	Bacteria	Odoribacter	247	69	3	0.931887	0.0399153	FALSE	TRUE
N/A	metabat_1374	-	Bacteria	Erysipelotrichaceae-undef	101	26	0	0.933012	1	FALSE	FALSE
chemoheterotrophy;methanol_oxidation;methylotrophy	hic_019	-	Bacteria	Sporomusa	101	26	0	0.933012	1	FALSE	FALSE
N/A	metabat_1383	scaffold_30182;scaffold_24093	Bacteria	Pragia	7	1	0	0.933643	1	FALSE	FALSE
N/A	metabat_676	-	Bacteria	Fimbriimonas	7	1	0	0.933643	1	FALSE	FALSE
N/A	metabat_966	scaffold_7182	Bacteria	Anaeromyxobacter	7	1	0	0.933643	1	FALSE	FALSE
human_pathogens_gastroenteritis;human_pathogens_all;animal_parasites_or_symbionts	metabat_1114	-	Bacteria	Providencia	7	1	0	0.933643	1	FALSE	FALSE
chemoheterotrophy;methanol_oxidation;methylotrophy	metabat_1154	-	Bacteria	Methylophaga	7	1	0	0.933643	1	FALSE	FALSE
photoheterotrophy;chemoheterotrophy;aerobic_chemoheterotrophy;nitrogen_fixation;phototrophy	metabat_015	-	Bacteria	Phaeospirillum	7	1	0	0.933643	1	FALSE	FALSE
chemoheterotrophy;aerobic_chemoheterotrophy	metabat_800	scaffold_1426	Bacteria	Salegentibacter	7	1	1	0.933643	0.0210033	FALSE	TRUE
fermentation;chemoheterotrophy	hic_215	-	Bacteria	Scardovia	7	1	1	0.933643	0.0210033	FALSE	TRUE
fermentation;chemoheterotrophy;plastic_degradation	metabat_564	-	Bacteria	Syntrophus	7	1	0	0.933643	1	FALSE	FALSE
N/A	metabat_1138	-	Bacteria	Candidatus Entotheonella	7	1	0	0.933643	1	FALSE	FALSE
N/A	hic_039	-	Bacteria	Lunatimonas	7	1	0	0.933643	1	FALSE	FALSE
sulfate_respiration;respiration_of_sulfur_compounds	hic_060	scaffold_2569	Bacteria	Desulfamplus	7	1	0	0.933643	1	FALSE	FALSE
fermentation;chemoheterotrophy	hic_257	-	Bacteria	Aminomonas	7	1	0	0.933643	1	FALSE	FALSE
N/A	metabat_285	scaffold_41	Bacteria	Pustulibacterium	7	1	0	0.933643	1	FALSE	FALSE
N/A	metabat_141	-	Bacteria	Pararhodospirillum	7	1	0	0.933643	1	FALSE	FALSE
N/A	metabat_702	-	Bacteria	Candidatus Accumulibacter	7	1	0	0.933643	1	FALSE	FALSE
oxygenic_photoautotrophy;cyanobacteria;photoautotrophy;phototrophy	hic_048	-	Bacteria	Anabaena	7	1	0	0.933643	1	FALSE	FALSE
N/A	metabat_1017	-	Eukaryota	Coccomyxa	7	1	0	0.933643	1	FALSE	FALSE
N/A	metabat_1370	-	Eukaryota	Zea	7	1	0	0.933643	1	FALSE	FALSE
N/A	hic_036	scaffold_6209;scaffold_87	Bacteria	Haematospirillum	12	2	0	0.936151	1	FALSE	FALSE
animal_parasites_or_symbionts	metabat_1370	-	Bacteria	Gallibacterium	12	2	0	0.936151	1	FALSE	FALSE
N/A	metabat_1278	-	Bacteria	Spirochaetaceae-undef	12	2	0	0.936151	1	FALSE	FALSE
N/A	hic_288	-	Bacteria	Faecalitalea	25	5	0	0.940538	1	FALSE	FALSE
N/A	metabat_720	k87_3893400	Bacteria	Candidatus Moduliflexus	29	6	0	0.940691	1	FALSE	FALSE
N/A	metabat_1366	-	Bacteria	Lachnoanaerobaculum	63	15	0	0.942577	1	FALSE	FALSE
chemoheterotrophy;aerobic_chemoheterotrophy	metabat_1383	scaffold_51945	Bacteria	Pseudomonas	41	9	0	0.94526	1	FALSE	FALSE
fermentation;chemoheterotrophy	metabat_605	scaffold_6623	Bacteria	Pseudobutyrivibrio	1924	586	9	0.945327	0.134399	FALSE	TRUE
N/A	hic_060	scaffold_1408	Bacteria	Gemmata	17	3	0	0.945594	1	FALSE	FALSE
iron_respiration;fermentation;nitrate_reduction;chemoheterotrophy;human_pathogens_all;animal_parasites_or_symbionts	metabat_1335	scaffold_760	Bacteria	Aeromonas	241	66	0	0.951672	1	FALSE	FALSE
N/A	metabat_1331	k87_6668122	Bacteria	Allisonella	30	6	0	0.952621	1	FALSE	FALSE
fermentation;chemoheterotrophy	metabat_456	-	Bacteria	Hespellia	163	43	1	0.953065	0.390058	FALSE	TRUE
manganese_oxidation	metabat_086	-	Bacteria	Facklamia	13	2	0	0.953593	1	FALSE	FALSE
photoheterotrophy;fermentation;chemoheterotrophy;nitrogen_fixation;phototrophy	hic_337	scaffold_6974	Bacteria	Heliobacterium	13	2	2	0.953593	0.000698772	FALSE	TRUE
fermentation;chemoheterotrophy	metabat_577	NODE_21452_length_5752_cov_5.90837;NODE_26979_length_4805_cov_5.72358;NODE_29249_length_4502_cov_5.81583;NODE_57480_length_2564_cov_5.64289;NODE_70594_length_2152_cov_4.43157;scaffold_1676;NODE_14606_length_7703_cov_29.4142	Bacteria	Kandleria	68	16	0	0.953658	1	FALSE	FALSE
fermentation;chemoheterotrophy	metabat_1396	-	Bacteria	Leptotrichia	38	8	0	0.953769	1	FALSE	FALSE
N/A	hic_207	-	Bacteria	Candidatus Margulisbacteria-undef	8	1	0	0.954961	1	FALSE	FALSE
nitrate_reduction;invertebrate_parasites;human_pathogens_all;animal_parasites_or_symbionts	metabat_974	-	Bacteria	Yersinia	8	1	0	0.954961	1	FALSE	FALSE
N/A	hic_370	scaffold_33844	Bacteria	Colwellia	8	1	0	0.954961	1	FALSE	FALSE
N/A	metabat_891	-	Bacteria	Thermincola	8	1	0	0.954961	1	FALSE	FALSE
chemoheterotrophy;aerobic_chemoheterotrophy	metabat_202	-	Bacteria	Elstera	8	1	0	0.954961	1	FALSE	FALSE
N/A	metabat_1037	scaffold_4484;scaffold_4472	Bacteria	Fuerstia	8	1	0	0.954961	1	FALSE	FALSE
chemoheterotrophy;aerobic_chemoheterotrophy	metabat_855	-	Bacteria	Mycobacterium	8	1	0	0.954961	1	FALSE	FALSE
N/A	metabat_665	-	Bacteria	Candidatus Handelsmanbacteria-undef	8	1	0	0.954961	1	FALSE	FALSE
fermentation;chemoheterotrophy	metabat_1289	-	Bacteria	Bifidobacterium	105	26	0	0.959958	1	FALSE	FALSE
N/A	metabat_126	-	Bacteria	Mediterranea	216	58	1	0.960221	0.480657	FALSE	FALSE
N/A	metabat_1411	scaffold_55	Bacteria	Rhodospirillaceae-undef	27	5	0	0.963336	1	FALSE	FALSE
fermentation;chemoheterotrophy	hic_267	scaffold_426	Bacteria	Phascolarctobacterium	141	36	1	0.963616	0.347961	FALSE	TRUE
N/A	hic_164	-	Eukaryota	Dendroctonus	23	4	1	0.965491	0.0673705	FALSE	TRUE
N/A	hic_075	-	Bacteria	Candidatus Yanofskybacteria-undef	14	2	0	0.966418	1	FALSE	FALSE
chemoheterotrophy;cellulolysis;aerobic_chemoheterotrophy	metabat_892	-	Bacteria	Dyadobacter	19	3	0	0.969363	1	FALSE	FALSE
fermentation;chemoheterotrophy;human_pathogens_gastroenteritis;human_pathogens_all;animal_parasites_or_symbionts	metabat_785	scaffold_3300;scaffold_4847	Bacteria	Plesiomonas	9	1	0	0.969431	1	FALSE	FALSE
chemoheterotrophy;aerobic_chemoheterotrophy	hic_047	scaffold_1215	Bacteria	Nonlabens	9	1	0	0.969431	1	FALSE	FALSE
chemoheterotrophy;aerobic_chemoheterotrophy	hic_065	-	Bacteria	Domibacillus	9	1	0	0.969431	1	FALSE	FALSE
anammox;nitrite_respiration;nitrogen_respiration	hic_442	-	Bacteria	Candidatus Scalindua	9	1	0	0.969431	1	FALSE	FALSE
N/A	metabat_012	-	Bacteria	Candidatus Wallbacteria-undef	9	1	0	0.969431	1	FALSE	FALSE
fermentation;nitrate_reduction;chemoheterotrophy;aerobic_chemoheterotrophy;animal_parasites_or_symbionts	hic_370	scaffold_30994	Bacteria	Vibrio	78	18	0	0.969661	1	FALSE	FALSE
N/A	metabat_554	k87_10492843;k87_30011850	Eukaryota	Glossina	36	7	0	0.96967	1	FALSE	FALSE
fermentation;chemoheterotrophy	metabat_499	-	Bacteria	Catenibacterium	36	7	1	0.96967	0.103423	FALSE	TRUE
dark_hydrogen_oxidation;chemoheterotrophy;aromatic_compound_degradation	metabat_879	-	Bacteria	Dehalococcoides	28	5	3	0.97142	8.56999e-05	FALSE	TRUE
fermentation;chemoheterotrophy	hic_167	-	Bacteria	Pelobacter	15	2	0	0.975793	1	FALSE	FALSE
N/A	hic_215	-	Bacteria	Faecalibaculum	15	2	0	0.975793	1	FALSE	FALSE
chemoheterotrophy;aerobic_chemoheterotrophy	hic_442	NODE_34495_length_3935_cov_47.1925	Bacteria	Burkholderia	15	2	2	0.975793	0.000936879	FALSE	TRUE
N/A	metabat_046	-	Bacteria	Chloroflexi-undef	49	10	0	0.975874	1	FALSE	FALSE
fermentation;chemoheterotrophy;sulfate_respiration;respiration_of_sulfur_compounds	metabat_572	-	Bacteria	Desulfomicrobium	20	3	0	0.97717	1	FALSE	FALSE
fermentation;chemoheterotrophy	hic_370	-	Bacteria	Acetivibrio	187	48	1	0.977323	0.432891	FALSE	TRUE
N/A	hic_007	-	Bacteria	Anaeromicrobium	10	1	0	0.979252	1	FALSE	FALSE
anoxygenic_photoautotrophy_S_oxidizing;photoautotrophy;anoxygenic_photoautotrophy;phototrophy	metabat_966	k87_14055023	Bacteria	Prosthecochloris	10	1	0	0.979252	1	FALSE	FALSE
chemoheterotrophy;aerobic_chemoheterotrophy	metabat_031	scaffold_639	Bacteria	Endozoicomonas	10	1	0	0.979252	1	FALSE	FALSE
N/A	metabat_572	-	Bacteria	Planctomycetales-undef	10	1	0	0.979252	1	FALSE	FALSE
chemoheterotrophy;methanotrophy;hydrocarbon_degradation;methylotrophy	metabat_1008	scaffold_3576;scaffold_3447;scaffold_1911	Bacteria	Methylomonas	10	1	0	0.979252	1	FALSE	FALSE
nitrate_reduction;nitrogen_respiration;nitrate_respiration	hic_210	-	Bacteria	Bilophila	25	4	0	0.979913	1	FALSE	FALSE
N/A	metabat_544	scaffold_13973	Bacteria	Eggerthella	103	24	1	0.980877	0.268297	FALSE	TRUE
chemoheterotrophy;aromatic_compound_degradation;aerobic_chemoheterotrophy;human_pathogens_all;animal_parasites_or_symbionts	metabat_1191	-	Bacteria	Acinetobacter	687	196	0	0.981179	1	FALSE	FALSE
N/A	hic_063	scaffold_1323	Bacteria	Pirellula	16	2	0	0.98261	1	FALSE	FALSE
N/A	metabat_248	-	Bacteria	Macellibacteroides	100	23	1	0.982727	0.261608	FALSE	TRUE
dark_hydrogen_oxidation;fermentation;chemoheterotrophy;reductive_acetogenesis	hic_383	-	Bacteria	Acetitomaculum	140	34	2	0.98303	0.0677969	FALSE	TRUE
N/A	metabat_339	scaffold_6201	Bacteria	Anaerocolumna	295	78	1	0.985569	0.591359	FALSE	FALSE
ureolysis	hic_403	-	Bacteria	Massilia	11	1	0	0.985918	1	FALSE	FALSE
sulfate_respiration;respiration_of_sulfur_compounds	hic_514	-	Bacteria	Desulfobulbaceae-undef	11	1	0	0.985918	1	FALSE	FALSE
N/A	metabat_940	-	Bacteria	Candidatus Solibacter	11	1	0	0.985918	1	FALSE	FALSE
N/A	metabat_465	-	Bacteria	Roseospirillum	11	1	0	0.985918	1	FALSE	FALSE
N/A	hic_375	-	Bacteria	Paramaledivibacter	11	1	0	0.985918	1	FALSE	FALSE
N/A	hic_587	scaffold_15251	Bacteria	Anaerolinea	11	1	0	0.985918	1	FALSE	FALSE
fermentation;chemoheterotrophy;human_pathogens_all;animal_parasites_or_symbionts	metabat_085	-	Bacteria	Parascardovia	11	1	0	0.985918	1	FALSE	FALSE
photoheterotrophy;fermentation;chemoheterotrophy;aerobic_anoxygenic_phototrophy;anoxygenic_photoautotrophy_S_oxidizing;aerobic_chemoheterotrophy;photoautotrophy;nitrogen_fixation;anoxygenic_photoautotrophy;phototrophy;anoxygenic_photoautotrophy_H2_oxidizing	metabat_162	-	Bacteria	Rhodospirillum	11	1	0	0.985918	1	FALSE	FALSE
N/A	hic_305	k87_32885316	Bacteria	Dethiosulfatibacter	22	3	0	0.987474	1	FALSE	FALSE
N/A	metabat_974	-	Bacteria	Planctomyces	17	2	0	0.987545	1	FALSE	FALSE
N/A	hic_231	-	Bacteria	Proteiniphilum	91	20	2	0.98779	0.0314072	FALSE	TRUE
N/A	metabat_450	-	Bacteria	Propionispora	40	7	0	0.988024	1	FALSE	FALSE
N/A	metabat_470	-	Bacteria	Megamonas	88	19	1	0.989302	0.234237	FALSE	TRUE
N/A	metabat_597	-	Bacteria	Hydrogenoanaerobacterium	57	11	0	0.989488	1	FALSE	FALSE
fermentation;chemoheterotrophy	metabat_1364	scaffold_825	Bacteria	Acetanaerobacterium	73	15	0	0.989948	1	FALSE	FALSE
dark_hydrogen_oxidation;fermentation;chemoheterotrophy;reductive_acetogenesis	metabat_1169	-	Bacteria	Acetobacterium	77	16	0	0.99018	1	FALSE	FALSE
animal_parasites_or_symbionts	metabat_785	scaffold_4153	Bacteria	Bordetella	12	1	0	0.990442	1	FALSE	FALSE
fermentation;chemoheterotrophy;thiosulfate_respiration;sulfate_respiration;respiration_of_sulfur_compounds	metabat_608	-	Bacteria	Thermacetogenium	12	1	0	0.990442	1	FALSE	FALSE
N/A	metabat_1268	-	Bacteria	Tepidimicrobium	12	1	0	0.990442	1	FALSE	FALSE
N/A	hic_097	-	Bacteria	Sediminispirochaeta	18	2	0	0.991104	1	FALSE	FALSE
fermentation;chemoheterotrophy	metabat_292	-	Bacteria	Youngiibacter	37	6	0	0.99131	1	FALSE	FALSE
fermentation;chemoheterotrophy;xylanolysis;cellulolysis	metabat_554	k87_800582	Bacteria	Butyrivibrio	4921	1502	17	0.992875	0.325413	FALSE	TRUE
human_pathogens_pneumonia;human_pathogens_all;animal_parasites_or_symbionts	hic_129	-	Bacteria	Burkholderiales-undef	38	6	0	0.993282	1	FALSE	FALSE
N/A	hic_048	-	Bacteria	Fermentimonas	38	6	0	0.993282	1	FALSE	FALSE
nitrate_reduction;chemoheterotrophy;nitrogen_respiration;aerobic_chemoheterotrophy;nitrate_respiration	metabat_101	scaffold_77	Bacteria	Thalassospira	29	4	0	0.993511	1	FALSE	FALSE
N/A	metabat_055	-	Bacteria	Thermotalea	13	1	0	0.993513	1	FALSE	FALSE
fermentation;chemoheterotrophy	hic_007	-	Bacteria	Porphyromonas	217	53	1	0.994733	0.482231	FALSE	FALSE
chemoheterotrophy;aerobic_chemoheterotrophy	metabat_286	scaffold_14918	Bacteria	Coraliomargarita	39	6	0	0.994823	1	FALSE	FALSE
N/A	metabat_1374	scaffold_2150	Bacteria	Holdemanella	52	9	1	0.994838	0.14589	FALSE	TRUE
N/A	metabat_1153	scaffold_5838	Bacteria	Acholeplasma	264	66	0	0.9953	1	FALSE	FALSE
chemoheterotrophy;aerobic_chemoheterotrophy	metabat_1421	scaffold_56698	Bacteria	Lentisphaera	20	2	0	0.995495	1	FALSE	FALSE
N/A	metabat_1105	-	Bacteria	Terrimicrobium	20	2	0	0.995495	1	FALSE	FALSE
N/A	metabat_1054	NODE_80_length_84582_cov_34.9828	Bacteria	Fretibacterium	44	7	0	0.995532	1	FALSE	FALSE
N/A	hic_442	-	Bacteria	Planctomycetaceae-undef	14	1	0	0.995597	1	FALSE	FALSE
fermentation;chemoheterotrophy	metabat_1275	NODE_69733_length_2174_cov_23.5007	Bacteria	Anaerofilum	78	15	1	0.996216	0.210655	FALSE	TRUE
N/A	metabat_839	-	Bacteria	Herbinix	58	10	0	0.996586	1	FALSE	FALSE
fermentation;chemoheterotrophy;human_gut;animal_parasites_or_symbionts;mammal_gut	hic_227	scaffold_18741	Bacteria	Dorea	376	97	1	0.996849	0.680427	FALSE	FALSE
fermentation;chemoheterotrophy	metabat_1307	-	Bacteria	Petrimonas	122	26	1	0.996983	0.309275	FALSE	TRUE
N/A	hic_462	scaffold_64;scaffold_28438	Bacteria	Hathewaya	15	1	0	0.997012	1	FALSE	FALSE
fermentation;chemoheterotrophy;aerobic_chemoheterotrophy	metabat_966	scaffold_425	Bacteria	Akkermansia	59	10	0	0.997293	1	FALSE	FALSE
N/A	metabat_1220	scaffold_1378	Eukaryota	Beauveria	127	27	0	0.997535	1	FALSE	FALSE
N/A	hic_008	-	Eukaryota	Haemonchus	33	4	0	0.998008	1	FALSE	FALSE
animal_parasites_or_symbionts	metabat_1337	-	Bacteria	Synergistes	78	14	1	0.998378	0.210655	FALSE	TRUE
dark_hydrogen_oxidation;chemoheterotrophy;methanogenesis;methanogenesis_by_reduction_of_methyl_compounds_with_H2;hydrogenotrophic_methanogenesis;methylotrophy	metabat_1351	-	Archaea	Candidatus Methanoplasma	39	5	0	0.998558	1	FALSE	FALSE
N/A	hic_348	scaffold_8181	Bacteria	Sutterella	58	9	0	0.998785	1	FALSE	FALSE
N/A	hic_381	-	Bacteria	Eubacteriaceae-undef	279	67	5	0.998812	0.00173231	FALSE	TRUE
chemoheterotrophy;aerobic_chemoheterotrophy	metabat_292	-	Bacteria	Rhodopirellula	35	4	0	0.998913	1	FALSE	FALSE
N/A	hic_179	-	Bacteria	Caldicoprobacter	35	4	0	0.998913	1	FALSE	FALSE
fermentation;chemoheterotrophy	hic_380	-	Bacteria	Acidaminobacter	18	1	0	0.999066	1	FALSE	FALSE
N/A	metabat_1235	-	Bacteria	Pedosphaera	25	2	0	0.999204	1	FALSE	FALSE
anoxygenic_photoautotrophy_S_oxidizing;photoautotrophy;anoxygenic_photoautotrophy_Fe_oxidizing;anoxygenic_photoautotrophy;dark_iron_oxidation;phototrophy	metabat_665	-	Bacteria	Chlorobium	19	1	0	0.999366	1	FALSE	FALSE
N/A	metabat_1337	-	Bacteria	Catabacter	52	7	0	0.999457	1	FALSE	FALSE
chemoheterotrophy;aerobic_chemoheterotrophy	metabat_966	scaffold_3132;scaffold_5304	Bacteria	Chthoniobacter	32	3	0	0.999476	1	FALSE	FALSE
N/A	metabat_716	scaffold_4557;scaffold_2942	Bacteria	Tannerella	547	141	3	0.999495	0.231059	FALSE	TRUE
N/A	hic_282	-	Bacteria	Robinsoniella	138	27	0	0.999653	1	FALSE	FALSE
N/A	metabat_1307	-	Bacteria	Drancourtella	147	29	1	0.999718	0.359721	FALSE	TRUE
N/A	hic_129	-	Bacteria	Intestinimonas	116	21	0	0.999769	1	FALSE	FALSE
N/A	metabat_051	-	Bacteria	Cloacibacillus	78	12	0	0.99977	1	FALSE	FALSE
fermentation;chemoheterotrophy	hic_041	-	Bacteria	Collinsella	83	13	1	0.999802	0.222536	FALSE	TRUE
N/A	hic_210	-	Bacteria	Pseudoflavonifractor	300	69	2	0.999805	0.230506	FALSE	TRUE
N/A	metabat_1232	-	Bacteria	Peptococcaceae-undef	47	5	1	0.999866	0.13284	FALSE	TRUE
N/A	hic_184	scaffold_10138	Bacteria	Kiritimatiellaceae-undef	31	2	0	0.999905	1	FALSE	FALSE
N/A	metabat_229	scaffold_785;scaffold_4930;scaffold_300	Bacteria	Parafilimonas	24	1	0	0.999909	1	FALSE	FALSE
N/A	metabat_327	-	Bacteria	Spirochaetes-undef	154	29	0	0.999925	1	FALSE	FALSE
nitrogen_fixation	metabat_441	scaffold_35831	Bacteria	Propionispira	64	8	1	0.999926	0.176416	FALSE	TRUE
N/A	hic_228	scaffold_99	Bacteria	Lentimicrobium	80	11	0	0.999955	1	FALSE	FALSE
N/A	hic_097	-	Bacteria	Flexilinea	41	3	0	0.999974	1	FALSE	FALSE
N/A	metabat_940	-	Bacteria	Candidatus Melainabacteria-undef	347	77	0	0.999984	1	FALSE	FALSE
fermentation;chemoheterotrophy;aromatic_compound_degradation	hic_267	-	Bacteria	Sporobacter	184	33	0	0.999995	1	FALSE	FALSE
N/A	metabat_1356	scaffold_110	Bacteria	Gordonibacter	64	6	0	0.999996	1	FALSE	FALSE
fermentation;chemoheterotrophy	metabat_1176	scaffold_1734	Bacteria	Shuttleworthia	109	15	2	0.999997	0.0435734	FALSE	TRUE
fermentation;chemoheterotrophy	metabat_660	scaffold_42;scaffold_216	Bacteria	Paraprevotella	2681	753	7	0.999998	0.702076	FALSE	FALSE
N/A	hic_298	scaffold_1950	Bacteria	Porphyromonadaceae-undef	163	27	5	0.999998	0.000153102	FALSE	TRUE
nitrate_reduction;nitrite_respiration;nitrate_ammonification;nitrogen_respiration;nitrite_ammonification;nitrate_respiration	metabat_339	scaffold_105089;scaffold_33513	Bacteria	Slackia	184	32	0	0.999998	1	FALSE	FALSE
N/A	metabat_1005	k87_20533225;k87_12074683	Bacteria	Lactonifactor	82	9	0	0.999998	1	FALSE	FALSE
N/A	hic_207	k87_13816994	Bacteria	Flavonifractor	559	129	5	0.999999	0.0288124	FALSE	TRUE
N/A	metabat_599	k87_16051640	Bacteria	Succinatimonas	994	251	1	0.999999	0.951117	FALSE	FALSE
fermentation;chemoheterotrophy	hic_451	scaffold_217	Bacteria	Anaerotruncus	294	58	4	0.999999	0.0127841	FALSE	TRUE
chemoheterotrophy;aromatic_compound_degradation	hic_477	-	Bacteria	Papillibacter	64	5	0	0.999999	1	FALSE	FALSE
chemoheterotrophy;methanogenesis;hydrogenotrophic_methanogenesis;methylotrophy	hic_510	-	Archaea	Methanomassiliicoccales-undef	45	2	0	0.999999	1	FALSE	FALSE
N/A	hic_462	scaffold_5119	Bacteria	Butyricicoccus	225	40	2	1	0.149115	FALSE	TRUE
N/A	hic_063	scaffold_131	Bacteria	Thermogutta	39	1	0	1	1	FALSE	FALSE
N/A	metabat_041	-	Bacteria	Gemmiger	168	26	0	1	1	FALSE	FALSE
human_gut;animal_parasites_or_symbionts;mammal_gut	metabat_655	-	Bacteria	Acidaminococcus	225	39	4	1	0.00512542	FALSE	TRUE
N/A	metabat_409	-	Bacteria	Anaerobium	184	29	0	1	1	FALSE	FALSE
N/A	hic_097	-	Bacteria	Anaerolineaceae-undef	76	6	2	1	0.0225158	FALSE	TRUE
fermentation;chemoheterotrophy	metabat_1307	-	Bacteria	Fusobacterium	1369	344	0	1	1	FALSE	FALSE
fermentation;chemoheterotrophy	metabat_475	-	Bacteria	Paludibacter	784	163	17	1	5.82491e-10	FALSE	TRUE
N/A	metabat_1278	scaffold_11939	Bacteria	Sphaerochaeta	689	25	3	1	0.346686	FALSE	TRUE
fermentation;chemoheterotrophy	metabat_983	-	Bacteria	Megasphaera	478	69	8	1	0.000126046	FALSE	TRUE
N/A	hic_044	scaffold_4081	Bacteria	Succiniclasticum	2006	381	4	1	0.856386	FALSE	FALSE
dark_hydrogen_oxidation;methanogenesis;hydrogenotrophic_methanogenesis;methanogenesis_by_CO2_reduction_with_H2	metabat_872	scaffold_80;scaffold_987	Archaea	Methanobrevibacter	2264	77	30	1	4.2987e-11	FALSE	TRUE
fermentation;chemoheterotrophy;animal_parasites_or_symbionts	hic_153	-	Bacteria	Roseburia	2041	531	7	1	0.422667	FALSE	TRUE
dark_hydrogen_oxidation;sulfate_respiration;respiration_of_sulfur_compounds	hic_044	scaffold_16013	Bacteria	Desulfovibrio	442	38	5	1	0.0117577	FALSE	TRUE
fermentation;chemoheterotrophy;nitrite_respiration;nitrogen_respiration;nitrite_ammonification	metabat_1066	-	Bacteria	Lactobacillus	475	56	3	1	0.17551	FALSE	TRUE
N/A	hic_565	scaffold_108	Bacteria	Prevotellaceae-undef	6366	1096	12	1	0.970796	FALSE	FALSE
N/A	metabat_184	scaffold_3778;scaffold_2454	Bacteria	Kiritimatiella	97	6	0	1	1	FALSE	FALSE
N/A	metabat_251	-	Bacteria	Anaeromassilibacillus	409	74	4	1	0.0368582	FALSE	TRUE
N/A	hic_034	-	Bacteria	Parabacteroides	1543	359	4	1	0.686837	FALSE	FALSE
N/A	hic_407	scaffold_165	Bacteria	Barnesiella	526	97	1	1	0.797333	FALSE	FALSE
N/A	metabat_729	scaffold_126	Bacteria	Clostridiales Family XIII. Incertae Sedis-undef	371	41	8	1	2.16384e-05	FALSE	TRUE
N/A	hic_206	-	Bacteria	Stomatobaculum	457	14	12	1	2.45323e-08	FALSE	TRUE
N/A	metabat_800	scaffold_9	Bacteria	Bacteria-undef	7889	1905	31	1	0.0891119	FALSE	TRUE
N/A	hic_044	-	Bacteria	Firmicutes-undef	9983	2494	22	1	0.952252	FALSE	FALSE
N/A	metabat_1054	k87_10868837	Bacteria	Brachyspira	716	149	0	1	1	FALSE	FALSE
N/A	metabat_928	-	Bacteria	Armatimonadetes-undef	144	8	0	1	1	FALSE	FALSE
N/A	hic_097	-	Bacteria	Oscillibacter	699	102	4	1	0.164058	FALSE	TRUE
fermentation;chemoheterotrophy	hic_462	-	Bacteria	Solobacterium	232	31	2	1	0.156467	FALSE	TRUE
reductive_acetogenesis	hic_335	-	Bacteria	Marvinbryantia	368	66	1	1	0.672571	FALSE	FALSE
N/A	hic_054	scaffold_2346	Bacteria	Mogibacterium	435	20	3	1	0.146506	FALSE	TRUE
N/A	hic_135	-	Bacteria	Bacteroidales-undef	7981	967	64	1	5.79156e-12	FALSE	TRUE
N/A	hic_173	-	Bacteria	Ruminococcaceae-undef	7925	931	25	1	0.445612	FALSE	TRUE
fermentation;chemoheterotrophy;xylanolysis;animal_parasites_or_symbionts	metabat_160	-	Bacteria	Prevotella	63812	12015	258	1	4.47028e-07	FALSE	TRUE
N/A	metabat_902	scaffold_12461;scaffold_2114;scaffold_832;scaffold_580	Bacteria	Lentisphaerae-undef	2058	124	0	1	1	FALSE	FALSE
N/A	metabat_152	scaffold_5493;scaffold_0	Bacteria	Lachnospiraceae-undef	14987	3391	44	1	0.603979	FALSE	FALSE
fermentation;chemoheterotrophy	hic_319	scaffold_1062;scaffold_22	Bacteria	Bacteroides	13710	2873	81	1	1.71512e-08	FALSE	TRUE
fermentation;chemoheterotrophy;xylanolysis;cellulolysis	hic_362	scaffold_3395	Bacteria	Ruminococcus	9740	1934	22	1	0.937834	FALSE	FALSE
fermentation;chemoheterotrophy;cellulolysis	hic_343	-	Bacteria	Fibrobacter	4983	288	3	1	0.999967	FALSE	FALSE
N/A	hic_387	-	Bacteria	Clostridiales-undef	4616	607	10	1	0.891341	FALSE	FALSE
fermentation;chemoheterotrophy	metabat_193	scaffold_11238;scaffold_62779	Bacteria	Alistipes	4280	566	34	1	6.5673e-07	FALSE	TRUE
fermentation;chemoheterotrophy	metabat_909	-	Bacteria	Sarcina	3274	121	11	1	0.406013	FALSE	TRUE
fermentation;chemoheterotrophy;cellulolysis	metabat_701	-	Bacteria	Lachnoclostridium	2331	493	23	1	1.31437e-06	FALSE	TRUE
chemoheterotrophy;xylanolysis	metabat_1230	scaffold_954;scaffold_1891	Bacteria	Selenomonas	1345	87	9	1	0.0231777	FALSE	TRUE
fermentation;chemoheterotrophy	hic_147	-	Bacteria	Oribacterium	1167	191	7	1	0.0672914	FALSE	TRUE
N/A	metabat_972	NODE_3648_length_18794_cov_7.8589	Bacteria	Mitsuokella	1140	31	13	1	6.14282e-05	FALSE	TRUE
fermentation;chemoheterotrophy	metabat_579	-	Bacteria	Faecalibacterium	917	141	6	1	0.062552	FALSE	TRUE
fermentation;chemoheterotrophy	metabat_1308	-	Bacteria	Blautia	890	188	5	1	0.13578	FALSE	TRUE
N/A	metabat_967	-	Bacteria	Schwartzia	841	50	3	1	0.468399	FALSE	FALSE
N/A	metabat_790	-	Bacteria	Anaerovibrio	810	94	0	1	1	FALSE	FALSE
N/A	metabat_1421	-	Bacteria	Verrucomicrobia-undef	341	13	0	1	1	FALSE	FALSE
N/A	hic_135	-	Bacteria	Dialister	322	30	2	1	0.255009	FALSE	TRUE
N/A	metabat_1414	scaffold_2332	Bacteria	Olsenella	314	34	11	1	4.98651e-09	FALSE	TRUE
N/A	hic_187	-	Bacteria	Planctomycetes-undef	295	30	0	1	1	FALSE	FALSE
N/A	metabat_244	-	Bacteria	Pyramidobacter	294	43	0	1	1	FALSE	FALSE
fermentation;chemoheterotrophy	metabat_1349	scaffold_15334	Bacteria	Catonella	276	38	2	1	0.203971	FALSE	TRUE
fermentation;chemoheterotrophy;human_gut;animal_parasites_or_symbionts;mammal_gut	metabat_1080	scaffold_4075	Bacteria	Holdemania	248	37	3	1	0.040316	FALSE	TRUE
dark_hydrogen_oxidation;methanogenesis;methanogenesis_by_reduction_of_methyl_compounds_with_H2;hydrogenotrophic_methanogenesis	metabat_251	k87_1908689	Archaea	Methanosphaera	171	7	0	1	1	FALSE	FALSE
N/A	hic_546	scaffold_4050	Bacteria	Candidatus Riflebacteria-undef	158	2	0	1	1	FALSE	FALSE
N/A	hic_041	scaffold_11720	Bacteria	Coriobacteriaceae-undef	130	7	14	1	7.92545e-18	FALSE	TRUE
N/A	metabat_031	scaffold_285	Bacteria	Opitutaceae-undef	103	4	0	1	1	FALSE	FALSE
N/A	metabat_891	-	Bacteria	Candidatus Aminicenantes-undef	20	0	0	1	1	FALSE	FALSE
fermentation;nitrate_reduction;chemoheterotrophy	metabat_1220	-	Bacteria	Opitutus	16	0	0	1	1	FALSE	FALSE
chemoheterotrophy;aerobic_chemoheterotrophy	metabat_930	-	Bacteria	Blastopirellula	15	0	0	1	1	FALSE	FALSE
N/A	metabat_125	-	Bacteria	Mageeibacillus	14	0	1	1	0.0415658	FALSE	TRUE
N/A	hic_025	-	Bacteria	Adlercreutzia	12	0	0	1	1	FALSE	FALSE
sulfate_respiration;respiration_of_sulfur_compounds	metabat_773	-	Bacteria	Desulfatibacillum	12	0	0	1	1	FALSE	FALSE
N/A	metabat_966	scaffold_2334	Bacteria	Verrucomicrobiales-undef	12	0	0	1	1	FALSE	FALSE
fermentation;chemoheterotrophy	metabat_660	-	Bacteria	Propionivibrio	10	0	0	1	1	FALSE	FALSE
N/A	metabat_229	-	Bacteria	Syntrophaceticus	10	0	0	1	1	FALSE	FALSE
chemoheterotrophy;aerobic_chemoheterotrophy	hic_077	scaffold_639	Bacteria	Oceanospirillales-undef	9	0	0	1	1	FALSE	FALSE
N/A	hic_122	-	Bacteria	Oceanibaculum	9	0	0	1	1	FALSE	FALSE
nitrate_reduction;chemoheterotrophy;aerobic_chemoheterotrophy	metabat_580	-	Bacteria	Marinomonas	8	0	0	1	1	FALSE	FALSE
fermentation;nitrate_reduction;chemoheterotrophy;human_gut;animal_parasites_or_symbionts;mammal_gut	metabat_657	-	Bacteria	Pluralibacter	8	0	0	1	1	FALSE	FALSE
fermentation;chemoheterotrophy	hic_215	NODE_61736_length_2413_cov_4.37744;NODE_15772_length_7278_cov_5.18275	Bacteria	Actinomyces	8	0	0	1	1	FALSE	FALSE
chemoheterotrophy;methanol_oxidation;methylotrophy	hic_132	-	Bacteria	Methylobacillus	8	0	0	1	1	FALSE	FALSE
N/A	hic_407	-	Bacteria	Paraburkholderia	7	0	0	1	1	FALSE	FALSE
N/A	hic_370	-	Bacteria	Fontibacillus	7	0	0	1	1	FALSE	FALSE
iron_respiration;fumarate_respiration;fermentation;chemoheterotrophy;sulfur_respiration;respiration_of_sulfur_compounds;manganese_respiration	metabat_465	scaffold_112	Bacteria	Desulfuromonas	7	0	0	1	1	FALSE	FALSE
N/A	hic_007	-	Bacteria	Flavihumibacter	7	0	0	1	1	FALSE	FALSE
N/A	hic_355	-	Bacteria	Cellvibrio	7	0	0	1	1	FALSE	FALSE
fermentation;chemoheterotrophy	hic_017	-	Bacteria	Proteiniclasticum	6	0	0	1	1	FALSE	FALSE
sulfate_respiration;plastic_degradation;respiration_of_sulfur_compounds	metabat_891	-	Bacteria	Syntrophobacter	6	0	0	1	1	FALSE	FALSE
N/A	hic_514	-	Bacteria	Fimbriiglobus	6	0	0	1	1	FALSE	FALSE
chemoheterotrophy;aerobic_chemoheterotrophy	metabat_161	-	Bacteria	Plesiocystis	6	0	0	1	1	FALSE	FALSE
human_pathogens_gastroenteritis;human_pathogens_all;animal_parasites_or_symbionts	metabat_1335	scaffold_440;scaffold_280	Bacteria	Leminorella	6	0	0	1	1	FALSE	FALSE
fermentation;chemoheterotrophy;aerobic_chemoheterotrophy;human_gut;animal_parasites_or_symbionts;mammal_gut	metabat_229	scaffold_8497;scaffold_64	Bacteria	Citrobacter	6	0	0	1	1	FALSE	FALSE
sulfate_respiration;respiration_of_sulfur_compounds	metabat_161	scaffold_2500	Bacteria	Desulfoplanes	6	0	0	1	1	FALSE	FALSE
fermentation;chemoheterotrophy	metabat_908	k87_8586610	Bacteria	Brochothrix	6	0	0	1	1	FALSE	FALSE
N/A	metabat_580	-	Bacteria	Holosporales-undef	6	0	0	1	1	FALSE	FALSE
N/A	metabat_841	scaffold_7	Bacteria	Pseudobacteriovorax	6	0	0	1	1	FALSE	FALSE
chemoheterotrophy;aerobic_chemoheterotrophy	hic_115	-	Bacteria	Prosthecobacter	6	0	0	1	1	FALSE	FALSE
N/A	metabat_1012	-	Bacteria	Limnochorda	5	0	0	1	1	FALSE	FALSE
invertebrate_parasites;animal_parasites_or_symbionts	metabat_1113	scaffold_48	Bacteria	Photorhabdus	5	0	0	1	1	FALSE	FALSE
animal_parasites_or_symbionts	metabat_555	scaffold_6912	Bacteria	Chelonobacter	5	0	0	1	1	FALSE	FALSE
acetoclastic_methanogenesis;chemoheterotrophy;methanogenesis	metabat_1376	scaffold_858;scaffold_967;scaffold_8681	Archaea	Methanothrix	5	0	0	1	1	FALSE	FALSE
N/A	hic_277	-	Viruses	Bpp1virus	5	0	0	1	1	FALSE	FALSE
ureolysis;fermentation;chemoheterotrophy;aerobic_chemoheterotrophy	metabat_974	k87_10641534;k87_3894352	Bacteria	Verrucomicrobium	5	0	0	1	1	FALSE	FALSE
chemoheterotrophy;xylanolysis;cellulolysis	metabat_928	-	Bacteria	Rhodothermus	5	0	0	1	1	FALSE	FALSE
N/A	hic_003	-	Bacteria	Polynucleobacter	5	0	0	1	1	FALSE	FALSE
oxygenic_photoautotrophy;cyanobacteria;photoautotrophy;phototrophy	hic_060	scaffold_3440	Bacteria	Gloeobacter	5	0	0	1	1	FALSE	FALSE
chemoheterotrophy;aerobic_chemoheterotrophy	metabat_253	k87_22523692	Bacteria	Pelagibacterium	5	0	0	1	1	FALSE	FALSE
dark_hydrogen_oxidation;sulfite_respiration;fermentation;nitrate_reduction;chemoheterotrophy;nitrite_respiration;nitrate_ammonification;nitrogen_respiration;nitrite_ammonification;sulfate_respiration;nitrate_respiration;respiration_of_sulfur_compounds	hic_477	-	Bacteria	Desulforhopalus	5	0	0	1	1	FALSE	FALSE
ureolysis;chemoheterotrophy;aerobic_chemoheterotrophy;human_pathogens_all;animal_parasites_or_symbionts	metabat_202	scaffold_112	Bacteria	Roseomonas	5	0	0	1	1	FALSE	FALSE
ureolysis;chemoheterotrophy;xylanolysis;aerobic_chemoheterotrophy	metabat_966	scaffold_3665;scaffold_17602;scaffold_17602	Bacteria	Pyrinomonas	4	0	0	1	1	FALSE	FALSE
fermentation;nitrate_reduction;chemoheterotrophy;nitrogen_respiration;thiosulfate_respiration;nitrate_respiration;respiration_of_sulfur_compounds	metabat_891	-	Bacteria	Thermanaeromonas	4	0	0	1	1	FALSE	FALSE
N/A	metabat_391	-	Bacteria	Saccharibacillus	4	0	0	1	1	FALSE	FALSE
N/A	hic_107	scaffold_11034	Bacteria	Prosthecomicrobium	4	0	0	1	1	FALSE	FALSE
human_pathogens_septicemia;fermentation;nitrate_reduction;chemoheterotrophy;aerobic_chemoheterotrophy;human_pathogens_pneumonia;human_gut;human_pathogens_all;human_pathogens_nosocomia;animal_parasites_or_symbionts;mammal_gut	hic_370	-	Bacteria	Klebsiella	4	0	0	1	1	FALSE	FALSE
N/A	metabat_465	scaffold_7;scaffold_122	Bacteria	Labrenzia	4	0	0	1	1	FALSE	FALSE
chemoheterotrophy;aerobic_chemoheterotrophy;nitrogen_fixation	hic_041	-	Bacteria	Bradyrhizobium	4	0	0	1	1	FALSE	FALSE
chemoheterotrophy;aerobic_chemoheterotrophy	hic_370	-	Bacteria	Croceicoccus	4	0	0	1	1	FALSE	FALSE
nitrate_reduction;nitrite_respiration;nitrate_ammonification;nitrogen_respiration;nitrite_ammonification;nitrate_respiration	metabat_465	scaffold_1532	Bacteria	Calditerrivibrio	4	0	0	1	1	FALSE	FALSE
N/A	metabat_990	-	Bacteria	Rhizobacter	4	0	0	1	1	FALSE	FALSE
sulfate_respiration;respiration_of_sulfur_compounds	metabat_902	scaffold_580;scaffold_2321;scaffold_13831;scaffold_7006;scaffold_3665	Bacteria	Desulfobacter	4	0	0	1	1	FALSE	FALSE
photoheterotrophy;aerobic_anoxygenic_phototrophy;phototrophy	metabat_569	-	Bacteria	Roseibacterium	4	0	0	1	1	FALSE	FALSE
chemoheterotrophy;aerobic_chemoheterotrophy;chitinolysis	hic_162	scaffold_368;scaffold_28	Bacteria	Siansivirga	4	0	0	1	1	FALSE	FALSE
anoxygenic_photoautotrophy_S_oxidizing;photoautotrophy;anoxygenic_photoautotrophy;phototrophy	hic_063	-	Bacteria	Ectothiorhodospira	4	0	0	1	1	FALSE	FALSE
N/A	metabat_344	-	Bacteria	Pilibacter	4	0	0	1	1	FALSE	FALSE
N/A	metabat_622	scaffold_112	Bacteria	Pseudorhodoplanes	4	0	0	1	1	FALSE	FALSE
N/A	hic_070	scaffold_8057;scaffold_8057	Bacteria	Microbulbifer	4	0	0	1	1	FALSE	FALSE
N/A	hic_363	scaffold_4935	Bacteria	Candidatus Hydrogenedentes-undef	4	0	0	1	1	FALSE	FALSE
N/A	metabat_086	scaffold_1782	Bacteria	Sediminibacterium	4	0	0	1	1	FALSE	FALSE
N/A	hic_060	-	Bacteria	Brevundimonas	4	0	0	1	1	FALSE	FALSE
N/A	metabat_1351	-	Bacteria	Flavisolibacter	4	0	0	1	1	FALSE	FALSE
iron_respiration;sulfur_respiration;respiration_of_sulfur_compounds	hic_280	scaffold_2373	Bacteria	Geoalkalibacter	4	0	0	1	1	FALSE	FALSE
N/A	metabat_917	-	Bacteria	Brevefilum	4	0	0	1	1	FALSE	FALSE
nitrogen_fixation	hic_363	scaffold_794;k87_3741666	Bacteria	Magnetococcus	4	0	0	1	1	FALSE	FALSE
chemoheterotrophy;aerobic_chemoheterotrophy	metabat_1421	scaffold_166	Bacteria	Terriglobus	4	0	0	1	1	FALSE	FALSE
N/A	metabat_572	-	Bacteria	Thermaerobacter	4	0	0	1	1	FALSE	FALSE
N/A	metabat_397	-	Bacteria	Hyunsoonleella	3	0	0	1	1	FALSE	FALSE
chemoheterotrophy;aerobic_chemoheterotrophy	metabat_1260	-	Bacteria	Kangiella	3	0	0	1	1	FALSE	FALSE
N/A	hic_524	-	Bacteria	Pseudovibrio	3	0	0	1	1	FALSE	FALSE
chemoheterotrophy;aerobic_chemoheterotrophy	hic_387	-	Bacteria	Zobellia	3	0	0	1	1	FALSE	FALSE
chemoheterotrophy;aerobic_chemoheterotrophy	metabat_1368	-	Bacteria	Asticcacaulis	3	0	0	1	1	FALSE	FALSE
N/A	hic_044	-	Bacteria	Desulfuribacillus	3	0	0	1	1	FALSE	FALSE
N/A	metabat_1370	-	Eukaryota	Sugiyamaella	3	0	0	1	1	FALSE	FALSE
chemoheterotrophy;aerobic_chemoheterotrophy	hic_351	scaffold_7722	Bacteria	Novosphingobium	3	0	0	1	1	FALSE	FALSE
sulfite_respiration;fermentation;nitrate_reduction;chemoheterotrophy;thiosulfate_respiration;human_pathogens_gastroenteritis;human_pathogens_all;animal_parasites_or_symbionts;respiration_of_sulfur_compounds	metabat_974	scaffold_699	Bacteria	Salmonella	3	0	0	1	1	FALSE	FALSE
oxygenic_photoautotrophy;cyanobacteria;photoautotrophy;phototrophy	metabat_1220	scaffold_1492	Bacteria	Pseudanabaena	3	0	0	1	1	FALSE	FALSE
N/A	metabat_1276	-	Bacteria	Candidatus Portnoybacteria-undef	3	0	0	1	1	FALSE	FALSE
dark_oxidation_of_sulfur_compounds;dark_sulfur_oxidation;dark_sulfide_oxidation	metabat_987	-	Bacteria	Thiomicrospira	3	0	0	1	1	FALSE	FALSE
fermentation;chemoheterotrophy;sulfate_respiration;respiration_of_sulfur_compounds	hic_299	-	Bacteria	Desulfotignum	3	0	0	1	1	FALSE	FALSE
chemoheterotrophy;aerobic_chemoheterotrophy	metabat_465	scaffold_582	Bacteria	Caulobacter	3	0	0	1	1	FALSE	FALSE
N/A	metabat_124	-	Bacteria	Salipaludibacillus	3	0	0	1	1	FALSE	FALSE
N/A	metabat_1191	-	Bacteria	Arsenophonus	3	0	0	1	1	FALSE	FALSE
sulfite_respiration;sulfate_respiration;respiration_of_sulfur_compounds	hic_432	scaffold_4803	Bacteria	Desulfofustis	3	0	0	1	1	FALSE	FALSE
N/A	metabat_1370	-	Eukaryota	Allomyces	3	0	0	1	1	FALSE	FALSE
N/A	metabat_101	-	Bacteria	Ochrobactrum	3	0	0	1	1	FALSE	FALSE
N/A	metabat_572	-	Bacteria	Azoarcus	3	0	0	1	1	FALSE	FALSE
N/A	metabat_966	-	Bacteria	Thermoflavimicrobium	3	0	0	1	1	FALSE	FALSE
dark_hydrogen_oxidation;iron_respiration;fermentation;nitrate_reduction;chemoheterotrophy;nitrogen_respiration;nitrate_respiration;manganese_respiration	hic_574	scaffold_4296;scaffold_9858	Bacteria	Tepidibacillus	3	0	0	1	1	FALSE	FALSE
dissimilatory_arsenate_reduction;plastic_degradation;arsenate_detoxification	hic_536	-	Bacteria	Variovorax	3	0	0	1	1	FALSE	FALSE
anoxygenic_photoautotrophy_S_oxidizing;photoautotrophy;anoxygenic_photoautotrophy;phototrophy	metabat_1220	scaffold_2114	Bacteria	Pelodictyon	3	0	0	1	1	FALSE	FALSE
N/A	hic_234	-	Bacteria	Cryomorphaceae-undef	3	0	0	1	1	FALSE	FALSE
N/A	hic_093	-	Bacteria	Paraglaciecola	3	0	0	1	1	FALSE	FALSE
N/A	metabat_1335	-	Bacteria	Amantichitinum	3	0	0	1	1	FALSE	FALSE
chemoheterotrophy;chitinolysis	metabat_1355	scaffold_1281	Bacteria	Lysobacter	3	0	0	1	1	FALSE	FALSE
N/A	metabat_1017	-	Eukaryota	Aedes	3	0	0	1	1	FALSE	FALSE
N/A	metabat_622	-	Bacteria	Nitratireductor	3	0	0	1	1	FALSE	FALSE
N/A	metabat_244	-	Bacteria	Aminobacterium	3	0	0	1	1	FALSE	FALSE
N/A	hic_060	scaffold_6273	Bacteria	Lacunisphaera	3	0	0	1	1	FALSE	FALSE
N/A	metabat_1013	scaffold_16	Bacteria	Nitritalea	3	0	0	1	1	FALSE	FALSE
N/A	metabat_235	scaffold_1494	Bacteria	Pricia	3	0	0	1	1	FALSE	FALSE
nitrate_reduction	metabat_286	-	Bacteria	Varibaculum	3	0	0	1	1	FALSE	FALSE
N/A	metabat_839	-	Bacteria	Sediminibacillus	3	0	1	1	0.00905597	FALSE	TRUE
chemoheterotrophy;aerobic_chemoheterotrophy	metabat_902	scaffold_131	Bacteria	Halovibrio	3	0	0	1	1	FALSE	FALSE
ureolysis;chemoheterotrophy;methanol_oxidation;methylotrophy	metabat_1368	-	Bacteria	Methylovorus	3	0	0	1	1	FALSE	FALSE
chemoheterotrophy;aerobic_chemoheterotrophy	hic_264	-	Bacteria	Joostella	3	0	0	1	1	FALSE	FALSE
N/A	hic_167	-	Bacteria	Thiotrichaceae-undef	3	0	0	1	1	FALSE	FALSE
dark_hydrogen_oxidation;sulfur_respiration;respiration_of_sulfur_compounds	hic_587	scaffold_1230	Bacteria	Thermosulfidibacter	3	0	0	1	1	FALSE	FALSE
chemoheterotrophy;methanotrophy;nitrogen_fixation;methanol_oxidation;hydrocarbon_degradation;methylotrophy	hic_370	-	Bacteria	Methyloglobulus	3	0	0	1	1	FALSE	FALSE
N/A	hic_162	k87_66158249	Bacteria	Frischella	2	0	0	1	1	FALSE	FALSE
N/A	hic_090	-	Bacteria	Noviherbaspirillum	2	0	0	1	1	FALSE	FALSE
N/A	metabat_1335	-	Bacteria	Arsukibacterium	2	0	0	1	1	FALSE	FALSE
nitrate_reduction;chemoheterotrophy;aerobic_chemoheterotrophy	hic_417	-	Bacteria	Knoellia	2	0	0	1	1	FALSE	FALSE
N/A	metabat_418	-	Bacteria	Friedmanniella	2	0	0	1	1	FALSE	FALSE
N/A	hic_286	-	Bacteria	Donghicola	2	0	0	1	1	FALSE	FALSE
N/A	metabat_1370	-	Eukaryota	Kluyveromyces	2	0	0	1	1	FALSE	FALSE
N/A	metabat_292	-	Bacteria	Rhodothermaceae-undef	2	0	0	1	1	FALSE	FALSE
N/A	hic_256	scaffold_6696	Bacteria	Caedimonas	2	0	0	1	1	FALSE	FALSE
oxygenic_photoautotrophy;cyanobacteria;photoautotrophy;phototrophy	hic_441	scaffold_11765	Bacteria	Hapalosiphon	2	0	0	1	1	FALSE	FALSE
nitrate_reduction	metabat_928	-	Bacteria	Actinopolymorpha	2	0	0	1	1	FALSE	FALSE
N/A	hic_152	scaffold_14747	Bacteria	Vulgatibacter	2	0	0	1	1	FALSE	FALSE
N/A	metabat_200	-	Archaea	Candidatus Aenigmarchaeota-undef	2	0	0	1	1	FALSE	FALSE
N/A	hic_185	-	Bacteria	Oceanibacterium	2	0	0	1	1	FALSE	FALSE
N/A	metabat_785	-	Bacteria	Xanthomonadaceae-undef	2	0	0	1	1	FALSE	FALSE
N/A	metabat_470	-	Bacteria	Lihuaxuella	2	0	0	1	1	FALSE	FALSE
chemoheterotrophy;methanotrophy;hydrocarbon_degradation;methylotrophy	metabat_1353	-	Bacteria	Methylosinus	2	0	0	1	1	FALSE	FALSE
fermentation;chemoheterotrophy;reductive_acetogenesis	metabat_144	-	Bacteria	Tindallia	2	0	1	1	0.00604645	FALSE	TRUE
fermentation;nitrate_reduction;chemoheterotrophy	hic_069	-	Bacteria	Rothia	2	0	0	1	1	FALSE	FALSE
N/A	metabat_1017	-	Eukaryota	Coccidioides	2	0	0	1	1	FALSE	FALSE
animal_parasites_or_symbionts	hic_370	scaffold_1964	Bacteria	Histophilus	2	0	0	1	1	FALSE	FALSE
fermentation;chemoheterotrophy	metabat_877	scaffold_15124;scaffold_258	Bacteria	Levilinea	2	0	0	1	1	FALSE	FALSE
nitrous_oxide_denitrification;nitrate_reduction;chemoheterotrophy;nitrite_respiration;nitrate_denitrification;nitrogen_respiration;aerobic_chemoheterotrophy;nitrite_denitrification;denitrification;nitrate_respiration	hic_105	-	Bacteria	Rubricoccus	2	0	0	1	1	FALSE	FALSE
human_gut;animal_parasites_or_symbionts;mammal_gut	hic_049	-	Bacteria	Mobiluncus	2	0	0	1	1	FALSE	FALSE
fermentation;nitrate_reduction;chemoheterotrophy	metabat_657	scaffold_347	Bacteria	Kluyvera	2	0	0	1	1	FALSE	FALSE
N/A	hic_149	-	Bacteria	Ornithinibacillus	2	0	0	1	1	FALSE	FALSE
N/A	hic_454	scaffold_18394	Bacteria	candidate division NC10-undef	2	0	0	1	1	FALSE	FALSE
nitrate_reduction;chemoheterotrophy;nitrogen_respiration;aerobic_chemoheterotrophy;nitrate_respiration	metabat_652	scaffold_936;scaffold_936;scaffold_6492	Bacteria	Achromobacter	2	0	0	1	1	FALSE	FALSE
N/A	hic_319	-	Bacteria	Saccharothrix	2	0	0	1	1	FALSE	FALSE
N/A	metabat_161	-	Bacteria	Marinithermus	2	0	0	1	1	FALSE	FALSE
N/A	hic_514	-	Bacteria	Achromatium	2	0	0	1	1	FALSE	FALSE
plant_pathogen;nitrous_oxide_denitrification;nitrate_reduction;chemoheterotrophy;nitrogen_respiration;aerobic_chemoheterotrophy;nitrogen_fixation;denitrification;nitrate_respiration	metabat_465	scaffold_7	Bacteria	Sinorhizobium	2	0	0	1	1	FALSE	FALSE
fermentation;chemoheterotrophy;aerobic_chemoheterotrophy	hic_058	NODE_18975_length_6324_cov_20.6736	Bacteria	Luteococcus	2	0	0	1	1	FALSE	FALSE
fermentation;nitrate_reduction;chemoheterotrophy;xylanolysis;cellulolysis;aerobic_chemoheterotrophy	hic_197	-	Bacteria	Isoptericola	2	0	0	1	1	FALSE	FALSE
anoxygenic_photoautotrophy_S_oxidizing;photoautotrophy;anoxygenic_photoautotrophy;phototrophy;anoxygenic_photoautotrophy_H2_oxidizing	metabat_652	scaffold_3665;scaffold_2501;scaffold_4198	Bacteria	Thiocystis	2	0	0	1	1	FALSE	FALSE
N/A	metabat_572	-	Bacteria	Rhodocyclales-undef	2	0	0	1	1	FALSE	FALSE
N/A	metabat_1212	-	Bacteria	Ruaniaceae-undef	2	0	0	1	1	FALSE	FALSE
N/A	metabat_896	scaffold_258	Bacteria	Psychromonas	2	0	0	1	1	FALSE	FALSE
N/A	hic_091	scaffold_816	Bacteria	Effusibacillus	2	0	0	1	1	FALSE	FALSE
sulfate_respiration;respiration_of_sulfur_compounds	hic_316	-	Bacteria	Desulfoluna	2	0	0	1	1	FALSE	FALSE
chemoheterotrophy;aerobic_chemoheterotrophy;nitrogen_fixation	hic_153	-	Bacteria	Tistlia	2	0	0	1	1	FALSE	FALSE
oxygenic_photoautotrophy;cyanobacteria;photoautotrophy;phototrophy	metabat_572	-	Bacteria	Roseofilum	2	0	0	1	1	FALSE	FALSE
chemoheterotrophy;aerobic_chemoheterotrophy;oil_bioremediation	metabat_657	scaffold_354	Bacteria	Thalassolituus	2	0	0	1	1	FALSE	FALSE
chemoheterotrophy;methanotrophy;hydrocarbon_degradation;methylotrophy	metabat_974	scaffold_4421	Bacteria	Methylococcus	2	0	0	1	1	FALSE	FALSE
N/A	metabat_902	scaffold_4718	Bacteria	Crenobacter	2	0	0	1	1	FALSE	FALSE
nitrate_reduction;chemoheterotrophy;aerobic_chemoheterotrophy	metabat_966	-	Bacteria	Hahella	2	0	0	1	1	FALSE	FALSE
animal_parasites_or_symbionts	metabat_990	scaffold_850	Bacteria	Aggregatibacter	2	0	0	1	1	FALSE	FALSE
photoheterotrophy;chemoheterotrophy;aerobic_anoxygenic_phototrophy;aerobic_chemoheterotrophy;phototrophy	metabat_253	-	Bacteria	Erythrobacter	2	0	0	1	1	FALSE	FALSE
N/A	metabat_1105	scaffold_3576	Bacteria	Pelomonas	2	0	0	1	1	FALSE	FALSE
N/A	metabat_1017	-	Eukaryota	Eutypa	2	0	0	1	1	FALSE	FALSE
N/A	metabat_1368	-	Bacteria	Candidatus Arcanobacter	2	0	0	1	1	FALSE	FALSE
N/A	hic_200	-	Bacteria	Chromatiales-undef	2	0	0	1	1	FALSE	FALSE
N/A	metabat_217	-	Bacteria	Candidatus Wildermuthbacteria-undef	2	0	0	1	1	FALSE	FALSE
N/A	metabat_756	-	Bacteria	Pelistega	2	0	0	1	1	FALSE	FALSE
N/A	metabat_841	-	Bacteria	Amphiplicatus	2	0	0	1	1	FALSE	FALSE
dark_oxidation_of_sulfur_compounds;nitrous_oxide_denitrification;nitrate_reduction;nitrite_respiration;anoxygenic_photoautotrophy_S_oxidizing;nitrate_denitrification;nitrogen_respiration;photoautotrophy;dark_thiosulfate_oxidation;anoxygenic_photoautotrophy;nitrite_denitrification;dark_sulfide_oxidation;denitrification;nitrate_respiration;phototrophy	metabat_637	-	Bacteria	Thiohalomonas	2	0	0	1	1	FALSE	FALSE
oxygenic_photoautotrophy;cyanobacteria;photoautotrophy;phototrophy	hic_502	-	Bacteria	Prochlorococcus	2	0	0	1	1	FALSE	FALSE
fermentation;chemoheterotrophy;sulfate_respiration;respiration_of_sulfur_compounds	hic_370	-	Bacteria	Desulfobacterium	2	0	0	1	1	FALSE	FALSE
N/A	hic_075	-	Bacteria	Porticoccaceae-undef	2	0	0	1	1	FALSE	FALSE
nitrate_reduction;chemoheterotrophy;aerobic_chemoheterotrophy	hic_496	-	Bacteria	Salinibacterium	2	0	0	1	1	FALSE	FALSE
N/A	hic_104	-	Bacteria	Polaromonas	2	0	0	1	1	FALSE	FALSE
chemoheterotrophy;aerobic_chemoheterotrophy	hic_063	-	Bacteria	Actinophytocola	2	0	0	1	1	FALSE	FALSE
chemoheterotrophy;aerobic_chemoheterotrophy	metabat_030	-	Bacteria	Cryobacterium	2	0	0	1	1	FALSE	FALSE
N/A	metabat_1172	-	Eukaryota	Hammondia	2	0	0	1	1	FALSE	FALSE
chemoheterotrophy;methanotrophy;hydrocarbon_degradation;methylotrophy	metabat_413	scaffold_2077	Bacteria	Methylothermaceae-undef	2	0	0	1	1	FALSE	FALSE
N/A	metabat_1335	scaffold_635	Bacteria	Glaciecola	2	0	0	1	1	FALSE	FALSE
sulfite_respiration;fermentation;chemoheterotrophy;sulfate_respiration;respiration_of_sulfur_compounds	hic_060	scaffold_27596	Bacteria	Desulfacinum	2	0	0	1	1	FALSE	FALSE
N/A	hic_312	-	Bacteria	Isobaculum	2	0	0	1	1	FALSE	FALSE
N/A	hic_510	-	Bacteria	Ferrovum	2	0	0	1	1	FALSE	FALSE
chemoheterotrophy;aerobic_chemoheterotrophy	metabat_622	-	Bacteria	Jannaschia	2	0	0	1	1	FALSE	FALSE
chemoheterotrophy;aerobic_chemoheterotrophy	hic_420	scaffold_8128	Bacteria	Rhodonellum	2	0	0	1	1	FALSE	FALSE
N/A	metabat_1008	-	Bacteria	Aurantimonas	2	0	0	1	1	FALSE	FALSE
anoxygenic_photoautotrophy_S_oxidizing;photoautotrophy;anoxygenic_photoautotrophy;phototrophy	metabat_1421	scaffold_3987;scaffold_339;scaffold_2926;scaffold_2454;k87_1845699;scaffold_3439;scaffold_3968	Bacteria	Spiribacter	2	0	0	1	1	FALSE	FALSE
N/A	metabat_186	-	Bacteria	Thermotogales-undef	2	0	0	1	1	FALSE	FALSE
ureolysis;chemoheterotrophy;aerobic_chemoheterotrophy	hic_514	-	Bacteria	Chromohalobacter	2	0	0	1	1	FALSE	FALSE
N/A	metabat_086	-	Bacteria	Helicobacteraceae-undef	2	0	0	1	1	FALSE	FALSE
N/A	metabat_902	scaffold_1913	Bacteria	Candidatus Lindowbacteria-undef	2	0	0	1	1	FALSE	FALSE
sulfite_respiration;sulfate_respiration;respiration_of_sulfur_compounds	hic_286	scaffold_2045;scaffold_2045	Bacteria	Desulfarculus	2	0	0	1	1	FALSE	FALSE
manganese_oxidation	hic_274	scaffold_519	Bacteria	Bacillaceae-undef	2	0	0	1	1	FALSE	FALSE
N/A	metabat_1017	-	Eukaryota	Bathycoccus	2	0	0	1	1	FALSE	FALSE
N/A	hic_370	scaffold_1964	Bacteria	Thalassotalea	2	0	0	1	1	FALSE	FALSE
N/A	metabat_622	-	Bacteria	Thalassobaculum	2	0	0	1	1	FALSE	FALSE
dark_oxidation_of_sulfur_compounds;dark_thiosulfate_oxidation;dark_sulfide_oxidation	hic_441	scaffold_3660	Bacteria	Magnetovibrio	2	0	0	1	1	FALSE	FALSE
N/A	metabat_202	-	Bacteria	Hoeflea	2	0	0	1	1	FALSE	FALSE
chemoheterotrophy;aerobic_chemoheterotrophy	metabat_1368	-	Bacteria	Sphingomonadales-undef	2	0	0	1	1	FALSE	FALSE
N/A	hic_041	-	Bacteria	Candidatus Jorgensenbacteria-undef	2	0	0	1	1	FALSE	FALSE
N/A	metabat_1268	-	Bacteria	Syntrophobacteraceae-undef	2	0	0	1	1	FALSE	FALSE
N/A	hic_020	-	Bacteria	Halolactibacillus	2	0	0	1	1	FALSE	FALSE
photoheterotrophy;fermentation;chemoheterotrophy;aerobic_chemoheterotrophy;photoautotrophy;anoxygenic_photoautotrophy;phototrophy	metabat_465	-	Bacteria	Rhodovulum	2	0	0	1	1	FALSE	FALSE
N/A	metabat_1017	-	Eukaryota	Picoides	2	0	0	1	1	FALSE	FALSE
dark_iron_oxidation	metabat_652	scaffold_1213;scaffold_1213	Bacteria	Gallionella	2	0	0	1	1	FALSE	FALSE
N/A	hic_044	-	Bacteria	Dolosicoccus	2	0	0	1	1	FALSE	FALSE
intracellular_parasites	metabat_289	-	Bacteria	Parachlamydia	2	0	0	1	1	FALSE	FALSE
N/A	hic_046	-	Bacteria	Acetomicrobium	2	0	0	1	1	FALSE	FALSE
aromatic_hydrocarbon_degradation;chemoheterotrophy;aromatic_compound_degradation;aerobic_chemoheterotrophy;hydrocarbon_degradation	hic_012	scaffold_685;scaffold_150;scaffold_1013	Bacteria	Cycloclasticus	2	0	0	1	1	FALSE	FALSE
N/A	metabat_101	-	Bacteria	Bradyrhizobiaceae-undef	2	0	0	1	1	FALSE	FALSE
N/A	hic_303	scaffold_5252	Bacteria	Thermanaerovibrio	2	0	0	1	1	FALSE	FALSE
anoxygenic_photoautotrophy_S_oxidizing;photoautotrophy;anoxygenic_photoautotrophy;phototrophy	metabat_336	scaffold_6	Bacteria	Thiorhodovibrio	2	0	0	1	1	FALSE	FALSE
anoxygenic_photoautotrophy_S_oxidizing;photoautotrophy;anoxygenic_photoautotrophy;phototrophy	metabat_572	scaffold_3132	Bacteria	Marichromatium	2	0	0	1	1	FALSE	FALSE
sulfite_respiration;sulfate_respiration;respiration_of_sulfur_compounds	metabat_891	-	Bacteria	Thermodesulforhabdus	2	0	0	1	1	FALSE	FALSE
N/A	metabat_902	scaffold_853;scaffold_35789;scaffold_5252	Bacteria	Phenylobacterium	2	0	0	1	1	FALSE	FALSE
oxygenic_photoautotrophy;cyanobacteria;photoautotrophy;phototrophy	hic_401	-	Bacteria	Alkalinema	2	0	0	1	1	FALSE	FALSE
N/A	metabat_902	scaffold_639	Bacteria	Halodesulfovibrio	2	0	0	1	1	FALSE	FALSE
dark_hydrogen_oxidation;sulfate_respiration;respiration_of_sulfur_compounds	metabat_966	scaffold_21066;scaffold_4223;scaffold_1213	Bacteria	Thermodesulfatator	2	0	0	1	1	FALSE	FALSE
N/A	metabat_1088	-	Bacteria	Kingella	2	0	0	1	1	FALSE	FALSE
photoheterotrophy;chemoheterotrophy;aerobic_anoxygenic_phototrophy;aerobic_chemoheterotrophy;phototrophy	metabat_465	-	Bacteria	Acidisphaera	2	0	0	1	1	FALSE	FALSE
fermentation;chemoheterotrophy	hic_259	-	Bacteria	Desemzia	2	0	0	1	1	FALSE	FALSE
chemoheterotrophy;aerobic_chemoheterotrophy	metabat_162	-	Bacteria	Roseovarius	2	0	0	1	1	FALSE	FALSE
N/A	metabat_1370	-	Eukaryota	Mustela	2	0	0	1	1	FALSE	FALSE
N/A	hic_138	k87_53185311	Bacteria	Salinibacillus	2	0	0	1	1	FALSE	FALSE
N/A	hic_340	-	Bacteria	Dehalogenimonas	2	0	0	1	1	FALSE	FALSE
N/A	metabat_1017	-	Eukaryota	Operophtera	1	0	0	1	1	FALSE	FALSE
N/A	hic_207	-	Eukaryota	Enterobius	1	0	0	1	1	FALSE	FALSE
N/A	metabat_490	-	Bacteria	Cutibacterium	1	0	0	1	1	FALSE	FALSE
N/A	hic_286	scaffold_26135	Bacteria	Collimonas	1	0	0	1	1	FALSE	FALSE
ureolysis	metabat_1368	scaffold_136;scaffold_8296;scaffold_15617	Bacteria	Oligotropha	1	0	0	1	1	FALSE	FALSE
N/A	metabat_657	scaffold_1618	Bacteria	Rahnella	1	0	0	1	1	FALSE	FALSE
dark_oxidation_of_sulfur_compounds;photoheterotrophy;fermentation;chemoheterotrophy;aerobic_anoxygenic_phototrophy;anoxygenic_photoautotrophy_S_oxidizing;aerobic_chemoheterotrophy;photoautotrophy;anoxygenic_photoautotrophy_Fe_oxidizing;nitrogen_fixation;anoxygenic_photoautotrophy;dark_sulfide_oxidation;dark_iron_oxidation;phototrophy;anoxygenic_photoautotrophy_H2_oxidizing	metabat_1154	-	Bacteria	Rhodopseudomonas	1	0	0	1	1	FALSE	FALSE
N/A	metabat_1391	-	Eukaryota	Laccaria	1	0	0	1	1	FALSE	FALSE
N/A	metabat_1239	scaffold_970	Bacteria	Negativicoccus	1	0	0	1	1	FALSE	FALSE
N/A	hic_250	-	Archaea	Methanonatronarchaeum	1	0	0	1	1	FALSE	FALSE
N/A	hic_418	scaffold_298	Bacteria	Aquabacterium	1	0	0	1	1	FALSE	FALSE
N/A	metabat_1017	-	Eukaryota	Arabis	1	0	0	1	1	FALSE	FALSE
N/A	metabat_1202	-	Eukaryota	Ceratocystis	1	0	0	1	1	FALSE	FALSE
N/A	metabat_657	scaffold_131	Bacteria	Lacimicrobium	1	0	0	1	1	FALSE	FALSE
nitrous_oxide_denitrification;nitrate_reduction;nitrite_respiration;nitrate_denitrification;nitrogen_respiration;nitrite_denitrification;denitrification;nitrate_respiration	metabat_1335	-	Bacteria	Steroidobacter	1	0	0	1	1	FALSE	FALSE
nitrate_reduction;nitrogen_respiration;intracellular_parasites;animal_parasites_or_symbionts;nitrate_respiration	metabat_580	-	Bacteria	Brucella	1	0	0	1	1	FALSE	FALSE
N/A	metabat_1276	-	Bacteria	Candidatus Zambryskibacteria-undef	1	0	0	1	1	FALSE	FALSE
N/A	metabat_1017	-	Eukaryota	Scedosporium	1	0	0	1	1	FALSE	FALSE
nitrate_reduction;chemoheterotrophy;nitrogen_respiration;aerobic_chemoheterotrophy;nitrate_respiration	metabat_101	scaffold_136	Bacteria	Gemmobacter	1	0	0	1	1	FALSE	FALSE
oxygenic_photoautotrophy;cyanobacteria;photoautotrophy;phototrophy	metabat_891	-	Bacteria	Pleurocapsa	1	0	0	1	1	FALSE	FALSE
sulfite_respiration;fermentation;chemoheterotrophy;sulfate_respiration;respiration_of_sulfur_compounds	metabat_572	-	Bacteria	Desulfocapsa	1	0	0	1	1	FALSE	FALSE
N/A	hic_095	-	Bacteria	Kosmotoga	1	0	0	1	1	FALSE	FALSE
intracellular_parasites	hic_373	-	Bacteria	Candidatus Rubidus	1	0	0	1	1	FALSE	FALSE
chemoheterotrophy;aerobic_chemoheterotrophy	metabat_652	scaffold_1492	Bacteria	Mameliella	1	0	0	1	1	FALSE	FALSE
N/A	hic_026	-	Eukaryota	Colletotrichum	1	0	0	1	1	FALSE	FALSE
oxygenic_photoautotrophy;cyanobacteria;photoautotrophy;phototrophy	hic_308	scaffold_5058	Bacteria	Chroococcidiopsis	1	0	0	1	1	FALSE	FALSE
N/A	hic_308	-	Bacteria	Candidatus Azobacteroides	1	0	0	1	1	FALSE	FALSE
oxygenic_photoautotrophy;cyanobacteria;photoautotrophy;phototrophy	metabat_470	-	Bacteria	Dolichospermum	1	0	0	1	1	FALSE	FALSE
N/A	metabat_347	-	Eukaryota	Morus	1	0	0	1	1	FALSE	FALSE
N/A	metabat_695	-	Eukaryota	Catenaria	1	0	0	1	1	FALSE	FALSE
N/A	metabat_1195	-	Bacteria	Caballeronia	1	0	0	1	1	FALSE	FALSE
N/A	metabat_1391	-	Eukaryota	Theobroma	1	0	0	1	1	FALSE	FALSE
N/A	metabat_1012	scaffold_1236	Bacteria	Xenophilus	1	0	0	1	1	FALSE	FALSE
N/A	metabat_1370	-	Eukaryota	Echinostoma	1	0	0	1	1	FALSE	FALSE
N/A	hic_063	scaffold_3249	Bacteria	Jonquetella	1	0	0	1	1	FALSE	FALSE
N/A	hic_348	-	Viruses	Phikmvvirus	1	0	0	1	1	FALSE	FALSE
N/A	metabat_1391	-	Eukaryota	Leucoagaricus	1	0	0	1	1	FALSE	FALSE
dark_hydrogen_oxidation;methanogenesis;nitrogen_fixation;hydrogenotrophic_methanogenesis;methanogenesis_by_CO2_reduction_with_H2	hic_189	scaffold_44484	Archaea	Methanothermobacter	1	0	0	1	1	FALSE	FALSE
N/A	metabat_137	scaffold_8511;scaffold_3637;scaffold_804	Bacteria	Teredinibacter	1	0	0	1	1	FALSE	FALSE
N/A	metabat_580	-	Bacteria	Rhodobacterales-undef	1	0	0	1	1	FALSE	FALSE
N/A	metabat_1370	-	Eukaryota	Taphrina	1	0	0	1	1	FALSE	FALSE
N/A	metabat_202	scaffold_112;scaffold_112	Bacteria	Paenirhodobacter	1	0	0	1	1	FALSE	FALSE
N/A	hic_187	-	Eukaryota	Hordeum	1	0	0	1	1	FALSE	FALSE
N/A	metabat_1012	-	Bacteria	Halieaceae-undef	1	0	0	1	1	FALSE	FALSE
N/A	metabat_101	-	Bacteria	Thiobacimonas	1	0	0	1	1	FALSE	FALSE
N/A	metabat_1017	-	Eukaryota	Danaus	1	0	0	1	1	FALSE	FALSE
N/A	metabat_413	scaffold_682	Bacteria	Shimwellia	1	0	0	1	1	FALSE	FALSE
N/A	hic_370	scaffold_2255	Bacteria	Spongiibacteraceae-undef	1	0	0	1	1	FALSE	FALSE
oxygenic_photoautotrophy;cyanobacteria;photoautotrophy;phototrophy	hic_383	-	Bacteria	Cyanobacteria-undef	1	0	0	1	1	FALSE	FALSE
plant_pathogen	metabat_1095	scaffold_7636	Bacteria	Pectobacterium	1	0	0	1	1	FALSE	FALSE
aromatic_hydrocarbon_degradation;chemoheterotrophy;aromatic_compound_degradation;aerobic_chemoheterotrophy;hydrocarbon_degradation	hic_210	-	Bacteria	Neptunomonas	1	0	0	1	1	FALSE	FALSE
N/A	metabat_1017	-	Eukaryota	Cutaneotrichosporon	1	0	0	1	1	FALSE	FALSE
chemoheterotrophy;xylanolysis;cellulolysis;chitinolysis	metabat_785	scaffold_3411	Bacteria	Saccharophagus	1	0	0	1	1	FALSE	FALSE
N/A	metabat_841	-	Bacteria	Fructobacillus	1	0	0	1	1	FALSE	FALSE
nitrate_reduction;chemoheterotrophy;aerobic_chemoheterotrophy	hic_041	scaffold_116;scaffold_79	Bacteria	Streptosporangium	1	0	0	1	1	FALSE	FALSE
fermentation;nitrate_reduction;chemoheterotrophy;human_pathogens_all;animal_parasites_or_symbionts	metabat_785	-	Bacteria	Shigella	1	0	0	1	1	FALSE	FALSE
N/A	hic_470	scaffold_3132	Bacteria	Raineyella	1	0	0	1	1	FALSE	FALSE
chemoheterotrophy;aerobic_chemoheterotrophy	metabat_928	-	Bacteria	Litorilinea	1	0	0	1	1	FALSE	FALSE
N/A	metabat_055	-	Bacteria	Jejuia	1	0	0	1	1	FALSE	FALSE
chemoheterotrophy;aerobic_chemoheterotrophy	metabat_770	-	Bacteria	Gluconacetobacter	1	0	0	1	1	FALSE	FALSE
intracellular_parasites	metabat_928	-	Bacteria	Candidatus Protochlamydia	1	0	0	1	1	FALSE	FALSE
plant_pathogen	metabat_413	scaffold_15719	Bacteria	Gibbsiella	1	0	0	1	1	FALSE	FALSE
oxygenic_photoautotrophy;cyanobacteria;photoautotrophy;phototrophy	hic_465	-	Bacteria	Cylindrospermum	1	0	0	1	1	FALSE	FALSE
N/A	metabat_525	scaffold_122	Bacteria	Jeongeupia	1	0	0	1	1	FALSE	FALSE
dark_hydrogen_oxidation;ureolysis;nitrate_reduction;chemoheterotrophy;aerobic_chemoheterotrophy;knallgas_bacteria	hic_129	-	Bacteria	Kyrpidia	1	0	0	1	1	FALSE	FALSE
oxygenic_photoautotrophy;cyanobacteria;photoautotrophy;phototrophy	hic_508	-	Bacteria	Chamaesiphon	1	0	0	1	1	FALSE	FALSE
photoheterotrophy;chemoheterotrophy;anoxygenic_photoautotrophy_S_oxidizing;aerobic_chemoheterotrophy;photoautotrophy;anoxygenic_photoautotrophy;phototrophy	metabat_202	-	Bacteria	Blastochloris	1	0	0	1	1	FALSE	FALSE
N/A	metabat_1017	-	Eukaryota	Camelus	1	0	0	1	1	FALSE	FALSE
N/A	hic_467	-	Bacteria	Salimicrobium	1	0	0	1	1	FALSE	FALSE
chemoheterotrophy;aerobic_chemoheterotrophy	metabat_1220	scaffold_15330	Bacteria	Pacificimonas	1	0	0	1	1	FALSE	FALSE
N/A	metabat_1383	scaffold_7180	Bacteria	Azonexus	1	0	0	1	1	FALSE	FALSE
N/A	metabat_652	scaffold_1236	Bacteria	Cnuella	1	0	0	1	1	FALSE	FALSE
N/A	metabat_1017	-	Eukaryota	Rasamsonia	1	0	0	1	1	FALSE	FALSE
oxygenic_photoautotrophy;cyanobacteria;photoautotrophy;phototrophy	metabat_470	-	Bacteria	Nodularia	1	0	0	1	1	FALSE	FALSE
N/A	hic_032	-	Bacteria	Marinilactibacillus	1	0	0	1	1	FALSE	FALSE
N/A	metabat_1017	-	Eukaryota	Calypte	1	0	0	1	1	FALSE	FALSE
chemoheterotrophy;aerobic_chemoheterotrophy	metabat_891	-	Bacteria	Planomicrobium	1	0	0	1	1	FALSE	FALSE
N/A	metabat_1407	-	Bacteria	Aeribacillus	1	0	0	1	1	FALSE	FALSE
N/A	hic_311	-	Eukaryota	Malassezia	1	0	0	1	1	FALSE	FALSE
N/A	metabat_1017	-	Eukaryota	Phialocephala	1	0	0	1	1	FALSE	FALSE
chemoheterotrophy;methanotrophy;hydrocarbon_degradation;methylotrophy	hic_453	-	Bacteria	Methylovulum	1	0	0	1	1	FALSE	FALSE
N/A	metabat_162	scaffold_112	Bacteria	Wolbachia	1	0	0	1	1	FALSE	FALSE
N/A	metabat_162	scaffold_732;scaffold_136	Bacteria	Yangia	1	0	0	1	1	FALSE	FALSE
fish_parasites;animal_parasites_or_symbionts	metabat_1383	scaffold_2077	Bacteria	Piscirickettsia	1	0	0	1	1	FALSE	FALSE
N/A	metabat_1370	-	Eukaryota	Vittaforma	1	0	0	1	1	FALSE	FALSE
intracellular_parasites	metabat_580	-	Bacteria	Holospora	1	0	0	1	1	FALSE	FALSE
intracellular_parasites	metabat_637	-	Bacteria	Chlamydiae-undef	1	0	0	1	1	FALSE	FALSE
N/A	metabat_1172	-	Eukaryota	Phlebotomus	1	0	0	1	1	FALSE	FALSE
N/A	metabat_1017	-	Eukaryota	Schizopora	1	0	0	1	1	FALSE	FALSE
N/A	hic_383	-	Eukaryota	Struthio	1	0	0	1	1	FALSE	FALSE
N/A	hic_212	-	Bacteria	Salinibacter	1	0	0	1	1	FALSE	FALSE
N/A	metabat_1017	-	Eukaryota	Yarrowia	1	0	0	1	1	FALSE	FALSE
human_pathogens_all;animal_parasites_or_symbionts	metabat_101	-	Bacteria	Kerstersia	1	0	0	1	1	FALSE	FALSE
nitrate_reduction;chemoheterotrophy;aerobic_chemoheterotrophy	metabat_841	scaffold_1918;scaffold_122	Bacteria	Shimia	1	0	0	1	1	FALSE	FALSE
N/A	metabat_974	-	Bacteria	Amycolatopsis	1	0	0	1	1	FALSE	FALSE
intracellular_parasites	metabat_229	-	Bacteria	Criblamydia	1	0	0	1	1	FALSE	FALSE
aerobic_ammonia_oxidation;nitrification	hic_026	-	Bacteria	Nitrosospira	1	0	0	1	1	FALSE	FALSE
N/A	metabat_1370	-	Eukaryota	Glarea	1	0	0	1	1	FALSE	FALSE
N/A	hic_456	-	Eukaryota	Alternaria	1	0	0	1	1	FALSE	FALSE
N/A	hic_241	scaffold_1	Bacteria	Taylorella	1	0	0	1	1	FALSE	FALSE
N/A	metabat_880	-	Bacteria	Neorickettsia	1	0	0	1	1	FALSE	FALSE
N/A	hic_222	-	Eukaryota	Oidiodendron	1	0	0	1	1	FALSE	FALSE
N/A	metabat_347	-	Eukaryota	Exidia	1	0	0	1	1	FALSE	FALSE
N/A	metabat_126	-	Eukaryota	Cyclospora	1	0	0	1	1	FALSE	FALSE
N/A	metabat_229	-	Bacteria	Candidatus Cardinium	1	0	0	1	1	FALSE	FALSE
chemoheterotrophy;aerobic_chemoheterotrophy	hic_034	-	Bacteria	Sphingomonadaceae-undef	1	0	0	1	1	FALSE	FALSE
N/A	hic_194	-	Bacteria	Silvanigrella	1	0	0	1	1	FALSE	FALSE
photoheterotrophy;chemoheterotrophy;aerobic_anoxygenic_phototrophy;anoxygenic_photoautotrophy_S_oxidizing;aerobic_chemoheterotrophy;photoautotrophy;anoxygenic_photoautotrophy_Fe_oxidizing;anoxygenic_photoautotrophy;dark_iron_oxidation;phototrophy;anoxygenic_photoautotrophy_H2_oxidizing	hic_391	-	Bacteria	Rhodomicrobium	1	0	0	1	1	FALSE	FALSE
N/A	hic_525	-	Eukaryota	Phaeodactylum	1	0	0	1	1	FALSE	FALSE
chemoheterotrophy;aerobic_chemoheterotrophy	metabat_572	-	Bacteria	Comamonas	1	0	0	1	1	FALSE	FALSE
N/A	metabat_1386	-	Bacteria	Balneola	1	0	0	1	1	FALSE	FALSE
N/A	metabat_200	-	Bacteria	Alysiella	1	0	0	1	1	FALSE	FALSE
dissimilatory_arsenate_reduction;nitrate_reduction;nitrite_respiration;nitrate_ammonification;nitrogen_respiration;nitrite_ammonification;arsenate_respiration;nitrate_respiration	hic_368	-	Bacteria	Denitrovibrio	1	0	0	1	1	FALSE	FALSE
N/A	hic_442	-	Bacteria	Candidatus Latescibacteria-undef	1	0	0	1	1	FALSE	FALSE
methanogenesis_by_disproportionation_of_methyl_groups;chemoheterotrophy;methanogenesis	metabat_502	-	Archaea	Methanomethylovorans	1	0	0	1	1	FALSE	FALSE
chemoheterotrophy;aerobic_chemoheterotrophy	metabat_657	-	Bacteria	Terasakiispira	1	0	0	1	1	FALSE	FALSE
fermentation;chemoheterotrophy;chitinolysis	hic_425	-	Bacteria	Chitinivibrio	1	0	0	1	1	FALSE	FALSE
aromatic_hydrocarbon_degradation;aliphatic_non_methane_hydrocarbon_degradation;chemoheterotrophy;aromatic_compound_degradation;hydrocarbon_degradation	hic_192	scaffold_246;scaffold_1	Bacteria	Rhodococcus	1	0	0	1	1	FALSE	FALSE
N/A	hic_488	scaffold_2174	Bacteria	Candidatus Delongbacteria-undef	1	0	0	1	1	FALSE	FALSE
N/A	metabat_841	-	Bacteria	Pacificibacter	1	0	0	1	1	FALSE	FALSE
oxygenic_photoautotrophy;cyanobacteria;photoautotrophy;phototrophy	hic_183	-	Bacteria	Chondrocystis	1	0	0	1	1	FALSE	FALSE
N/A	metabat_253	scaffold_99;scaffold_24;scaffold_43	Bacteria	Micrococcales-undef	1	0	0	1	1	FALSE	FALSE
N/A	hic_117	-	Bacteria	Magnetofaba	1	0	0	1	1	FALSE	FALSE
nitrate_reduction	metabat_482	-	Bacteria	Thalassobacillus	1	0	0	1	1	FALSE	FALSE
methanogenesis_using_formate;chemoheterotrophy;methanogenesis;hydrogenotrophic_methanogenesis;methanogenesis_by_CO2_reduction_with_H2	metabat_981	-	Archaea	Methanoplanus	1	0	0	1	1	FALSE	FALSE
N/A	hic_185	-	Bacteria	Enterobacteriaceae-undef	1	0	0	1	1	FALSE	FALSE
N/A	metabat_1012	scaffold_3438	Bacteria	Parageobacillus	1	0	0	1	1	FALSE	FALSE
N/A	metabat_664	-	Bacteria	Luteibacter	1	0	0	1	1	FALSE	FALSE
chemoheterotrophy;aerobic_chemoheterotrophy	hic_439	-	Bacteria	Porphyrobacter	1	0	0	1	1	FALSE	FALSE
N/A	hic_092	-	Bacteria	Tropicimonas	1	0	0	1	1	FALSE	FALSE
N/A	hic_116	scaffold_4811	Bacteria	Candidatus Phaeomarinobacter	1	0	0	1	1	FALSE	FALSE
dark_iron_oxidation	hic_048	scaffold_126	Bacteria	Acidiferrobacter	1	0	0	1	1	FALSE	FALSE
N/A	metabat_1391	-	Eukaryota	Thermothelomyces	1	0	0	1	1	FALSE	FALSE
chemoheterotrophy;aerobic_chemoheterotrophy	hic_417	scaffold_459	Bacteria	Aeromicrobium	1	0	0	1	1	FALSE	FALSE
N/A	metabat_292	-	Bacteria	Xylophilus	1	0	0	1	1	FALSE	FALSE
plant_pathogen	hic_332	-	Bacteria	Xylella	1	0	0	1	1	FALSE	FALSE
N/A	metabat_1391	-	Eukaryota	Mortierella	1	0	0	1	1	FALSE	FALSE
N/A	hic_375	-	Eukaryota	Anisakis	1	0	0	1	1	FALSE	FALSE
N/A	metabat_347	-	Eukaryota	Columba	1	0	0	1	1	FALSE	FALSE
N/A	hic_044	-	Bacteria	Paludifilum	1	0	0	1	1	FALSE	FALSE
N/A	metabat_1370	-	Eukaryota	Phytomonas	1	0	0	1	1	FALSE	FALSE
N/A	metabat_1095	scaffold_2865	Bacteria	Alkalimonas	1	0	0	1	1	FALSE	FALSE
N/A	metabat_787	-	Bacteria	Solirubrobacterales-undef	1	0	0	1	1	FALSE	FALSE
N/A	hic_008	-	Bacteria	Imtechella	1	0	0	1	1	FALSE	FALSE
photoheterotrophy;ureolysis;aerobic_anoxygenic_phototrophy;phototrophy	metabat_572	-	Bacteria	Rubrimonas	1	0	0	1	1	FALSE	FALSE
N/A	hic_014	-	Eukaryota	Neurospora	1	0	0	1	1	FALSE	FALSE
N/A	metabat_580	-	Bacteria	Tardiphaga	1	0	0	1	1	FALSE	FALSE
N/A	hic_122	-	Bacteria	Acetobacteraceae-undef	1	0	0	1	1	FALSE	FALSE
fermentation;chemoheterotrophy	hic_570	-	Bacteria	Tetragenococcus	1	0	0	1	1	FALSE	FALSE
ureolysis	metabat_729	scaffold_5192;scaffold_7961;scaffold_587	Bacteria	Sinomonas	1	0	0	1	1	FALSE	FALSE
N/A	metabat_1368	-	Bacteria	Albidovulum	1	0	0	1	1	FALSE	FALSE
human_pathogens_all;animal_parasites_or_symbionts	hic_063	-	Bacteria	Wohlfahrtiimonas	1	0	0	1	1	FALSE	FALSE
N/A	hic_088	-	Bacteria	Candidatus Niyogibacteria-undef	1	0	0	1	1	FALSE	FALSE
N/A	metabat_1089	scaffold_2339;scaffold_18337	Eukaryota	Eukaryota-undef	1	0	0	1	1	FALSE	FALSE
N/A	metabat_233	scaffold_2825;scaffold_44	Bacteria	Janthinobacterium	1	0	0	1	1	FALSE	FALSE
human_pathogens_all;animal_parasites_or_symbionts	hic_063	-	Bacteria	Francisella	1	0	0	1	1	FALSE	FALSE
N/A	metabat_1370	-	Eukaryota	Ordospora	1	0	0	1	1	FALSE	FALSE
dark_hydrogen_oxidation;dark_oxidation_of_sulfur_compounds;dark_sulfur_oxidation;nitrous_oxide_denitrification;nitrate_reduction;nitrite_respiration;nitrate_denitrification;nitrogen_respiration;knallgas_bacteria;dark_thiosulfate_oxidation;nitrite_denitrification;denitrification;nitrate_respiration;dark_iron_oxidation	hic_049	scaffold_1840	Bacteria	Aquifex	1	0	0	1	1	FALSE	FALSE
N/A	metabat_332	-	Bacteria	Rhodoluna	1	0	0	1	1	FALSE	FALSE
N/A	metabat_465	scaffold_6;scaffold_551	Bacteria	Kaistia	1	0	0	1	1	FALSE	FALSE
N/A	hic_060	scaffold_936	Bacteria	Woeseia	1	0	0	1	1	FALSE	FALSE
N/A	metabat_1178	-	Bacteria	Frankia	1	0	0	1	1	FALSE	FALSE
N/A	metabat_015	-	Bacteria	Candidatus Kuenenbacteria-undef	1	0	0	1	1	FALSE	FALSE
chemoheterotrophy;aerobic_chemoheterotrophy	hic_101	-	Bacteria	Reinekea	1	0	0	1	1	FALSE	FALSE
N/A	metabat_734	scaffold_24	Bacteria	Croceivirga	1	0	0	1	1	FALSE	FALSE
N/A	metabat_074	-	Bacteria	Paraliobacillus	1	0	0	1	1	FALSE	FALSE
anammox;nitrite_respiration;nitrogen_respiration	hic_063	scaffold_1840	Bacteria	Candidatus Jettenia	1	0	0	1	1	FALSE	FALSE
chemoheterotrophy;aerobic_chemoheterotrophy	hic_274	scaffold_9105	Bacteria	Maricaulis	1	0	0	1	1	FALSE	FALSE
dark_iron_oxidation	metabat_785	-	Bacteria	Sideroxydans	1	0	0	1	1	FALSE	FALSE
N/A	hic_063	scaffold_7965;scaffold_7965	Bacteria	Deinococcus	1	0	0	1	1	FALSE	FALSE
N/A	metabat_413	scaffold_10136;scaffold_44238	Bacteria	Simiduia	1	0	0	1	1	FALSE	FALSE
N/A	hic_387	-	Bacteria	Pseudoxanthomonas	1	0	0	1	1	FALSE	FALSE
photoheterotrophy;phototrophy	metabat_1012	-	Bacteria	Chloracidobacterium	1	0	0	1	1	FALSE	FALSE
anoxygenic_photoautotrophy_S_oxidizing;photoautotrophy;anoxygenic_photoautotrophy;phototrophy	hic_063	scaffold_4935;scaffold_311	Bacteria	Thiohalocapsa	1	0	0	1	1	FALSE	FALSE
oxygenic_photoautotrophy;cyanobacteria;photoautotrophy;phototrophy	hic_467	-	Bacteria	Moorea	1	0	0	1	1	FALSE	FALSE
anoxygenic_photoautotrophy_S_oxidizing;photoautotrophy;anoxygenic_photoautotrophy;phototrophy	hic_231	-	Bacteria	Nitrococcus	1	0	0	1	1	FALSE	FALSE
nitrate_reduction	metabat_324	-	Bacteria	Eikenella	1	0	0	1	1	FALSE	FALSE
photoheterotrophy;fermentation;chemoheterotrophy;aerobic_chemoheterotrophy;phototrophy	hic_162	-	Bacteria	Rhodoferax	1	0	0	1	1	FALSE	FALSE
N/A	metabat_1370	-	Eukaryota	Opisthocomus	1	0	0	1	1	FALSE	FALSE
N/A	hic_129	-	Bacteria	Rugosibacter	1	0	0	1	1	FALSE	FALSE
N/A	hic_046	-	Bacteria	Acidithiobacillales-undef	1	0	0	1	1	FALSE	FALSE
fermentation;chemoheterotrophy;aerobic_chemoheterotrophy	metabat_1368	-	Bacteria	Pisciglobus	1	0	0	1	1	FALSE	FALSE
ureolysis	metabat_039	-	Bacteria	Duganella	1	0	0	1	1	FALSE	FALSE
N/A	hic_042	-	Bacteria	Cruoricaptor	1	0	0	1	1	FALSE	FALSE
N/A	metabat_1154	-	Bacteria	Sedimenticola	1	0	0	1	1	FALSE	FALSE
chemoheterotrophy;methanol_oxidation;methylotrophy	metabat_162	-	Bacteria	Methylophilaceae-undef	1	0	0	1	1	FALSE	FALSE
chemoheterotrophy;aerobic_chemoheterotrophy	metabat_841	-	Bacteria	Parvibaculum	1	0	0	1	1	FALSE	FALSE
oxygenic_photoautotrophy;cyanobacteria;photoautotrophy;nitrogen_fixation;phototrophy	hic_032	-	Bacteria	Crocosphaera	1	0	0	1	1	FALSE	FALSE
N/A	hic_153	-	Bacteria	Candidatus Babela	1	0	0	1	1	FALSE	FALSE
N/A	hic_370	scaffold_1629	Bacteria	Aromatoleum	1	0	0	1	1	FALSE	FALSE
fermentation;chemoheterotrophy	metabat_1384	-	Bacteria	Geotoga	1	0	0	1	1	FALSE	FALSE
N/A	hic_054	-	Archaea	Halococcus	1	0	0	1	1	FALSE	FALSE
chemoheterotrophy;aerobic_chemoheterotrophy	metabat_841	-	Bacteria	Ruegeria	1	0	0	1	1	FALSE	FALSE
N/A	hic_193	-	Bacteria	Longibacter	1	0	0	1	1	FALSE	FALSE
nitrate_reduction;chemoheterotrophy;aerobic_chemoheterotrophy	metabat_1125	-	Bacteria	Bhargavaea	1	0	0	1	1	FALSE	FALSE
oxygenic_photoautotrophy;cyanobacteria;photoautotrophy;phototrophy	hic_060	-	Bacteria	Thermosynechococcus	1	0	0	1	1	FALSE	FALSE
N/A	metabat_572	-	Bacteria	Minicystis	1	0	0	1	1	FALSE	FALSE
chemoheterotrophy;aerobic_chemoheterotrophy	metabat_083	scaffold_933;scaffold_3730	Bacteria	Oceanospirillum	1	0	0	1	1	FALSE	FALSE
chemoheterotrophy;aerobic_chemoheterotrophy	metabat_928	scaffold_4935	Bacteria	Pseudonocardia	1	0	0	1	1	FALSE	FALSE
fermentation;chemoheterotrophy	hic_064	-	Viruses	Sap6virus	1	0	0	1	1	FALSE	FALSE
chemoheterotrophy;aerobic_chemoheterotrophy	hic_097	-	Bacteria	Nesterenkonia	1	0	0	1	1	FALSE	FALSE
chemoheterotrophy;aerobic_chemoheterotrophy	hic_183	-	Bacteria	Roseivivax	1	0	0	1	1	FALSE	FALSE
N/A	metabat_1114	scaffold_989;scaffold_989	Bacteria	Chania	1	0	0	1	1	FALSE	FALSE
chemoheterotrophy;aerobic_chemoheterotrophy	hic_381	-	Bacteria	Agromyces	1	0	0	1	1	FALSE	FALSE
N/A	hic_077	-	Bacteria	Thiomonas	1	0	0	1	1	FALSE	FALSE
N/A	hic_122	-	Bacteria	Afifella	1	0	0	1	1	FALSE	FALSE
fermentation;nitrate_reduction;chemoheterotrophy	metabat_1335	scaffold_757;scaffold_1400;scaffold_757	Bacteria	Cedecea	1	0	0	1	1	FALSE	FALSE
N/A	metabat_397	-	Bacteria	Mitsuaria	1	0	0	1	1	FALSE	FALSE
dark_oxidation_of_sulfur_compounds;dark_sulfur_oxidation;dark_thiosulfate_oxidation;dark_sulfide_oxidation	hic_356	-	Bacteria	Halothiobacillus	1	0	0	1	1	FALSE	FALSE
N/A	hic_171	-	Bacteria	Robbsia	1	0	0	1	1	FALSE	FALSE
N/A	hic_587	scaffold_5304	Bacteria	Herpetosiphon	1	0	0	1	1	FALSE	FALSE
oxygenic_photoautotrophy;cyanobacteria;photoautotrophy;phototrophy	hic_088	-	Bacteria	Mastigocoleus	1	0	0	1	1	FALSE	FALSE
fermentation;chemoheterotrophy	hic_271	-	Bacteria	Lautropia	1	0	0	1	1	FALSE	FALSE
N/A	metabat_1370	-	Eukaryota	Histoplasma	1	0	0	1	1	FALSE	FALSE
aliphatic_non_methane_hydrocarbon_degradation;chemoheterotrophy;hydrocarbon_degradation	metabat_162	-	Bacteria	Hydrocarboniphaga	1	0	0	1	1	FALSE	FALSE
N/A	metabat_253	scaffold_3588;scaffold_87	Bacteria	Granulibacter	1	0	0	1	1	FALSE	FALSE
nitrate_reduction;chemoheterotrophy;aerobic_chemoheterotrophy	hic_105	k87_14400686	Bacteria	Conexibacter	1	0	0	1	1	FALSE	FALSE
ureolysis;nitrate_reduction;chemoheterotrophy;aerobic_chemoheterotrophy	metabat_202	scaffold_87;scaffold_6209	Bacteria	Pelagibaca	1	0	0	1	1	FALSE	FALSE
nitrate_reduction;chemoheterotrophy;aerobic_chemoheterotrophy	metabat_1351	-	Bacteria	Citreimonas	1	0	0	1	1	FALSE	FALSE
N/A	hic_109	-	Bacteria	Gemmatimonadaceae-undef	1	0	0	1	1	FALSE	FALSE
N/A	metabat_055	scaffold_5951	Bacteria	Pseudodesulfovibrio	1	0	0	1	1	FALSE	FALSE
dark_iron_oxidation	hic_214	scaffold_1747	Bacteria	Sphaerotilus	1	0	0	1	1	FALSE	FALSE
anoxygenic_photoautotrophy_S_oxidizing;photoautotrophy;anoxygenic_photoautotrophy;phototrophy	metabat_966	-	Bacteria	Thiocapsa	1	0	0	1	1	FALSE	FALSE
oxygenic_photoautotrophy;cyanobacteria;photoautotrophy;phototrophy	hic_300	scaffold_1648	Bacteria	Acaryochloris	1	0	0	1	1	FALSE	FALSE
fermentation;chemoheterotrophy	hic_342	-	Viruses	Sk1virus	1	0	0	1	1	FALSE	FALSE
fermentation;chemoheterotrophy	hic_167	-	Bacteria	Cardiobacterium	1	0	0	1	1	FALSE	FALSE
N/A	metabat_1370	-	Eukaryota	Tupaia	1	0	0	1	1	FALSE	FALSE
oxygenic_photoautotrophy;cyanobacteria;photoautotrophy;phototrophy	hic_514	-	Bacteria	Nostocales-undef	1	0	0	1	1	FALSE	FALSE
N/A	hic_552	scaffold_112	Bacteria	Loktanella	1	0	0	1	1	FALSE	FALSE
chemoheterotrophy;aerobic_chemoheterotrophy	metabat_1332	-	Bacteria	Bermanella	1	0	0	1	1	FALSE	FALSE
N/A	metabat_1017	-	Eukaryota	Millerozyma	1	0	0	1	1	FALSE	FALSE
N/A	hic_442	-	Bacteria	Planctopirus	1	0	0	1	1	FALSE	FALSE
nitrate_reduction;chemoheterotrophy;aerobic_chemoheterotrophy	hic_122	-	Bacteria	Lutibaculum	1	0	0	1	1	FALSE	FALSE
chemoheterotrophy;aerobic_chemoheterotrophy	metabat_744	scaffold_865	Bacteria	Patulibacter	1	0	0	1	1	FALSE	FALSE
sulfate_respiration;respiration_of_sulfur_compounds	metabat_465	-	Bacteria	Thermosulfurimonas	1	0	0	1	1	FALSE	FALSE
N/A	metabat_1017	-	Eukaryota	Puccinia	1	0	0	1	1	FALSE	FALSE
chemoheterotrophy;methanotrophy;hydrocarbon_degradation;methylotrophy	hic_104	-	Bacteria	Methylobacter	1	0	0	1	1	FALSE	FALSE
N/A	metabat_1012	-	Bacteria	Candidatus Competibacter	1	0	0	1	1	FALSE	FALSE
N/A	metabat_1017	-	Eukaryota	Parastagonospora	1	0	0	1	1	FALSE	FALSE
N/A	metabat_1370	-	Eukaryota	Cyanidioschyzon	1	0	0	1	1	FALSE	FALSE

## Sheet: PacBio_AN_bin_Genus_enrich
FAPROTAX classification	Bin	Stewart et al. alignment	SuperKingdom	Genus	TotCount	NumSampisMax	NumSampisMin	pMax	pMin	BH significant pMax?	BH significant pMin?
N/A	hic_360	-	no-hit	no-hit	1624	1120	1	2.31201e-265	0.9995	TRUE	FALSE			Legend	Description
N/A	metabat_449	scaffold_1383	Bacteria	Clostridium	2057	955	7	2.71071e-73	0.837815	TRUE	FALSE			TotCount	The total number of contigs in the assembly that were assigned to the Genus
N/A	hic_276	-	Eukaryota	Oxytricha	55	54	0	5.36875e-29	1	TRUE	FALSE			NumSampisMax	The number of contigs where our Illumina data has the highest normalized read depth compared to the public rumen WGS datasets
fermentation;chemoheterotrophy	metabat_250	-	Bacteria	Paraprevotella	529	260	0	4.38199e-25	1	TRUE	FALSE			NumSampisMin	The number of contigs where our Illumina data has the lowest normalized read depth compared to the public rumen WGS datasets
N/A	hic_561	scaffold_512;scaffold_11413;scaffold_1425	Bacteria	Elusimicrobium	83	65	0	2.49728e-21	1	TRUE	FALSE			pMax	The survival function p value of the hypergeometric test, or the inverse p value (1 - p) of the likelihood that the NumSampisMax count would be expected given the number of samples
N/A	hic_690	-	Eukaryota	Stylonychia	47	44	0	2.87705e-21	1	TRUE	FALSE			pMin	The survival function p value of the hypergeometric test, or the inverse p value (1 - p) of the likelihood that the NumSampisMin count would be expected given the number of samples
chemoheterotrophy;aerobic_chemoheterotrophy	metabat_161	NODE_3763_length_18434_cov_6.16976;scaffold_773	Bacteria	Acetobacter	80	63	0	6.0117e-21	1	TRUE	FALSE				The pMax value is less than the Benjamini-Hochberg corrected alpha value
N/A	metabat_225	-	Bacteria	Candidatus Saccharibacteria-undef	197	117	0	3.3585e-20	1	TRUE	FALSE				This Genus had a pMax value less than the corrected alpha and was found in the other dataset
N/A	hic_252	k87_10759204	Archaea	Euryarchaeota-undef	70	56	0	2.27994e-19	1	TRUE	FALSE
N/A	metabat_456	-	Bacteria	Proteobacteria-undef	116	77	0	9.85796e-18	1	TRUE	FALSE
N/A	hic_254	-	Eukaryota	Stentor	29	28	0	6.98668e-15	1	TRUE	FALSE
N/A	metabat_247	scaffold_6247	Bacteria	Candidatus Izimaplasma	44	35	0	1.8102e-12	1	TRUE	FALSE
N/A	metabat_497	-	Bacteria	Eubacterium	1022	388	7	2.3798e-12	0.193449	TRUE	TRUE
chemoheterotrophy;aerobic_chemoheterotrophy	metabat_667	k87_33652233	Bacteria	Mycoplasma	108	65	0	2.93139e-12	1	TRUE	FALSE
N/A	metabat_237	scaffold_2764;scaffold_2764;scaffold_2764;scaffold_2764	Bacteria	Coprobacillus	148	81	0	7.73297e-12	1	TRUE	FALSE
N/A	hic_252	NODE_1771_length_27291_cov_8.08166;NODE_12531_length_8587_cov_7.62693	Archaea	Thermoplasmatales-undef	46	35	0	1.80962e-11	1	TRUE	FALSE
N/A	hic_405	scaffold_13596	Bacteria	Dysgonomonas	80	48	1	2.28361e-09	0.308645	TRUE	TRUE
N/A	metabat_247	scaffold_19032;scaffold_10759;scaffold_12839;scaffold_11751;scaffold_612;scaffold_20898;k87_4520071	Bacteria	Bacillus	78	47	0	2.74465e-09	1	TRUE	FALSE
N/A	hic_198	-	Eukaryota	Trichuris	90	52	1	3.24261e-09	0.339843	TRUE	FALSE
fermentation;chemoheterotrophy	hic_366	NODE_2058_length_25523_cov_9.6968	Bacteria	Fusobacterium	75	45	0	7.17323e-09	1	TRUE	FALSE
N/A	metabat_027	-	Eukaryota	Ichthyophthirius	16	15	0	6.02978e-08	1	TRUE	FALSE
N/A	hic_995	scaffold_8852;scaffold_8852;scaffold_8852	Bacteria	Bacteria-undef	2073	685	8	1.73938e-07	0.740601	TRUE	FALSE
N/A	hic_1146	-	Eukaryota	Tetrahymena	12	12	0	2.32849e-07	1	TRUE	FALSE
N/A	metabat_367	-	Bacteria	Bacteroidetes-undef	338	135	0	1.43139e-06	1	TRUE	FALSE
N/A	metabat_162	scaffold_67093;scaffold_5689;scaffold_117	Eukaryota	Neocallimastix	13	12	0	2.24472e-06	1	TRUE	FALSE
N/A	hic_258	-	Eukaryota	Paramecium	9	9	0	1.06067e-05	1	TRUE	FALSE
fermentation;nitrate_reduction;chemoheterotrophy	metabat_452	k87_19268471;k87_21699643	Bacteria	Anaerostipes	43	25	0	3.3667e-05	1	TRUE	FALSE
ureolysis;chemoheterotrophy;aerobic_chemoheterotrophy;nitrogen_fixation	hic_303	scaffold_2670	Bacteria	Azospirillum	79	39	0	4.66343e-05	1	TRUE	FALSE
N/A	hic_1023	scaffold_19252;scaffold_43900;scaffold_10923;scaffold_43900	Bacteria	Succiniclasticum	177	74	1	5.49456e-05	0.558404	TRUE	FALSE
chemoheterotrophy;aerobic_chemoheterotrophy	hic_301	-	Bacteria	Candidatus Pelagibacter	10	9	0	7.93363e-05	1	TRUE	FALSE
chemoheterotrophy;aromatic_compound_degradation;aerobic_chemoheterotrophy;human_pathogens_all;animal_parasites_or_symbionts	hic_740	scaffold_430;scaffold_38190	Bacteria	Acinetobacter	100	46	0	9.50432e-05	1	TRUE	FALSE
chemoheterotrophy;aerobic_chemoheterotrophy	metabat_291	scaffold_712	Bacteria	Ignavibacteriae-undef	7	7	0	0.000135253	1	TRUE	FALSE
fermentation;chemoheterotrophy	hic_692	scaffold_24227	Bacteria	Enterococcus	19	13	0	0.000293419	1	TRUE	FALSE
N/A	hic_1060	scaffold_1354;scaffold_36	Bacteria	Mucinivorans	15	11	0	0.000348365	1	TRUE	FALSE
N/A	hic_1105	scaffold_218	Bacteria	Sphingobacterium	25	15	0	0.000815275	1	TRUE	FALSE
N/A	hic_254	-	Eukaryota	Pseudocohnilembus	8	7	0	0.00081689	1	TRUE	FALSE
N/A	metabat_014	-	Viruses	Phikzvirus	14	10	0	0.000923563	1	TRUE	FALSE
N/A	metabat_436	-	Bacteria	Brachyspira	35	19	0	0.000947922	1	TRUE	FALSE
fermentation;chemoheterotrophy	hic_298	-	Viruses	C5virus	10	8	0	0.000962847	1	TRUE	FALSE
N/A	metabat_394	scaffold_437	Eukaryota	Anaeromyces	12	9	0	0.000979916	1	TRUE	FALSE
N/A	hic_380	NODE_12016_length_8850_cov_11.273	Bacteria	Spirochaetaceae-undef	5	5	0	0.00172439	1	TRUE	FALSE
N/A	hic_1089	-	Bacteria	candidate division WWE3-undef	5	5	0	0.00172439	1	TRUE	FALSE
N/A	hic_366	-	Eukaryota	Gossypium	5	5	0	0.00172439	1	TRUE	FALSE
fermentation;chemoheterotrophy	hic_865	scaffold_49798;scaffold_1381;scaffold_1381	Bacteria	Subdoligranulum	94	40	1	0.00173581	0.351925	TRUE	FALSE
chemoheterotrophy;aerobic_chemoheterotrophy	hic_740	scaffold_41	Bacteria	Pedobacter	13	9	0	0.00239068	1	TRUE	FALSE
N/A	hic_635	-	Bacteria	Acholeplasma	13	9	0	0.00239068	1	TRUE	FALSE
fermentation;chemoheterotrophy	hic_670	-	Bacteria	Fervidobacterium	7	6	0	0.00256913	1	TRUE	FALSE
N/A	hic_445	-	Bacteria	Tissierella	7	6	0	0.00256913	1	TRUE	FALSE
N/A	hic_246	-	Bacteria	Pyramidobacter	70	31	0	0.0026048	1	TRUE	FALSE
N/A	hic_051	scaffold_4442;scaffold_1483;scaffold_6339;scaffold_741;scaffold_168;scaffold_2226	Bacteria	Helicobacter	11	8	0	0.00265909	1	TRUE	FALSE
fermentation;chemoheterotrophy	metabat_133	scaffold_1573;scaffold_658;scaffold_8996;scaffold_1955;scaffold_217;scaffold_658;scaffold_217;scaffold_1955;scaffold_1955;scaffold_1573;scaffold_1573;scaffold_1573;scaffold_1566;scaffold_51;scaffold_16536;scaffold_904;scaffold_31;scaffold_1955;scaffold_1573;scaffold_31;scaffold_141;scaffold_1268;scaffold_163;scaffold_36459;scaffold_2584	Bacteria	Bacteroides	3011	911	18	0.00272278	0.15561	TRUE	TRUE
N/A	hic_249	-	Bacteria	Microscilla	4	4	0	0.00615672	1	TRUE	FALSE
N/A	metabat_313	-	Viruses	Phi29virus	4	4	0	0.00615672	1	TRUE	FALSE
N/A	metabat_014	-	Bacteria	Sulfurovum	4	4	0	0.00615672	1	TRUE	FALSE
iron_respiration;fermentation;chemoheterotrophy;xylanolysis;thiosulfate_respiration;respiration_of_sulfur_compounds	hic_778	-	Bacteria	Thermotoga	4	4	0	0.00615672	1	TRUE	FALSE
N/A	hic_758	-	Bacteria	Flavobacteriaceae-undef	4	4	0	0.00615672	1	TRUE	FALSE
fermentation;chemoheterotrophy	metabat_181	scaffold_4849;scaffold_20554	Bacteria	Tolumonas	201	73	0	0.00630336	1	FALSE	FALSE
N/A	metabat_296	-	Viruses	Cp8virus	10	7	0	0.00701959	1	FALSE	FALSE
fermentation;chemoheterotrophy;aerobic_chemoheterotrophy	hic_032	scaffold_995	Bacteria	Mariniphaga	10	7	0	0.00701959	1	FALSE	FALSE
N/A	metabat_543	scaffold_2354;scaffold_6339;scaffold_460;scaffold_2791;scaffold_24504;scaffold_54	Bacteria	Niastella	8	6	0	0.00782585	1	FALSE	FALSE
human_pathogens_septicemia;fermentation;nitrate_reduction;chemoheterotrophy;aerobic_chemoheterotrophy;human_pathogens_pneumonia;human_gut;human_pathogens_all;human_pathogens_nosocomia;animal_parasites_or_symbionts;mammal_gut	metabat_569	scaffold_2044;scaffold_1266	Bacteria	Klebsiella	8	6	0	0.00782585	1	FALSE	FALSE
nitrate_reduction;nitrogen_respiration;nitrate_respiration	hic_416	-	Bacteria	Bilophila	8	6	0	0.00782585	1	FALSE	FALSE
chemoheterotrophy;aerobic_chemoheterotrophy	hic_967	scaffold_273;scaffold_131;scaffold_832;scaffold_2233;scaffold_646;scaffold_29270;scaffold_9682	Bacteria	Lentisphaera	6	5	0	0.0079316	1	FALSE	FALSE
N/A	hic_811	-	Eukaryota	Entamoeba	6	5	0	0.0079316	1	FALSE	FALSE
dark_hydrogen_oxidation;iron_respiration;fermentation;chemoheterotrophy;manganese_respiration	metabat_449	-	Bacteria	Orenia	6	5	0	0.0079316	1	FALSE	FALSE
chemoheterotrophy;aerobic_chemoheterotrophy	hic_665	k87_16021192;scaffold_4337	Bacteria	Paenibacillus	69	29	0	0.00856288	1	FALSE	FALSE
fermentation;nitrate_reduction;chemoheterotrophy	hic_1068	-	Bacteria	Veillonella	20	11	0	0.0100036	1	FALSE	FALSE
fermentation;chemoheterotrophy	hic_1140	-	Bacteria	Bifidobacterium	13	8	0	0.0118203	1	FALSE	FALSE
N/A	hic_832	scaffold_3458;scaffold_27	Bacteria	Candidatus Symbiothrix	18	10	1	0.0127653	0.0796496	FALSE	TRUE
human_gut;animal_parasites_or_symbionts;mammal_gut	hic_930	scaffold_1841	Bacteria	Parabacteroides	315	106	1	0.016124	0.76694	FALSE	FALSE
N/A	hic_363	-	Bacteria	Thermophagus	16	9	0	0.0163119	1	FALSE	FALSE
fermentation;nitrate_reduction;chemoheterotrophy	hic_573	scaffold_1630;scaffold_544;scaffold_15487	Bacteria	Aeromonas	136	50	0	0.0163442	1	FALSE	FALSE
N/A	metabat_578	-	Bacteria	Sphingobacteriales-undef	9	6	0	0.0179178	1	FALSE	FALSE
chemoheterotrophy;aerobic_chemoheterotrophy	metabat_294	scaffold_3665	Bacteria	Streptomyces	9	6	0	0.0179178	1	FALSE	FALSE
N/A	hic_343	-	Bacteria	Draconibacterium	7	5	0	0.0213378	1	FALSE	FALSE
N/A	metabat_237	scaffold_283	Bacteria	Staphylococcus	7	5	0	0.0213378	1	FALSE	FALSE
N/A	metabat_090	-	Archaea	Archaea-undef	3	3	0	0.0219807	1	FALSE	FALSE
fermentation;chemoheterotrophy;xylanolysis;cellulolysis	metabat_313	-	Bacteria	Sorangium	3	3	0	0.0219807	1	FALSE	FALSE
N/A	hic_751	-	Bacteria	Thermoactinomyces	3	3	0	0.0219807	1	FALSE	FALSE
N/A	hic_1067	-	Bacteria	Domibacillus	3	3	0	0.0219807	1	FALSE	FALSE
N/A	hic_773	-	Eukaryota	Symbiodinium	3	3	0	0.0219807	1	FALSE	FALSE
fermentation;chemoheterotrophy;aromatic_compound_degradation;plastic_degradation	hic_751	-	Bacteria	Pelotomaculum	3	3	0	0.0219807	1	FALSE	FALSE
N/A	hic_538	-	Bacteria	Candidatus Gracilibacteria-undef	3	3	0	0.0219807	1	FALSE	FALSE
N/A	hic_691	-	Bacteria	Andreesenia	3	3	0	0.0219807	1	FALSE	FALSE
fermentation;chemoheterotrophy	hic_245	-	Bacteria	Ilyobacter	3	3	0	0.0219807	1	FALSE	FALSE
N/A	hic_749	-	Bacteria	Anaerobacillus	3	3	0	0.0219807	1	FALSE	FALSE
fermentation;chemoheterotrophy	hic_332	scaffold_52	Bacteria	Pseudobutyrivibrio	234	80	1	0.0224532	0.660792	FALSE	FALSE
N/A	hic_286	-	Bacteria	Candidatus Falkowbacteria-undef	5	4	0	0.023886	1	FALSE	FALSE
fermentation;chemoheterotrophy	hic_998	-	Bacteria	Lactococcus	5	4	0	0.023886	1	FALSE	FALSE
iron_respiration;fermentation;chemoheterotrophy;manganese_respiration	metabat_482	scaffold_18071	Bacteria	Fervidicella	5	4	0	0.023886	1	FALSE	FALSE
chemoheterotrophy;aerobic_chemoheterotrophy	hic_208	-	Bacteria	Flavobacterium	25	12	0	0.0265079	1	FALSE	FALSE
N/A	metabat_378	scaffold_952;scaffold_1892;scaffold_1964;scaffold_456	Bacteria	Alteromonas	12	7	0	0.0267367	1	FALSE	FALSE
N/A	hic_669	scaffold_6999	Bacteria	Catabacter	12	7	0	0.0267367	1	FALSE	FALSE
nitrate_reduction	hic_703	k87_36613913	Bacteria	Chitinophaga	20	10	0	0.0305399	1	FALSE	FALSE
fermentation;chemoheterotrophy	hic_608	scaffold_9616	Bacteria	Lachnobacterium	23	11	0	0.0340938	1	FALSE	FALSE
fermentation;chemoheterotrophy	hic_690	-	Bacteria	Alloscardovia	8	5	0	0.0438577	1	FALSE	FALSE
N/A	metabat_313	-	Bacteria	Virgibacillus	8	5	0	0.0438577	1	FALSE	FALSE
N/A	hic_780	scaffold_2911;scaffold_4025;scaffold_1299;scaffold_2051;scaffold_324;scaffold_18394;scaffold_14215;scaffold_727;scaffold_10943;scaffold_2911;scaffold_1589	Bacteria	Butyricimonas	13	7	0	0.0441392	1	FALSE	FALSE
N/A	hic_197	-	Bacteria	Candidatus Saccharimonas	16	8	0	0.0514986	1	FALSE	FALSE
N/A	metabat_671	k87_1255496	Bacteria	Thermogutta	16	8	0	0.0514986	1	FALSE	FALSE
fermentation;chemoheterotrophy	metabat_572	-	Bacteria	Sebaldella	6	4	0	0.0557949	1	FALSE	FALSE
nitrate_reduction;chemoheterotrophy;aerobic_chemoheterotrophy	hic_995	-	Bacteria	Ulvibacter	6	4	0	0.0557949	1	FALSE	FALSE
chemoheterotrophy;methanol_oxidation;methylotrophy	hic_811	-	Bacteria	Sporomusa	22	10	0	0.0609151	1	FALSE	FALSE
fermentation;chemoheterotrophy	hic_298	-	Bacteria	Peptostreptococcus	14	7	0	0.0674064	1	FALSE	FALSE
N/A	hic_577	-	Bacteria	Anaerosporobacter	14	7	0	0.0674064	1	FALSE	FALSE
N/A	metabat_436	-	Bacteria	Megamonas	14	7	0	0.0674064	1	FALSE	FALSE
N/A	hic_555	scaffold_3185	Bacteria	Pustulibacterium	4	3	0	0.0694528	1	FALSE	FALSE
chemoheterotrophy;aerobic_chemoheterotrophy	hic_371	scaffold_10434;scaffold_11912;scaffold_44411;scaffold_198;scaffold_55202;scaffold_1093	Bacteria	Arenimonas	4	3	0	0.0694528	1	FALSE	FALSE
fermentation;chemoheterotrophy	metabat_225	-	Bacteria	Clostridioides	4	3	0	0.0694528	1	FALSE	FALSE
N/A	metabat_313	-	Bacteria	Candidatus Endolissoclinum	4	3	0	0.0694528	1	FALSE	FALSE
oxygenic_photoautotrophy;cyanobacteria;photoautotrophy;phototrophy	metabat_679	-	Bacteria	Synechococcus	4	3	0	0.0694528	1	FALSE	FALSE
N/A	hic_538	-	Bacteria	Rhodospirillaceae-undef	4	3	0	0.0694528	1	FALSE	FALSE
N/A	metabat_449	scaffold_3095;scaffold_35;k87_4348731;scaffold_719	Bacteria	Tenericutes-undef	17	8	0	0.0740159	1	FALSE	FALSE
N/A	hic_749	-	Bacteria	Cohnella	9	5	0	0.0762824	1	FALSE	FALSE
N/A	hic_365	scaffold_243;scaffold_76;scaffold_16;k87_6706585;scaffold_388;scaffold_354;scaffold_3;scaffold_296	Bacteria	Salinivirga	9	5	0	0.0762824	1	FALSE	FALSE
N/A	hic_343	scaffold_972	Bacteria	Mucilaginibacter	9	5	1	0.0762824	0.0406478	FALSE	TRUE
dark_hydrogen_oxidation;ureolysis;nitrate_reduction;chemoheterotrophy;aerobic_chemoheterotrophy;knallgas_bacteria	metabat_436	-	Bacteria	Kyrpidia	2	2	0	0.0784721	1	FALSE	FALSE
N/A	hic_666	scaffold_82;scaffold_17342	Bacteria	Candidatus Edwardsbacteria-undef	2	2	0	0.0784721	1	FALSE	FALSE
fish_parasites;animal_parasites_or_symbionts	metabat_313	-	Bacteria	Erysipelothrix	2	2	0	0.0784721	1	FALSE	FALSE
N/A	metabat_178	-	Bacteria	Thiovulum	2	2	0	0.0784721	1	FALSE	FALSE
ureolysis;chemoheterotrophy;aerobic_chemoheterotrophy	hic_391	-	Bacteria	Mesorhizobium	2	2	0	0.0784721	1	FALSE	FALSE
N/A	hic_413	-	Bacteria	Coriobacteriales-undef	2	2	0	0.0784721	1	FALSE	FALSE
fermentation;chemoheterotrophy	hic_321	-	Bacteria	Caldanaerobacter	2	2	0	0.0784721	1	FALSE	FALSE
chemoheterotrophy;aerobic_chemoheterotrophy	metabat_178	-	Bacteria	Nocardiopsis	2	2	0	0.0784721	1	FALSE	FALSE
oxygenic_photoautotrophy;cyanobacteria;photoautotrophy;phototrophy	hic_316	-	Bacteria	Prochlorococcus	2	2	0	0.0784721	1	FALSE	FALSE
chemoheterotrophy;cellulolysis;aerobic_chemoheterotrophy	metabat_578	-	Bacteria	Cytophaga	2	2	0	0.0784721	1	FALSE	FALSE
iron_respiration;fermentation;chemoheterotrophy;manganese_respiration	metabat_436	-	Bacteria	Thermoanaerobaculum	2	2	0	0.0784721	1	FALSE	FALSE
N/A	hic_360	-	Bacteria	Apibacter	2	2	0	0.0784721	1	FALSE	FALSE
chemoheterotrophy;aerobic_chemoheterotrophy	metabat_543	scaffold_1845;scaffold_2791;scaffold_5119	Bacteria	Marinomonas	2	2	0	0.0784721	1	FALSE	FALSE
methanogenesis_using_formate;chemoheterotrophy;methanogenesis;hydrogenotrophic_methanogenesis;methanogenesis_by_CO2_reduction_with_H2	hic_365	-	Archaea	Methanofollis	2	2	0	0.0784721	1	FALSE	FALSE
N/A	metabat_313	-	Bacteria	Wolbachia	2	2	0	0.0784721	1	FALSE	FALSE
fermentation;chemoheterotrophy	hic_1105	-	Bacteria	Paeniclostridium	2	2	0	0.0784721	1	FALSE	FALSE
fermentation;chemoheterotrophy;sulfur_respiration;respiration_of_sulfur_compounds	metabat_174	-	Bacteria	Halanaerobium	2	2	0	0.0784721	1	FALSE	FALSE
intracellular_parasites	hic_007	-	Bacteria	Holosporaceae-undef	2	2	0	0.0784721	1	FALSE	FALSE
N/A	hic_326	-	Bacteria	Rhizobiales-undef	2	2	0	0.0784721	1	FALSE	FALSE
N/A	hic_549	scaffold_282	Bacteria	Schleiferia	2	2	0	0.0784721	1	FALSE	FALSE
N/A	metabat_436	-	Bacteria	Candidatus Cloacimonetes-undef	2	2	0	0.0784721	1	FALSE	FALSE
N/A	metabat_665	scaffold_25	Bacteria	Lewinella	2	2	0	0.0784721	1	FALSE	FALSE
N/A	hic_1068	-	Eukaryota	Trichomonas	2	2	0	0.0784721	1	FALSE	FALSE
iron_respiration;nitrate_reduction;chemoheterotrophy;nitrogen_respiration;aerobic_chemoheterotrophy;nitrate_respiration	hic_949	scaffold_894;scaffold_2333;scaffold_1230	Bacteria	Ardenticatena	2	2	0	0.0784721	1	FALSE	FALSE
N/A	hic_371	-	Viruses	N4virus	2	2	0	0.0784721	1	FALSE	FALSE
N/A	metabat_027	-	Eukaryota	Zostera	2	2	0	0.0784721	1	FALSE	FALSE
fermentation;nitrate_reduction;chemoheterotrophy;nitrogen_respiration;thiosulfate_respiration;nitrate_respiration;respiration_of_sulfur_compounds	metabat_436	-	Bacteria	Thermanaeromonas	2	2	0	0.0784721	1	FALSE	FALSE
fermentation;chemoheterotrophy	hic_316	-	Bacteria	Candidatus Frackibacter	2	2	0	0.0784721	1	FALSE	FALSE
fermentation;nitrate_reduction;chemoheterotrophy	hic_499	scaffold_1751;scaffold_2044	Bacteria	Buttiauxella	2	2	0	0.0784721	1	FALSE	FALSE
N/A	hic_254	-	Eukaryota	Acanthamoeba	2	2	0	0.0784721	1	FALSE	FALSE
N/A	metabat_676	-	Bacteria	Endomicrobium	2	2	0	0.0784721	1	FALSE	FALSE
N/A	hic_286	-	Bacteria	candidate division WOR-3-undef	2	2	0	0.0784721	1	FALSE	FALSE
fermentation;chemoheterotrophy	hic_488	-	Bacteria	Algibacter	2	2	0	0.0784721	1	FALSE	FALSE
chemoheterotrophy;aerobic_chemoheterotrophy	metabat_664	k87_32591107	Bacteria	Riemerella	2	2	0	0.0784721	1	FALSE	FALSE
ureolysis;nitrate_reduction	hic_266	-	Bacteria	Salinicoccus	2	2	0	0.0784721	1	FALSE	FALSE
N/A	hic_360	-	Bacteria	Rickettsiales-undef	2	2	0	0.0784721	1	FALSE	FALSE
chemoheterotrophy;aerobic_chemoheterotrophy	metabat_655	scaffold_11026	Bacteria	Endozoicomonas	2	2	0	0.0784721	1	FALSE	FALSE
N/A	hic_811	scaffold_120	Bacteria	Paramaledivibacter	2	2	0	0.0784721	1	FALSE	FALSE
fermentation;chemoheterotrophy	hic_198	-	Bacteria	Anoxybacillus	2	2	0	0.0784721	1	FALSE	FALSE
N/A	hic_1027	scaffold_46;scaffold_46;scaffold_21274	Bacteria	Anaerocolumna	56	21	1	0.0786435	0.227648	FALSE	TRUE
fermentation;chemoheterotrophy	hic_656	scaffold_76;scaffold_726;scaffold_7367	Bacteria	Capnocytophaga	12	6	0	0.088869	1	FALSE	FALSE
N/A	metabat_367	scaffold_366	Bacteria	Sunxiuqinia	15	7	0	0.0967198	1	FALSE	FALSE
N/A	hic_456	scaffold_6736;scaffold_8770	Bacteria	Pontibacter	7	4	0	0.101738	1	FALSE	FALSE
N/A	hic_695	scaffold_142	Bacteria	Mediterranea	39	15	1	0.103368	0.164621	FALSE	TRUE
N/A	metabat_664	-	Bacteria	Cellulosilyticum	10	5	0	0.1183	1	FALSE	FALSE
chemoheterotrophy;xylanolysis	metabat_407	-	Bacteria	Corallococcus	5	3	0	0.137803	1	FALSE	FALSE
N/A	metabat_591	scaffold_646;scaffold_1666;scaffold_7006	Bacteria	Pseudobacteroides	5	3	0	0.137803	1	FALSE	FALSE
N/A	hic_385	-	Bacteria	Arthrobacter	5	3	0	0.137803	1	FALSE	FALSE
sulfate_respiration;respiration_of_sulfur_compounds	hic_882	scaffold_50771	Bacteria	Desulfobacteraceae-undef	5	3	0	0.137803	1	FALSE	FALSE
N/A	metabat_167	scaffold_39	Eukaryota	Biomphalaria	8	4	0	0.159618	1	FALSE	FALSE
N/A	metabat_313	-	Bacteria	Massiliomicrobiota	14	6	0	0.172061	1	FALSE	FALSE
fermentation;chemoheterotrophy	hic_615	scaffold_3528;scaffold_20575;scaffold_463	Bacteria	Petrimonas	36	13	0	0.183429	1	FALSE	FALSE
fermentation;chemoheterotrophy	hic_713	-	Bacteria	Pelobacter	3	2	0	0.191455	1	FALSE	FALSE
animal_parasites_or_symbionts	hic_371	scaffold_4576;NODE_33816_length_4002_cov_50.6179;scaffold_2494;NODE_48972_length_2939_cov_16.3544;scaffold_16987;scaffold_143540	Bacteria	Avibacterium	3	2	0	0.191455	1	FALSE	FALSE
chemoheterotrophy;chitinolysis	hic_668	scaffold_273;scaffold_871;scaffold_2643	Bacteria	Lysobacter	3	2	0	0.191455	1	FALSE	FALSE
N/A	metabat_278	-	Bacteria	Candidatus Desantisbacteria-undef	3	2	0	0.191455	1	FALSE	FALSE
N/A	hic_668	scaffold_324	Bacteria	Fimbriiglobus	3	2	0	0.191455	1	FALSE	FALSE
N/A	hic_690	-	Bacteria	Floricoccus	3	2	0	0.191455	1	FALSE	FALSE
chemoheterotrophy;aerobic_chemoheterotrophy	hic_930	scaffold_2174;scaffold_2174;scaffold_13;scaffold_153	Bacteria	Aequorivita	3	2	0	0.191455	1	FALSE	FALSE
N/A	metabat_436	-	Bacteria	Thermincola	3	2	0	0.191455	1	FALSE	FALSE
N/A	hic_526	-	Bacteria	Allisonella	3	2	0	0.191455	1	FALSE	FALSE
N/A	hic_1170	-	Bacteria	Salinimicrobium	3	2	0	0.191455	1	FALSE	FALSE
N/A	hic_363	-	Bacteria	Cytophagaceae-undef	3	2	0	0.191455	1	FALSE	FALSE
nitrate_reduction	metabat_591	-	Bacteria	Meiothermus	3	2	0	0.191455	1	FALSE	FALSE
N/A	hic_519	-	Bacteria	Flexibacter	3	2	0	0.191455	1	FALSE	FALSE
N/A	hic_353	-	Bacteria	Bdellovibrionales-undef	3	2	0	0.191455	1	FALSE	FALSE
fermentation;chemoheterotrophy;aerobic_chemoheterotrophy	hic_739	-	Bacteria	Muricauda	3	2	0	0.191455	1	FALSE	FALSE
fermentation;nitrate_reduction;chemoheterotrophy;nitrite_respiration;nitrate_ammonification;nitrogen_respiration;thiosulfate_respiration;nitrite_ammonification;nitrate_respiration;respiration_of_sulfur_compounds	hic_670	-	Bacteria	Garciella	3	2	0	0.191455	1	FALSE	FALSE
chemoheterotrophy;aerobic_chemoheterotrophy	hic_366	scaffold_588;NODE_23438_length_5377_cov_5.59959;NODE_17181_length_6848_cov_7.45046;scaffold_588;scaffold_588	Bacteria	Winogradskyella	3	2	0	0.191455	1	FALSE	FALSE
N/A	hic_967	scaffold_858;scaffold_1542;scaffold_131;scaffold_2373;scaffold_8885	Bacteria	Rubinisphaera	3	2	0	0.191455	1	FALSE	FALSE
chemoheterotrophy;xylanolysis	hic_1068	-	Bacteria	Candidatus Koribacter	3	2	0	0.191455	1	FALSE	FALSE
chemoheterotrophy;methanotrophy;hydrocarbon_degradation;methylotrophy	metabat_429	scaffold_2296;scaffold_2915;scaffold_33730;scaffold_7916	Bacteria	Crenothrix	3	2	0	0.191455	1	FALSE	FALSE
N/A	metabat_436	-	Bacteria	Proteiniborus	3	2	0	0.191455	1	FALSE	FALSE
chemoheterotrophy;methanogenesis;hydrogenotrophic_methanogenesis;methylotrophy	hic_235	-	Archaea	Candidatus Methanomethylophilus	30	11	0	0.1947	1	FALSE	FALSE
N/A	hic_222	scaffold_116	Bacteria	Oceanimonas	21	8	0	0.21203	1	FALSE	FALSE
fermentation;chemoheterotrophy	metabat_208	NODE_63658_length_2351_cov_82.1982;scaffold_7863;scaffold_7613;NODE_27854_length_4683_cov_29.2357;scaffold_6974	Bacteria	Phascolarctobacterium	21	8	0	0.21203	1	FALSE	FALSE
N/A	hic_811	-	Bacteria	Lachnoanaerobaculum	6	3	0	0.219811	1	FALSE	FALSE
N/A	hic_359	-	Bacteria	Spirosoma	6	3	0	0.219811	1	FALSE	FALSE
anammox;nitrite_respiration;nitrogen_respiration	hic_811	NODE_41006_length_3408_cov_56.3355;NODE_76619_length_2008_cov_59.9217;scaffold_21567;scaffold_7398;scaffold_4932;NODE_15870_length_7251_cov_18.7021	Bacteria	Candidatus Scalindua	6	3	0	0.219811	1	FALSE	FALSE
chemoheterotrophy;aerobic_chemoheterotrophy	hic_1170	-	Bacteria	Lutibacter	6	3	0	0.219811	1	FALSE	FALSE
N/A	hic_258	scaffold_5058	Bacteria	Gilliamella	6	3	0	0.219811	1	FALSE	FALSE
N/A	hic_212	scaffold_503;scaffold_1301;scaffold_19760;scaffold_19057	Eukaryota	Piromyces	12	5	0	0.225746	1	FALSE	FALSE
fermentation;chemoheterotrophy	hic_341	scaffold_2322;scaffold_1613	Bacteria	Streptococcus	12	5	0	0.225746	1	FALSE	FALSE
N/A	hic_297	-	Bacteria	Herbinix	12	5	0	0.225746	1	FALSE	FALSE
fermentation;chemoheterotrophy;sulfate_respiration;respiration_of_sulfur_compounds	hic_665	-	Bacteria	Desulfosporosinus	9	4	0	0.226286	1	FALSE	FALSE
N/A	hic_215	k87_4457329;k87_30385684	Bacteria	Hungatella	25	9	0	0.246939	1	FALSE	FALSE
dark_hydrogen_oxidation;iron_respiration;fumarate_respiration;sulfite_respiration;dissimilatory_arsenate_reduction;nitrate_reduction;nitrogen_respiration;thiosulfate_respiration;sulfur_respiration;nitrogen_fixation;arsenate_respiration;nitrate_respiration;respiration_of_sulfur_compounds;manganese_respiration	metabat_657	scaffold_26197;scaffold_20239	Bacteria	Desulfitobacterium	16	6	0	0.276526	1	FALSE	FALSE
N/A	hic_881	-	Eukaryota	Apis	1	1	0	0.280135	1	FALSE	FALSE
N/A	hic_360	scaffold_4151	Bacteria	Candidatus Levybacteria-undef	1	1	0	0.280135	1	FALSE	FALSE
N/A	metabat_409	-	Bacteria	Gottschalkia	1	1	0	0.280135	1	FALSE	FALSE
nitrate_reduction;chemoheterotrophy;aerobic_chemoheterotrophy	hic_990	-	Bacteria	Kordia	1	1	0	0.280135	1	FALSE	FALSE
N/A	metabat_436	-	Bacteria	Kosmotoga	1	1	0	0.280135	1	FALSE	FALSE
N/A	metabat_543	scaffold_984;scaffold_5058	Bacteria	Sodalis	1	1	0	0.280135	1	FALSE	FALSE
N/A	metabat_161	-	Bacteria	Candidatus Uhrbacteria-undef	1	1	0	0.280135	1	FALSE	FALSE
N/A	metabat_278	k87_18749988	Bacteria	Pirellula	1	1	0	0.280135	1	FALSE	FALSE
acetoclastic_methanogenesis;chemoheterotrophy;methanogenesis	hic_780	scaffold_324;scaffold_131;scaffold_2657	Archaea	Methanothrix	1	1	0	0.280135	1	FALSE	FALSE
N/A	hic_1125	scaffold_27375	Bacteria	Oceanibaculum	1	1	0	0.280135	1	FALSE	FALSE
fermentation;chemoheterotrophy	hic_293	-	Bacteria	Echinicola	1	1	0	0.280135	1	FALSE	FALSE
dark_hydrogen_oxidation;methanogenesis;hydrogenotrophic_methanogenesis	hic_151	-	Archaea	Methanobacteriaceae-undef	1	1	0	0.280135	1	FALSE	FALSE
N/A	hic_1125	-	Eukaryota	Dipodomys	1	1	0	0.280135	1	FALSE	FALSE
N/A	hic_371	scaffold_25864;scaffold_38725;scaffold_7421;scaffold_440;scaffold_38725;scaffold_1248;scaffold_25109;scaffold_4813	Bacteria	Lelliottia	1	1	0	0.280135	1	FALSE	FALSE
N/A	hic_882	-	Bacteria	Luteimonas	1	1	0	0.280135	1	FALSE	FALSE
intracellular_parasites	metabat_535	-	Bacteria	Parachlamydia	1	1	0	0.280135	1	FALSE	FALSE
oxygenic_photoautotrophy;cyanobacteria;photoautotrophy;phototrophy	hic_303	scaffold_13350	Bacteria	Phormidium	1	1	0	0.280135	1	FALSE	FALSE
N/A	hic_1068	-	Eukaryota	Chlamydotis	1	1	0	0.280135	1	FALSE	FALSE
N/A	hic_1146	-	Eukaryota	Plasmodiophora	1	1	0	0.280135	1	FALSE	FALSE
fermentation;chemoheterotrophy;aerobic_chemoheterotrophy	metabat_521	k87_29847833;k87_452658	Bacteria	Luteococcus	1	1	0	0.280135	1	FALSE	FALSE
fermentation;chemoheterotrophy	hic_690	-	Viruses	Sk1virus	1	1	0	0.280135	1	FALSE	FALSE
aerobic_ammonia_oxidation;nitrification	hic_943	-	Bacteria	Nitrosococcus	1	1	0	0.280135	1	FALSE	FALSE
N/A	hic_668	scaffold_166;scaffold_1017;scaffold_126;scaffold_2793	Bacteria	Rhodospirillales-undef	1	1	0	0.280135	1	FALSE	FALSE
N/A	metabat_676	-	Bacteria	Candidatus Kerfeldbacteria-undef	1	1	0	0.280135	1	FALSE	FALSE
fermentation;chemoheterotrophy	hic_413	-	Bacteria	Thermosipho	1	1	0	0.280135	1	FALSE	FALSE
N/A	hic_207	-	Bacteria	Azonexus	1	1	0	0.280135	1	FALSE	FALSE
nitrate_reduction;nitrogen_respiration;thiosulfate_respiration;sulfate_respiration;nitrate_respiration;respiration_of_sulfur_compounds	hic_734	-	Bacteria	Thermodesulfovibrio	1	1	0	0.280135	1	FALSE	FALSE
N/A	hic_703	-	Bacteria	Solitalea	1	1	0	0.280135	1	FALSE	FALSE
N/A	hic_1068	-	Eukaryota	Pneumocystis	1	1	0	0.280135	1	FALSE	FALSE
nitrate_reduction;chemoheterotrophy;aerobic_chemoheterotrophy	hic_751	-	Bacteria	Flammeovirga	1	1	0	0.280135	1	FALSE	FALSE
fermentation;chemoheterotrophy;aerobic_chemoheterotrophy	hic_555	-	Bacteria	Alkalibacterium	1	1	0	0.280135	1	FALSE	FALSE
N/A	hic_246	-	Bacteria	Jonquetella	1	1	0	0.280135	1	FALSE	FALSE
nitrate_reduction;chemoheterotrophy;aerobic_chemoheterotrophy	hic_301	scaffold_77	Bacteria	Tistrella	1	1	0	0.280135	1	FALSE	FALSE
fermentation;chemoheterotrophy	hic_080	-	Bacteria	Terrisporobacter	1	1	0	0.280135	1	FALSE	FALSE
N/A	hic_906	scaffold_438	Bacteria	Noviherbaspirillum	1	1	0	0.280135	1	FALSE	FALSE
N/A	hic_1175	scaffold_26776;scaffold_11912	Bacteria	Dethiobacter	1	1	0	0.280135	1	FALSE	FALSE
photoheterotrophy;chemoheterotrophy;aerobic_chemoheterotrophy;nitrogen_fixation;phototrophy	metabat_161	-	Bacteria	Phaeospirillum	1	1	0	0.280135	1	FALSE	FALSE
N/A	hic_276	-	Bacteria	Candidatus Yanofskybacteria-undef	1	1	0	0.280135	1	FALSE	FALSE
N/A	hic_541	-	Eukaryota	Neurospora	1	1	0	0.280135	1	FALSE	FALSE
aerobic_ammonia_oxidation;nitrification	hic_690	-	Bacteria	Nitrosospira	1	1	0	0.280135	1	FALSE	FALSE
N/A	metabat_436	-	Bacteria	Fervidicola	1	1	0	0.280135	1	FALSE	FALSE
chemoheterotrophy;aerobic_chemoheterotrophy	hic_757	scaffold_100	Bacteria	Owenweeksia	1	1	0	0.280135	1	FALSE	FALSE
fermentation;chemoheterotrophy	hic_304	-	Bacteria	Sporolactobacillus	1	1	0	0.280135	1	FALSE	FALSE
N/A	hic_276	-	Eukaryota	Camelus	1	1	0	0.280135	1	FALSE	FALSE
N/A	hic_254	-	Bacteria	Candidatus Andersenbacteria-undef	1	1	0	0.280135	1	FALSE	FALSE
fermentation;chemoheterotrophy;xylanolysis	metabat_499	scaffold_643;scaffold_171	Bacteria	Alkalitalea	1	1	0	0.280135	1	FALSE	FALSE
fermentation;chemoheterotrophy	hic_707	k87_11135823;k87_11135823	Bacteria	Tissierellaceae-undef	1	1	0	0.280135	1	FALSE	FALSE
N/A	metabat_338	k87_24620824	Bacteria	Sphingobacteriaceae-undef	1	1	0	0.280135	1	FALSE	FALSE
iron_respiration;sulfite_respiration;sulfate_respiration;respiration_of_sulfur_compounds	hic_371	-	Bacteria	Desulfotalea	1	1	0	0.280135	1	FALSE	FALSE
N/A	hic_410	-	Bacteria	Candidatus Puniceispirillum	1	1	0	0.280135	1	FALSE	FALSE
N/A	hic_758	-	Bacteria	candidate division Zixibacteria-undef	1	1	0	0.280135	1	FALSE	FALSE
N/A	hic_771	-	Bacteria	Spiroplasma	1	1	0	0.280135	1	FALSE	FALSE
oxygenic_photoautotrophy;cyanobacteria;photoautotrophy;nitrogen_fixation;phototrophy	hic_758	k87_924665	Bacteria	Nostoc	1	1	0	0.280135	1	FALSE	FALSE
N/A	hic_670	-	Eukaryota	Cryptosporidium	1	1	0	0.280135	1	FALSE	FALSE
N/A	metabat_436	-	Bacteria	Candidatus Latescibacteria-undef	1	1	0	0.280135	1	FALSE	FALSE
N/A	metabat_576	-	Bacteria	Xanthomarina	1	1	0	0.280135	1	FALSE	FALSE
chemoheterotrophy;aerobic_chemoheterotrophy	hic_1146	scaffold_4495	Bacteria	Microbacterium	1	1	0	0.280135	1	FALSE	FALSE
N/A	hic_323	-	Eukaryota	Gonapodya	1	1	0	0.280135	1	FALSE	FALSE
predatory_or_exoparasitic	metabat_313	-	Bacteria	Bacteriovorax	1	1	0	0.280135	1	FALSE	FALSE
nitrate_reduction;nitrogen_respiration;nitrate_respiration	hic_753	-	Bacteria	Aquamicrobium	1	1	0	0.280135	1	FALSE	FALSE
plant_pathogen	hic_371	scaffold_760;scaffold_12712;scaffold_29352;scaffold_62695;scaffold_2865	Bacteria	Lonsdalea	1	1	0	0.280135	1	FALSE	FALSE
chemoheterotrophy;aerobic_chemoheterotrophy	hic_198	-	Bacteria	Mesonia	1	1	0	0.280135	1	FALSE	FALSE
N/A	hic_252	-	Bacteria	Polaromonas	1	1	0	0.280135	1	FALSE	FALSE
N/A	hic_198	-	Bacteria	Chishuiella	1	1	0	0.280135	1	FALSE	FALSE
dark_hydrogen_oxidation;iron_respiration;fumarate_respiration;nitrate_reduction;thiosulfate_respiration;sulfur_respiration;respiration_of_sulfur_compounds;manganese_respiration	hic_624	-	Bacteria	Thermovenabulum	1	1	0	0.280135	1	FALSE	FALSE
N/A	hic_1146	-	Archaea	Haloquadratum	1	1	0	0.280135	1	FALSE	FALSE
chemoheterotrophy;aerobic_chemoheterotrophy	hic_703	-	Bacteria	Micromonospora	1	1	0	0.280135	1	FALSE	FALSE
N/A	hic_046	-	Bacteria	Thermoflexibacter	1	1	0	0.280135	1	FALSE	FALSE
N/A	hic_301	-	Bacteria	Kurthia	1	1	0	0.280135	1	FALSE	FALSE
N/A	hic_360	-	Eukaryota	Rhizophagus	1	1	0	0.280135	1	FALSE	FALSE
N/A	hic_316	-	Eukaryota	Anolis	1	1	0	0.280135	1	FALSE	FALSE
N/A	hic_1146	-	Eukaryota	Nicotiana	1	1	0	0.280135	1	FALSE	FALSE
N/A	metabat_027	-	Eukaryota	Scleropages	1	1	0	0.280135	1	FALSE	FALSE
fermentation;chemoheterotrophy	metabat_048	-	Bacteria	Desulfonispora	1	1	0	0.280135	1	FALSE	FALSE
chemoheterotrophy;aerobic_chemoheterotrophy	hic_198	-	Bacteria	Tumebacillus	1	1	0	0.280135	1	FALSE	FALSE
N/A	hic_366	-	Bacteria	Candidatus Cardinium	1	1	0	0.280135	1	FALSE	FALSE
N/A	hic_325	-	Bacteria	Fictibacillus	1	1	0	0.280135	1	FALSE	FALSE
N/A	metabat_141	-	Bacteria	Sulfurihydrogenibium	1	1	0	0.280135	1	FALSE	FALSE
N/A	hic_538	-	Bacteria	Candidatus Woykebacteria-undef	1	1	0	0.280135	1	FALSE	FALSE
methanogenesis_using_formate;chemoheterotrophy;methanogenesis;hydrogenotrophic_methanogenesis;methanogenesis_by_CO2_reduction_with_H2	metabat_299	-	Archaea	Methanoplanus	1	1	0	0.280135	1	FALSE	FALSE
fermentation;chemoheterotrophy	hic_805	-	Bacteria	Listeria	1	1	0	0.280135	1	FALSE	FALSE
N/A	metabat_463	-	Bacteria	Mucispirillum	1	1	0	0.280135	1	FALSE	FALSE
chemoheterotrophy;methanol_oxidation;methylotrophy	metabat_569	scaffold_1423	Bacteria	Methylobacillus	1	1	0	0.280135	1	FALSE	FALSE
N/A	hic_254	-	Eukaryota	Vitrella	1	1	0	0.280135	1	FALSE	FALSE
nitrate_reduction	hic_198	-	Bacteria	Jeotgalibacillus	1	1	0	0.280135	1	FALSE	FALSE
nitrate_reduction;nitrite_respiration;nitrate_ammonification;nitrogen_respiration;nitrite_ammonification;nitrate_respiration	hic_221	-	Bacteria	Thermovibrio	1	1	0	0.280135	1	FALSE	FALSE
N/A	metabat_463	-	Bacteria	Candidatus Neoehrlichia	1	1	0	0.280135	1	FALSE	FALSE
N/A	hic_814	-	Bacteria	Anaerococcus	1	1	0	0.280135	1	FALSE	FALSE
N/A	hic_1068	-	Bacteria	Phaeodactylibacter	1	1	0	0.280135	1	FALSE	FALSE
N/A	metabat_436	-	Bacteria	Carboxydocella	1	1	0	0.280135	1	FALSE	FALSE
chemoheterotrophy;aerobic_chemoheterotrophy	hic_225	-	Bacteria	Alcanivorax	1	1	0	0.280135	1	FALSE	FALSE
N/A	hic_943	scaffold_639;scaffold_53039;scaffold_5239;scaffold_10324;scaffold_8197;scaffold_3289	Bacteria	Prosthecomicrobium	1	1	0	0.280135	1	FALSE	FALSE
oxygenic_photoautotrophy;cyanobacteria;photoautotrophy;phototrophy	hic_1002	scaffold_150	Bacteria	Rivularia	1	1	0	0.280135	1	FALSE	FALSE
N/A	hic_758	-	Bacteria	Pseudosphingobacterium	1	1	0	0.280135	1	FALSE	FALSE
N/A	hic_690	-	Eukaryota	Stegodyphus	1	1	0	0.280135	1	FALSE	FALSE
chemoheterotrophy;aerobic_chemoheterotrophy	metabat_056	scaffold_180;scaffold_44186;scaffold_180	Bacteria	Gynuella	1	1	0	0.280135	1	FALSE	FALSE
fermentation;chemoheterotrophy	hic_708	-	Bacteria	Carnobacterium	1	1	0	0.280135	1	FALSE	FALSE
N/A	hic_907	-	Eukaryota	Macrostomum	1	1	0	0.280135	1	FALSE	FALSE
N/A	hic_481	-	Bacteria	Candidatus Thioglobus	1	1	0	0.280135	1	FALSE	FALSE
N/A	hic_732	-	Bacteria	Arachidicoccus	1	1	0	0.280135	1	FALSE	FALSE
N/A	hic_353	-	Bacteria	Dehalobacter	1	1	0	0.280135	1	FALSE	FALSE
methanogenesis_by_disproportionation_of_methyl_groups;chemoheterotrophy;methanogenesis	hic_1055	-	Archaea	Methanolobus	1	1	0	0.280135	1	FALSE	FALSE
N/A	hic_080	-	Eukaryota	Nematostella	1	1	0	0.280135	1	FALSE	FALSE
N/A	hic_360	-	Bacteria	Pseudovibrio	1	1	0	0.280135	1	FALSE	FALSE
methanogenesis;hydrogenotrophic_methanogenesis;methanogenesis_by_CO2_reduction_with_H2	metabat_090	-	Archaea	Methanocaldococcus	1	1	0	0.280135	1	FALSE	FALSE
N/A	metabat_161	-	Bacteria	Desulfovibrionales-undef	1	1	0	0.280135	1	FALSE	FALSE
N/A	hic_1146	-	Eukaryota	Cucumis	1	1	0	0.280135	1	FALSE	FALSE
N/A	hic_332	-	Bacteria	Methyloceanibacter	1	1	0	0.280135	1	FALSE	FALSE
N/A	hic_1068	-	Eukaryota	Selaginella	1	1	0	0.280135	1	FALSE	FALSE
ureolysis;chemoheterotrophy;aerobic_chemoheterotrophy	hic_795	-	Bacteria	Croceibacter	1	1	0	0.280135	1	FALSE	FALSE
chemoheterotrophy;aerobic_chemoheterotrophy;chitinolysis	hic_538	-	Bacteria	Siansivirga	1	1	0	0.280135	1	FALSE	FALSE
intracellular_parasites	metabat_535	k87_15902107	Bacteria	Candidatus Rubidus	1	1	0	0.280135	1	FALSE	FALSE
N/A	hic_1146	-	Bacteria	Candidatus Babela	1	1	0	0.280135	1	FALSE	FALSE
chemoheterotrophy;aerobic_chemoheterotrophy	hic_268	-	Bacteria	Maricaulis	1	1	0	0.280135	1	FALSE	FALSE
chemoheterotrophy;aerobic_chemoheterotrophy	hic_1022	scaffold_5108	Bacteria	Weeksella	1	1	0	0.280135	1	FALSE	FALSE
N/A	hic_198	-	Bacteria	Viridibacillus	1	1	0	0.280135	1	FALSE	FALSE
dark_hydrogen_oxidation;iron_respiration;dissimilatory_arsenate_reduction;nitrate_reduction;nitrogen_respiration;sulfur_respiration;arsenate_respiration;nitrate_respiration;respiration_of_sulfur_compounds;manganese_respiration	hic_717	-	Bacteria	Deferribacter	1	1	0	0.280135	1	FALSE	FALSE
N/A	hic_1146	-	Eukaryota	Ricinus	1	1	0	0.280135	1	FALSE	FALSE
N/A	hic_301	-	Bacteria	Candidatus Sulcia	1	1	0	0.280135	1	FALSE	FALSE
fermentation;chemoheterotrophy	hic_360	-	Bacteria	Streptobacillus	1	1	0	0.280135	1	FALSE	FALSE
N/A	metabat_591	-	Bacteria	Candidatus Dactylopiibacterium	1	1	0	0.280135	1	FALSE	FALSE
nitrate_reduction;nitrite_respiration;nitrate_ammonification;nitrogen_respiration;nitrite_ammonification;nitrate_respiration	hic_759	-	Bacteria	Calditerrivibrio	1	1	0	0.280135	1	FALSE	FALSE
N/A	hic_811	-	Eukaryota	Perkinsus	1	1	0	0.280135	1	FALSE	FALSE
fermentation;chemoheterotrophy	metabat_637	-	Bacteria	Proteiniclasticum	1	1	0	0.280135	1	FALSE	FALSE
oxygenic_photoautotrophy;cyanobacteria;photoautotrophy;nitrogen_fixation;phototrophy	metabat_072	-	Bacteria	Cyanothece	1	1	0	0.280135	1	FALSE	FALSE
N/A	hic_1146	-	Eukaryota	Phycomyces	1	1	0	0.280135	1	FALSE	FALSE
N/A	hic_1125	-	Eukaryota	Eimeria	1	1	0	0.280135	1	FALSE	FALSE
N/A	hic_366	-	Eukaryota	Capsicum	1	1	0	0.280135	1	FALSE	FALSE
fermentation;chemoheterotrophy	metabat_072	-	Bacteria	Pediococcus	1	1	0	0.280135	1	FALSE	FALSE
N/A	hic_519	-	Bacteria	Candidatus Amoebophilus	1	1	0	0.280135	1	FALSE	FALSE
chemoheterotrophy;aerobic_chemoheterotrophy	hic_1044	scaffold_639;scaffold_10324;scaffold_18553	Bacteria	Oceanospirillales-undef	1	1	0	0.280135	1	FALSE	FALSE
N/A	hic_258	-	Eukaryota	Tritrichomonas	1	1	0	0.280135	1	FALSE	FALSE
methanogenesis;hydrogenotrophic_methanogenesis;methanogenesis_by_CO2_reduction_with_H2	hic_1055	-	Archaea	Methanosphaerula	1	1	0	0.280135	1	FALSE	FALSE
N/A	hic_1132	-	Eukaryota	Plasmodium	1	1	0	0.280135	1	FALSE	FALSE
fermentation;chemoheterotrophy	hic_219	-	Bacteria	Filifactor	1	1	0	0.280135	1	FALSE	FALSE
chemoheterotrophy;aerobic_chemoheterotrophy	hic_371	scaffold_198	Bacteria	Alicyclobacillus	1	1	0	0.280135	1	FALSE	FALSE
plant_pathogen	hic_974	scaffold_864;scaffold_1971;scaffold_20165;scaffold_6730;scaffold_46961;scaffold_54667;scaffold_1323;scaffold_623	Bacteria	Gibbsiella	1	1	0	0.280135	1	FALSE	FALSE
anoxygenic_photoautotrophy_S_oxidizing;photoautotrophy;anoxygenic_photoautotrophy;phototrophy	metabat_367	-	Bacteria	Chloroherpeton	1	1	0	0.280135	1	FALSE	FALSE
fermentation;chemoheterotrophy;aerobic_chemoheterotrophy	hic_371	scaffold_7319	Bacteria	Aliivibrio	1	1	0	0.280135	1	FALSE	FALSE
dark_oxidation_of_sulfur_compounds;dark_sulfur_oxidation;nitrous_oxide_denitrification;nitrate_reduction;nitrite_respiration;nitrate_denitrification;nitrogen_respiration;dark_thiosulfate_oxidation;nitrite_denitrification;dark_sulfide_oxidation;denitrification;nitrate_respiration;dark_iron_oxidation	hic_668	-	Bacteria	Thiobacillus	1	1	0	0.280135	1	FALSE	FALSE
N/A	hic_811	-	Bacteria	Polynucleobacter	1	1	0	0.280135	1	FALSE	FALSE
N/A	hic_228	scaffold_688;scaffold_2533;scaffold_688;scaffold_7453;scaffold_998;scaffold_55202;scaffold_1093;scaffold_2255;scaffold_62695	Eukaryota	Lucilia	1	1	0	0.280135	1	FALSE	FALSE
chemoheterotrophy;aerobic_chemoheterotrophy	hic_1040	scaffold_2028;scaffold_40434;scaffold_5634;scaffold_2233;scaffold_3197;scaffold_143;scaffold_477;scaffold_18394;scaffold_2643;scaffold_11856;scaffold_858;k87_3220277;scaffold_2028	Bacteria	Nannocystis	1	1	0	0.280135	1	FALSE	FALSE
N/A	metabat_569	scaffold_3924;scaffold_3548;scaffold_78732	Bacteria	Thalassotalea	1	1	0	0.280135	1	FALSE	FALSE
N/A	hic_703	-	Bacteria	Acidithiobacillales-undef	1	1	0	0.280135	1	FALSE	FALSE
N/A	metabat_176	-	Bacteria	Leptospira	1	1	0	0.280135	1	FALSE	FALSE
N/A	metabat_436	-	Bacteria	Candidatus Hydrogenedentes-undef	1	1	0	0.280135	1	FALSE	FALSE
chemoheterotrophy;aerobic_chemoheterotrophy	hic_723	-	Bacteria	Tenacibaculum	1	1	0	0.280135	1	FALSE	FALSE
N/A	hic_1125	-	Eukaryota	Hammondia	1	1	0	0.280135	1	FALSE	FALSE
N/A	metabat_415	-	Bacteria	Melittangium	1	1	0	0.280135	1	FALSE	FALSE
N/A	hic_435	-	Eukaryota	Acyrthosiphon	1	1	0	0.280135	1	FALSE	FALSE
chemoheterotrophy;aerobic_chemoheterotrophy	hic_365	scaffold_2317;scaffold_583	Bacteria	Leeuwenhoekiella	1	1	0	0.280135	1	FALSE	FALSE
dark_hydrogen_oxidation;dark_oxidation_of_sulfur_compounds;dark_sulfur_oxidation;dark_thiosulfate_oxidation;dark_sulfide_oxidation	hic_1068	-	Bacteria	Nitratiruptor	1	1	0	0.280135	1	FALSE	FALSE
N/A	hic_360	-	Bacteria	Solirubrum	1	1	0	0.280135	1	FALSE	FALSE
N/A	hic_629	scaffold_623	Bacteria	Amantichitinum	1	1	0	0.280135	1	FALSE	FALSE
N/A	metabat_090	-	Bacteria	Candidatus Daviesbacteria-undef	1	1	0	0.280135	1	FALSE	FALSE
chemoheterotrophy;aerobic_chemoheterotrophy	metabat_247	-	Bacteria	Mycobacterium	1	1	0	0.280135	1	FALSE	FALSE
dissimilatory_arsenate_reduction;fermentation;chemoheterotrophy;arsenate_respiration	hic_360	-	Bacteria	Sporolactobacillaceae-undef	1	1	0	0.280135	1	FALSE	FALSE
N/A	metabat_463	-	Bacteria	Orrella	1	1	0	0.280135	1	FALSE	FALSE
chemoheterotrophy;aerobic_chemoheterotrophy	hic_1176	-	Bacteria	Leifsonia	1	1	0	0.280135	1	FALSE	FALSE
animal_parasites_or_symbionts	hic_751	-	Bacteria	Bordetella	1	1	0	0.280135	1	FALSE	FALSE
N/A	hic_771	-	Eukaryota	Folsomia	1	1	0	0.280135	1	FALSE	FALSE
N/A	metabat_436	-	Bacteria	Thermosinus	1	1	0	0.280135	1	FALSE	FALSE
N/A	hic_811	-	Bacteria	Ornatilinea	1	1	0	0.280135	1	FALSE	FALSE
anoxygenic_photoautotrophy_S_oxidizing;photoautotrophy;anoxygenic_photoautotrophy;phototrophy	metabat_250	scaffold_1368;scaffold_369	Bacteria	Chlorobium	1	1	0	0.280135	1	FALSE	FALSE
N/A	metabat_014	scaffold_6596;scaffold_4847;scaffold_4847	Bacteria	Paenirhodobacter	1	1	0	0.280135	1	FALSE	FALSE
N/A	metabat_090	-	Bacteria	Candidatus Kaiserbacteria-undef	1	1	0	0.280135	1	FALSE	FALSE
N/A	hic_810	-	Bacteria	Atopobium	10	4	0	0.298277	1	FALSE	FALSE
chemoheterotrophy;aerobic_chemoheterotrophy	metabat_203	scaffold_4849	Bacteria	Pseudoalteromonas	10	4	0	0.298277	1	FALSE	FALSE
chemoheterotrophy;aerobic_chemoheterotrophy	metabat_038	scaffold_15327;scaffold_33035;scaffold_3011;scaffold_16982;scaffold_4972;scaffold_23518;scaffold_35831;scaffold_27382;scaffold_27066	Bacteria	Acidiphilium	7	3	0	0.308366	1	FALSE	FALSE
N/A	hic_361	-	Bacteria	Tyzzerella	7	3	0	0.308366	1	FALSE	FALSE
N/A	hic_193	-	Bacteria	Paraburkholderia	7	3	0	0.308366	1	FALSE	FALSE
dark_oxidation_of_sulfur_compounds;nitrate_reduction;nitrogen_respiration;dark_sulfide_oxidation;nitrate_respiration	hic_867	scaffold_2672;scaffold_353;scaffold_2354;scaffold_6328	Bacteria	Thiomargarita	7	3	0	0.308366	1	FALSE	FALSE
animal_parasites_or_symbionts	hic_499	scaffold_1751	Bacteria	Gallibacterium	7	3	0	0.308366	1	FALSE	FALSE
N/A	hic_846	-	Bacteria	Agarivorans	7	3	0	0.308366	1	FALSE	FALSE
N/A	hic_268	scaffold_9725;scaffold_1323;scaffold_26109	Bacteria	Planctomycetes-undef	67	21	0	0.313381	1	FALSE	FALSE
fermentation;chemoheterotrophy;reductive_acetogenesis	hic_771	-	Bacteria	Oxobacter	4	2	0	0.313457	1	FALSE	FALSE
N/A	hic_410	-	Bacteria	Lysinibacillus	4	2	0	0.313457	1	FALSE	FALSE
chemoheterotrophy;xylanolysis	hic_949	scaffold_311;scaffold_1840;scaffold_3968;scaffold_1542;scaffold_858	Bacteria	Singulisphaera	4	2	0	0.313457	1	FALSE	FALSE
fermentation;chemoheterotrophy	hic_290	scaffold_4246;scaffold_9134;scaffold_26467;scaffold_76754	Bacteria	Catenibacterium	4	2	0	0.313457	1	FALSE	FALSE
N/A	metabat_296	-	Bacteria	Alteromonadaceae-undef	4	2	0	0.313457	1	FALSE	FALSE
N/A	hic_826	-	Bacteria	Marinifilaceae-undef	4	2	0	0.313457	1	FALSE	FALSE
fermentation;chemoheterotrophy	hic_316	-	Bacteria	Leptotrichia	4	2	0	0.313457	1	FALSE	FALSE
nitrate_reduction	hic_385	-	Bacteria	Corynebacterium	4	2	0	0.313457	1	FALSE	FALSE
fermentation;chemoheterotrophy	hic_1168	-	Bacteria	Romboutsia	4	2	1	0.313457	0.0182733	FALSE	TRUE
N/A	hic_998	scaffold_6686;scaffold_6686;k87_28050236	Bacteria	Eggerthella	17	6	1	0.333319	0.0753953	FALSE	TRUE
N/A	hic_472	NODE_18050_length_6598_cov_5.78542;NODE_17245_length_6828_cov_4.28791;NODE_39836_length_3492_cov_4.96276;NODE_18050_length_6598_cov_5.78542	Bacteria	Erysipelotrichaceae-undef	14	5	0	0.35137	1	FALSE	FALSE
N/A	hic_353	-	Bacteria	Gemmiger	38	12	0	0.369788	1	FALSE	FALSE
N/A	hic_341	scaffold_3433;scaffold_15839;scaffold_14878;scaffold_1162;scaffold_41690	Bacteria	Anaeromassilibacillus	76	23	1	0.372266	0.295758	FALSE	TRUE
fermentation;chemoheterotrophy	hic_301	-	Bacteria	Collinsella	11	4	1	0.372313	0.0494547	FALSE	TRUE
fermentation;chemoheterotrophy;aerobic_chemoheterotrophy	hic_226	scaffold_15557;scaffold_6769;scaffold_219;scaffold_15557	Bacteria	Cellulomonas	11	4	0	0.372313	1	FALSE	FALSE
fermentation;chemoheterotrophy	hic_297	scaffold_15272;scaffold_6672;scaffold_570;scaffold_336	Bacteria	Caloramator	11	4	0	0.372313	1	FALSE	FALSE
fermentation;chemoheterotrophy;human_gut;animal_parasites_or_symbionts;mammal_gut	hic_477	-	Bacteria	Coprococcus	73	22	0	0.385418	1	FALSE	FALSE
N/A	metabat_636	scaffold_511	Bacteria	Barnesiella	94	28	2	0.388309	0.0699342	FALSE	TRUE
N/A	metabat_657	scaffold_599;scaffold_19401;scaffold_20239;scaffold_1324;scaffold_37417	Eukaryota	Beauveria	49	15	0	0.394446	1	FALSE	FALSE
fermentation;chemoheterotrophy	hic_844	-	Bacteria	Hespellia	49	15	2	0.394446	0.0215038	FALSE	TRUE
dark_hydrogen_oxidation;chemoheterotrophy;aromatic_compound_degradation	hic_995	scaffold_2315;scaffold_5534	Bacteria	Dehalococcoides	8	3	0	0.397615	1	FALSE	FALSE
N/A	metabat_615	scaffold_91;scaffold_436;scaffold_81;k87_22629633;scaffold_379;scaffold_675;k87_7475689;scaffold_2	Bacteria	Saccharicrinis	8	3	0	0.397615	1	FALSE	FALSE
sulfate_respiration;respiration_of_sulfur_compounds	hic_305	-	Bacteria	Desulfotomaculum	15	5	0	0.415911	1	FALSE	FALSE
fermentation;chemoheterotrophy	metabat_335	scaffold_1284;scaffold_668	Bacteria	Alloprevotella	78	23	1	0.427902	0.302231	FALSE	TRUE
fermentation;chemoheterotrophy;aerobic_chemoheterotrophy	metabat_486	scaffold_2718;scaffold_439;scaffold_3047	Bacteria	Ferrimonas	5	2	0	0.430559	1	FALSE	FALSE
N/A	metabat_294	scaffold_2334;scaffold_7199;scaffold_7263;scaffold_27596	Bacteria	Candidatus Moduliflexus	5	2	0	0.430559	1	FALSE	FALSE
N/A	hic_687	-	Bacteria	Flavobacteriales-undef	5	2	0	0.430559	1	FALSE	FALSE
fermentation;chemoheterotrophy	hic_657	scaffold_2802	Bacteria	Actinomyces	5	2	0	0.430559	1	FALSE	FALSE
N/A	metabat_294	scaffold_2263;scaffold_2263	Bacteria	Elusimicrobia-undef	5	2	0	0.430559	1	FALSE	FALSE
N/A	hic_974	scaffold_4855	Bacteria	Edwardsiella	5	2	0	0.430559	1	FALSE	FALSE
chemoheterotrophy;aromatic_compound_degradation	hic_998	-	Bacteria	Parasporobacterium	5	2	0	0.430559	1	FALSE	FALSE
fermentation;nitrate_reduction;chemoheterotrophy;animal_parasites_or_symbionts	metabat_569	scaffold_927;scaffold_180;scaffold_9152	Bacteria	Actinobacillus	5	2	0	0.430559	1	FALSE	FALSE
fermentation;chemoheterotrophy	hic_243	-	Bacteria	Turicibacter	5	2	0	0.430559	1	FALSE	FALSE
N/A	hic_623	-	Bacteria	Caldalkalibacillus	5	2	0	0.430559	1	FALSE	FALSE
fermentation;chemoheterotrophy	hic_703	-	Bacteria	Criibacterium	5	2	0	0.430559	1	FALSE	FALSE
N/A	metabat_176	-	Bacteria	Chloroflexi-undef	5	2	0	0.430559	1	FALSE	FALSE
invertebrate_parasites;animal_parasites_or_symbionts	hic_228	scaffold_594;scaffold_5495;scaffold_35319;scaffold_34498;scaffold_2226;scaffold_353;scaffold_793;scaffold_793;scaffold_2298;scaffold_2497;scaffold_2298	Bacteria	Xenorhabdus	5	2	0	0.430559	1	FALSE	FALSE
N/A	hic_846	scaffold_1708;scaffold_1708;scaffold_19851;scaffold_19851;scaffold_174;scaffold_174;scaffold_5058;scaffold_5058	Bacteria	Rheinheimera	5	2	0	0.430559	1	FALSE	FALSE
chemoheterotrophy;aerobic_chemoheterotrophy	metabat_664	-	Bacteria	Geobacillus	5	2	1	0.430559	0.0227894	FALSE	TRUE
N/A	hic_872	scaffold_591;scaffold_1058;scaffold_591;scaffold_9242;scaffold_1014;scaffold_21450;scaffold_56918;scaffold_96713;scaffold_1672;scaffold_344;scaffold_1667;scaffold_344;scaffold_9242;scaffold_1331;scaffold_63;scaffold_30040;scaffold_2820;k87_62175703;scaffold_570;scaffold_5831;scaffold_2820;scaffold_684;scaffold_63;scaffold_2362;scaffold_3732	Bacteria	Propionispora	5	2	0	0.430559	1	FALSE	FALSE
N/A	metabat_676	-	Bacteria	Peptoniphilus	12	4	0	0.445597	1	FALSE	FALSE
N/A	hic_735	scaffold_15;scaffold_7620;scaffold_117	Bacteria	Synergistes	16	5	0	0.479268	1	FALSE	FALSE
N/A	metabat_306	scaffold_4589;scaffold_2435	Eukaryota	Dendroctonus	16	5	0	0.479268	1	FALSE	FALSE
fermentation;chemoheterotrophy;animal_parasites_or_symbionts	hic_1123	NODE_17398_length_6783_cov_51.319	Bacteria	Roseburia	322	91	4	0.481694	0.0623178	FALSE	TRUE
fermentation;chemoheterotrophy	hic_360	-	Bacteria	Acetoanaerobium	2	1	0	0.481798	1	FALSE	FALSE
chemoheterotrophy;aerobic_chemoheterotrophy	hic_303	scaffold_136	Bacteria	Aquimarina	2	1	0	0.481798	1	FALSE	FALSE
N/A	hic_429	-	Bacteria	Zunongwangia	2	1	0	0.481798	1	FALSE	FALSE
N/A	metabat_671	scaffold_39964;scaffold_1967	Bacteria	Runella	2	1	0	0.481798	1	FALSE	FALSE
dark_hydrogen_oxidation;fermentation;chemoheterotrophy;reductive_acetogenesis	metabat_082	-	Bacteria	Acetobacterium	2	1	0	0.481798	1	FALSE	FALSE
N/A	hic_539	scaffold_1372	Bacteria	Sporosarcina	2	1	0	0.481798	1	FALSE	FALSE
chemoheterotrophy;aerobic_chemoheterotrophy	hic_858	scaffold_198	Bacteria	Oceanospirillaceae-undef	2	1	0	0.481798	1	FALSE	FALSE
N/A	metabat_407	scaffold_1226	Bacteria	Haloplasma	2	1	0	0.481798	1	FALSE	FALSE
oxygenic_photoautotrophy;cyanobacteria;photoautotrophy;phototrophy	hic_303	scaffold_6	Bacteria	Gloeobacter	2	1	0	0.481798	1	FALSE	FALSE
N/A	metabat_591	-	Bacteria	Fimbriimonas	2	1	0	0.481798	1	FALSE	FALSE
photoheterotrophy;fermentation;chemoheterotrophy;aerobic_anoxygenic_phototrophy;anoxygenic_photoautotrophy_S_oxidizing;aerobic_chemoheterotrophy;photoautotrophy;nitrogen_fixation;anoxygenic_photoautotrophy;phototrophy;anoxygenic_photoautotrophy_H2_oxidizing	hic_303	-	Bacteria	Rhodospirillum	2	1	0	0.481798	1	FALSE	FALSE
ureolysis;human_pathogens_septicemia;human_pathogens_pneumonia;human_pathogens_all;animal_parasites_or_symbionts;human_pathogens_diarrhea	hic_921	scaffold_3020;scaffold_3923;scaffold_3923;scaffold_12772	Bacteria	Proteus	2	1	0	0.481798	1	FALSE	FALSE
fermentation;chemoheterotrophy	hic_574	-	Bacteria	Caloranaerobacter	2	1	0	0.481798	1	FALSE	FALSE
N/A	hic_369	-	Viruses	Schizot4virus	2	1	0	0.481798	1	FALSE	FALSE
fermentation;nitrate_reduction;chemoheterotrophy	hic_921	scaffold_787;scaffold_2760;scaffold_5491	Bacteria	Kluyvera	2	1	0	0.481798	1	FALSE	FALSE
N/A	hic_778	scaffold_20950	Bacteria	Lentibacillus	2	1	0	0.481798	1	FALSE	FALSE
photoheterotrophy;aerobic_anoxygenic_phototrophy;phototrophy	hic_538	-	Bacteria	Roseibacterium	2	1	0	0.481798	1	FALSE	FALSE
fumarate_respiration;fermentation;chemoheterotrophy;aerobic_chemoheterotrophy	hic_600	-	Bacteria	Thermoflexus	2	1	0	0.481798	1	FALSE	FALSE
dark_hydrogen_oxidation;fermentation;nitrate_reduction;chemoheterotrophy;nitrite_respiration;nitrate_ammonification;nitrogen_respiration;nitrite_ammonification;nitrate_respiration	metabat_396	-	Bacteria	Caldithrix	2	1	0	0.481798	1	FALSE	FALSE
N/A	hic_353	-	Bacteria	Caldanaerobius	2	1	0	0.481798	1	FALSE	FALSE
oxygenic_photoautotrophy;cyanobacteria;photoautotrophy;nitrogen_fixation;phototrophy	metabat_141	-	Bacteria	Calothrix	2	1	0	0.481798	1	FALSE	FALSE
N/A	metabat_396	NODE_8834_length_10973_cov_11.2467	Bacteria	Candidatus Lindowbacteria-undef	2	1	0	0.481798	1	FALSE	FALSE
sulfate_respiration;respiration_of_sulfur_compounds	metabat_335	-	Bacteria	Candidatus Magnetoglobus	2	1	0	0.481798	1	FALSE	FALSE
ureolysis;chemoheterotrophy;aerobic_chemoheterotrophy	metabat_107	-	Bacteria	Ornithobacterium	2	1	0	0.481798	1	FALSE	FALSE
chemoheterotrophy;aerobic_chemoheterotrophy	hic_325	scaffold_127	Bacteria	Zhouia	2	1	0	0.481798	1	FALSE	FALSE
fermentation;nitrate_reduction;chemoheterotrophy;animal_parasites_or_symbionts	hic_589	-	Bacteria	Basfia	2	1	0	0.481798	1	FALSE	FALSE
fermentation;chemoheterotrophy	metabat_436	-	Bacteria	Thermoanaerobacter	2	1	0	0.481798	1	FALSE	FALSE
N/A	hic_276	scaffold_353;scaffold_1194;scaffold_32031	Bacteria	Gallaecimonas	2	1	0	0.481798	1	FALSE	FALSE
N/A	hic_754	scaffold_1305	Bacteria	Aliifodinibius	2	1	0	0.481798	1	FALSE	FALSE
N/A	hic_713	-	Bacteria	Pelosinus	2	1	0	0.481798	1	FALSE	FALSE
N/A	hic_336	scaffold_14024;scaffold_503	Bacteria	Tepidimicrobium	2	1	0	0.481798	1	FALSE	FALSE
fumarate_respiration;nitrate_reduction;nitrogen_respiration;nitrate_respiration	metabat_637	-	Bacteria	Natranaerobius	2	1	0	0.481798	1	FALSE	FALSE
N/A	metabat_294	scaffold_425;scaffold_15251;scaffold_7454;scaffold_3462	Bacteria	Anaerolinea	2	1	0	0.481798	1	FALSE	FALSE
N/A	metabat_436	-	Bacteria	Maledivibacter	2	1	0	0.481798	1	FALSE	FALSE
N/A	metabat_099	-	Bacteria	Sandaracinus	2	1	0	0.481798	1	FALSE	FALSE
chemoheterotrophy;xylanolysis;cellulolysis	metabat_591	scaffold_143;scaffold_143;scaffold_1660;scaffold_20434	Bacteria	Rhodothermus	2	1	0	0.481798	1	FALSE	FALSE
fermentation;chemoheterotrophy	hic_556	scaffold_1348;scaffold_2852;scaffold_8633	Bacteria	Scardovia	2	1	0	0.481798	1	FALSE	FALSE
N/A	hic_864	scaffold_315;scaffold_315	Bacteria	Verrucomicrobiales-undef	2	1	0	0.481798	1	FALSE	FALSE
oxygenic_photoautotrophy;cyanobacteria;photoautotrophy;phototrophy	hic_268	scaffold_3132;scaffold_3132	Bacteria	Anabaena	2	1	0	0.481798	1	FALSE	FALSE
N/A	hic_1125	scaffold_27375	Bacteria	Inquilinus	2	1	0	0.481798	1	FALSE	FALSE
N/A	metabat_090	-	Bacteria	Candidatus Woesebacteria-undef	2	1	0	0.481798	1	FALSE	FALSE
N/A	hic_198	-	Bacteria	Janthinobacterium	2	1	0	0.481798	1	FALSE	FALSE
N/A	hic_132	-	Bacteria	Jeotgalibaca	2	1	0	0.481798	1	FALSE	FALSE
N/A	metabat_543	scaffold_247;scaffold_10677;scaffold_371;scaffold_5058	Bacteria	Chania	2	1	0	0.481798	1	FALSE	FALSE
photoheterotrophy;phototrophy	hic_303	scaffold_77	Bacteria	Rhodobacter	2	1	0	0.481798	1	FALSE	FALSE
N/A	hic_690	-	Bacteria	Candidatus Wolfebacteria-undef	2	1	0	0.481798	1	FALSE	FALSE
ureolysis;chemoheterotrophy;cellulolysis	hic_380	-	Bacteria	Sporocytophaga	2	1	0	0.481798	1	FALSE	FALSE
chemoheterotrophy;aerobic_chemoheterotrophy	hic_343	-	Bacteria	Roseivirga	2	1	0	0.481798	1	FALSE	FALSE
nitrate_reduction;chemoheterotrophy;aerobic_chemoheterotrophy	hic_198	-	Bacteria	Sediminicola	2	1	0	0.481798	1	FALSE	FALSE
fermentation;chemoheterotrophy	metabat_014	-	Bacteria	Sporanaerobacter	2	1	0	0.481798	1	FALSE	FALSE
chemoheterotrophy;aerobic_chemoheterotrophy	hic_401	scaffold_2725;scaffold_2055;scaffold_4857;scaffold_5634;scaffold_10925;k87_3609078	Bacteria	Melioribacter	2	1	0	0.481798	1	FALSE	FALSE
N/A	hic_736	scaffold_42;scaffold_42	Bacteria	Candidatus Wallbacteria-undef	2	1	0	0.481798	1	FALSE	FALSE
sulfate_respiration;respiration_of_sulfur_compounds	hic_123	-	Bacteria	Desulfoluna	2	1	0	0.481798	1	FALSE	FALSE
N/A	hic_467	-	Bacteria	Filimonas	2	1	0	0.481798	1	FALSE	FALSE
fermentation;chemoheterotrophy	hic_751	-	Bacteria	Bulleidia	2	1	0	0.481798	1	FALSE	FALSE
sulfate_respiration;respiration_of_sulfur_compounds	metabat_294	scaffold_580;scaffold_580	Bacteria	Dethiosulfovibrio	2	1	0	0.481798	1	FALSE	FALSE
N/A	metabat_569	scaffold_825	Bacteria	Moritella	2	1	0	0.481798	1	FALSE	FALSE
N/A	hic_227	-	Bacteria	Helcococcus	2	1	0	0.481798	1	FALSE	FALSE
N/A	hic_1146	-	Bacteria	Candidatus Peregrinibacteria-undef	2	1	0	0.481798	1	FALSE	FALSE
N/A	hic_371	-	Bacteria	Colwellia	2	1	0	0.481798	1	FALSE	FALSE
N/A	hic_268	scaffold_22572;scaffold_77372	Bacteria	Chitinispirillum	2	1	0	0.481798	1	FALSE	FALSE
N/A	metabat_294	scaffold_18249	Bacteria	Candidatus Riflebacteria-undef	2	1	0	0.481798	1	FALSE	FALSE
fermentation;chemoheterotrophy;aerobic_chemoheterotrophy	hic_1125	-	Bacteria	Facklamia	2	1	0	0.481798	1	FALSE	FALSE
N/A	hic_045	k87_65833142	Eukaryota	Lasius	2	1	0	0.481798	1	FALSE	FALSE
N/A	hic_303	scaffold_112	Bacteria	Pelagibacteraceae-undef	2	1	0	0.481798	1	FALSE	FALSE
N/A	hic_995	scaffold_12166;scaffold_5534;scaffold_1729;scaffold_9415	Bacteria	Chlorobi-undef	2	1	0	0.481798	1	FALSE	FALSE
fermentation;chemoheterotrophy;sulfur_respiration;respiration_of_sulfur_compounds	hic_1130	-	Bacteria	Alkaliphilus	2	1	0	0.481798	1	FALSE	FALSE
N/A	hic_268	scaffold_15251	Bacteria	Candidatus Solibacter	2	1	0	0.481798	1	FALSE	FALSE
N/A	hic_811	-	Eukaryota	Naegleria	2	1	0	0.481798	1	FALSE	FALSE
N/A	hic_1125	-	Eukaryota	Rozella	2	1	0	0.481798	1	FALSE	FALSE
sulfate_respiration;respiration_of_sulfur_compounds	hic_371	scaffold_3847;scaffold_2865;scaffold_869;scaffold_29352;scaffold_55202	Bacteria	Desulfobacula	2	1	0	0.481798	1	FALSE	FALSE
N/A	hic_303	scaffold_112	Bacteria	Kiloniella	2	1	0	0.481798	1	FALSE	FALSE
N/A	hic_1175	scaffold_3849;scaffold_16887;scaffold_55202;scaffold_7352	Bacteria	Arsukibacterium	2	1	0	0.481798	1	FALSE	FALSE
chemoheterotrophy;aerobic_chemoheterotrophy;intracellular_parasites	hic_066	scaffold_7498;scaffold_8197;scaffold_14741;scaffold_25379;scaffold_2566;scaffold_5150;scaffold_52111	Bacteria	Legionella	2	1	0	0.481798	1	FALSE	FALSE
photoheterotrophy;fermentation;chemoheterotrophy;aerobic_anoxygenic_phototrophy;aerobic_chemoheterotrophy;photoautotrophy;nitrogen_fixation;anoxygenic_photoautotrophy;phototrophy;anoxygenic_photoautotrophy_H2_oxidizing	hic_1034	scaffold_6951;scaffold_168;scaffold_6596;scaffold_6596;scaffold_1483;scaffold_6339;scaffold_741;scaffold_3302;scaffold_2226	Bacteria	Rubrivivax	2	1	0	0.481798	1	FALSE	FALSE
N/A	hic_949	scaffold_947;scaffold_894;scaffold_1742;scaffold_4276;scaffold_39898;scaffold_5304	Bacteria	Oxalobacter	9	3	0	0.48328	1	FALSE	FALSE
fermentation;chemoheterotrophy	hic_293	-	Bacteria	Odoribacter	38	11	1	0.510184	0.160758	FALSE	TRUE
N/A	hic_215	scaffold_1625	Bacteria	Flavonifractor	150	42	2	0.532461	0.15193	FALSE	TRUE
photoheterotrophy;fermentation;chemoheterotrophy;nitrogen_fixation;phototrophy	hic_219	k87_24305753;scaffold_76;NODE_33970_length_3987_cov_13.3355	Bacteria	Heliobacterium	6	2	0	0.535933	1	FALSE	FALSE
N/A	metabat_294	scaffold_20562;scaffold_15481	Bacteria	Planctomyces	6	2	0	0.535933	1	FALSE	FALSE
fermentation;chemoheterotrophy	hic_1126	-	Bacteria	Spirochaeta	6	2	0	0.535933	1	FALSE	FALSE
N/A	hic_801	-	Bacteria	Anaerofustis	6	2	0	0.535933	1	FALSE	FALSE
fermentation;chemoheterotrophy;aerobic_chemoheterotrophy	hic_051	scaffold_3868	Bacteria	Enterovibrio	6	2	0	0.535933	1	FALSE	FALSE
N/A	hic_325	-	Bacteria	Parasutterella	6	2	0	0.535933	1	FALSE	FALSE
animal_parasites_or_symbionts	hic_625	scaffold_445;scaffold_4513;scaffold_168;scaffold_6596;scaffold_6596	Bacteria	Campylobacter	6	2	0	0.535933	1	FALSE	FALSE
N/A	metabat_328	scaffold_38865;scaffold_7266	Bacteria	Sanguibacteroides	10	3	0	0.562567	1	FALSE	FALSE
human_pathogens_all;animal_parasites_or_symbionts;human_pathogens_diarrhea	metabat_482	scaffold_24316;scaffold_58195;scaffold_3579;scaffold_29154;scaffold_29154;scaffold_3579;scaffold_58195;scaffold_6767	Bacteria	Erysipelatoclostridium	22	6	0	0.610663	1	FALSE	FALSE
chemoheterotrophy;aerobic_chemoheterotrophy	hic_365	scaffold_1166;scaffold_126;scaffold_270;scaffold_126;scaffold_270	Bacteria	Chryseobacterium	26	7	0	0.622461	1	FALSE	FALSE
fermentation;nitrate_reduction;chemoheterotrophy;aerobic_chemoheterotrophy;animal_parasites_or_symbionts	hic_811	scaffold_454;scaffold_5058;scaffold_3300	Bacteria	Haemophilus	7	2	0	0.62696	1	FALSE	FALSE
N/A	metabat_591	scaffold_2228	Bacteria	Acidobacteria-undef	7	2	0	0.62696	1	FALSE	FALSE
fermentation;chemoheterotrophy;thiosulfate_respiration;sulfur_respiration;respiration_of_sulfur_compounds	hic_726	scaffold_464;scaffold_48359	Bacteria	Fusibacter	7	2	0	0.62696	1	FALSE	FALSE
iron_respiration;fumarate_respiration;manganese_respiration	metabat_665	-	Bacteria	Geobacter	7	2	0	0.62696	1	FALSE	FALSE
thiosulfate_respiration;sulfur_respiration;respiration_of_sulfur_compounds	hic_574	scaffold_489	Bacteria	Defluviitoga	3	1	0	0.62697	1	FALSE	FALSE
N/A	hic_352	-	Bacteria	Hydrobacter	3	1	0	0.62697	1	FALSE	FALSE
human_gut;animal_parasites_or_symbionts;mammal_gut	hic_670	-	Bacteria	Finegoldia	3	1	0	0.62697	1	FALSE	FALSE
fermentation;chemoheterotrophy	hic_803	scaffold_1729;scaffold_677;scaffold_106;scaffold_1729	Bacteria	Enorma	3	1	0	0.62697	1	FALSE	FALSE
N/A	hic_555	scaffold_126;scaffold_16;scaffold_75	Bacteria	Geofilum	3	1	0	0.62697	1	FALSE	FALSE
chemoheterotrophy;methanotrophy;hydrocarbon_degradation;methylotrophy	hic_268	-	Bacteria	Methylomonas	3	1	0	0.62697	1	FALSE	FALSE
N/A	metabat_294	scaffold_7269;scaffold_10887;scaffold_9241	Bacteria	Rufibacter	3	1	0	0.62697	1	FALSE	FALSE
reductive_acetogenesis	metabat_239	NODE_37281_length_3693_cov_43.3202	Bacteria	Anaerovirgula	3	1	0	0.62697	1	FALSE	FALSE
N/A	hic_555	-	Bacteria	Micavibrio	3	1	0	0.62697	1	FALSE	FALSE
sulfate_respiration;respiration_of_sulfur_compounds	hic_325	scaffold_7950	Bacteria	Desulfamplus	3	1	0	0.62697	1	FALSE	FALSE
N/A	hic_867	scaffold_460;scaffold_5058;scaffold_2566;scaffold_52111	Bacteria	Thermoanaerobacterium	3	1	0	0.62697	1	FALSE	FALSE
chemoheterotrophy;xylanolysis;aerobic_chemoheterotrophy	metabat_367	-	Bacteria	Chryseolinea	3	1	0	0.62697	1	FALSE	FALSE
chemoheterotrophy;aerobic_chemoheterotrophy	hic_734	-	Bacteria	Cesiribacter	3	1	0	0.62697	1	FALSE	FALSE
chemoheterotrophy;aerobic_chemoheterotrophy	hic_051	-	Bacteria	Acidovorax	3	1	0	0.62697	1	FALSE	FALSE
nitrate_reduction;chemoheterotrophy;aerobic_chemoheterotrophy	hic_274	scaffold_524	Bacteria	Aquiflexum	3	1	0	0.62697	1	FALSE	FALSE
N/A	hic_268	scaffold_11765;scaffold_3940;scaffold_7778;scaffold_1511	Bacteria	Marispirochaeta	3	1	0	0.62697	1	FALSE	FALSE
fermentation;chemoheterotrophy	hic_577	scaffold_126;scaffold_4937	Bacteria	Syntrophus	3	1	0	0.62697	1	FALSE	FALSE
N/A	hic_268	scaffold_5239;scaffold_1660	Bacteria	Thiotrichales-undef	3	1	0	0.62697	1	FALSE	FALSE
oxygenic_photoautotrophy;cyanobacteria;photoautotrophy;phototrophy	metabat_578	-	Bacteria	Geminocystis	3	1	0	0.62697	1	FALSE	FALSE
N/A	hic_323	-	Bacteria	Thermobrachium	3	1	0	0.62697	1	FALSE	FALSE
N/A	hic_984	-	Archaea	Candidatus Woesearchaeota-undef	3	1	0	0.62697	1	FALSE	FALSE
N/A	hic_270	scaffold_4232	Eukaryota	Globodera	3	1	1	0.62697	0.0137364	FALSE	TRUE
N/A	hic_949	scaffold_126;scaffold_126	Bacteria	Brevundimonas	3	1	0	0.62697	1	FALSE	FALSE
chemoheterotrophy;aerobic_chemoheterotrophy	hic_921	scaffold_4	Bacteria	Nonlabens	3	1	1	0.62697	0.0137364	FALSE	TRUE
fermentation;nitrate_reduction;chemoheterotrophy	hic_371	scaffold_869;scaffold_25109	Bacteria	Cedecea	3	1	0	0.62697	1	FALSE	FALSE
N/A	metabat_288	k87_8585857;scaffold_35;scaffold_15108;scaffold_3716	Bacteria	Lachnotalea	11	3	0	0.633913	1	FALSE	FALSE
fermentation;chemoheterotrophy	hic_696	scaffold_123;scaffold_39	Bacteria	Treponema	1174	323	0	0.661014	1	FALSE	FALSE
N/A	hic_754	k87_7182088	Bacteria	Pseudoflavonifractor	80	21	0	0.677742	1	FALSE	FALSE
N/A	metabat_615	scaffold_443	Bacteria	Tannerella	99	26	1	0.687068	0.36672	FALSE	FALSE
fermentation;chemoheterotrophy	hic_657	scaffold_457;scaffold_8370;scaffold_14913;scaffold_13049	Bacteria	Sharpea	16	4	2	0.696342	0.00242366	FALSE	TRUE
fermentation;chemoheterotrophy;aerobic_chemoheterotrophy	hic_481	scaffold_1041;scaffold_1041;scaffold_3548	Bacteria	Photobacterium	24	6	0	0.702144	1	FALSE	FALSE
N/A	metabat_673	scaffold_698	Bacteria	Robinsoniella	24	6	0	0.702144	1	FALSE	FALSE
fermentation;chemoheterotrophy	hic_258	scaffold_109	Bacteria	Peptostreptococcaceae-undef	24	6	0	0.702144	1	FALSE	FALSE
N/A	hic_810	scaffold_114	Bacteria	Coriobacteriaceae-undef	8	2	0	0.703408	1	FALSE	FALSE
N/A	metabat_365	scaffold_3639;scaffold_18156;scaffold_19980;scaffold_50274;scaffold_38545;scaffold_42286;scaffold_10937	Bacteria	Candidatus Stoquefichus	8	2	1	0.703408	0.0362139	FALSE	TRUE
dark_hydrogen_oxidation;fermentation;chemoheterotrophy	hic_1140	-	Bacteria	Blautia	185	49	6	0.704253	0.000230544	FALSE	TRUE
aerobic_nitrite_oxidation;nitrification	hic_1175	scaffold_371	Bacteria	Nitrospina	4	1	0	0.731475	1	FALSE	FALSE
N/A	metabat_591	-	Bacteria	Niabella	4	1	0	0.731475	1	FALSE	FALSE
N/A	metabat_671	-	Bacteria	Epulopiscium	4	1	0	0.731475	1	FALSE	FALSE
chemoheterotrophy;aerobic_chemoheterotrophy	hic_369	scaffold_832;scaffold_1208	Bacteria	Rhodopirellula	4	1	0	0.731475	1	FALSE	FALSE
N/A	hic_229	scaffold_691;scaffold_176	Archaea	Candidatus Altiarchaeales-undef	4	1	0	0.731475	1	FALSE	FALSE
plant_pathogen;fermentation;chemoheterotrophy	metabat_508	scaffold_734	Bacteria	Ewingella	4	1	0	0.731475	1	FALSE	FALSE
N/A	metabat_069	-	Bacteria	Syntrophomonas	4	1	0	0.731475	1	FALSE	FALSE
nitrate_reduction;chemoheterotrophy;nitrogen_respiration;aerobic_chemoheterotrophy;nitrogen_fixation;nitrate_respiration	metabat_294	-	Bacteria	Magnetospirillum	4	1	0	0.731475	1	FALSE	FALSE
N/A	hic_366	scaffold_191	Bacteria	Flavisolibacter	4	1	0	0.731475	1	FALSE	FALSE
N/A	metabat_569	scaffold_1266;scaffold_7319;scaffold_17303	Bacteria	Pantoea	4	1	0	0.731475	1	FALSE	FALSE
fumarate_respiration;fermentation;nitrate_reduction;chemoheterotrophy;nitrogen_respiration;aerobic_chemoheterotrophy;animal_parasites_or_symbionts;nitrate_respiration	metabat_619	-	Bacteria	Pasteurella	4	1	0	0.731475	1	FALSE	FALSE
nitrate_reduction	hic_385	-	Bacteria	Brevibacillus	4	1	0	0.731475	1	FALSE	FALSE
sulfite_respiration;fermentation;chemoheterotrophy;sulfate_respiration;respiration_of_sulfur_compounds	metabat_294	scaffold_2045;scaffold_2045	Bacteria	Desulfacinum	4	1	0	0.731475	1	FALSE	FALSE
N/A	hic_303	-	Bacteria	Caenispirillum	4	1	0	0.731475	1	FALSE	FALSE
nitrous_oxide_denitrification;fermentation;nitrate_reduction;chemoheterotrophy;nitrite_respiration;nitrate_denitrification;nitrogen_respiration;nitrite_denitrification;denitrification;nitrate_respiration	hic_066	scaffold_3868	Bacteria	Zobellella	4	1	0	0.731475	1	FALSE	FALSE
N/A	hic_995	-	Bacteria	Holdemanella	17	4	0	0.744423	1	FALSE	FALSE
N/A	metabat_670	scaffold_2670	Bacteria	Eubacteriaceae-undef	57	14	1	0.76345	0.231204	FALSE	TRUE
N/A	hic_479	NODE_40469_length_3447_cov_5.30159;NODE_72662_length_2099_cov_5.64824;NODE_72662_length_2099_cov_5.64824	Bacteria	Fermentimonas	9	2	0	0.766302	1	FALSE	FALSE
fermentation;chemoheterotrophy	metabat_322	scaffold_5396;scaffold_11591	Bacteria	Porphyromonas	50	12	1	0.782467	0.205963	FALSE	TRUE
fermentation;chemoheterotrophy	hic_732	scaffold_312;scaffold_3346;NODE_20141_length_6037_cov_13.61	Bacteria	Kandleria	14	3	0	0.797039	1	FALSE	FALSE
fermentation;chemoheterotrophy;aromatic_compound_degradation	hic_326	-	Bacteria	Sporobacter	39	9	0	0.804599	1	FALSE	FALSE
N/A	metabat_436	-	Bacteria	Fretibacterium	5	1	0	0.806704	1	FALSE	FALSE
N/A	hic_657	scaffold_339	Bacteria	Anaerotignum	5	1	0	0.806704	1	FALSE	FALSE
chemoheterotrophy;aerobic_chemoheterotrophy	metabat_215	scaffold_2516;scaffold_26283;scaffold_637;scaffold_896	Bacteria	Polaribacter	5	1	0	0.806704	1	FALSE	FALSE
N/A	hic_239	scaffold_1127;scaffold_631;scaffold_605;scaffold_73	Bacteria	Candidatus Magnetobacterium	5	1	0	0.806704	1	FALSE	FALSE
sulfite_respiration;fermentation;chemoheterotrophy;sulfate_respiration;respiration_of_sulfur_compounds	hic_887	-	Bacteria	Desulfomicrobium	5	1	0	0.806704	1	FALSE	FALSE
dark_hydrogen_oxidation;methanogenesis_by_disproportionation_of_methyl_groups;acetoclastic_methanogenesis;chemoheterotrophy;methanogenesis;nitrogen_fixation;hydrogenotrophic_methanogenesis;methanogenesis_by_CO2_reduction_with_H2	hic_021	NODE_52950_length_2754_cov_36.7184	Archaea	Methanosarcina	5	1	0	0.806704	1	FALSE	FALSE
N/A	hic_481	scaffold_1652;scaffold_10242;scaffold_702;scaffold_23158	Eukaryota	Steinernema	5	1	0	0.806704	1	FALSE	FALSE
N/A	hic_268	scaffold_1280;scaffold_4857	Bacteria	Kiritimatiellaceae-undef	10	2	0	0.817236	1	FALSE	FALSE
chemoheterotrophy;aromatic_compound_degradation	hic_951	scaffold_3650;scaffold_103;scaffold_583;scaffold_304;scaffold_9379;scaffold_4758	Bacteria	Papillibacter	10	2	1	0.817236	0.0450614	FALSE	TRUE
fermentation;chemoheterotrophy	metabat_377	scaffold_265;scaffold_265	Bacteria	Acetivibrio	52	12	0	0.827799	1	FALSE	FALSE
fermentation;chemoheterotrophy;human_gut;animal_parasites_or_symbionts;mammal_gut	metabat_591	scaffold_11655	Bacteria	Dorea	84	20	1	0.836425	0.321296	FALSE	FALSE
N/A	hic_211	scaffold_812;scaffold_130;scaffold_2054	Bacteria	Proteiniphilum	28	6	0	0.838055	1	FALSE	FALSE
fermentation;chemoheterotrophy	hic_867	-	Bacteria	Catonella	24	5	2	0.844396	0.00544103	FALSE	TRUE
N/A	metabat_294	scaffold_339;scaffold_1569	Bacteria	Spirochaetes-undef	20	4	0	0.853787	1	FALSE	FALSE
N/A	metabat_294	scaffold_8841;scaffold_8841;scaffold_49226;scaffold_6767	Bacteria	Parapedobacter	11	2	0	0.857974	1	FALSE	FALSE
chemoheterotrophy;aerobic_chemoheterotrophy	hic_1066	-	Bacteria	Chthoniobacter	6	1	0	0.860858	1	FALSE	FALSE
N/A	hic_053	scaffold_131;scaffold_18091;scaffold_339;scaffold_18394;scaffold_302;scaffold_2569;scaffold_2621;scaffold_17361	Bacteria	Gemmata	6	1	0	0.860858	1	FALSE	FALSE
nitrogen_fixation	hic_1089	-	Bacteria	Propionispira	6	1	0	0.860858	1	FALSE	FALSE
fermentation;nitrate_reduction;chemoheterotrophy;xylanolysis	metabat_278	-	Bacteria	Opitutus	6	1	0	0.860858	1	FALSE	FALSE
N/A	hic_1009	scaffold_7;scaffold_11;scaffold_68	Bacteria	Tangfeifania	21	4	0	0.880068	1	FALSE	FALSE
N/A	hic_526	scaffold_7623	Bacteria	Lachnoclostridium	453	116	7	0.8852	0.00527869	FALSE	TRUE
N/A	hic_995	scaffold_2296;scaffold_8852;scaffold_8852	Bacteria	Olsenella	68	15	1	0.892808	0.269263	FALSE	TRUE
nitrate_reduction;nitrite_respiration;nitrate_ammonification;nitrogen_respiration;nitrite_ammonification;nitrate_respiration	hic_1068	-	Bacteria	Denitrobacterium	17	3	0	0.894431	1	FALSE	FALSE
chemoheterotrophy;aerobic_chemoheterotrophy	hic_555	scaffold_23;scaffold_2263;scaffold_990;scaffold_250	Bacteria	Algoriphagus	7	1	0	0.899841	1	FALSE	FALSE
N/A	metabat_591	scaffold_11655	Bacteria	Opitutaceae-undef	22	4	0	0.902139	1	FALSE	FALSE
dark_hydrogen_oxidation;fermentation;chemoheterotrophy;reductive_acetogenesis	hic_1148	-	Bacteria	Acetitomaculum	40	8	0	0.908015	1	FALSE	FALSE
N/A	hic_867	scaffold_456;scaffold_364	Bacteria	Sutterella	36	7	0	0.91285	1	FALSE	FALSE
N/A	hic_132	scaffold_551	Bacteria	Anaerolineaceae-undef	13	2	2	0.915564	0.00158978	FALSE	TRUE
N/A	hic_745	k87_52424373	Bacteria	Megasphaera	66	14	0	0.917703	1	FALSE	FALSE
fermentation;nitrate_reduction;chemoheterotrophy;aerobic_chemoheterotrophy	hic_625	scaffold_3868	Bacteria	Vibrio	45	9	0	0.917793	1	FALSE	FALSE
N/A	hic_197	-	Bacteria	Ruminiclostridium	123	28	1	0.921416	0.433181	FALSE	FALSE
fermentation;chemoheterotrophy	hic_669	scaffold_33632;scaffold_28642	Bacteria	Christensenella	8	1	0	0.927902	1	FALSE	FALSE
N/A	metabat_247	scaffold_7055	Bacteria	Hydrogenoanaerobacterium	8	1	0	0.927902	1	FALSE	FALSE
fermentation;chemoheterotrophy	metabat_365	scaffold_13165;scaffold_40942;scaffold_71061;scaffold_62778	Bacteria	Acetanaerobacterium	8	1	0	0.927902	1	FALSE	FALSE
N/A	hic_331	scaffold_500	Bacteria	Porphyromonadaceae-undef	19	3	0	0.933516	1	FALSE	FALSE
N/A	metabat_457	scaffold_2057;scaffold_159;scaffold_272	Bacteria	Drancourtella	42	8	1	0.933721	0.176104	FALSE	TRUE
fermentation;chemoheterotrophy	hic_536	scaffold_16215;scaffold_176;scaffold_2736;scaffold_1108	Bacteria	Shuttleworthia	29	5	2	0.939606	0.00788389	FALSE	TRUE
N/A	metabat_132	scaffold_20;scaffold_215;scaffold_3655;k87_19732496	Eukaryota	Glossina	9	1	0	0.948102	1	FALSE	FALSE
N/A	hic_713	k87_38343327;scaffold_705;scaffold_177	Bacteria	Faecalitalea	9	1	1	0.948102	0.0406478	FALSE	TRUE
fermentation;chemoheterotrophy	metabat_138	scaffold_106;scaffold_106;scaffold_106	Bacteria	Pseudoramibacter	9	1	0	0.948102	1	FALSE	FALSE
fermentation;chemoheterotrophy;human_gut;animal_parasites_or_symbionts;mammal_gut	hic_297	scaffold_1572;scaffold_3468;scaffold_1331;scaffold_3703	Bacteria	Anaerotruncus	70	14	1	0.952251	0.275978	FALSE	TRUE
N/A	metabat_294	scaffold_1676	Bacteria	Armatimonadetes-undef	26	4	0	0.958535	1	FALSE	FALSE
N/A	metabat_294	scaffold_9090;scaffold_3202	Bacteria	Kiritimatiella	26	4	0	0.958535	1	FALSE	FALSE
N/A	hic_378	-	Bacteria	Candidatus Melainabacteria-undef	36	6	0	0.961948	1	FALSE	FALSE
N/A	metabat_291	scaffold_47;scaffold_1196;scaffold_121	Bacteria	Macellibacteroides	16	2	0	0.962441	1	FALSE	FALSE
N/A	hic_222	scaffold_1996	Bacteria	Succinatimonas	230	53	0	0.962525	1	FALSE	FALSE
nitrate_reduction;nitrite_respiration;nitrate_ammonification;nitrogen_respiration;nitrite_ammonification;nitrate_respiration	hic_297	-	Bacteria	Slackia	27	4	0	0.966873	1	FALSE	FALSE
N/A	metabat_636	scaffold_17;scaffold_102;scaffold_9275;scaffold_102;scaffold_9275;scaffold_17;scaffold_744;scaffold_744;scaffold_17	Bacteria	Lentimicrobium	17	2	0	0.971509	1	FALSE	FALSE
N/A	hic_858	scaffold_1405;scaffold_1405;scaffold_12610	Bacteria	Idiomarina	11	1	0	0.97311	1	FALSE	FALSE
N/A	metabat_394	scaffold_6237;scaffold_4759;scaffold_10208	Bacteria	Gordonibacter	11	1	0	0.97311	1	FALSE	FALSE
fermentation;chemoheterotrophy	hic_300	NODE_72166_length_2112_cov_48.2698	Bacteria	Youngiibacter	11	1	0	0.97311	1	FALSE	FALSE
N/A	hic_341	scaffold_122871;scaffold_23518;scaffold_4968	Bacteria	Intestinimonas	23	3	0	0.97488	1	FALSE	FALSE
human_pathogens_pneumonia;human_pathogens_all;animal_parasites_or_symbionts	hic_995	scaffold_350;scaffold_364;scaffold_2315;scaffold_12610	Bacteria	Burkholderiales-undef	25	3	0	0.984857	1	FALSE	FALSE
fermentation;chemoheterotrophy;aerobic_chemoheterotrophy	hic_360	-	Bacteria	Akkermansia	13	1	0	0.986068	1	FALSE	FALSE
chemoheterotrophy;aerobic_chemoheterotrophy	hic_882	scaffold_1911;scaffold_3440	Bacteria	Coraliomargarita	13	1	0	0.986068	1	FALSE	FALSE
fermentation;chemoheterotrophy	hic_331	scaffold_500;scaffold_15337	Bacteria	Paludibacter	123	24	3	0.988462	0.0194247	FALSE	TRUE
N/A	metabat_100	NODE_3120_length_20329_cov_17.0571;NODE_30273_length_4376_cov_13.4927;NODE_5678_length_14555_cov_17.0908	Bacteria	Cloacibacillus	14	1	0	0.989972	1	FALSE	FALSE
fermentation;chemoheterotrophy	metabat_566	scaffold_55	Bacteria	Anaerofilum	21	2	0	0.990789	1	FALSE	FALSE
N/A	hic_907	scaffold_12311;scaffold_5022	Eukaryota	Haemonchus	38	5	0	0.991317	1	FALSE	FALSE
fermentation;chemoheterotrophy;human_gut;animal_parasites_or_symbionts;mammal_gut	hic_801	NODE_16971_length_6906_cov_12.9422	Bacteria	Acidaminococcus	38	5	3	0.991317	0.00072028	FALSE	TRUE
N/A	hic_893	k87_2907405;k87_4023748;scaffold_6374	Bacteria	Lactonifactor	22	2	0	0.993089	1	FALSE	FALSE
N/A	hic_481	scaffold_469	Bacteria	Shewanella	22	2	0	0.993089	1	FALSE	FALSE
N/A	hic_639	-	Bacteria	Anaerovibrio	64	10	0	0.993334	1	FALSE	FALSE
N/A	hic_995	scaffold_2915;scaffold_330;scaffold_2962;scaffold_1223	Bacteria	Anaerobium	56	8	0	0.995244	1	FALSE	FALSE
sulfate_respiration;respiration_of_sulfur_compounds	metabat_429	scaffold_1798	Bacteria	Desulfovibrio	46	6	0	0.995388	1	FALSE	FALSE
N/A	hic_430	scaffold_24061;scaffold_177299	Bacteria	Butyricicoccus	67	10	4	0.996249	0.000266882	FALSE	TRUE
N/A	hic_785	scaffold_4400;scaffold_200;scaffold_504;scaffold_504	Bacteria	Peptococcaceae-undef	17	1	0	0.99626	1	FALSE	FALSE
N/A	hic_657	scaffold_1607;scaffold_6214;scaffold_1120;scaffold_9031;scaffold_1021;scaffold_22403	Eukaryota	Mucor	17	1	3	0.99626	6.2353e-05	FALSE	TRUE
N/A	hic_949	scaffold_131;scaffold_1299	Bacteria	Verrucomicrobia-undef	87	14	0	0.996867	1	FALSE	FALSE
reductive_acetogenesis	hic_803	-	Bacteria	Marvinbryantia	73	10	2	0.998872	0.0447375	FALSE	TRUE
N/A	hic_353	-	Bacteria	Clostridiales Family XIII. Incertae Sedis-undef	47	5	1	0.998982	0.194894	FALSE	TRUE
fermentation;chemoheterotrophy;human_gut;animal_parasites_or_symbionts;mammal_gut	hic_620	scaffold_2150;scaffold_2150;scaffold_2150;scaffold_2150	Bacteria	Holdemania	40	3	0	0.999738	1	FALSE	FALSE
fermentation;chemoheterotrophy;nitrite_respiration;nitrogen_respiration;nitrite_ammonification	hic_366	-	Bacteria	Lactobacillus	77	9	0	0.999845	1	FALSE	FALSE
chemoheterotrophy;methanogenesis;hydrogenotrophic_methanogenesis;methylotrophy	hic_668	scaffold_774;scaffold_1675;scaffold_6381;scaffold_10943;scaffold_2703	Archaea	Methanomassiliicoccales-undef	28	1	0	0.9999	1	FALSE	FALSE
fermentation;chemoheterotrophy	hic_472	NODE_17021_length_6892_cov_6.58403;NODE_32922_length_4088_cov_6.38631;NODE_66522_length_2264_cov_5.17881;NODE_36564_length_3749_cov_4.36573;NODE_36284_length_3770_cov_4.43149	Bacteria	Solobacterium	58	5	1	0.999938	0.234744	FALSE	TRUE
N/A	hic_260	scaffold_196;k87_41961051;scaffold_5765	Bacteria	Prevotellaceae-undef	1407	330	2	0.999961	0.989259	FALSE	FALSE
fermentation;chemoheterotrophy;xylanolysis;cellulolysis	metabat_121	k87_13455940;k87_10348184;k87_11084348	Bacteria	Butyrivibrio	883	196	4	0.999969	0.580602	FALSE	FALSE
N/A	hic_308	scaffold_2839;scaffold_621;scaffold_1942	Bacteria	Oscillibacter	170	26	1	0.99997	0.543873	FALSE	FALSE
fermentation;chemoheterotrophy	hic_1123	k87_28509931;scaffold_8072;scaffold_98;scaffold_2328;k87_3768636	Bacteria	Oribacterium	299	54	4	0.999977	0.0500894	FALSE	TRUE
N/A	hic_438	scaffold_535	Bacteria	Mogibacterium	68	6	1	0.999978	0.269263	FALSE	TRUE
dark_hydrogen_oxidation;chemoheterotrophy;methanogenesis;methanogenesis_by_reduction_of_methyl_compounds_with_H2;hydrogenotrophic_methanogenesis;methylotrophy	metabat_147	-	Archaea	Candidatus Methanoplasma	36	1	0	0.999993	1	FALSE	FALSE
fermentation;chemoheterotrophy	hic_607	scaffold_9268	Bacteria	Alistipes	733	153	3	0.999997	0.657175	FALSE	FALSE
fermentation;chemoheterotrophy;xylanolysis;cellulolysis	metabat_601	-	Bacteria	Ruminococcus	1252	276	4	1	0.829772	FALSE	FALSE
N/A	hic_309	scaffold_4780;scaffold_3176	Bacteria	Sphaerochaeta	83	6	1	1	0.318155	FALSE	FALSE
fermentation;chemoheterotrophy	hic_1027	scaffold_372;scaffold_99	Bacteria	Faecalibacterium	190	25	1	1	0.584177	FALSE	FALSE
N/A	hic_851	scaffold_293;scaffold_293;scaffold_3686;scaffold_3686	Bacteria	Firmicutes-undef	1567	349	9	1	0.296584	FALSE	TRUE
N/A	hic_664	scaffold_2625	Bacteria	Lachnospiraceae-undef	2526	590	17	1	0.0765889	FALSE	TRUE
N/A	metabat_016	k87_4169441	Bacteria	Mitsuokella	109	8	0	1	1	FALSE	FALSE
chemoheterotrophy;xylanolysis	hic_360	NODE_7592_length_12103_cov_14.2133	Bacteria	Selenomonas	124	10	4	1	0.00266331	FALSE	TRUE
N/A	hic_867	scaffold_302;scaffold_4783;scaffold_4741;scaffold_302;scaffold_3868;scaffold_3967;scaffold_15133;scaffold_2410;scaffold_456	Bacteria	Clostridiales-undef	830	159	7	1	0.0905255	FALSE	TRUE
N/A	hic_110	scaffold_1125	Bacteria	Dialister	97	2	0	1	1	FALSE	FALSE
N/A	metabat_501	scaffold_507;k87_9379503;scaffold_507;scaffold_507	Bacteria	Ruminococcaceae-undef	1272	159	7	1	0.369424	FALSE	FALSE
dark_hydrogen_oxidation;methanogenesis;hydrogenotrophic_methanogenesis;methanogenesis_by_CO2_reduction_with_H2	hic_511	scaffold_4061	Archaea	Methanobrevibacter	205	12	1	1	0.612059	FALSE	FALSE
fermentation;chemoheterotrophy	metabat_515	scaffold_5129;scaffold_38815;scaffold_142	Bacteria	Sarcina	690	24	4	1	0.391988	FALSE	FALSE
animal_parasites_or_symbionts	metabat_212	scaffold_1714;scaffold_17331	Bacteria	Prevotella	16822	4082	46	1	0.999998	FALSE	FALSE
N/A	hic_417	scaffold_506;NODE_6109_length_13888_cov_12.8714;NODE_29435_length_4478_cov_16.7447	Bacteria	Bacteroidales-undef	1656	245	6	1	0.775976	FALSE	FALSE
fermentation;chemoheterotrophy;cellulolysis	metabat_061	scaffold_211;scaffold_211	Bacteria	Fibrobacter	1256	66	0	1	1	FALSE	FALSE
N/A	hic_268	scaffold_54081;scaffold_26409;scaffold_9266	Bacteria	Lentisphaerae-undef	490	70	0	1	1	FALSE	FALSE
N/A	metabat_202	scaffold_0;scaffold_0;scaffold_8197	Bacteria	Schwartzia	146	9	2	1	0.145574	FALSE	TRUE
N/A	hic_215	k87_27811853	Bacteria	Stomatobaculum	84	1	7	1	1.34317e-07	FALSE	TRUE
dark_hydrogen_oxidation;methanogenesis;methanogenesis_by_reduction_of_methyl_compounds_with_H2;hydrogenotrophic_methanogenesis	hic_640	k87_37903729;k87_1597921;k87_37903729;k87_8474227	Archaea	Methanosphaera	24	0	0	1	1	FALSE	FALSE
fermentation;chemoheterotrophy;aerobic_chemoheterotrophy;human_gut;human_pathogens_all;animal_parasites_or_symbionts;mammal_gut	hic_788	scaffold_1438;scaffold_5464;scaffold_5566;scaffold_1483	Bacteria	Citrobacter	15	0	0	1	1	FALSE	FALSE
chemoheterotrophy;aerobic_chemoheterotrophy	hic_841	scaffold_1092;scaffold_1408;scaffold_7082;scaffold_3160;scaffold_1888;NODE_33816_length_4002_cov_50.6179;scaffold_990;scaffold_11269	Bacteria	Burkholderia	14	0	0	1	1	FALSE	FALSE
N/A	metabat_294	scaffold_9241;scaffold_3453	Bacteria	Candidatus Omnitrophica-undef	8	0	0	1	1	FALSE	FALSE
N/A	metabat_232	scaffold_93;scaffold_165;scaffold_4691;scaffold_9928	Bacteria	Parafilimonas	7	0	0	1	1	FALSE	FALSE
N/A	hic_215	NODE_8561_length_11202_cov_58.4114;scaffold_4926	Bacteria	Johnsonella	7	0	0	1	1	FALSE	FALSE
fermentation;chemoheterotrophy;human_pathogens_gastroenteritis;human_pathogens_all;animal_parasites_or_symbionts	hic_625	scaffold_28969	Bacteria	Plesiomonas	6	0	0	1	1	FALSE	FALSE
fermentation;chemoheterotrophy	hic_811	-	Bacteria	Ethanoligenens	6	0	0	1	1	FALSE	FALSE
N/A	hic_341	scaffold_28486;k87_9214913;k87_31271389;scaffold_22418;scaffold_15411	Bacteria	Geosporobacter	5	0	0	1	1	FALSE	FALSE
N/A	hic_625	scaffold_4190;scaffold_5732;scaffold_9013;scaffold_8804;scaffold_3645;scaffold_14237;scaffold_26471;scaffold_4372;scaffold_4372;scaffold_2226;scaffold_2497;scaffold_4406;scaffold_293;scaffold_1412;scaffold_508;scaffold_168;scaffold_456	Bacteria	Mageeibacillus	5	0	0	1	1	FALSE	FALSE
N/A	hic_268	scaffold_29892;scaffold_5843;scaffold_2334	Bacteria	Candidatus Aminicenantes-undef	5	0	0	1	1	FALSE	FALSE
fermentation;chemoheterotrophy	hic_369	k87_26735570;scaffold_2	Bacteria	Eggerthia	4	0	0	1	1	FALSE	FALSE
N/A	hic_516	-	Eukaryota	Elaeophora	4	0	0	1	1	FALSE	FALSE
N/A	hic_1022	scaffold_3576;scaffold_17470	Bacteria	Pedosphaera	4	0	0	1	1	FALSE	FALSE
N/A	hic_132	NODE_33816_length_4002_cov_50.6179;k87_2801946;scaffold_2242	Eukaryota	Brassica	4	0	0	1	1	FALSE	FALSE
fermentation;chemoheterotrophy	hic_088	scaffold_2294;NODE_33816_length_4002_cov_50.6179;NODE_48972_length_2939_cov_16.3544;scaffold_2294;scaffold_5058	Bacteria	Serratia	4	0	0	1	1	FALSE	FALSE
N/A	hic_864	-	Bacteria	Hydrogenophilales-undef	4	0	0	1	1	FALSE	FALSE
N/A	hic_574	-	Bacteria	Tepidanaerobacter	4	0	0	1	1	FALSE	FALSE
N/A	hic_794	-	Bacteria	Peptococcus	4	0	1	1	0.0182733	FALSE	TRUE
N/A	hic_268	scaffold_36427;scaffold_2657;scaffold_11670;scaffold_7832	Bacteria	Cyclobacterium	4	0	0	1	1	FALSE	FALSE
N/A	hic_574	-	Bacteria	Caldicoprobacter	4	0	0	1	1	FALSE	FALSE
human_pathogens_gastroenteritis;human_pathogens_all;animal_parasites_or_symbionts	hic_573	-	Bacteria	Leminorella	4	0	0	1	1	FALSE	FALSE
ureolysis;human_pathogens_gastroenteritis;human_pathogens_all;animal_parasites_or_symbionts	hic_051	scaffold_741	Bacteria	Providencia	3	0	0	1	1	FALSE	FALSE
chemoheterotrophy;aerobic_chemoheterotrophy	hic_995	-	Bacteria	Pseudomonas	3	0	0	1	1	FALSE	FALSE
sulfate_respiration;respiration_of_sulfur_compounds	metabat_294	scaffold_3940	Bacteria	Desulfobacter	3	0	0	1	1	FALSE	FALSE
N/A	hic_268	scaffold_3132;scaffold_646;scaffold_829;scaffold_5079	Bacteria	Crenobacter	3	0	0	1	1	FALSE	FALSE
N/A	metabat_294	scaffold_8706;scaffold_8706	Bacteria	Alkalispirochaeta	3	0	0	1	1	FALSE	FALSE
N/A	hic_401	scaffold_967	Bacteria	Sediminispirochaeta	3	0	0	1	1	FALSE	FALSE
sulfite_respiration;nitrous_oxide_denitrification;nitrate_reduction;chemoheterotrophy;nitrite_respiration;nitrate_denitrification;nitrogen_respiration;aromatic_compound_degradation;sulfate_respiration;nitrite_denitrification;denitrification;nitrate_respiration;respiration_of_sulfur_compounds	metabat_014	scaffold_3868;scaffold_22477	Bacteria	Desulfococcus	3	0	0	1	1	FALSE	FALSE
iron_respiration;fumarate_respiration;fermentation;chemoheterotrophy;sulfur_respiration;respiration_of_sulfur_compounds;manganese_respiration	hic_268	scaffold_3940;scaffold_10746;scaffold_3940;scaffold_85578;scaffold_5304	Bacteria	Desulfuromonas	3	0	0	1	1	FALSE	FALSE
N/A	metabat_294	scaffold_2806	Bacteria	Gracilibacillus	3	0	0	1	1	FALSE	FALSE
N/A	hic_811	-	Viruses	Bpp1virus	3	0	0	1	1	FALSE	FALSE
animal_parasites_or_symbionts	hic_222	scaffold_850	Bacteria	Aggregatibacter	3	0	0	1	1	FALSE	FALSE
fermentation;chemoheterotrophy	metabat_591	scaffold_912;scaffold_131;scaffold_18394;scaffold_5666;scaffold_14215;scaffold_727;scaffold_2051;scaffold_2051	Bacteria	Propionivibrio	3	0	0	1	1	FALSE	FALSE
chemoheterotrophy;aerobic_chemoheterotrophy	hic_564	-	Bacteria	Tetrasphaera	3	0	0	1	1	FALSE	FALSE
N/A	hic_323	-	Bacteria	Planctomycetaceae-undef	3	0	0	1	1	FALSE	FALSE
N/A	hic_949	scaffold_19972;scaffold_8696	Bacteria	Thermosediminibacter	3	0	0	1	1	FALSE	FALSE
N/A	metabat_591	scaffold_1017;scaffold_126	Bacteria	Smithella	3	0	0	1	1	FALSE	FALSE
N/A	hic_713	scaffold_49182;scaffold_49182;scaffold_20562	Bacteria	Syntrophobacterales-undef	3	0	0	1	1	FALSE	FALSE
fermentation;chemoheterotrophy;aerobic_chemoheterotrophy	metabat_378	scaffold_109;scaffold_256;scaffold_25774;scaffold_1452	Bacteria	Grimontia	3	0	0	1	1	FALSE	FALSE
aerobic_ammonia_oxidation;nitrification	hic_200	scaffold_801;scaffold_15483	Archaea	Nitrosopumilus	3	0	0	1	1	FALSE	FALSE
N/A	hic_657	scaffold_339	Bacteria	Flexilinea	3	0	0	1	1	FALSE	FALSE
plant_pathogen	hic_371	scaffold_45065;scaffold_1287;scaffold_45065	Bacteria	Erwinia	3	0	0	1	1	FALSE	FALSE
N/A	hic_803	scaffold_621	Bacteria	Hathewaya	3	0	0	1	1	FALSE	FALSE
sulfate_respiration;respiration_of_sulfur_compounds	metabat_557	scaffold_50771	Bacteria	Desulfonatronospira	3	0	0	1	1	FALSE	FALSE
chemoheterotrophy;aerobic_chemoheterotrophy	hic_378	-	Bacteria	Actinoplanes	2	0	0	1	1	FALSE	FALSE
fermentation;chemoheterotrophy	metabat_294	-	Bacteria	Aminomonas	2	0	0	1	1	FALSE	FALSE
N/A	hic_668	scaffold_18394;scaffold_2334	Bacteria	Caldilinea	2	0	0	1	1	FALSE	FALSE
sulfate_respiration;plastic_degradation;respiration_of_sulfur_compounds	hic_864	-	Bacteria	Syntrophobacter	2	0	0	1	1	FALSE	FALSE
ureolysis;chemoheterotrophy;xylanolysis;aerobic_chemoheterotrophy	metabat_591	-	Bacteria	Pyrinomonas	2	0	0	1	1	FALSE	FALSE
dark_hydrogen_oxidation;methanogenesis;hydrogenotrophic_methanogenesis;methanogenesis_by_CO2_reduction_with_H2	hic_728	scaffold_1084;scaffold_94;scaffold_3436;scaffold_1084;scaffold_13325	Archaea	Methanobacterium	2	0	0	1	1	FALSE	FALSE
methanogenesis;hydrogenotrophic_methanogenesis;methanogenesis_by_CO2_reduction_with_H2	metabat_239	scaffold_330	Archaea	Methanocorpusculum	2	0	0	1	1	FALSE	FALSE
dark_hydrogen_oxidation;iron_respiration;nitrate_reduction;nitrogen_respiration;sulfur_respiration;nitrate_respiration;respiration_of_sulfur_compounds;manganese_respiration	metabat_591	scaffold_19972	Bacteria	Geoalkalibacter	2	0	0	1	1	FALSE	FALSE
chemoheterotrophy;aerobic_chemoheterotrophy	hic_567	NODE_2970_length_20945_cov_11.0338;NODE_10844_length_9504_cov_12.3701;scaffold_11556	Bacteria	Marinobacterium	2	0	0	1	1	FALSE	FALSE
N/A	hic_375	scaffold_2670;scaffold_136;scaffold_112;scaffold_4390;scaffold_50334;scaffold_4390;scaffold_4390;scaffold_8296;scaffold_136;scaffold_2395;scaffold_19342;scaffold_136	Bacteria	Synergistales-undef	2	0	0	1	1	FALSE	FALSE
human_pathogens_all;animal_parasites_or_symbionts	hic_268	scaffold_11655;scaffold_11655;scaffold_22279	Bacteria	Francisella	2	0	0	1	1	FALSE	FALSE
chemoheterotrophy;methanogenesis;methanogenesis_by_reduction_of_methyl_compounds_with_H2;hydrogenotrophic_methanogenesis;methylotrophy	metabat_313	-	Archaea	Methanomassiliicoccus	2	0	0	1	1	FALSE	FALSE
dark_hydrogen_oxidation;nitrous_oxide_denitrification;nitrate_reduction;nitrite_respiration;nitrate_denitrification;nitrogen_respiration;knallgas_bacteria;nitrite_denitrification;denitrification;nitrate_respiration	metabat_637	-	Bacteria	Persephonella	2	0	0	1	1	FALSE	FALSE
N/A	metabat_387	k87_3671202	Bacteria	Lutispora	2	0	0	1	1	FALSE	FALSE
N/A	metabat_636	scaffold_60	Bacteria	Candidatus Magasanikbacteria-undef	2	0	0	1	1	FALSE	FALSE
anoxygenic_photoautotrophy_S_oxidizing;photoautotrophy;anoxygenic_photoautotrophy;phototrophy;anoxygenic_photoautotrophy_H2_oxidizing	hic_268	-	Bacteria	Ectothiorhodospira	2	0	0	1	1	FALSE	FALSE
chemoheterotrophy;aerobic_chemoheterotrophy;oil_bioremediation	metabat_543	scaffold_354;scaffold_1982	Bacteria	Thalassolituus	2	0	0	1	1	FALSE	FALSE
N/A	hic_365	-	Bacteria	Haliscomenobacter	2	0	0	1	1	FALSE	FALSE
chemoheterotrophy;aerobic_chemoheterotrophy	hic_268	scaffold_13207	Bacteria	Prosthecobacter	2	0	0	1	1	FALSE	FALSE
N/A	metabat_294	-	Bacteria	Desulfobacterales-undef	2	0	0	1	1	FALSE	FALSE
N/A	hic_268	scaffold_3182;scaffold_3197;scaffold_1821;scaffold_2912	Bacteria	Pseudodesulfovibrio	2	0	0	1	1	FALSE	FALSE
N/A	metabat_294	scaffold_3527;scaffold_3527	Bacteria	Hymenobacter	2	0	0	1	1	FALSE	FALSE
nitrate_reduction;chemoheterotrophy;predatory_or_exoparasitic;aerobic_chemoheterotrophy	hic_268	-	Bacteria	Cupriavidus	2	0	0	1	1	FALSE	FALSE
fermentation;chemoheterotrophy	hic_659	-	Bacteria	Acidaminobacter	2	0	0	1	1	FALSE	FALSE
N/A	hic_625	scaffold_1237;scaffold_1837;scaffold_1598	Bacteria	Pragia	2	0	0	1	1	FALSE	FALSE
ureolysis	metabat_294	-	Bacteria	Massilia	2	0	0	1	1	FALSE	FALSE
N/A	hic_864	scaffold_8841	Bacteria	Planctomycetales-undef	2	0	0	1	1	FALSE	FALSE
fermentation;chemoheterotrophy	hic_268	k87_6094125	Bacteria	Mahella	2	0	0	1	1	FALSE	FALSE
N/A	hic_066	scaffold_5150;scaffold_5532	Bacteria	Haematospirillum	2	0	0	1	1	FALSE	FALSE
dark_hydrogen_oxidation;iron_respiration;fumarate_respiration;nitrate_reduction;chemoheterotrophy;nitrite_respiration;nitrate_ammonification;nitrogen_respiration;aerobic_chemoheterotrophy;nitrite_ammonification;knallgas_bacteria;nitrate_respiration	metabat_294	scaffold_12461;scaffold_1696	Bacteria	Anaeromyxobacter	2	0	0	1	1	FALSE	FALSE
N/A	metabat_591	scaffold_2876;scaffold_2876;scaffold_9467;scaffold_14632	Bacteria	Thermobaculum	2	0	0	1	1	FALSE	FALSE
N/A	metabat_278	k87_46787777;k87_46787777	Bacteria	Gimesia	2	0	0	1	1	FALSE	FALSE
N/A	hic_921	scaffold_1958;scaffold_1405;scaffold_1369;scaffold_6596	Bacteria	Alkalimonas	2	0	0	1	1	FALSE	FALSE
chemoheterotrophy;aerobic_chemoheterotrophy	hic_367	scaffold_9445	Bacteria	Arenibacter	2	0	0	1	1	FALSE	FALSE
N/A	hic_1146	-	Eukaryota	Solanum	2	0	1	1	0.00917859	FALSE	TRUE
fermentation;chemoheterotrophy;thiosulfate_respiration;sulfate_respiration;respiration_of_sulfur_compounds	hic_741	scaffold_2090	Bacteria	Thermacetogenium	2	0	0	1	1	FALSE	FALSE
N/A	metabat_169	-	Bacteria	Lunatimonas	2	0	0	1	1	FALSE	FALSE
chemoheterotrophy;aerobic_chemoheterotrophy;nitrogen_fixation	hic_943	scaffold_6196;scaffold_6674;scaffold_1675;scaffold_1821	Bacteria	Bradyrhizobium	2	0	0	1	1	FALSE	FALSE
sulfate_respiration;respiration_of_sulfur_compounds	metabat_591	scaffold_4276	Bacteria	Candidatus Magnetomorum	2	0	0	1	1	FALSE	FALSE
chemoheterotrophy;aerobic_chemoheterotrophy	metabat_572	scaffold_87;scaffold_87	Bacteria	Labrenzia	2	0	0	1	1	FALSE	FALSE
N/A	metabat_288	-	Bacteria	Gracilibacter	2	0	0	1	1	FALSE	FALSE
N/A	hic_464	scaffold_2	Bacteria	Candidatus Acetothermia-undef	2	0	0	1	1	FALSE	FALSE
fermentation;chemoheterotrophy;aerobic_chemoheterotrophy	hic_444	scaffold_801;scaffold_15483	Bacteria	Candidatus Photodesmus	2	0	0	1	1	FALSE	FALSE
N/A	hic_326	-	Bacteria	Actinobacteria-undef	2	0	0	1	1	FALSE	FALSE
N/A	hic_867	scaffold_1230	Bacteria	Chromobacterium	2	0	0	1	1	FALSE	FALSE
N/A	hic_153	scaffold_5108;scaffold_3453	Bacteria	Rhodanobacter	2	0	0	1	1	FALSE	FALSE
N/A	hic_668	scaffold_273	Bacteria	Parageobacillus	2	0	0	1	1	FALSE	FALSE
N/A	metabat_685	scaffold_7281	Bacteria	Nitrospirae-undef	2	0	0	1	1	FALSE	FALSE
N/A	hic_308	scaffold_25253;NODE_672_length_42088_cov_22.9162;scaffold_745;scaffold_9639;scaffold_2586;scaffold_25430	Bacteria	Clostridiaceae-undef	2	0	0	1	1	FALSE	FALSE
N/A	hic_246	-	Eukaryota	Zea	2	0	0	1	1	FALSE	FALSE
N/A	hic_499	scaffold_5534;scaffold_109;scaffold_1223	Bacteria	Candidatus Magnetoovum	2	0	0	1	1	FALSE	FALSE
chemoheterotrophy;methanol_oxidation;methylotrophy	hic_268	scaffold_18368;scaffold_28030;scaffold_20865;scaffold_5491;scaffold_7807	Bacteria	Methylophaga	2	0	0	1	1	FALSE	FALSE
dark_oxidation_of_sulfur_compounds;ureolysis;nitrogen_fixation	hic_515	scaffold_7865;scaffold_1902;scaffold_147	Bacteria	Beggiatoa	2	0	0	1	1	FALSE	FALSE
N/A	hic_995	scaffold_2476	Bacteria	Pluralibacter	2	0	0	1	1	FALSE	FALSE
methanogenesis;hydrogenotrophic_methanogenesis;methanogenesis_by_CO2_reduction_with_H2	hic_657	scaffold_1306	Archaea	Methanolacinia	2	0	0	1	1	FALSE	FALSE
N/A	hic_375	scaffold_7;scaffold_77;scaffold_136	Bacteria	Hyphomonadaceae-undef	1	0	0	1	1	FALSE	FALSE
chemoheterotrophy;aerobic_chemoheterotrophy	hic_625	scaffold_4847	Bacteria	Terasakiispira	1	0	0	1	1	FALSE	FALSE
nitrate_reduction;nitrogen_respiration;thiosulfate_respiration;nitrate_respiration;respiration_of_sulfur_compounds	hic_222	scaffold_3599;scaffold_2918	Bacteria	Alishewanella	1	0	0	1	1	FALSE	FALSE
chemoheterotrophy;aerobic_chemoheterotrophy	hic_974	scaffold_2890;scaffold_2536;scaffold_16227	Bacteria	Oleiphilus	1	0	0	1	1	FALSE	FALSE
chemoheterotrophy;aerobic_chemoheterotrophy	hic_752	-	Bacteria	Granulicella	1	0	0	1	1	FALSE	FALSE
N/A	metabat_294	scaffold_34539;scaffold_36090	Bacteria	Myxococcus	1	0	0	1	1	FALSE	FALSE
N/A	metabat_591	scaffold_1017	Bacteria	Thermanaerothrix	1	0	0	1	1	FALSE	FALSE
N/A	hic_246	-	Eukaryota	Glycine	1	0	0	1	1	FALSE	FALSE
N/A	hic_467	-	Eukaryota	Strigomonas	1	0	0	1	1	FALSE	FALSE
N/A	hic_668	-	Bacteria	Dissulfuribacter	1	0	0	1	1	FALSE	FALSE
intracellular_parasites	hic_640	-	Bacteria	Holospora	1	0	0	1	1	FALSE	FALSE
N/A	metabat_294	scaffold_1069	Bacteria	Candidatus Raymondbacteria-undef	1	0	0	1	1	FALSE	FALSE
sulfate_respiration;respiration_of_sulfur_compounds	hic_268	scaffold_6129	Bacteria	Desulfoplanes	1	0	0	1	1	FALSE	FALSE
chemoheterotrophy;aerobic_chemoheterotrophy;nitrogen_fixation	hic_303	scaffold_136;scaffold_13350	Bacteria	Tistlia	1	0	0	1	1	FALSE	FALSE
N/A	metabat_234	-	Bacteria	Syntrophaceae-undef	1	0	0	1	1	FALSE	FALSE
fermentation;chemoheterotrophy	hic_574	scaffold_16062;scaffold_143;k87_1562216	Bacteria	Peptoclostridium	1	0	0	1	1	FALSE	FALSE
fermentation;chemoheterotrophy	hic_323	-	Bacteria	Weissella	1	0	0	1	1	FALSE	FALSE
N/A	hic_735	-	Eukaryota	Corchorus	1	0	0	1	1	FALSE	FALSE
N/A	metabat_294	-	Bacteria	Cystobacter	1	0	0	1	1	FALSE	FALSE
chemoheterotrophy;aerobic_chemoheterotrophy	hic_481	scaffold_5104;scaffold_38172	Bacteria	Oleibacter	1	0	0	1	1	FALSE	FALSE
N/A	metabat_591	scaffold_6381	Bacteria	Candidatus Firestonebacteria-undef	1	0	0	1	1	FALSE	FALSE
chemoheterotrophy;aerobic_chemoheterotrophy	metabat_591	scaffold_2373;scaffold_324	Bacteria	Terriglobus	1	0	0	1	1	FALSE	FALSE
dark_oxidation_of_sulfur_compounds;chemoheterotrophy;aerobic_chemoheterotrophy;dark_thiosulfate_oxidation	metabat_294	scaffold_19569	Bacteria	Salinisphaera	1	0	0	1	1	FALSE	FALSE
sulfate_respiration;respiration_of_sulfur_compounds	hic_668	-	Bacteria	Thermosulfurimonas	1	0	0	1	1	FALSE	FALSE
chemoheterotrophy;aerobic_chemoheterotrophy	metabat_074	scaffold_590	Bacteria	Fluviicola	1	0	0	1	1	FALSE	FALSE
iron_respiration;fumarate_respiration;nitrate_reduction;nitrogen_respiration;sulfur_respiration;nitrate_respiration;respiration_of_sulfur_compounds	hic_1023	scaffold_1306;scaffold_28716	Bacteria	Desulfuromusa	1	0	0	1	1	FALSE	FALSE
N/A	metabat_208	scaffold_15;scaffold_11353;scaffold_306;scaffold_12701;scaffold_39135	Bacteria	Flectobacillus	1	0	0	1	1	FALSE	FALSE
chemoheterotrophy;aerobic_chemoheterotrophy	hic_268	scaffold_3527;scaffold_3527	Bacteria	Dyella	1	0	0	1	1	FALSE	FALSE
N/A	hic_384	scaffold_59;scaffold_417;scaffold_61;scaffold_9179;scaffold_278;scaffold_90;scaffold_14	Bacteria	Seonamhaeicola	1	0	0	1	1	FALSE	FALSE
chemoheterotrophy;aerobic_chemoheterotrophy	hic_1165	-	Bacteria	Fulvivirga	1	0	0	1	1	FALSE	FALSE
N/A	hic_882	-	Bacteria	Chromatiales-undef	1	0	0	1	1	FALSE	FALSE
N/A	hic_246	-	Eukaryota	Cajanus	1	0	0	1	1	FALSE	FALSE
N/A	hic_246	-	Eukaryota	Triticum	1	0	0	1	1	FALSE	FALSE
N/A	hic_949	scaffold_639;scaffold_10324	Bacteria	Candidatus Competibacter	1	0	0	1	1	FALSE	FALSE
animal_parasites_or_symbionts	hic_852	k87_1206830	Bacteria	Bibersteinia	1	0	0	1	1	FALSE	FALSE
N/A	hic_308	scaffold_8179	Bacteria	Dubosiella	1	0	0	1	1	FALSE	FALSE
anoxygenic_photoautotrophy_S_oxidizing;photoautotrophy;anoxygenic_photoautotrophy;phototrophy	metabat_294	k87_14055023	Bacteria	Prosthecochloris	1	0	0	1	1	FALSE	FALSE
N/A	metabat_418	scaffold_1093;scaffold_3032	Eukaryota	Mycosphaerella	1	0	0	1	1	FALSE	FALSE
N/A	hic_888	scaffold_2651;scaffold_12555;k87_5260794	Bacteria	Brevefilum	1	0	0	1	1	FALSE	FALSE
N/A	hic_882	scaffold_21542;scaffold_5634;scaffold_3249	Bacteria	Candidatus Aegiribacteria	1	0	0	1	1	FALSE	FALSE
chemoheterotrophy;aerobic_chemoheterotrophy	hic_303	scaffold_7;scaffold_582;scaffold_87;scaffold_7	Bacteria	Caulobacter	1	0	0	1	1	FALSE	FALSE
anoxygenic_photoautotrophy_S_oxidizing;photoautotrophy;anoxygenic_photoautotrophy;phototrophy	metabat_591	scaffold_1330	Bacteria	Pelodictyon	1	0	0	1	1	FALSE	FALSE
N/A	hic_780	scaffold_1300;scaffold_1300;scaffold_1300	Bacteria	Candidatus Moranbacteria-undef	1	0	0	1	1	FALSE	FALSE
N/A	hic_871	scaffold_5574;scaffold_727	Bacteria	Thermostaphylospora	1	0	0	1	1	FALSE	FALSE
N/A	hic_661	-	Bacteria	Saccharibacillus	1	0	0	1	1	FALSE	FALSE
chemoheterotrophy;aerobic_chemoheterotrophy	metabat_234	k87_15689274;scaffold_11856	Bacteria	Devosia	1	0	0	1	1	FALSE	FALSE
N/A	metabat_313	-	Bacteria	Halothermothrix	1	0	0	1	1	FALSE	FALSE
N/A	hic_371	scaffold_8154;scaffold_20048	Bacteria	Ignatzschineria	1	0	0	1	1	FALSE	FALSE
fermentation;chemoheterotrophy;xylanolysis;cellulolysis	hic_657	scaffold_138	Bacteria	Caldicellulosiruptor	1	0	0	1	1	FALSE	FALSE
iron_respiration;dissimilatory_arsenate_reduction;sulfur_respiration;arsenate_respiration;respiration_of_sulfur_compounds	hic_740	scaffold_719	Bacteria	Halarsenatibacter	1	0	0	1	1	FALSE	FALSE
N/A	hic_268	scaffold_5239;scaffold_12721;scaffold_86	Eukaryota	Parastrongyloides	1	0	0	1	1	FALSE	FALSE
fermentation;chemoheterotrophy	hic_661	-	Bacteria	Aerococcus	1	0	0	1	1	FALSE	FALSE
fermentation;chemoheterotrophy	hic_577	scaffold_7171	Bacteria	Peptoanaerobacter	1	0	0	1	1	FALSE	FALSE
N/A	metabat_294	scaffold_5491;scaffold_1280;scaffold_14704;scaffold_66440	Bacteria	Rhodobacteraceae-undef	1	0	0	1	1	FALSE	FALSE
N/A	metabat_294	scaffold_2490;scaffold_3987	Bacteria	Collimonas	1	0	0	1	1	FALSE	FALSE
nitrate_reduction	hic_657	scaffold_2458	Bacteria	Oceanobacillus	1	0	0	1	1	FALSE	FALSE
nitrate_reduction;invertebrate_parasites;human_pathogens_all;animal_parasites_or_symbionts	hic_222	scaffold_2705;scaffold_143540;NODE_33816_length_4002_cov_50.6179;NODE_48972_length_2939_cov_16.3544	Bacteria	Yersinia	1	0	0	1	1	FALSE	FALSE
chemoheterotrophy;aerobic_chemoheterotrophy	metabat_294	scaffold_936;scaffold_936	Bacteria	Loktanella	1	0	0	1	1	FALSE	FALSE
N/A	hic_481	-	Bacteria	Sedimentitalea	1	0	0	1	1	FALSE	FALSE
N/A	hic_268	scaffold_38239;scaffold_56738;scaffold_152680;scaffold_33502;scaffold_20562;scaffold_21764	Bacteria	Paludisphaera	1	0	0	1	1	FALSE	FALSE
sulfate_respiration;respiration_of_sulfur_compounds	hic_061	scaffold_912;scaffold_906;scaffold_9241	Bacteria	Desulfatibacillum	1	0	0	1	1	FALSE	FALSE
N/A	hic_633	-	Bacteria	Psychrobacillus	1	0	0	1	1	FALSE	FALSE
human_pathogens_all;animal_parasites_or_symbionts	metabat_615	scaffold_29997;scaffold_2322;scaffold_497;k87_29682986	Bacteria	Moraxella	1	0	0	1	1	FALSE	FALSE
N/A	hic_323	-	Bacteria	Williamwhitmania	1	0	0	1	1	FALSE	FALSE
intracellular_parasites;human_pathogens_all;animal_parasites_or_symbionts	metabat_294	scaffold_3182	Bacteria	Coxiella	1	0	0	1	1	FALSE	FALSE
N/A	hic_882	scaffold_1929	Bacteria	Desulfurella	1	0	0	1	1	FALSE	FALSE
N/A	metabat_169	scaffold_7;scaffold_7;scaffold_1152;scaffold_1152	Bacteria	Oceanicella	1	0	0	1	1	FALSE	FALSE
dark_iron_oxidation	hic_890	-	Bacteria	Leptothrix	1	0	0	1	1	FALSE	FALSE
N/A	metabat_657	scaffold_12217;scaffold_5133;scaffold_2422	Bacteria	Snodgrassella	1	0	0	1	1	FALSE	FALSE
N/A	hic_1123	scaffold_7320	Bacteria	Candidatus Arthromitus	1	0	0	1	1	FALSE	FALSE
fermentation;chemoheterotrophy	hic_436	scaffold_1198	Bacteria	Syntrophobotulus	1	0	0	1	1	FALSE	FALSE
dark_hydrogen_oxidation;nitrate_reduction;nitrite_respiration;nitrate_ammonification;nitrogen_respiration;thiosulfate_respiration;sulfur_respiration;nitrite_ammonification;nitrate_respiration;respiration_of_sulfur_compounds	metabat_299	-	Bacteria	Desulfurobacterium	1	0	0	1	1	FALSE	FALSE
sulfate_respiration;respiration_of_sulfur_compounds	hic_031	NODE_26430_length_4887_cov_5.92881;NODE_26430_length_4887_cov_5.92881	Bacteria	Desulfocarbo	1	0	0	1	1	FALSE	FALSE
aerobic_ammonia_oxidation;nitrification	hic_525	scaffold_5181;scaffold_5242;scaffold_4889	Bacteria	Nitrosomonas	1	0	0	1	1	FALSE	FALSE
N/A	metabat_418	scaffold_970;scaffold_3518;scaffold_24098	Bacteria	Catenovulum	1	0	0	1	1	FALSE	FALSE
fermentation;chemoheterotrophy;sulfate_respiration;respiration_of_sulfur_compounds	hic_749	-	Bacteria	Desulfotignum	1	0	0	1	1	FALSE	FALSE
N/A	metabat_664	scaffold_10;scaffold_4546	Bacteria	Catalinimonas	1	0	0	1	1	FALSE	FALSE
N/A	hic_268	-	Bacteria	Isosphaera	1	0	0	1	1	FALSE	FALSE
N/A	hic_254	-	Bacteria	Anaerosphaera	1	0	0	1	1	FALSE	FALSE
N/A	hic_268	-	Bacteria	Terrimicrobium	1	0	0	1	1	FALSE	FALSE
N/A	hic_669	scaffold_1201	Bacteria	Desulfitibacter	1	0	0	1	1	FALSE	FALSE
N/A	hic_253	scaffold_1681	Bacteria	Cutibacterium	1	0	0	1	1	FALSE	FALSE
N/A	metabat_294	scaffold_5365;scaffold_2427	Bacteria	Myxococcales-undef	1	0	0	1	1	FALSE	FALSE
chemoheterotrophy;aerobic_chemoheterotrophy	hic_401	-	Bacteria	Altererythrobacter	1	0	0	1	1	FALSE	FALSE
N/A	hic_325	-	Bacteria	Arsenicibacter	1	0	0	1	1	FALSE	FALSE
fermentation;chemoheterotrophy	metabat_365	scaffold_6192;scaffold_7149	Bacteria	Paraclostridium	1	0	0	1	1	FALSE	FALSE
chemoheterotrophy;aerobic_chemoheterotrophy	metabat_294	scaffold_8414	Bacteria	Roseibacillus	1	0	0	1	1	FALSE	FALSE
sulfite_respiration;sulfate_respiration;respiration_of_sulfur_compounds	hic_268	scaffold_936	Bacteria	Desulfarculus	1	0	0	1	1	FALSE	FALSE
sulfur_respiration;respiration_of_sulfur_compounds	hic_668	scaffold_131;scaffold_131;scaffold_936	Bacteria	Sulfurospirillum	1	0	0	1	1	FALSE	FALSE
N/A	hic_268	-	Bacteria	Candidatus Eisenbacteria-undef	1	0	0	1	1	FALSE	FALSE
fish_parasites;animal_parasites_or_symbionts	hic_974	scaffold_2077;scaffold_2077	Bacteria	Piscirickettsia	1	0	0	1	1	FALSE	FALSE
N/A	hic_385	-	Bacteria	Candidatus Taylorbacteria-undef	1	0	0	1	1	FALSE	FALSE
N/A	hic_519	scaffold_745;scaffold_2028	Bacteria	Longibacter	1	0	0	1	1	FALSE	FALSE
N/A	hic_481	scaffold_838;scaffold_1323	Bacteria	Lacimicrobium	1	0	0	1	1	FALSE	FALSE
fumarate_respiration;fermentation;nitrate_reduction;chemoheterotrophy;nitrite_respiration;nitrogen_respiration;aerobic_chemoheterotrophy;human_pathogens_gastroenteritis;nitrite_ammonification;human_gut;human_pathogens_all;animal_parasites_or_symbionts;nitrate_respiration;human_pathogens_diarrhea;mammal_gut	hic_921	scaffold_2249;scaffold_6395;scaffold_3868;scaffold_1837;scaffold_1598;scaffold_5566;scaffold_29290;scaffold_5058	Bacteria	Escherichia	1	0	0	1	1	FALSE	FALSE
fermentation;chemoheterotrophy	hic_624	-	Bacteria	Brochothrix	1	0	0	1	1	FALSE	FALSE
N/A	hic_538	scaffold_315;k87_9049538;scaffold_413	Bacteria	Puniceicoccaceae-undef	1	0	0	1	1	FALSE	FALSE
N/A	hic_268	-	Bacteria	Geobacteraceae-undef	1	0	0	1	1	FALSE	FALSE
N/A	hic_511	scaffold_72	Bacteria	Siccationidurans	1	0	0	1	1	FALSE	FALSE
nitrate_reduction;chemoheterotrophy;xylanolysis;aerobic_chemoheterotrophy	hic_268	-	Bacteria	Thermomonospora	1	0	0	1	1	FALSE	FALSE
N/A	metabat_294	scaffold_24256;scaffold_17726;scaffold_17726	Bacteria	Planctopirus	1	0	0	1	1	FALSE	FALSE
N/A	hic_754	-	Bacteria	Acetomicrobium	1	0	0	1	1	FALSE	FALSE
N/A	metabat_293	scaffold_677;scaffold_677	Bacteria	Faecalibaculum	1	0	0	1	1	FALSE	FALSE
ureolysis;nitrate_reduction;chemoheterotrophy;aerobic_chemoheterotrophy;nitrogen_fixation	metabat_294	-	Bacteria	Azotobacter	1	0	0	1	1	FALSE	FALSE
N/A	hic_401	-	Bacteria	Haliangium	1	0	0	1	1	FALSE	FALSE
N/A	hic_208	scaffold_2217	Bacteria	Psychromonas	1	0	0	1	1	FALSE	FALSE
N/A	hic_215	scaffold_4735;k87_36038052	Bacteria	Dethiosulfatibacter	1	0	0	1	1	FALSE	FALSE
dark_oxidation_of_sulfur_compounds;photoheterotrophy;aerobic_anoxygenic_phototrophy;anoxygenic_photoautotrophy_S_oxidizing;photoautotrophy;nitrogen_fixation;anoxygenic_photoautotrophy;dark_sulfide_oxidation;phototrophy	hic_296	scaffold_135;scaffold_174;scaffold_2566;scaffold_52111;scaffold_5058	Bacteria	Allochromatium	1	0	0	1	1	FALSE	FALSE
N/A	hic_511	-	Bacteria	Micrococcales-undef	1	0	0	1	1	FALSE	FALSE
N/A	hic_303	scaffold_136;scaffold_7	Bacteria	Candidatus Berkelbacteria-undef	1	0	0	1	1	FALSE	FALSE
nitrogen_fixation	metabat_294	scaffold_3527	Bacteria	Magnetococcus	1	0	0	1	1	FALSE	FALSE
N/A	hic_371	scaffold_33351;scaffold_28223	Bacteria	Confluentimicrobium	1	0	0	1	1	FALSE	FALSE
dark_hydrogen_oxidation;dark_oxidation_of_sulfur_compounds;nitrous_oxide_denitrification;nitrate_reduction;nitrite_respiration;nitrate_denitrification;nitrogen_respiration;dark_thiosulfate_oxidation;nitrite_denitrification;dark_sulfide_oxidation;denitrification;nitrate_respiration	hic_222	-	Bacteria	Sulfurimonas	1	0	0	1	1	FALSE	FALSE
N/A	metabat_418	scaffold_471;scaffold_66932	Bacteria	Candidatus Fischerbacteria-undef	1	0	0	1	1	FALSE	FALSE
chemoheterotrophy;aerobic_chemoheterotrophy	metabat_636	scaffold_60;scaffold_60	Bacteria	Pseudozobellia	1	0	0	1	1	FALSE	FALSE
N/A	hic_657	scaffold_22224	Bacteria	Aneurinibacillus	1	0	0	1	1	FALSE	FALSE
chemoheterotrophy;aerobic_chemoheterotrophy	hic_614	scaffold_608;scaffold_428	Bacteria	Formosa	1	0	0	1	1	FALSE	FALSE
N/A	hic_827	scaffold_2316	Bacteria	Lacinutrix	1	0	0	1	1	FALSE	FALSE
N/A	metabat_535	k87_7102913;k87_15241698	Bacteria	Defluviimonas	1	0	0	1	1	FALSE	FALSE
N/A	hic_351	NODE_26511_length_4874_cov_18.8184	Bacteria	Caldibacillus	1	0	0	1	1	FALSE	FALSE
N/A	metabat_294	scaffold_3440;scaffold_1236	Bacteria	Candidatus Handelsmanbacteria-undef	1	0	0	1	1	FALSE	FALSE
N/A	hic_949	scaffold_1230	Bacteria	Lacunisphaera	1	0	0	1	1	FALSE	FALSE
fermentation;chemoheterotrophy	metabat_178	-	Bacteria	Caminicella	1	0	0	1	1	FALSE	FALSE
chemoheterotrophy;ligninolysis	hic_499	-	Bacteria	Ochrobactrum	1	0	0	1	1	FALSE	FALSE
N/A	hic_858	scaffold_27252;scaffold_174;scaffold_1729;scaffold_5058;scaffold_9415	Bacteria	Pseudescherichia	1	0	0	1	1	FALSE	FALSE
N/A	hic_751	scaffold_3327	Bacteria	Adlercreutzia	1	0	0	1	1	FALSE	FALSE
N/A	hic_1123	scaffold_28951;scaffold_16211	Bacteria	Anaerosporomusa	1	0	1	1	0.00459983	FALSE	TRUE
methanogenesis	metabat_294	scaffold_947;scaffold_91233	Archaea	Methanocella	1	0	0	1	1	FALSE	FALSE
N/A	hic_864	scaffold_25302	Bacteria	Albidovulum	1	0	0	1	1	FALSE	FALSE
ureolysis;fermentation;chemoheterotrophy;aerobic_chemoheterotrophy	metabat_294	scaffold_425;scaffold_2793	Bacteria	Verrucomicrobium	1	0	0	1	1	FALSE	FALSE
dark_oxidation_of_sulfur_compounds;nitrous_oxide_denitrification;nitrate_reduction;nitrite_respiration;anoxygenic_photoautotrophy_S_oxidizing;nitrate_denitrification;nitrogen_respiration;photoautotrophy;dark_thiosulfate_oxidation;anoxygenic_photoautotrophy;nitrite_denitrification;dark_sulfide_oxidation;denitrification;nitrate_respiration;phototrophy	hic_589	-	Bacteria	Thiohalomonas	1	0	0	1	1	FALSE	FALSE
fermentation;chemoheterotrophy;reductive_acetogenesis	hic_998	-	Bacteria	Natronincola	1	0	0	1	1	FALSE	FALSE
chemoheterotrophy;cellulolysis;aerobic_chemoheterotrophy	metabat_604	scaffold_290	Bacteria	Dyadobacter	1	0	0	1	1	FALSE	FALSE
chemoheterotrophy;aerobic_chemoheterotrophy	hic_488	-	Bacteria	Nesterenkonia	1	0	0	1	1	FALSE	FALSE
fermentation;chemoheterotrophy	metabat_293	scaffold_24350;scaffold_14451;scaffold_15585	Bacteria	Propionibacterium	1	0	0	1	1	FALSE	FALSE
nitrogen_fixation;dark_iron_oxidation	metabat_591	scaffold_59939;scaffold_59939	Bacteria	Leptospirillum	1	0	0	1	1	FALSE	FALSE
N/A	hic_222	-	Bacteria	Tatumella	1	0	0	1	1	FALSE	FALSE
fermentation;chemoheterotrophy	hic_246	-	Bacteria	Cetobacterium	1	0	0	1	1	FALSE	FALSE
N/A	hic_801	scaffold_52357;scaffold_87;scaffold_136	Bacteria	Tepidiphilus	1	0	0	1	1	FALSE	FALSE
N/A	hic_608	-	Bacteria	Tessaracoccus	1	0	0	1	1	FALSE	FALSE
N/A	hic_957	scaffold_2664	Bacteria	Galbibacter	1	0	0	1	1	FALSE	FALSE
oxygenic_photoautotrophy;cyanobacteria;photoautotrophy;phototrophy	hic_882	-	Bacteria	Mastigocoleus	1	0	0	1	1	FALSE	FALSE
N/A	hic_268	-	Bacteria	Fibrisoma	1	0	0	1	1	FALSE	FALSE
nitrate_reduction	hic_401	-	Bacteria	Beutenbergia	1	0	0	1	1	FALSE	FALSE
ureolysis	metabat_294	-	Bacteria	Duganella	1	0	0	1	1	FALSE	FALSE
chemoheterotrophy;aerobic_chemoheterotrophy	metabat_294	scaffold_4495;scaffold_2228	Bacteria	Fabibacter	1	0	0	1	1	FALSE	FALSE
N/A	hic_371	-	Eukaryota	Thelohanellus	1	0	0	1	1	FALSE	FALSE
aerobic_nitrite_oxidation;nitrification	hic_198	-	Bacteria	Nitrolancea	1	0	0	1	1	FALSE	FALSE
N/A	hic_511	-	Bacteria	Salinispira	1	0	0	1	1	FALSE	FALSE
N/A	metabat_169	-	Bacteria	Candidatus Nealsonbacteria-undef	1	0	0	1	1	FALSE	FALSE
N/A	metabat_294	scaffold_8706	Bacteria	Arenitalea	1	0	0	1	1	FALSE	FALSE
N/A	hic_751	-	Eukaryota	Oryza	1	0	0	1	1	FALSE	FALSE
N/A	hic_301	-	Eukaryota	Spinacia	1	0	0	1	1	FALSE	FALSE
chemoheterotrophy;methanotrophy;hydrocarbon_degradation;methylotrophy	hic_625	-	Bacteria	Methylomicrobium	1	0	0	1	1	FALSE	FALSE
fermentation;chemoheterotrophy	hic_867	scaffold_456;scaffold_4849;scaffold_3868;NODE_48972_length_2939_cov_16.3544;NODE_33816_length_4002_cov_50.6179;scaffold_1729	Bacteria	Alkalibacter	1	0	0	1	1	FALSE	FALSE
N/A	hic_867	scaffold_7897;scaffold_2476;scaffold_8852;scaffold_1837;scaffold_1598	Bacteria	Brenneria	1	0	0	1	1	FALSE	FALSE
N/A	hic_371	scaffold_2322;scaffold_8308;scaffold_129999;scaffold_129999;scaffold_29326;scaffold_3849;scaffold_440;scaffold_8308	Bacteria	Enterobacteriaceae-undef	1	0	0	1	1	FALSE	FALSE
N/A	hic_858	scaffold_439	Bacteria	Kosakonia	1	0	0	1	1	FALSE	FALSE
N/A	hic_949	scaffold_7495;scaffold_1434	Bacteria	Gemmatirosa	1	0	0	1	1	FALSE	FALSE
N/A	metabat_294	scaffold_425;scaffold_6437	Bacteria	Gemmatimonas	1	0	0	1	1	FALSE	FALSE
N/A	hic_441	scaffold_1462	Bacteria	Frischella	1	0	0	1	1	FALSE	FALSE
N/A	metabat_591	scaffold_126;scaffold_18394;scaffold_302;scaffold_2621;scaffold_18394	Bacteria	Gemmatimonadetes-undef	1	0	0	1	1	FALSE	FALSE
N/A	metabat_591	scaffold_285	Bacteria	Pricia	1	0	0	1	1	FALSE	FALSE
chemoheterotrophy;aerobic_chemoheterotrophy	hic_625	scaffold_2226;scaffold_4847	Bacteria	Phyllobacterium	1	0	0	1	1	FALSE	FALSE
N/A	hic_971	scaffold_42484;scaffold_684;scaffold_5106;scaffold_63	Bacteria	Salipaludibacillus	1	0	0	1	1	FALSE	FALSE
N/A	hic_564	scaffold_284	Bacteria	Solibacillus	1	0	0	1	1	FALSE	FALSE
N/A	metabat_591	scaffold_1648;scaffold_126;scaffold_4114;scaffold_1511;scaffold_656	Bacteria	Quasibacillus	1	0	0	1	1	FALSE	FALSE
N/A	hic_110	NODE_11570_length_9091_cov_44.3606;scaffold_900;NODE_36826_length_3727_cov_44.6748	Bacteria	Veillonellaceae-undef	1	0	0	1	1	FALSE	FALSE
chemoheterotrophy;sulfur_respiration;chitinolysis;respiration_of_sulfur_compounds	metabat_591	scaffold_29593	Archaea	Thermococcus	1	0	0	1	1	FALSE	FALSE
oxygenic_photoautotrophy;cyanobacteria;photoautotrophy;phototrophy	hic_399	-	Bacteria	Planktothrix	1	0	0	1	1	FALSE	FALSE
N/A	hic_235	-	Viruses	Vi1virus	1	0	0	1	1	FALSE	FALSE
photoheterotrophy;chemoheterotrophy;aerobic_anoxygenic_phototrophy;aerobic_chemoheterotrophy;phototrophy	hic_325	-	Bacteria	Erythrobacter	1	0	0	1	1	FALSE	FALSE
human_pathogens_pneumonia;human_pathogens_all;animal_parasites_or_symbionts	metabat_294	scaffold_88486	Bacteria	Comamonadaceae-undef	1	0	0	1	1	FALSE	FALSE
N/A	hic_1066	scaffold_1696;scaffold_126;scaffold_13151	Bacteria	Enterorhabdus	1	0	0	1	1	FALSE	FALSE
fermentation;nitrate_reduction;chemoheterotrophy;nitrite_respiration;nitrate_ammonification;nitrogen_respiration;nitrite_ammonification;human_gut;animal_parasites_or_symbionts;nitrate_respiration;mammal_gut	hic_625	scaffold_3868	Bacteria	Enterobacter	1	0	0	1	1	FALSE	FALSE
invertebrate_parasites;animal_parasites_or_symbionts	hic_1175	scaffold_365	Bacteria	Photorhabdus	1	0	0	1	1	FALSE	FALSE
oxygenic_photoautotrophy;cyanobacteria;photoautotrophy;phototrophy	hic_135	scaffold_639;scaffold_1511;scaffold_10324;scaffold_1511;scaffold_477;scaffold_1419;scaffold_2367;scaffold_131;scaffold_580;scaffold_339;scaffold_912	Bacteria	Hapalosiphon	1	0	0	1	1	FALSE	FALSE
N/A	hic_907	-	Bacteria	Caballeronia	1	0	0	1	1	FALSE	FALSE
N/A	hic_867	scaffold_5058;scaffold_7916;scaffold_1822	Bacteria	Xanthomonadales-undef	1	0	0	1	1	FALSE	FALSE
N/A	metabat_378	scaffold_5058;scaffold_456	Bacteria	Kingella	1	0	0	1	1	FALSE	FALSE
N/A	hic_268	scaffold_1069;scaffold_1069	Archaea	Candidatus Bathyarchaeota-undef	1	0	0	1	1	FALSE	FALSE
chemoheterotrophy;xylanolysis;aerobic_chemoheterotrophy	metabat_591	-	Bacteria	Acidobacterium	1	0	0	1	1	FALSE	FALSE
N/A	hic_509	scaffold_3232	Eukaryota	Onchocerca	1	0	0	1	1	FALSE	FALSE
N/A	metabat_457	scaffold_97	Eukaryota	Sorghum	1	0	0	1	1	FALSE	FALSE
fermentation;chemoheterotrophy	hic_080	scaffold_979;scaffold_979;scaffold_3477;scaffold_2074	Bacteria	Halobacteroides	1	0	0	1	1	FALSE	FALSE
