# Supplementary material for: Assignment of virus and antimicrobial resistance genes to microbial hosts in a complex microbial community by combined long-read assembly and proximity ligation
Source: Genome Biol. 2019 Aug 2;20:153. doi: 10.1186/s13059-019-1760-x (PMC6676630; doi:10.1186/s13059-019-1760-x)
Supplement: Supplementary file 12 — Short-read assembly Prodigal ORF predictions. This file contains all Prodigal ORF predictions for the short-read MQ bins. (GZ 87178 kb) [file 13059_2019_1760_MOESM12_ESM.gz]

Archive with 1 entries (1 files):
- supplementary_table_8_short_read_prodigal.tab
