# Supplementary material for: Assignment of virus and antimicrobial resistance genes to microbial hosts in a complex microbial community by combined long-read assembly and proximity ligation
Source: Genome Biol. 2019 Aug 2;20:153. doi: 10.1186/s13059-019-1760-x (PMC6676630; doi:10.1186/s13059-019-1760-x)
Supplement: Supplementary file 13 — Long-read assembly Prodigal ORF predictions. This file contains all Prodigal ORF predictions for the long-read MQ bins. (GZ 18904 kb) [file 13059_2019_1760_MOESM13_ESM.gz › supplementary_table_9_long_read_prodigal.tab]

ContigID	Start	End	Orient	ID	partial	start_type	rbs_motif	rbs_spacer	gc_cont
tig00000013_1	114	842	1	1_1	00	ATG	None	None	0.567
tig00000013_2	857	2140	1	1_2	00	ATG	None	None	0.596
tig00000013_3	2542	2772	1	1_3	00	ATG	GGAG/GAGG	5-10bp	0.511
tig00000013_4	2879	3775	1	1_4	00	ATG	GGAG/GAGG	5-10bp	0.577
tig00000013_5	3989	4090	1	1_5	00	ATG	GGAG/GAGG	5-10bp	0.520
tig00000013_6	4192	4467	1	1_6	00	GTG	AGGAG	5-10bp	0.540
tig00000013_7	5302	5502	1	1_7	00	GTG	AGGAG	5-10bp	0.438
tig00000013_8	5582	6823	1	1_8	00	ATG	GGAGG	5-10bp	0.502
tig00000013_9	7230	8279	1	1_9	00	ATG	None	None	0.353
tig00000013_10	8279	8953	1	1_10	00	ATG	AGGA/GGAG/GAGG	11-12bp	0.338
tig00000013_11	9078	10319	1	1_11	00	ATG	GGAGG	5-10bp	0.502
tig00000013_12	10786	11592	1	1_12	00	TTG	GGA/GAG/AGG	5-10bp	0.420
tig00000013_13	11791	13659	1	1_13	00	ATG	GGA/GAG/AGG	5-10bp	0.492
tig00000013_14	13735	14478	1	1_14	00	TTG	GGA/GAG/AGG	5-10bp	0.417
tig00000013_15	14478	14927	1	1_15	00	ATG	GGAG/GAGG	5-10bp	0.369
tig00000013_16	14941	15429	1	1_16	00	ATG	GGA/GAG/AGG	5-10bp	0.335
tig00000013_17	15429	17018	1	1_17	00	GTG	None	None	0.456
tig00000013_18	17253	18812	1	1_18	00	ATG	GGAGG	3-4bp	0.449
tig00000013_19	19294	19779	-1	1_19	00	GTG	GGAG/GAGG	5-10bp	0.539
tig00000013_20	24880	25566	1	1_20	00	ATG	GGAG/GAGG	5-10bp	0.571
tig00000013_21	25846	26364	1	1_21	00	TTG	GGA/GAG/AGG	5-10bp	0.526
tig00000013_22	26486	27025	-1	1_22	00	ATG	GGAG/GAGG	5-10bp	0.522
tig00000013_23	27297	30449	1	1_23	00	ATG	AGxAGG/AGGxGG	11-12bp	0.557
tig00000013_24	30479	31147	1	1_24	00	ATG	None	None	0.534
tig00000013_25	31260	32054	1	1_25	00	ATG	None	None	0.585
tig00000013_26	32211	32630	1	1_26	00	ATG	3Base/5BMM	13-15bp	0.610
tig00000013_27	32633	33610	1	1_27	00	TTG	GGA/GAG/AGG	5-10bp	0.639
tig00000013_28	33607	34380	1	1_28	00	ATG	GGAG/GAGG	5-10bp	0.585
tig00000013_29	34424	35065	1	1_29	00	ATG	GGAG/GAGG	5-10bp	0.629
tig00000013_30	36020	37030	1	1_30	00	ATG	GGAG/GAGG	5-10bp	0.535
tig00000013_31	37149	37535	1	1_31	00	ATG	GGAG/GAGG	5-10bp	0.439
tig00000013_32	37539	37973	1	1_32	00	ATG	GGAG/GAGG	5-10bp	0.492
tig00000013_33	38636	38956	1	1_33	00	ATG	GGAGG	5-10bp	0.436
tig00000013_34	39582	39896	1	1_34	00	ATG	GGAGG	5-10bp	0.578
tig00000013_35	39991	42555	1	1_35	00	ATG	AGGAG	5-10bp	0.613
tig00000013_36	42860	44662	1	1_36	00	ATG	AGxAGG/AGGxGG	5-10bp	0.540
tig00000013_37	44732	44947	1	1_37	00	ATG	GGA/GAG/AGG	5-10bp	0.588
tig00000013_38	45776	46114	1	1_38	00	ATG	GGAG/GAGG	5-10bp	0.540
tig00000013_39	46235	46693	-1	1_39	00	ATG	GGxGG	5-10bp	0.588
tig00000013_40	47204	47587	-1	1_40	00	ATG	None	None	0.521
tig00000013_41	47626	48696	-1	1_41	00	ATG	GGxGG	5-10bp	0.481
tig00057746_1	2	910	-1	2_1	10	ATG	GGAG/GAGG	5-10bp	0.571
tig00057746_2	991	1566	-1	2_2	00	ATG	None	None	0.587
tig00057746_3	1650	1835	-1	2_3	00	ATG	AGGAGG	5-10bp	0.522
tig00057746_4	2162	2674	-1	2_4	00	GTG	None	None	0.589
tig00057746_5	2742	3452	-1	2_5	00	ATG	AGxAG	5-10bp	0.603
tig00057746_6	3457	5121	-1	2_6	00	ATG	AGGAG	5-10bp	0.597
tig00057746_7	5430	5741	-1	2_7	00	ATG	GGAG/GAGG	5-10bp	0.580
tig00057746_8	6122	7060	-1	2_8	00	ATG	AGGAG	5-10bp	0.614
tig00057746_9	7454	8311	1	2_9	00	ATG	AGGAG	5-10bp	0.589
tig00057831_1	2	268	1	3_1	10	Edge	None	None	0.446
tig00057831_2	265	831	1	3_2	00	ATG	TAAA	12bp	0.467
tig00057831_3	888	1178	1	3_3	00	ATG	TAAA	11bp	0.460
tig00057831_4	1175	1882	1	3_4	00	GTG	None	None	0.472
tig00057831_5	1892	2686	1	3_5	00	ATG	TAA	9bp	0.475
tig00057831_6	2701	3330	1	3_6	00	ATG	TAA	11bp	0.452
tig00057831_7	3323	4108	1	3_7	00	ATG	AAAAA	11bp	0.482
tig00057831_8	4193	6235	-1	3_8	00	GTG	None	None	0.504
tig00057831_9	6229	6447	-1	3_9	00	ATG	None	None	0.502
tig00057831_10	6604	6933	-1	3_10	00	ATG	TAAA	12bp	0.485
tig00057831_11	6921	7175	-1	3_11	00	ATG	TAAAA	15bp	0.455
tig00057831_12	7432	7590	1	3_12	00	ATG	TAAAAA	9bp	0.428
tig00057831_13	7741	8460	-1	3_13	00	ATG	TAAA	14bp	0.446
tig00057831_14	8480	11260	-1	3_14	00	ATG	TAAAAA	3bp	0.506
tig00057831_15	11489	12541	1	3_15	00	ATG	TAA	4bp	0.481
tig00057831_16	12526	13335	1	3_16	00	ATG	TAAA	6bp	0.477
tig00057831_17	13452	14225	1	3_17	00	ATG	None	None	0.455
tig00057831_18	14269	14814	1	3_18	00	ATG	AAAAA	12bp	0.432
tig00057831_19	14795	14980	1	3_19	00	ATG	AAA	6bp	0.435
tig00057831_20	14977	15219	1	3_20	00	GTG	AAA	14bp	0.449
tig00057831_21	15216	15725	1	3_21	00	TTG	None	None	0.480
tig00057831_22	16004	16153	1	3_22	00	ATG	TAAA	11bp	0.480
tig00057831_23	16165	16755	1	3_23	00	GTG	None	None	0.459
tig00057831_24	16743	17552	1	3_24	00	ATG	TAAA	8bp	0.468
tig00057831_25	17540	18445	1	3_25	00	ATG	TAAA	9bp	0.476
tig00057831_26	19112	19585	-1	3_26	00	ATG	TAA	13bp	0.475
tig00057831_27	19989	20582	-1	3_27	00	ATG	AACAA	12bp	0.466
tig00057831_28	20863	20997	-1	3_28	00	ATG	TAA	15bp	0.430
tig00057831_29	21013	21852	-1	3_29	01	Edge	None	None	0.436
tig00006768_1	2	1147	1	4_1	10	Edge	None	None	0.579
tig00006768_2	1239	1562	1	4_2	00	TTG	GGA/GAG/AGG	11-12bp	0.559
tig00006768_3	1562	2962	1	4_3	00	ATG	GGA/GAG/AGG	5-10bp	0.587
tig00006768_4	3038	4294	1	4_4	00	ATG	GGAG/GAGG	5-10bp	0.500
tig00006768_5	4394	4672	1	4_5	00	TTG	3Base/5BMM	13-15bp	0.588
tig00006768_6	5045	5374	1	4_6	00	ATG	AGGAG	5-10bp	0.621
tig00006768_7	5802	5969	-1	4_7	00	ATG	AGxAGG/AGGxGG	5-10bp	0.327
tig00006768_8	6028	6483	-1	4_8	00	GTG	AGGAG/GGAGG	11-12bp	0.447
tig00006768_9	6930	7304	-1	4_9	00	ATG	None	None	0.371
tig00006768_10	7734	7994	-1	4_10	00	TTG	4Base/6BMM	13-15bp	0.307
tig00006768_11	7957	8484	-1	4_11	00	TTG	GGA/GAG/AGG	5-10bp	0.424
tig00006777_1	1	1170	-1	5_1	10	ATG	None	None	0.505
tig00006777_2	1257	2645	-1	5_2	00	ATG	TAA	4bp	0.480
tig00006777_3	2650	5280	-1	5_3	00	ATG	AAAAA	12bp	0.481
tig00006777_4	5277	7031	-1	5_4	00	ATG	TAAA	9bp	0.479
tig00006777_5	7028	9094	-1	5_5	00	ATG	None	None	0.491
tig00006777_6	9091	10563	-1	5_6	00	ATG	AAAAA	9bp	0.495
tig00006777_7	10884	11252	-1	5_7	00	ATG	TAA	12bp	0.453
tig00006777_8	11377	14466	-1	5_8	00	ATG	TAAAAA	10bp	0.501
tig00006777_9	14723	14992	-1	5_9	00	ATG	TAA	13bp	0.437
tig00006777_10	15174	17399	-1	5_10	00	ATG	TAA	12bp	0.438
tig00006777_11	17420	19501	-1	5_11	00	ATG	None	None	0.454
tig00006777_12	19576	19878	-1	5_12	00	ATG	TATAA	4bp	0.419
tig00006777_13	19883	20704	-1	5_13	00	ATG	TAAAAA	10bp	0.461
tig00057912_1	2	88	-1	6_1	10	ATG	TAAA	14bp	0.379
tig00057912_2	310	747	-1	6_2	00	ATG	TAAA	12bp	0.475
tig00057912_3	837	1157	-1	6_3	00	GTG	AAA	12bp	0.502
tig00057912_4	1154	1330	-1	6_4	00	ATG	TAAAA	14bp	0.424
tig00057912_5	1352	1489	-1	6_5	00	ATG	TAA	13bp	0.442
tig00057912_6	1963	2328	1	6_6	00	ATG	None	None	0.363
tig00057912_7	2330	2617	1	6_7	00	ATG	None	None	0.299
tig00057912_8	2838	3668	1	6_8	00	ATG	TAA	13bp	0.504
tig00057912_9	3671	4069	1	6_9	00	GTG	AAAA	13bp	0.514
tig00057912_10	4130	5305	1	6_10	00	ATG	TAA	3bp	0.514
tig00057912_11	5391	5834	1	6_11	00	ATG	None	None	0.514
tig00057912_12	5834	6478	1	6_12	00	ATG	None	None	0.502
tig00057912_13	6507	7148	-1	6_13	00	ATG	TAAA	9bp	0.503
tig00057912_14	7330	8310	-1	6_14	00	ATG	AAAA	11bp	0.536
tig00057912_15	8878	9066	1	6_15	00	ATG	None	None	0.450
tig00057912_16	9204	9389	-1	6_16	00	ATG	TAA	11bp	0.435
tig00057912_17	9403	10566	1	6_17	00	ATG	None	None	0.497
tig00057912_18	10550	12562	1	6_18	00	ATG	TAA	11bp	0.535
tig00057912_19	12587	15028	-1	6_19	00	ATG	TAA	13bp	0.539
tig00057912_20	15016	15705	-1	6_20	01	Edge	None	None	0.558
tig00058009_1	2	424	-1	7_1	10	ATG	None	None	0.518
tig00058009_2	414	1199	-1	7_2	00	ATG	None	None	0.448
tig00058009_3	1307	1612	-1	7_3	00	ATG	None	None	0.408
tig00058009_4	1991	3871	-1	7_4	00	ATG	None	None	0.507
tig00058009_5	4335	4919	-1	7_5	00	ATG	None	None	0.443
tig00058009_6	5152	6522	-1	7_6	00	ATG	None	None	0.495
tig00058009_7	6604	6705	1	7_7	00	ATG	None	None	0.392
tig00058009_8	6936	8249	1	7_8	00	ATG	AAAA	15bp	0.444
tig00058009_9	8374	8877	-1	7_9	00	GTG	None	None	0.450
tig00058009_10	9142	9855	-1	7_10	00	ATG	None	None	0.510
tig00058009_11	9986	10705	-1	7_11	00	ATG	None	None	0.422
tig00058009_12	10693	11190	-1	7_12	00	ATG	None	None	0.478
tig00058009_13	11281	11532	-1	7_13	00	ATG	None	None	0.492
tig00058009_14	11892	13259	1	7_14	00	ATG	None	None	0.478
tig00058009_15	13425	13742	1	7_15	00	ATG	None	None	0.509
tig00058009_16	13723	14268	1	7_16	01	ATG	AAA	13bp	0.441
tig00058028_1	1	477	1	8_1	10	Edge	None	None	0.375
tig00058028_2	585	959	1	8_2	00	ATG	None	None	0.352
tig00058028_3	995	1897	-1	8_3	00	ATG	None	None	0.319
tig00058028_4	1907	2119	-1	8_4	00	GTG	None	None	0.376
tig00058028_5	2092	4404	-1	8_5	00	ATG	None	None	0.342
tig00058028_6	4466	4957	-1	8_6	00	ATG	None	None	0.297
tig00058028_7	5065	6291	1	8_7	00	ATG	None	None	0.373
tig00058028_8	6291	8573	1	8_8	00	ATG	None	None	0.330
tig00058028_9	8570	9919	1	8_9	00	ATG	None	None	0.351
tig00058028_10	9944	10495	1	8_10	00	ATG	None	None	0.319
tig00006785_1	1	207	-1	9_1	10	ATG	TAA	12bp	0.425
tig00006785_2	220	624	-1	9_2	00	ATG	TAAA	11bp	0.435
tig00006785_3	621	1082	-1	9_3	00	ATG	AACAA	11bp	0.435
tig00006785_4	1108	1233	-1	9_4	00	ATG	TAAA	14bp	0.468
tig00006785_5	1984	2721	-1	9_5	00	ATG	TAAA	15bp	0.453
tig00006785_6	3106	4632	-1	9_6	00	ATG	None	None	0.553
tig00006785_7	4642	6174	-1	9_7	00	ATG	None	None	0.564
tig00006785_8	6193	6633	-1	9_8	00	ATG	AAA	8bp	0.467
tig00006785_9	6722	6931	1	9_9	00	ATG	AATAA	10bp	0.471
tig00006785_10	6928	7173	1	9_10	00	ATG	TAA	4bp	0.463
tig00006785_11	7179	7745	1	9_11	00	ATG	AAAA	15bp	0.529
tig00006785_12	7777	8478	-1	9_12	00	ATG	None	None	0.473
tig00006785_13	8482	9654	-1	9_13	00	ATG	AAAA	11bp	0.512
tig00006785_14	9896	10537	1	9_14	00	ATG	TAA	12bp	0.537
tig00006785_15	10630	10830	-1	9_15	00	ATG	None	None	0.383
tig00006785_16	10827	10976	-1	9_16	00	ATG	AACAA	12bp	0.433
tig00006785_17	10978	11475	-1	9_17	00	ATG	TAA	3bp	0.446
tig00006785_18	11479	11892	-1	9_18	00	ATG	TAA	11bp	0.466
tig00006785_19	11894	12448	-1	9_19	00	ATG	AACAA	4bp	0.479
tig00006785_20	12552	12965	1	9_20	00	ATG	None	None	0.454
tig00006785_21	12952	13698	1	9_21	00	ATG	None	None	0.467
tig00006785_22	13692	13952	1	9_22	00	ATG	TAAA	9bp	0.456
tig00006785_23	13970	14476	1	9_23	00	ATG	AATAA	3bp	0.501
tig00006785_24	14483	14917	1	9_24	00	ATG	TAA	11bp	0.453
tig00006785_25	14914	15429	1	9_25	00	ATG	AACAA	5bp	0.496
tig00006785_26	15411	16466	1	9_26	00	ATG	AAGAA	5bp	0.528
tig00006785_27	16473	17243	1	9_27	00	ATG	AAA	11bp	0.551
tig00006785_28	17240	18607	1	9_28	00	ATG	None	None	0.537
tig00006785_29	18712	19104	1	9_29	00	ATG	AACAA	11bp	0.471
tig00006785_30	19429	20301	-1	9_30	00	ATG	None	None	0.498
tig00006785_31	20488	20862	1	9_31	01	ATG	TAAAAA	3bp	0.568
tig00058048_1	170	604	1	10_1	00	TTG	GGA/GAG/AGG	5-10bp	0.651
tig00058048_2	601	1923	1	10_2	00	ATG	GGA/GAG/AGG	5-10bp	0.628
tig00058048_3	1941	2456	1	10_3	00	ATG	GGAG/GAGG	5-10bp	0.651
tig00058048_4	2516	4417	1	10_4	00	GTG	None	None	0.648
tig00058048_5	4674	5573	1	10_5	00	ATG	GGAG/GAGG	5-10bp	0.628
tig00058048_6	5725	6330	1	10_6	00	ATG	AGGAG	5-10bp	0.586
tig00058048_7	6411	6572	1	10_7	00	GTG	GGA/GAG/AGG	5-10bp	0.574
tig00058048_8	6526	6720	-1	10_8	00	ATG	AGGA	5-10bp	0.579
tig00058048_9	6917	7393	1	10_9	00	ATG	GGAG/GAGG	5-10bp	0.627
tig00058048_10	7390	8610	1	10_10	00	GTG	None	None	0.659
tig00058048_11	8701	9282	-1	10_11	00	ATG	AGGA	5-10bp	0.649
tig00058094_1	96	2510	1	11_1	00	ATG	None	None	0.240
tig00058109_1	9	2267	-1	12_1	00	ATG	None	None	0.601
tig00058109_2	2271	3035	-1	12_2	00	ATG	None	None	0.554
tig00058109_3	3067	3387	-1	12_3	00	ATG	None	None	0.517
tig00058109_4	3403	4359	-1	12_4	00	ATG	AGGAG	5-10bp	0.565
tig00058109_5	4397	5365	-1	12_5	00	ATG	None	None	0.576
tig00058109_6	5415	6572	-1	12_6	00	ATG	None	None	0.580
tig00058109_7	6696	7466	-1	12_7	00	ATG	None	None	0.547
tig00058109_8	7489	7815	-1	12_8	00	ATG	None	None	0.379
tig00058109_9	7907	9010	-1	12_9	00	TTG	None	None	0.559
tig00058109_10	9039	9605	-1	12_10	00	ATG	None	None	0.564
tig00058109_11	9861	10016	1	12_11	00	ATG	None	None	0.571
tig00058109_12	10134	10799	1	12_12	00	ATG	GGAGG	5-10bp	0.539
tig00058109_13	10824	11171	1	12_13	01	ATG	None	None	0.537
tig00058183_1	1	1395	1	13_1	10	Edge	None	None	0.601
tig00058183_2	1498	1734	-1	13_2	00	ATG	AGGAG	5-10bp	0.595
tig00058183_3	1969	2256	1	13_3	00	ATG	AGGAG	5-10bp	0.601
tig00058183_4	2244	2918	1	13_4	00	GTG	None	None	0.636
tig00058183_5	2885	3085	1	13_5	00	GTG	GGAG/GAGG	5-10bp	0.602
tig00058183_6	3168	4277	-1	13_6	00	ATG	AGGA	5-10bp	0.521
tig00058183_7	4318	5073	-1	13_7	00	ATG	AGGAGG	5-10bp	0.581
tig00058183_8	5070	5822	-1	13_8	00	ATG	None	None	0.560
tig00058183_9	5823	6491	-1	13_9	00	ATG	GGAG/GAGG	5-10bp	0.543
tig00058183_10	6504	7301	-1	13_10	00	ATG	AGGAG	5-10bp	0.560
tig00058183_11	7407	8036	-1	13_11	00	ATG	GGAGG	5-10bp	0.573
tig00058183_12	8053	8862	-1	13_12	00	ATG	GGAGG	5-10bp	0.605
tig00058183_13	8898	9410	-1	13_13	00	ATG	AGGAG	5-10bp	0.567
tig00058183_14	10159	11064	-1	13_14	00	GTG	None	None	0.596
tig00058183_15	11061	11585	-1	13_15	00	ATG	AGGAGG	3-4bp	0.585
tig00058183_16	11701	11868	-1	13_16	00	ATG	None	None	0.595
tig00058183_17	12032	12493	-1	13_17	00	ATG	GGAGG	5-10bp	0.574
tig00058183_18	12622	12885	1	13_18	00	ATG	AGGAG	5-10bp	0.621
tig00058183_19	12943	13566	-1	13_19	00	GTG	None	None	0.614
tig00058183_20	13921	14271	-1	13_20	00	ATG	None	None	0.632
tig00058183_21	14397	14669	1	13_21	00	ATG	AGxAG	5-10bp	0.593
tig00058183_22	14834	15331	-1	13_22	00	ATG	None	None	0.653
tig00058183_23	15340	16581	-1	13_23	00	GTG	None	None	0.662
tig00058261_1	31	1950	-1	14_1	00	ATG	AGGAG/GGAGG	11-12bp	0.497
tig00058261_2	2388	2876	-1	14_2	00	GTG	AGGAG	5-10bp	0.352
tig00058261_3	2906	3397	-1	14_3	00	ATG	AGGAG	5-10bp	0.352
tig00058261_4	3475	3783	-1	14_4	00	TTG	None	None	0.375
tig00058261_5	3780	4226	-1	14_5	00	ATG	AGGAGG	5-10bp	0.394
tig00058261_6	4241	4984	-1	14_6	00	ATG	AGGA	5-10bp	0.386
tig00058261_7	5091	5342	-1	14_7	00	GTG	AGxAGG/AGGxGG	5-10bp	0.413
tig00058261_8	5513	5665	-1	14_8	00	TTG	GGA/GAG/AGG	11-12bp	0.399
tig00058261_9	5662	5916	-1	14_9	00	ATG	GGA/GAG/AGG	5-10bp	0.373
tig00058261_10	5916	6305	-1	14_10	00	TTG	AGxAG	5-10bp	0.367
tig00058261_11	6315	7133	-1	14_11	00	ATG	None	None	0.400
tig00058261_12	7609	7764	-1	14_12	00	ATG	AGGA/GGAG/GAGG	11-12bp	0.378
tig00058261_13	7999	8967	-1	14_13	00	ATG	AGGAG	5-10bp	0.381
tig00058261_14	9351	10004	-1	14_14	00	TTG	None	None	0.384
tig00058261_15	10517	10669	1	14_15	00	ATG	AGGAG	5-10bp	0.464
tig00058261_16	10735	10989	-1	14_16	00	ATG	GGA/GAG/AGG	11-12bp	0.482
tig00058261_17	11285	12175	-1	14_17	00	ATG	GGAG/GAGG	5-10bp	0.430
tig00058261_18	12185	12655	-1	14_18	00	ATG	AGxAGG/AGGxGG	5-10bp	0.469
tig00058261_19	12639	12842	-1	14_19	00	ATG	AGxAGG/AGGxGG	5-10bp	0.446
tig00058261_20	12859	13599	-1	14_20	00	ATG	AGGAGG	5-10bp	0.486
tig00058261_21	13724	14095	1	14_21	00	ATG	AGGAGG	5-10bp	0.465
tig00058261_22	14095	14964	1	14_22	00	ATG	GGAG/GAGG	5-10bp	0.513
tig00058261_23	15156	15386	-1	14_23	00	ATG	GGA/GAG/AGG	5-10bp	0.476
tig00058261_24	15877	16083	-1	14_24	00	ATG	GGA/GAG/AGG	5-10bp	0.391
tig00058261_25	16179	16571	1	14_25	00	TTG	GGAG/GAGG	5-10bp	0.440
tig00058261_26	16867	17595	-1	14_26	00	TTG	GGAG/GAGG	5-10bp	0.403
tig00058261_27	17958	18311	1	14_27	00	ATG	AGGAG	5-10bp	0.364
tig00058261_28	18313	18573	1	14_28	00	ATG	AGGAG	5-10bp	0.437
tig00058261_29	18693	18842	1	14_29	00	ATG	AGGA	5-10bp	0.453
tig00058266_1	394	1329	1	15_1	00	ATG	None	None	0.540
tig00058266_2	1403	1597	-1	15_2	00	ATG	AGGAG	3-4bp	0.528
tig00058266_3	1678	1995	1	15_3	00	ATG	None	None	0.544
tig00058266_4	1992	3797	1	15_4	00	GTG	None	None	0.563
tig00058266_5	3960	4601	1	15_5	00	ATG	None	None	0.565
tig00058266_6	4601	6682	1	15_6	00	ATG	None	None	0.547
tig00058266_7	6695	7258	-1	15_7	00	ATG	None	None	0.465
tig00058266_8	7263	7556	-1	15_8	00	ATG	AGGA	5-10bp	0.446
tig00058266_9	7995	9179	1	15_9	00	ATG	AGGA	5-10bp	0.516
tig00058266_10	9244	10395	1	15_10	00	ATG	None	None	0.507
tig00058266_11	10494	10730	1	15_11	00	ATG	None	None	0.557
tig00058272_1	151	585	-1	16_1	00	ATG	TAA	11bp	0.439
tig00058272_2	739	1197	-1	16_2	00	ATG	TAA	13bp	0.455
tig00058272_3	1219	1869	-1	16_3	00	ATG	AATAA	10bp	0.447
tig00058272_4	1955	2866	-1	16_4	00	ATG	TATAA	4bp	0.386
tig00058272_5	2845	3075	-1	16_5	00	ATG	TAAA	11bp	0.398
tig00058272_6	3110	4210	-1	16_6	00	ATG	TAAAAA	9bp	0.378
tig00058272_7	4362	5021	1	16_7	00	ATG	AATAA	10bp	0.395
tig00058272_8	5041	5733	1	16_8	00	ATG	TAA	12bp	0.501
tig00058272_9	5735	6130	1	16_9	00	ATG	None	None	0.389
tig00058272_10	6132	6455	1	16_10	00	ATG	None	None	0.383
tig00058272_11	6623	6736	1	16_11	00	ATG	TAA	12bp	0.307
tig00058272_12	6835	7998	1	16_12	00	ATG	TAA	9bp	0.440
tig00058272_13	8496	9920	1	16_13	00	ATG	AACAA	11bp	0.536
tig00058272_14	9884	10669	1	16_14	00	ATG	None	None	0.527
tig00058272_15	10750	11496	-1	16_15	00	GTG	AACAA	13bp	0.412
tig00058272_16	12033	12212	-1	16_16	00	ATG	AATAA	6bp	0.378
tig00058272_17	12466	12804	-1	16_17	00	ATG	None	None	0.501
tig00058272_18	12801	13529	-1	16_18	00	ATG	None	None	0.516
tig00058272_19	13531	14628	-1	16_19	00	ATG	TAAAA	12bp	0.511
tig00058357_1	1	825	-1	17_1	10	ATG	GGA/GAG/AGG	5-10bp	0.406
tig00058357_2	800	1933	-1	17_2	00	ATG	GGA/GAG/AGG	5-10bp	0.383
tig00058357_3	1899	2564	-1	17_3	00	ATG	GGAGG	5-10bp	0.464
tig00058357_4	2575	3918	-1	17_4	00	ATG	GGxGG	5-10bp	0.460
tig00058357_5	3920	4126	-1	17_5	00	ATG	None	None	0.517
tig00058357_6	4186	5010	-1	17_6	00	TTG	None	None	0.475
tig00058357_7	5198	5656	-1	17_7	00	ATG	GGAGG	5-10bp	0.481
tig00058357_8	5910	6986	-1	17_8	00	ATG	GGA/GAG/AGG	5-10bp	0.478
tig00058357_9	7242	7553	-1	17_9	00	GTG	None	None	0.433
tig00058357_10	7642	7995	-1	17_10	00	ATG	GGA/GAG/AGG	5-10bp	0.466
tig00058357_11	8031	8231	-1	17_11	00	ATG	None	None	0.413
tig00058357_12	8180	8812	-1	17_12	01	Edge	None	None	0.449
tig00058389_1	807	1082	-1	18_1	00	TTG	GGAG/GAGG	5-10bp	0.507
tig00058389_2	1863	2531	-1	18_2	00	ATG	GGAG/GAGG	5-10bp	0.504
tig00058389_3	2521	2730	-1	18_3	00	ATG	4Base/6BMM	13-15bp	0.533
tig00058389_4	2937	3368	1	18_4	00	ATG	AGGAGG	5-10bp	0.417
tig00058389_5	3693	4976	1	18_5	00	ATG	AGGAGG	5-10bp	0.458
tig00058389_6	5032	6201	1	18_6	00	ATG	GGAG/GAGG	5-10bp	0.486
tig00058389_7	6731	6826	1	18_7	00	ATG	GGxGG	5-10bp	0.500
tig00058389_8	6926	7204	-1	18_8	00	ATG	AGGAG(G)/GGAGG	13-15bp	0.419
tig00058389_9	7204	7488	-1	18_9	00	ATG	AGGAGG	5-10bp	0.470
tig00058389_10	7665	8024	1	18_10	00	ATG	GGAGG	5-10bp	0.508
tig00058389_11	8238	8819	1	18_11	00	ATG	AGxAGG/AGGxGG	5-10bp	0.558
tig00058389_12	9014	10096	1	18_12	00	ATG	AGxAGG/AGGxGG	5-10bp	0.564
tig00058389_13	10203	11288	1	18_13	00	ATG	GGA/GAG/AGG	5-10bp	0.537
tig00058389_14	11407	12426	1	18_14	00	ATG	GGAG/GAGG	5-10bp	0.535
tig00058389_15	12423	12905	1	18_15	00	ATG	GGA/GAG/AGG	11-12bp	0.545
tig00058389_16	13081	13155	1	18_16	01	ATG	GGAG/GAGG	5-10bp	0.587
tig00058450_1	2	121	1	19_1	10	Edge	None	None	0.550
tig00058450_2	111	923	1	19_2	00	ATG	AGxAGG/AGGxGG	5-10bp	0.499
tig00058450_3	925	1401	1	19_3	00	GTG	GGA/GAG/AGG	5-10bp	0.493
tig00058450_4	1391	2290	1	19_4	00	ATG	AGGAGG	5-10bp	0.530
tig00058450_5	2359	3186	1	19_5	00	ATG	GGAGG	5-10bp	0.527
tig00058450_6	3183	3692	1	19_6	00	GTG	GGA/GAG/AGG	5-10bp	0.553
tig00058450_7	3794	4705	1	19_7	00	ATG	AGGAGG	5-10bp	0.543
tig00058450_8	4838	5185	1	19_8	00	ATG	AGGAGG	5-10bp	0.534
tig00058450_9	5182	5961	1	19_9	00	ATG	GGA/GAG/AGG	5-10bp	0.550
tig00058450_10	6495	7370	1	19_10	00	ATG	AGGAG	5-10bp	0.582
tig00058450_11	7445	8230	1	19_11	00	ATG	AGxAGG/AGGxGG	5-10bp	0.541
tig00058450_12	8430	9587	1	19_12	00	ATG	AGGAGG	5-10bp	0.566
tig00058450_13	9678	10367	1	19_13	00	ATG	AGxAGG/AGGxGG	5-10bp	0.564
tig00058450_14	10364	11389	1	19_14	00	ATG	None	None	0.590
tig00058450_15	11391	12467	1	19_15	00	ATG	AGGAGG	5-10bp	0.587
tig00058450_16	12604	12879	1	19_16	01	ATG	GGAGG	5-10bp	0.569
tig00035200_1	3	614	-1	20_1	10	ATG	None	None	0.583
tig00035200_2	630	1241	-1	20_2	00	GTG	None	None	0.551
tig00035200_3	1363	2616	-1	20_3	00	ATG	None	None	0.589
tig00035200_4	2718	4229	-1	20_4	00	ATG	None	None	0.554
tig00035200_5	4226	4747	-1	20_5	00	ATG	AGGA	5-10bp	0.580
tig00035200_6	4744	5565	-1	20_6	00	ATG	None	None	0.563
tig00035200_7	5614	6654	-1	20_7	00	ATG	None	None	0.573
tig00035200_8	6644	7906	-1	20_8	00	ATG	None	None	0.568
tig00035200_9	7937	8251	1	20_9	00	ATG	None	None	0.492
tig00035200_10	8775	10241	-1	20_10	00	ATG	GGAG/GAGG	5-10bp	0.515
tig00035200_11	10290	11063	-1	20_11	00	ATG	None	None	0.494
tig00035200_12	11321	11557	1	20_12	00	ATG	None	None	0.418
tig00035200_13	11645	12250	1	20_13	00	ATG	None	None	0.548
tig00035200_14	12317	13324	1	20_14	00	ATG	None	None	0.593
tig00035200_15	13758	15704	1	20_15	00	TTG	None	None	0.590
tig00035200_16	15756	16373	1	20_16	00	ATG	None	None	0.570
tig00035200_17	16533	16856	-1	20_17	00	ATG	None	None	0.565
tig00035200_18	16997	19996	-1	20_18	00	ATG	None	None	0.565
tig00035200_19	20102	21217	-1	20_19	00	ATG	None	None	0.569
tig00035200_20	21268	22152	-1	20_20	00	ATG	None	None	0.566
tig00035200_21	22380	22652	1	20_21	00	ATG	None	None	0.498
tig00035200_22	22785	23741	1	20_22	00	ATG	None	None	0.620
tig00035200_23	23849	25498	1	20_23	00	ATG	None	None	0.581
tig00035200_24	25539	28391	1	20_24	00	ATG	None	None	0.596
tig00035200_25	28355	28591	1	20_25	00	ATG	None	None	0.557
tig00035200_26	28804	30564	1	20_26	00	ATG	None	None	0.516
tig00035200_27	30593	31162	1	20_27	00	ATG	None	None	0.547
tig00035200_28	31159	31242	1	20_28	01	GTG	None	None	0.619
tig00058525_1	2	1162	1	21_1	10	Edge	None	None	0.500
tig00058525_2	1439	2392	1	21_2	00	ATG	None	None	0.558
tig00058525_3	2809	3711	1	21_3	00	ATG	AGGAG	5-10bp	0.610
tig00058525_4	3678	3923	1	21_4	00	ATG	None	None	0.569
tig00058525_5	4302	4538	1	21_5	00	ATG	None	None	0.498
tig00058525_6	4826	5263	1	21_6	00	ATG	None	None	0.475
tig00058525_7	5260	5349	1	21_7	00	ATG	None	None	0.556
tig00058525_8	5735	7894	-1	21_8	00	ATG	None	None	0.578
tig00058525_9	8368	9078	-1	21_9	01	Edge	None	None	0.550
tig00006917_1	3	239	1	22_1	10	Edge	None	None	0.367
tig00006917_2	263	820	1	22_2	00	ATG	AATAA	10bp	0.502
tig00006917_3	783	1058	1	22_3	00	ATG	TAAAAA	12bp	0.471
tig00006917_4	1016	3358	1	22_4	00	GTG	TAA	12bp	0.539
tig00006917_5	3404	3526	1	22_5	00	ATG	TAAA	12bp	0.276
tig00006917_6	4126	4461	-1	22_6	00	ATG	TAAAAA	10bp	0.286
tig00006917_7	4924	5043	1	22_7	00	ATG	TAAA	11bp	0.433
tig00006917_8	5134	5349	1	22_8	00	ATG	TAA	11bp	0.347
tig00006917_9	6228	6545	1	22_9	00	ATG	TAAA	12bp	0.519
tig00006917_10	7010	7294	1	22_10	00	ATG	AAA	14bp	0.442
tig00058609_1	1	231	-1	23_1	10	ATG	AGGA	5-10bp	0.485
tig00058609_2	215	694	-1	23_2	00	ATG	GGA/GAG/AGG	5-10bp	0.531
tig00058609_3	777	866	-1	23_3	00	ATG	None	None	0.533
tig00058609_4	863	1582	-1	23_4	00	ATG	AGGAGG	5-10bp	0.536
tig00058609_5	1711	2361	-1	23_5	00	ATG	AGGAGG	5-10bp	0.527
tig00058609_6	2569	2856	1	23_6	00	ATG	AGGAG	5-10bp	0.562
tig00058609_7	2971	3798	-1	23_7	00	GTG	None	None	0.593
tig00058609_8	3795	4475	-1	23_8	00	ATG	None	None	0.542
tig00058609_9	4451	4846	-1	23_9	01	Edge	None	None	0.551
tig00058638_1	3	146	-1	24_1	10	GTG	GGA/GAG/AGG	11-12bp	0.562
tig00058638_2	143	1759	-1	24_2	00	GTG	None	None	0.615
tig00058638_3	1756	2202	-1	24_3	00	ATG	None	None	0.615
tig00058638_4	2497	2835	-1	24_4	00	GTG	None	None	0.422
tig00058638_5	2849	3001	-1	24_5	00	ATG	None	None	0.471
tig00058638_6	2955	3344	-1	24_6	00	ATG	GGA/GAG/AGG	5-10bp	0.464
tig00058638_7	3829	4047	1	24_7	00	ATG	3Base/5BMM	13-15bp	0.489
tig00058638_8	4089	4409	-1	24_8	00	ATG	GGAGG	5-10bp	0.436
tig00058638_9	4432	4989	-1	24_9	00	ATG	None	None	0.478
tig00058638_10	5205	5900	-1	24_10	00	ATG	GGAGG	5-10bp	0.450
tig00058638_11	6271	6939	1	24_11	00	ATG	GGAG/GAGG	5-10bp	0.430
tig00058638_12	6923	7678	1	24_12	00	ATG	GGAGG	5-10bp	0.435
tig00058638_13	7643	8497	-1	24_13	01	Edge	None	None	0.385
tig00058977_1	3	524	1	25_1	10	Edge	None	None	0.420
tig00058977_2	600	1808	-1	25_2	00	ATG	4Base/6BMM	13-15bp	0.356
tig00058977_3	1818	2963	-1	25_3	00	ATG	None	None	0.342
tig00058977_4	3013	3567	-1	25_4	00	ATG	None	None	0.378
tig00058977_5	4152	4742	1	25_5	00	ATG	AGGA	5-10bp	0.360
tig00058977_6	5657	6694	1	25_6	00	ATG	GGA/GAG/AGG	11-12bp	0.415
tig00058977_7	7191	8606	1	25_7	00	ATG	None	None	0.350
tig00058977_8	8768	10624	-1	25_8	00	GTG	AGGA	5-10bp	0.375
tig00058977_9	11109	11609	-1	25_9	00	ATG	3Base/5BMM	13-15bp	0.365
tig00058977_10	11881	12282	-1	25_10	00	ATG	GGA/GAG/AGG	5-10bp	0.346
tig00058977_11	12344	12973	-1	25_11	00	ATG	AGGA	5-10bp	0.402
tig00058977_12	13185	13922	-1	25_12	00	ATG	None	None	0.392
tig00058977_13	13928	14485	-1	25_13	00	GTG	AGGAG	5-10bp	0.403
tig00058977_14	14586	15110	-1	25_14	00	ATG	None	None	0.398
tig00058977_15	15114	15497	-1	25_15	00	ATG	GGA/GAG/AGG	5-10bp	0.367
tig00058977_16	15730	16656	1	25_16	00	ATG	GGAG/GAGG	5-10bp	0.358
tig00058977_17	16725	20480	1	25_17	00	ATG	GGA/GAG/AGG	5-10bp	0.373
tig00058977_18	20487	22505	1	25_18	00	ATG	None	None	0.360
tig00058977_19	22523	23653	-1	25_19	00	ATG	AGGAG(G)/GGAGG	13-15bp	0.412
tig00058977_20	23656	24438	-1	25_20	00	ATG	AGGAG	5-10bp	0.452
tig00058996_1	1	651	-1	26_1	10	ATG	GGA/GAG/AGG	5-10bp	0.585
tig00058996_2	667	1302	-1	26_2	00	ATG	AGGAGG	5-10bp	0.519
tig00058996_3	1329	2660	-1	26_3	00	ATG	GGAGG	5-10bp	0.548
tig00058996_4	2657	4054	-1	26_4	00	ATG	None	None	0.534
tig00058996_5	4168	5181	1	26_5	00	ATG	GGAGG	5-10bp	0.540
tig00058996_6	5232	5381	1	26_6	00	ATG	GGAG/GAGG	5-10bp	0.520
tig00058996_7	5445	6713	-1	26_7	00	GTG	GGA/GAG/AGG	5-10bp	0.582
tig00058996_8	6887	7516	-1	26_8	00	ATG	AGGA/GGAG/GAGG	11-12bp	0.548
tig00058996_9	7595	9280	-1	26_9	00	GTG	AGGAGG	5-10bp	0.572
tig00058996_10	9295	9651	-1	26_10	00	ATG	GGAGG	5-10bp	0.468
tig00058996_11	9842	10027	1	26_11	00	ATG	AGGAGG	5-10bp	0.457
tig00058996_12	10133	10570	-1	26_12	00	ATG	AGGAGG	5-10bp	0.550
tig00058996_13	10584	11597	-1	26_13	00	ATG	GGA/GAG/AGG	5-10bp	0.542
tig00058996_14	11594	11902	-1	26_14	00	ATG	AGGAG	5-10bp	0.469
tig00058996_15	11886	12395	-1	26_15	00	ATG	GGA/GAG/AGG	5-10bp	0.555
tig00058996_16	12521	13120	-1	26_16	00	ATG	AGGAG	5-10bp	0.567
tig00058996_17	13123	13665	-1	26_17	00	ATG	AGxAGG/AGGxGG	5-10bp	0.506
tig00058996_18	13649	14989	-1	26_18	00	ATG	GGA/GAG/AGG	5-10bp	0.551
tig00058996_19	15057	15311	-1	26_19	00	ATG	AGGA/GGAG/GAGG	11-12bp	0.510
tig00058996_20	15330	15476	-1	26_20	00	ATG	AGGA	5-10bp	0.435
tig00058996_21	15547	15759	-1	26_21	00	ATG	AGGAGG	11-12bp	0.563
tig00058996_22	15717	15947	-1	26_22	00	ATG	GGAG/GAGG	5-10bp	0.563
tig00058996_23	15957	16481	-1	26_23	00	ATG	GGAG/GAGG	5-10bp	0.541
tig00058996_24	16601	16711	-1	26_24	01	Edge	None	None	0.468
tig00059007_1	3	512	-1	27_1	10	ATG	AGxAGG/AGGxGG	5-10bp	0.508
tig00059007_2	509	697	-1	27_2	00	ATG	None	None	0.508
tig00059007_3	736	1245	-1	27_3	00	ATG	None	None	0.465
tig00059007_4	1249	1608	-1	27_4	00	ATG	AGxAGG/AGGxGG	3-4bp	0.456
tig00059007_5	1886	2260	-1	27_5	00	ATG	AGxAGG/AGGxGG	5-10bp	0.485
tig00059007_6	2373	3224	1	27_6	00	ATG	GGAG/GAGG	5-10bp	0.461
tig00059007_7	3221	3850	-1	27_7	00	ATG	GGA/GAG/AGG	5-10bp	0.484
tig00059007_8	3847	4056	-1	27_8	00	ATG	GGAG/GAGG	5-10bp	0.524
tig00059007_9	4230	4340	1	27_9	00	ATG	GGAG/GAGG	5-10bp	0.396
tig00059007_10	4370	4633	1	27_10	00	ATG	None	None	0.485
tig00059007_11	4720	5079	1	27_11	00	ATG	AGGAG	5-10bp	0.519
tig00059007_12	5092	5280	1	27_12	00	ATG	AGGAGG	5-10bp	0.471
tig00059007_13	5241	5393	1	27_13	00	TTG	GGA/GAG/AGG	5-10bp	0.471
tig00059007_14	5730	6230	1	27_14	00	GTG	GGA/GAG/AGG	5-10bp	0.499
tig00059007_15	6230	6835	1	27_15	00	ATG	GGA/GAG/AGG	5-10bp	0.536
tig00059007_16	6929	7114	1	27_16	00	ATG	None	None	0.468
tig00059007_17	7178	7423	-1	27_17	00	ATG	GGA/GAG/AGG	5-10bp	0.557
tig00059007_18	7436	7630	1	27_18	00	ATG	GGA/GAG/AGG	5-10bp	0.574
tig00059007_19	7947	8615	-1	27_19	00	GTG	GGA/GAG/AGG	5-10bp	0.493
tig00059007_20	8744	8860	-1	27_20	00	ATG	AGxAGG/AGGxGG	5-10bp	0.436
tig00059007_21	9057	9155	-1	27_21	00	ATG	GGAG/GAGG	5-10bp	0.525
tig00059007_22	9140	9415	-1	27_22	00	ATG	AGGAG	5-10bp	0.500
tig00059007_23	9503	9907	-1	27_23	00	ATG	GGAG/GAGG	5-10bp	0.454
tig00059007_24	10087	10458	1	27_24	00	ATG	GGAG/GAGG	5-10bp	0.538
tig00059007_25	10455	10922	1	27_25	00	ATG	None	None	0.472
tig00059007_26	10933	11769	-1	27_26	00	ATG	GGAG/GAGG	5-10bp	0.462
tig00059007_27	11881	12228	1	27_27	00	ATG	AGxAGG/AGGxGG	5-10bp	0.483
tig00059007_28	12314	12892	1	27_28	00	TTG	None	None	0.478
tig00059007_29	13065	13631	1	27_29	00	ATG	None	None	0.487
tig00059007_30	13672	14115	1	27_30	00	GTG	None	None	0.525
tig00059075_1	1	444	-1	28_1	10	ATG	GGA/GAG/AGG	5-10bp	0.545
tig00059075_2	980	2140	-1	28_2	00	ATG	None	None	0.575
tig00059075_3	2149	2817	-1	28_3	00	ATG	None	None	0.604
tig00059075_4	2814	3314	-1	28_4	00	ATG	None	None	0.591
tig00059075_5	3743	4138	-1	28_5	00	ATG	None	None	0.437
tig00059075_6	4331	4996	-1	28_6	00	ATG	None	None	0.482
tig00059075_7	5730	6527	-1	28_7	00	TTG	None	None	0.462
tig00059075_8	6524	6691	-1	28_8	01	Edge	None	None	0.452
tig00007011_1	60	1892	-1	29_1	00	ATG	GGA/GAG/AGG	5-10bp	0.362
tig00007011_2	1983	2903	-1	29_2	00	ATG	GGAG/GAGG	5-10bp	0.290
tig00007011_3	2943	3593	-1	29_3	00	ATG	GGA/GAG/AGG	5-10bp	0.332
tig00007011_4	3842	6346	1	29_4	00	ATG	AGGAGG	5-10bp	0.340
tig00007011_5	6466	8811	-1	29_5	00	ATG	AGGAGG	5-10bp	0.326
tig00007011_6	8896	10959	-1	29_6	00	ATG	GGAG/GAGG	5-10bp	0.312
tig00007011_7	11232	11843	1	29_7	00	ATG	GGAG/GAGG	5-10bp	0.242
tig00007011_8	11900	13189	1	29_8	00	TTG	GGAG/GAGG	5-10bp	0.299
tig00007011_9	13191	14111	1	29_9	00	ATG	AGGAGG	5-10bp	0.345
tig00007011_10	14170	14598	1	29_10	00	ATG	AGGAGG	5-10bp	0.315
tig00007011_11	15214	15639	1	29_11	00	ATG	GGA/GAG/AGG	5-10bp	0.310
tig00007011_12	15713	17593	-1	29_12	00	ATG	None	None	0.365
tig00007011_13	17926	19170	-1	29_13	00	ATG	GGAG/GAGG	5-10bp	0.305
tig00007011_14	19188	20645	-1	29_14	00	ATG	GGAG/GAGG	5-10bp	0.369
tig00007011_15	20787	21305	-1	29_15	00	ATG	GGAG/GAGG	5-10bp	0.320
tig00007011_16	21341	22960	-1	29_16	00	GTG	AGGAGG	5-10bp	0.350
tig00007011_17	22992	23351	-1	29_17	00	ATG	GGAG/GAGG	5-10bp	0.311
tig00007011_18	23594	23779	1	29_18	00	ATG	AGGAGG	5-10bp	0.366
tig00007011_19	23934	24767	-1	29_19	00	ATG	None	None	0.366
tig00007011_20	24764	25102	-1	29_20	00	TTG	None	None	0.357
tig00007011_21	25045	25557	-1	29_21	00	GTG	GGA/GAG/AGG	5-10bp	0.384
tig00007011_22	25524	26453	-1	29_22	00	ATG	None	None	0.363
tig00007011_23	26450	27124	-1	29_23	00	ATG	None	None	0.324
tig00007011_24	27129	27989	-1	29_24	00	ATG	GGAG/GAGG	5-10bp	0.325
tig00007011_25	28156	28506	-1	29_25	00	ATG	GGAG/GAGG	5-10bp	0.359
tig00007011_26	28526	29953	-1	29_26	00	ATG	None	None	0.265
tig00007011_27	29973	30287	-1	29_27	00	ATG	GGA/GAG/AGG	5-10bp	0.292
tig00007011_28	30296	31726	-1	29_28	00	ATG	GGA/GAG/AGG	11-12bp	0.280
tig00007011_29	31828	33093	-1	29_29	00	ATG	GGAG/GAGG	5-10bp	0.321
tig00007011_30	33173	35071	-1	29_30	00	ATG	GGAG/GAGG	5-10bp	0.315
tig00007011_31	35281	35919	-1	29_31	00	ATG	GGAG/GAGG	5-10bp	0.274
tig00007011_32	35903	36571	-1	29_32	00	ATG	GGAG/GAGG	5-10bp	0.303
tig00007011_33	36986	37933	-1	29_33	00	ATG	GGAG/GAGG	5-10bp	0.350
tig00007011_34	37945	38928	-1	29_34	00	ATG	None	None	0.318
tig00007011_35	39019	40803	-1	29_35	00	ATG	GGAG/GAGG	5-10bp	0.384
tig00007011_36	41127	42707	-1	29_36	00	ATG	GGAG/GAGG	5-10bp	0.293
tig00007011_37	42721	44538	-1	29_37	00	ATG	GGA/GAG/AGG	5-10bp	0.313
tig00007011_38	44583	46589	-1	29_38	00	ATG	GGAG/GAGG	5-10bp	0.299
tig00007011_39	46700	48157	-1	29_39	00	ATG	GGAG/GAGG	5-10bp	0.361
tig00007011_40	48396	49898	-1	29_40	00	ATG	AGGAGG	5-10bp	0.381
tig00007011_41	50019	52199	-1	29_41	00	ATG	GGA/GAG/AGG	5-10bp	0.360
tig00007011_42	52254	53762	-1	29_42	00	ATG	GGAG/GAGG	5-10bp	0.347
tig00007011_43	54116	54508	-1	29_43	00	ATG	GGA/GAG/AGG	5-10bp	0.308
tig00007011_44	54658	55491	-1	29_44	00	ATG	GGA/GAG/AGG	11-12bp	0.301
tig00007011_45	55500	57056	-1	29_45	00	ATG	GGAG/GAGG	5-10bp	0.290
tig00007011_46	57189	58109	-1	29_46	00	ATG	AGGAGG	5-10bp	0.327
tig00007011_47	58109	59440	-1	29_47	00	GTG	GGA/GAG/AGG	5-10bp	0.333
tig00007011_48	59541	60773	-1	29_48	00	ATG	GGAG/GAGG	5-10bp	0.370
tig00007011_49	61052	61366	-1	29_49	00	ATG	GGA/GAG/AGG	5-10bp	0.305
tig00007011_50	61620	63608	-1	29_50	00	ATG	None	None	0.308
tig00007011_51	63631	64521	-1	29_51	00	ATG	GGAG/GAGG	5-10bp	0.287
tig00007011_52	64804	69084	1	29_52	00	ATG	GGA/GAG/AGG	5-10bp	0.355
tig00007011_53	69497	70345	-1	29_53	00	ATG	AGGAGG	5-10bp	0.326
tig00007011_54	70345	71769	-1	29_54	00	ATG	GGAG/GAGG	5-10bp	0.296
tig00007011_55	71930	73231	-1	29_55	00	ATG	GGAG/GAGG	5-10bp	0.381
tig00007011_56	73669	74385	-1	29_56	00	GTG	GGA/GAG/AGG	5-10bp	0.321
tig00007011_57	74369	75133	-1	29_57	00	ATG	GGAG/GAGG	5-10bp	0.374
tig00007011_58	75147	75752	-1	29_58	00	ATG	GGAG/GAGG	5-10bp	0.317
tig00007011_59	75736	76830	-1	29_59	00	GTG	None	None	0.307
tig00007011_60	76923	77315	-1	29_60	00	ATG	None	None	0.249
tig00007011_61	77299	77985	-1	29_61	00	ATG	GGAG/GAGG	5-10bp	0.325
tig00007011_62	78120	78794	-1	29_62	00	ATG	None	None	0.347
tig00007011_63	78806	81430	-1	29_63	00	ATG	AGGAGG	5-10bp	0.310
tig00007011_64	81863	82747	-1	29_64	00	ATG	AGGAGG	5-10bp	0.311
tig00007011_65	82759	84171	-1	29_65	00	ATG	GGAG/GAGG	5-10bp	0.336
tig00007011_66	84706	85179	-1	29_66	00	ATG	GGA/GAG/AGG	5-10bp	0.310
tig00007011_67	85245	87386	-1	29_67	00	ATG	None	None	0.333
tig00007011_68	87669	87926	-1	29_68	00	ATG	AGGAGG	5-10bp	0.329
tig00007011_69	88094	89635	-1	29_69	00	ATG	GGAG/GAGG	5-10bp	0.363
tig00007011_70	89713	90015	-1	29_70	00	ATG	None	None	0.356
tig00007011_71	90120	90533	-1	29_71	00	ATG	GGA/GAG/AGG	5-10bp	0.341
tig00007011_72	90631	91710	-1	29_72	00	ATG	AGGAGG	5-10bp	0.316
tig00007011_73	91796	92980	-1	29_73	00	ATG	GGAG/GAGG	5-10bp	0.318
tig00007011_74	93029	94375	-1	29_74	00	ATG	GGAG/GAGG	5-10bp	0.343
tig00007011_75	94441	95469	-1	29_75	00	ATG	GGAG/GAGG	5-10bp	0.324
tig00007011_76	95527	96603	-1	29_76	00	ATG	GGAG/GAGG	5-10bp	0.354
tig00007011_77	96607	97503	-1	29_77	00	ATG	GGA/GAG/AGG	11-12bp	0.310
tig00007011_78	97496	98509	-1	29_78	00	ATG	GGAG/GAGG	5-10bp	0.313
tig00007011_79	99035	99769	-1	29_79	00	ATG	GGA/GAG/AGG	5-10bp	0.235
tig00007011_80	99798	100454	-1	29_80	00	ATG	GGAG/GAGG	5-10bp	0.286
tig00007011_81	100615	101217	1	29_81	00	ATG	AGGAGG	5-10bp	0.270
tig00007011_82	101233	102336	1	29_82	00	ATG	GGAG/GAGG	5-10bp	0.315
tig00007011_83	102329	103876	1	29_83	00	ATG	GGxGG	5-10bp	0.298
tig00007011_84	103911	104564	-1	29_84	00	ATG	GGA/GAG/AGG	11-12bp	0.303
tig00007011_85	104773	107196	-1	29_85	00	ATG	GGA/GAG/AGG	5-10bp	0.355
tig00007011_86	107306	108325	-1	29_86	00	ATG	GGAG/GAGG	5-10bp	0.373
tig00007011_87	108738	109142	-1	29_87	00	ATG	GGxGG	5-10bp	0.316
tig00007011_88	109162	110544	-1	29_88	00	ATG	None	None	0.362
tig00007011_89	110868	111716	1	29_89	00	ATG	GGA/GAG/AGG	5-10bp	0.296
tig00007011_90	111801	112424	-1	29_90	00	ATG	GGAG/GAGG	5-10bp	0.282
tig00007011_91	112427	113080	-1	29_91	00	ATG	AGGAGG	5-10bp	0.333
tig00007011_92	113154	113522	-1	29_92	00	ATG	GGAG/GAGG	5-10bp	0.341
tig00007011_93	113746	114927	1	29_93	00	ATG	GGAG/GAGG	5-10bp	0.288
tig00007011_94	115273	115935	-1	29_94	00	ATG	GGAG/GAGG	5-10bp	0.336
tig00007011_95	116060	117904	-1	29_95	00	ATG	AGGAGG	5-10bp	0.330
tig00007011_96	117948	119954	-1	29_96	00	ATG	GGA/GAG/AGG	11-12bp	0.337
tig00007011_97	119997	120611	-1	29_97	00	ATG	None	None	0.312
tig00007011_98	120871	121923	-1	29_98	00	ATG	GGAG/GAGG	5-10bp	0.340
tig00007011_99	121995	123482	-1	29_99	00	ATG	GGAG/GAGG	5-10bp	0.340
tig00007011_100	123505	123996	-1	29_100	00	ATG	GGA/GAG/AGG	5-10bp	0.346
tig00007011_101	124081	125346	-1	29_101	00	ATG	GGAG/GAGG	5-10bp	0.388
tig00007011_102	125797	126960	-1	29_102	00	ATG	GGAG/GAGG	5-10bp	0.306
tig00007011_103	126972	128357	-1	29_103	00	ATG	GGAG/GAGG	5-10bp	0.290
tig00007011_104	128452	128895	-1	29_104	00	ATG	GGA/GAG/AGG	5-10bp	0.315
tig00007011_105	128920	130023	-1	29_105	00	ATG	AGGAGG	5-10bp	0.302
tig00007011_106	130047	131114	-1	29_106	00	ATG	GGAG/GAGG	5-10bp	0.277
tig00007011_107	131367	134072	-1	29_107	00	ATG	GGA/GAG/AGG	5-10bp	0.302
tig00007011_108	134091	134609	-1	29_108	00	ATG	GGAG/GAGG	5-10bp	0.320
tig00007011_109	135034	135591	-1	29_109	00	ATG	AGGAGG	5-10bp	0.362
tig00007011_110	135683	136939	-1	29_110	00	ATG	GGAG/GAGG	5-10bp	0.326
tig00007011_111	136949	139027	-1	29_111	00	ATG	GGAG/GAGG	5-10bp	0.307
tig00007011_112	139345	140220	1	29_112	00	ATG	GGA/GAG/AGG	5-10bp	0.338
tig00007011_113	140279	140803	-1	29_113	00	ATG	GGAG/GAGG	5-10bp	0.288
tig00007011_114	140858	141316	-1	29_114	00	ATG	AGGAGG	5-10bp	0.322
tig00007011_115	141434	141922	-1	29_115	00	ATG	GGA/GAG/AGG	5-10bp	0.354
tig00007011_116	141987	142580	-1	29_116	00	ATG	GGAG/GAGG	5-10bp	0.313
tig00007011_117	142573	144282	-1	29_117	00	ATG	GGA/GAG/AGG	5-10bp	0.312
tig00007011_118	144319	145473	-1	29_118	00	ATG	GGA/GAG/AGG	5-10bp	0.343
tig00007011_119	145488	146033	-1	29_119	00	ATG	GGAG/GAGG	5-10bp	0.253
tig00007011_120	146207	146386	-1	29_120	00	TTG	GGA/GAG/AGG	5-10bp	0.283
tig00007011_121	147096	147392	1	29_121	00	ATG	GGA/GAG/AGG	5-10bp	0.404
tig00007011_122	147446	147712	1	29_122	00	ATG	GGA/GAG/AGG	5-10bp	0.401
tig00007011_123	147814	150216	-1	29_123	00	ATG	GGA/GAG/AGG	5-10bp	0.367
tig00007011_124	150346	152004	-1	29_124	00	TTG	None	None	0.318
tig00007011_125	152219	152383	1	29_125	00	ATG	GGA/GAG/AGG	11-12bp	0.327
tig00007011_126	152380	152550	1	29_126	00	ATG	None	None	0.327
tig00007011_127	152526	152975	1	29_127	00	ATG	None	None	0.329
tig00007011_128	153015	153464	-1	29_128	00	ATG	GGAG/GAGG	5-10bp	0.267
tig00007011_129	153510	154613	-1	29_129	00	ATG	GGAG/GAGG	5-10bp	0.319
tig00035285_1	1	315	-1	30_1	10	ATG	None	None	0.467
tig00035285_2	315	971	-1	30_2	00	ATG	None	None	0.467
tig00035285_3	984	1448	-1	30_3	00	ATG	ATA	10bp	0.449
tig00035285_4	1458	2465	-1	30_4	00	ATG	ATA	12bp	0.474
tig00035285_5	2637	3161	1	30_5	00	ATG	None	None	0.425
tig00035285_6	3545	4024	-1	30_6	00	ATG	ATA	7bp	0.463
tig00035285_7	4027	4440	-1	30_7	00	ATG	None	None	0.478
tig00035285_8	4575	4943	-1	30_8	00	ATG	ATA	8bp	0.450
tig00035285_9	5110	6342	-1	30_9	00	ATG	ATA	10bp	0.447
tig00035285_10	6481	7473	-1	30_10	00	ATG	None	None	0.485
tig00035285_11	7458	7961	-1	30_11	00	TTG	None	None	0.435
tig00035285_12	7982	8755	-1	30_12	00	ATG	ATA	8bp	0.415
tig00035285_13	8801	8941	1	30_13	00	ATG	None	None	0.440
tig00035285_14	9524	12670	-1	30_14	00	ATG	ATA	5bp	0.484
tig00035285_15	12726	13001	-1	30_15	00	ATG	None	None	0.402
tig00035285_16	13001	13288	-1	30_16	00	ATG	None	None	0.451
tig00035285_17	13375	13704	-1	30_17	00	ATG	ATA	13bp	0.461
tig00035285_18	13713	14453	-1	30_18	00	ATG	None	None	0.428
tig00035285_19	14675	15358	-1	30_19	00	ATG	None	None	0.480
tig00035285_20	15467	16423	-1	30_20	00	ATG	None	None	0.443
tig00035285_21	16505	17530	-1	30_21	00	ATG	None	None	0.448
tig00035285_22	17628	18551	-1	30_22	00	ATG	ATA	3bp	0.501
tig00035285_23	18554	19108	-1	30_23	00	ATG	None	None	0.474
tig00035285_24	19679	20359	-1	30_24	00	ATG	None	None	0.448
tig00035285_25	20616	21647	-1	30_25	00	ATG	ATA	8bp	0.464
tig00035285_26	21775	22350	1	30_26	00	ATG	None	None	0.420
tig00035285_27	22446	22748	-1	30_27	00	ATG	ATA	10bp	0.479
tig00035285_28	22912	23043	-1	30_28	00	ATG	None	None	0.455
tig00035285_29	23185	24090	-1	30_29	00	ATG	ATA	6bp	0.477
tig00035285_30	24321	24524	1	30_30	00	ATG	None	None	0.382
tig00035285_31	24615	25310	-1	30_31	00	TTG	ATA	14bp	0.484
tig00035285_32	25567	26166	-1	30_32	00	ATG	None	None	0.473
tig00035285_33	26163	26705	-1	30_33	00	ATG	None	None	0.449
tig00035285_34	26879	28087	-1	30_34	00	ATG	None	None	0.412
tig00035285_35	28131	28523	-1	30_35	00	GTG	None	None	0.466
tig00035285_36	28537	29625	-1	30_36	00	ATG	None	None	0.471
tig00035285_37	29625	30047	-1	30_37	00	ATG	None	None	0.449
tig00035285_38	30047	30235	-1	30_38	00	ATG	None	None	0.529
tig00035285_39	30214	31440	-1	30_39	00	ATG	ATA	9bp	0.452
tig00035285_40	31449	31736	-1	30_40	00	ATG	ATA	8bp	0.434
tig00035285_41	31765	32070	-1	30_41	00	ATG	ATA	11bp	0.490
tig00035285_42	32187	33503	-1	30_42	00	ATG	None	None	0.498
tig00035285_43	33577	33966	-1	30_43	00	ATG	ATA	9bp	0.500
tig00035285_44	34248	34919	-1	30_44	00	ATG	ATA	3bp	0.405
tig00035285_45	35258	35929	1	30_45	00	ATG	ATA	7bp	0.448
tig00035285_46	36272	37036	-1	30_46	00	ATG	ATA	10bp	0.420
tig00035285_47	37049	37264	-1	30_47	00	ATG	None	None	0.458
tig00035285_48	37521	38135	-1	30_48	00	ATG	None	None	0.447
tig00035285_49	38078	38308	-1	30_49	00	ATG	ATA	10bp	0.381
tig00035285_50	38398	38661	-1	30_50	00	TTG	None	None	0.508
tig00035285_51	38658	38987	-1	30_51	00	ATG	ATA	8bp	0.436
tig00035285_52	39001	39168	-1	30_52	00	ATG	None	None	0.429
tig00035285_53	39459	39662	-1	30_53	00	ATG	None	None	0.480
tig00035285_54	39662	40012	-1	30_54	00	ATG	None	None	0.442
tig00035285_55	40602	40979	-1	30_55	00	ATG	None	None	0.442
tig00035285_56	41049	41564	-1	30_56	00	ATG	None	None	0.461
tig00035285_57	41567	42181	-1	30_57	00	ATG	None	None	0.485
tig00035285_58	42181	43050	-1	30_58	00	ATG	None	None	0.449
tig00035285_59	43090	43224	-1	30_59	00	ATG	None	None	0.459
tig00035285_60	43409	43981	-1	30_60	00	ATG	ATA	13bp	0.469
tig00035285_61	44027	44188	1	30_61	00	ATG	None	None	0.296
tig00035285_62	44194	44358	1	30_62	00	ATG	None	None	0.406
tig00059202_1	203	1069	1	31_1	00	ATG	None	None	0.482
tig00059202_2	1126	1518	1	31_2	00	ATG	None	None	0.473
tig00059202_3	1633	1764	1	31_3	00	ATG	None	None	0.530
tig00059202_4	1761	2006	1	31_4	00	ATG	None	None	0.581
tig00059202_5	2037	2339	-1	31_5	00	TTG	None	None	0.614
tig00059202_6	2562	4475	1	31_6	00	ATG	None	None	0.577
tig00059202_7	4475	5062	1	31_7	00	ATG	None	None	0.582
tig00059202_8	5072	5383	1	31_8	00	ATG	None	None	0.574
tig00059202_9	5383	6540	1	31_9	00	ATG	None	None	0.599
tig00059202_10	6537	7481	1	31_10	00	ATG	None	None	0.608
tig00059202_11	7469	7780	1	31_11	00	GTG	None	None	0.577
tig00059202_12	7782	8333	1	31_12	00	ATG	None	None	0.583
tig00059202_13	8559	9056	1	31_13	00	GTG	None	None	0.610
tig00059202_14	9066	9968	1	31_14	00	ATG	None	None	0.591
tig00059202_15	10144	10347	1	31_15	00	ATG	None	None	0.544
tig00059202_16	10462	10791	-1	31_16	00	ATG	None	None	0.533
tig00059280_1	506	703	1	32_1	00	ATG	AGGAG	5-10bp	0.470
tig00059280_2	944	1828	1	32_2	00	ATG	GGA/GAG/AGG	5-10bp	0.464
tig00059280_3	1919	2323	1	32_3	00	GTG	AGGA	5-10bp	0.514
tig00059280_4	2662	2904	1	32_4	00	GTG	GGA/GAG/AGG	5-10bp	0.551
tig00059280_5	3001	3456	1	32_5	00	ATG	GGA/GAG/AGG	5-10bp	0.471
tig00059280_6	3596	3736	1	32_6	00	ATG	GGAGG	5-10bp	0.461
tig00059280_7	3766	5355	1	32_7	00	ATG	None	None	0.428
tig00059280_8	5943	6353	1	32_8	00	ATG	AGGA	5-10bp	0.462
tig00059280_9	6411	6725	1	32_9	00	TTG	GGAG/GAGG	5-10bp	0.460
tig00059280_10	7054	7305	1	32_10	00	ATG	AGGA	5-10bp	0.433
tig00059280_11	7677	8354	1	32_11	00	ATG	None	None	0.417
tig00059280_12	8517	8666	1	32_12	00	ATG	AGGAGG	5-10bp	0.460
tig00059280_13	8626	8883	1	32_13	00	ATG	GGA/GAG/AGG	5-10bp	0.469
tig00059280_14	9467	9592	1	32_14	00	ATG	AGGAG	5-10bp	0.468
tig00059280_15	9616	10545	1	32_15	00	TTG	AGGAGG	5-10bp	0.477
tig00059280_16	10485	11582	1	32_16	01	ATG	None	None	0.499
tig00059318_1	2	730	1	33_1	10	Edge	None	None	0.331
tig00059318_2	874	2856	1	33_2	00	ATG	AGGA	5-10bp	0.331
tig00059318_3	2826	3419	1	33_3	00	ATG	None	None	0.332
tig00059318_4	3496	4818	-1	33_4	00	ATG	GGA/GAG/AGG	5-10bp	0.276
tig00059318_5	4830	7127	-1	33_5	00	ATG	None	None	0.262
tig00059318_6	7130	7732	-1	33_6	00	ATG	GGA/GAG/AGG	11-12bp	0.262
tig00059318_7	7735	8013	-1	33_7	00	ATG	AGGA	5-10bp	0.290
tig00059318_8	8088	8840	1	33_8	00	ATG	None	None	0.235
tig00059318_9	8843	9340	-1	33_9	00	ATG	None	None	0.241
tig00059318_10	9322	10038	-1	33_10	00	TTG	None	None	0.257
tig00059318_11	10974	11270	-1	33_11	00	ATG	None	None	0.273
tig00059318_12	11274	11573	-1	33_12	00	ATG	None	None	0.323
tig00059318_13	11525	11842	-1	33_13	00	ATG	None	None	0.311
tig00059318_14	11785	12594	-1	33_14	01	Edge	None	None	0.312
tig00059370_1	3	605	1	34_1	10	Edge	None	None	0.509
tig00059370_2	602	763	1	34_2	00	ATG	None	None	0.463
tig00059370_3	733	963	1	34_3	00	ATG	None	None	0.459
tig00059370_4	1060	1359	1	34_4	00	ATG	None	None	0.537
tig00059370_5	1594	2223	1	34_5	00	ATG	None	None	0.494
tig00059370_6	2282	2713	1	34_6	00	ATG	None	None	0.549
tig00059370_7	2710	3294	1	34_7	00	TTG	None	None	0.520
tig00059370_8	3291	3680	1	34_8	00	ATG	GGA/GAG/AGG	5-10bp	0.521
tig00059370_9	3710	3856	-1	34_9	01	Edge	None	None	0.395
tig00059421_1	1	132	-1	35_1	10	ATG	TAAA	7bp	0.432
tig00059421_2	145	780	-1	35_2	00	ATG	None	None	0.437
tig00059421_3	786	980	-1	35_3	00	ATG	TAA	11bp	0.467
tig00059421_4	1412	1627	1	35_4	00	ATG	TAA	5bp	0.356
tig00059421_5	1649	1906	1	35_5	00	GTG	AAAA	15bp	0.481
tig00059421_6	1910	2599	1	35_6	00	ATG	None	None	0.532
tig00059421_7	2653	4110	1	35_7	00	GTG	None	None	0.555
tig00059421_8	4717	5178	1	35_8	00	ATG	TAAA	11bp	0.522
tig00059421_9	5845	5943	1	35_9	00	ATG	TAAA	11bp	0.404
tig00059421_10	6024	6434	1	35_10	00	ATG	AAAAA	12bp	0.555
tig00059421_11	6970	7341	-1	35_11	00	ATG	TAAAAA	9bp	0.392
tig00059421_12	7908	8786	1	35_12	00	ATG	TAA	9bp	0.539
tig00059421_13	9577	9831	1	35_13	00	TTG	TAA	12bp	0.439
tig00059421_14	9828	10139	1	35_14	00	ATG	None	None	0.529
tig00059421_15	10136	10711	1	35_15	00	ATG	None	None	0.505
tig00059421_16	10983	11558	1	35_16	00	ATG	TAAA	13bp	0.481
tig00059421_17	11755	12123	1	35_17	00	ATG	TAAA	13bp	0.379
tig00059421_18	12257	12583	-1	35_18	01	Edge	None	None	0.498
tig00059443_1	2	730	-1	36_1	10	GTG	GGA/GAG/AGG	11-12bp	0.553
tig00059443_2	739	954	-1	36_2	00	GTG	None	None	0.583
tig00059443_3	951	1217	-1	36_3	00	GTG	None	None	0.588
tig00059443_4	1294	1896	-1	36_4	00	ATG	None	None	0.554
tig00059443_5	2046	2528	-1	36_5	00	GTG	GGAGG	3-4bp	0.576
tig00059443_6	2489	2860	-1	36_6	00	ATG	GGA/GAG/AGG	5-10bp	0.589
tig00059443_7	2845	3477	-1	36_7	00	ATG	None	None	0.585
tig00059443_8	3497	4396	-1	36_8	00	ATG	GGA/GAG/AGG	5-10bp	0.584
tig00059443_9	4613	5110	1	36_9	00	ATG	None	None	0.512
tig00059443_10	5107	5352	1	36_10	00	ATG	4Base/6BMM	13-15bp	0.561
tig00059443_11	5391	5804	1	36_11	00	ATG	GGA/GAG/AGG	5-10bp	0.541
tig00059443_12	6343	6537	1	36_12	00	TTG	GGA/GAG/AGG	5-10bp	0.359
tig00059443_13	7674	8276	1	36_13	00	TTG	GGA/GAG/AGG	5-10bp	0.376
tig00059443_14	9227	9469	1	36_14	00	ATG	GGA/GAG/AGG	5-10bp	0.572
tig00059443_15	9617	10180	1	36_15	00	TTG	GGA/GAG/AGG	5-10bp	0.548
tig00059443_16	10683	11345	1	36_16	00	ATG	None	None	0.579
tig00059443_17	11345	11500	1	36_17	01	ATG	GGxGG	5-10bp	0.603
tig00007046_1	443	1960	1	37_1	00	ATG	GGA/GAG/AGG	5-10bp	0.514
tig00007046_2	2033	2179	1	37_2	00	ATG	AGGA	5-10bp	0.265
tig00007046_3	2412	2768	1	37_3	00	TTG	GGA/GAG/AGG	5-10bp	0.454
tig00007046_4	2842	3441	1	37_4	00	ATG	AGGAG	5-10bp	0.453
tig00007046_5	3722	4582	1	37_5	00	ATG	AGGA/GGAG/GAGG	11-12bp	0.530
tig00007046_6	4956	6218	1	37_6	00	ATG	GGAGG	5-10bp	0.585
tig00007046_7	6320	7528	-1	37_7	00	ATG	AGGAG	5-10bp	0.622
tig00007046_8	8114	8569	1	37_8	00	ATG	GGA/GAG/AGG	11-12bp	0.524
tig00007046_9	8803	9045	1	37_9	00	ATG	GGAG/GAGG	5-10bp	0.403
tig00007046_10	9279	9758	1	37_10	00	ATG	GGA/GAG/AGG	5-10bp	0.517
tig00007046_11	10303	10593	-1	37_11	01	Edge	None	None	0.509
tig00007048_1	1	147	-1	38_1	10	ATG	None	None	0.476
tig00007048_2	153	281	-1	38_2	00	ATG	None	None	0.527
tig00007048_3	296	556	-1	38_3	00	ATG	None	None	0.494
tig00007048_4	639	1217	-1	38_4	00	ATG	None	None	0.511
tig00007048_5	1682	2011	-1	38_5	00	ATG	None	None	0.609
tig00007048_6	2154	2369	-1	38_6	00	ATG	None	None	0.616
tig00007048_7	2324	2632	-1	38_7	00	GTG	None	None	0.592
tig00007048_8	3139	3879	-1	38_8	00	GTG	None	None	0.494
tig00007048_9	4500	6377	-1	38_9	00	ATG	None	None	0.511
tig00007048_10	6526	6789	-1	38_10	00	ATG	None	None	0.534
tig00007048_11	7606	7704	1	38_11	00	ATG	None	None	0.424
tig00007048_12	8077	8181	-1	38_12	00	ATG	None	None	0.476
tig00007048_13	8370	8561	1	38_13	00	ATG	AAA	15bp	0.365
tig00007048_14	8500	8817	1	38_14	00	ATG	None	None	0.437
tig00000449_1	1	348	-1	39_1	10	ATG	None	None	0.572
tig00000449_2	499	600	1	39_2	00	ATG	None	None	0.569
tig00000449_3	1124	1351	-1	39_3	00	ATG	None	None	0.636
tig00000449_4	1376	1606	-1	39_4	00	ATG	GGAGG	5-10bp	0.606
tig00000449_5	1778	1972	1	39_5	00	ATG	None	None	0.636
tig00000449_6	2031	2717	-1	39_6	00	ATG	AGGAG	5-10bp	0.626
tig00000449_7	3111	7733	1	39_7	00	ATG	GGAG/GAGG	5-10bp	0.605
tig00000449_8	7733	9217	1	39_8	00	ATG	AGGAG	5-10bp	0.608
tig00000449_9	9411	9800	1	39_9	00	ATG	AGGAG	5-10bp	0.556
tig00000449_10	9964	10179	-1	39_10	00	TTG	AGGAG	5-10bp	0.509
tig00000449_11	10478	11833	1	39_11	00	ATG	GGAGG	5-10bp	0.638
tig00000449_12	11972	13285	1	39_12	00	ATG	GGAG/GAGG	5-10bp	0.608
tig00000449_13	13642	14112	1	39_13	00	ATG	AGGA	5-10bp	0.573
tig00000449_14	14405	16867	1	39_14	00	ATG	GGAG/GAGG	5-10bp	0.611
tig00000449_15	16867	17817	1	39_15	00	ATG	AGGAGG	3-4bp	0.609
tig00000449_16	17920	19206	1	39_16	00	ATG	GGAG/GAGG	5-10bp	0.598
tig00000449_17	19235	19819	1	39_17	00	ATG	AGGAGG	5-10bp	0.591
tig00000449_18	19816	20478	1	39_18	00	ATG	GGAG/GAGG	5-10bp	0.585
tig00000449_19	20695	20985	1	39_19	01	ATG	GGAGG	5-10bp	0.536
tig00059492_1	1	336	1	40_1	10	Edge	None	None	0.542
tig00059492_2	528	1091	1	40_2	00	ATG	None	None	0.525
tig00059492_3	1165	1677	1	40_3	00	ATG	GGAG/GAGG	5-10bp	0.456
tig00059492_4	1730	2626	-1	40_4	00	ATG	AGGAG	5-10bp	0.561
tig00059492_5	2954	5089	-1	40_5	00	ATG	AGGA	5-10bp	0.556
tig00059492_6	5292	5633	-1	40_6	00	ATG	None	None	0.594
tig00059492_7	6097	6687	1	40_7	00	ATG	None	None	0.635
tig00059492_8	6749	7888	1	40_8	00	TTG	None	None	0.605
tig00059492_9	7909	8106	1	40_9	00	ATG	None	None	0.500
tig00059492_10	8112	8777	-1	40_10	00	ATG	None	None	0.547
tig00059492_11	9185	9304	1	40_11	01	ATG	GGAG/GAGG	5-10bp	0.500
tig00059495_1	3	158	-1	41_1	10	ATG	None	None	0.449
tig00059495_2	161	343	-1	41_2	00	ATG	None	None	0.492
tig00059495_3	733	891	-1	41_3	00	ATG	None	None	0.453
tig00059495_4	914	1255	-1	41_4	00	ATG	None	None	0.401
tig00059495_5	1954	2574	1	41_5	00	ATG	None	None	0.531
tig00059495_6	3354	3713	1	41_6	00	GTG	None	None	0.594
tig00059495_7	3721	4545	1	41_7	00	ATG	GGAG/GAGG	5-10bp	0.547
tig00059495_8	5613	5714	1	41_8	00	ATG	None	None	0.569
tig00059495_9	6256	7401	-1	41_9	00	GTG	None	None	0.575
tig00059495_10	7527	8129	-1	41_10	00	ATG	None	None	0.519
tig00059495_11	8343	8648	-1	41_11	00	GTG	None	None	0.585
tig00059495_12	8645	9790	-1	41_12	00	GTG	None	None	0.561
tig00059495_13	9787	10272	-1	41_13	00	ATG	GGAG/GAGG	5-10bp	0.588
tig00059495_14	11575	12804	1	41_14	00	ATG	None	None	0.444
tig00059495_15	12929	14917	-1	41_15	00	ATG	None	None	0.455
tig00059495_16	15868	16467	1	41_16	00	ATG	None	None	0.580
tig00059495_17	16702	16833	1	41_17	00	GTG	None	None	0.523
tig00059495_18	17008	17367	1	41_18	00	GTG	None	None	0.594
tig00059495_19	17375	17689	1	41_19	00	ATG	GGAG/GAGG	5-10bp	0.511
tig00059495_20	17689	18141	1	41_20	00	ATG	None	None	0.567
tig00059495_21	19074	19364	1	41_21	00	ATG	None	None	0.564
tig00059495_22	19474	19770	1	41_22	00	GTG	None	None	0.566
tig00059495_23	20063	20404	-1	41_23	00	ATG	None	None	0.573
tig00059495_24	20346	20909	-1	41_24	00	ATG	GGAG/GAGG	5-10bp	0.589
tig00059495_25	20909	21163	-1	41_25	00	ATG	None	None	0.514
tig00059495_26	21171	21677	-1	41_26	00	GTG	None	None	0.533
tig00059495_27	22178	22678	-1	41_27	00	ATG	None	None	0.553
tig00059495_28	22657	22986	-1	41_28	00	ATG	None	None	0.542
tig00059495_29	22986	23132	-1	41_29	00	GTG	None	None	0.599
tig00059495_30	23218	24219	-1	41_30	00	ATG	None	None	0.588
tig00059546_1	328	567	-1	42_1	00	ATG	None	None	0.475
tig00059546_2	793	954	-1	42_2	00	ATG	AAA	15bp	0.370
tig00059546_3	1286	3328	-1	42_3	00	TTG	None	None	0.464
tig00059546_4	3315	3731	-1	42_4	00	GTG	AATAA	15bp	0.489
tig00059546_5	3992	4264	-1	42_5	00	ATG	AATAA	14bp	0.487
tig00059546_6	4248	6263	-1	42_6	00	ATG	None	None	0.493
tig00059546_7	6359	7342	-1	42_7	00	GTG	None	None	0.510
tig00059546_8	7327	7443	-1	42_8	01	Edge	None	None	0.427
tig00000163_1	2	400	-1	43_1	10	ATG	None	None	0.499
tig00000163_2	599	730	-1	43_2	00	ATG	None	None	0.470
tig00000163_3	927	3674	1	43_3	00	ATG	None	None	0.592
tig00000163_4	4079	4420	-1	43_4	00	ATG	AGxAG	5-10bp	0.538
tig00000163_5	4426	4893	-1	43_5	00	ATG	None	None	0.566
tig00000163_6	4940	6382	-1	43_6	00	ATG	GGAG/GAGG	5-10bp	0.556
tig00000163_7	6391	6921	-1	43_7	00	ATG	AGGAG	5-10bp	0.567
tig00000163_8	7072	8901	-1	43_8	00	ATG	None	None	0.574
tig00000163_9	9253	10890	-1	43_9	00	ATG	GGAG/GAGG	5-10bp	0.585
tig00000163_10	10911	11204	-1	43_10	00	ATG	AGGAG	5-10bp	0.520
tig00000163_11	11477	13267	1	43_11	00	ATG	GGAGG	5-10bp	0.593
tig00000163_12	13518	14990	-1	43_12	00	ATG	None	None	0.534
tig00000163_13	15526	16692	1	43_13	00	ATG	AGGAG	5-10bp	0.518
tig00000163_14	17068	17985	-1	43_14	00	ATG	AGGAG	5-10bp	0.462
tig00000163_15	17972	18949	-1	43_15	00	ATG	GGAGG	5-10bp	0.438
tig00000163_16	18942	20195	-1	43_16	00	ATG	None	None	0.442
tig00000163_17	20294	20827	-1	43_17	00	ATG	None	None	0.509
tig00000163_18	21578	22987	-1	43_18	00	ATG	None	None	0.576
tig00000163_19	23071	23745	-1	43_19	00	ATG	GGAG/GAGG	5-10bp	0.591
tig00000163_20	23745	25424	-1	43_20	00	ATG	AGGAG	5-10bp	0.614
tig00000163_21	25573	26736	-1	43_21	00	ATG	GGAGG	3-4bp	0.602
tig00000163_22	26782	27660	-1	43_22	01	Edge	None	None	0.592
tig00000168_1	1	399	1	44_1	10	Edge	None	None	0.629
tig00000168_2	590	2119	-1	44_2	00	ATG	None	None	0.593
tig00000168_3	2358	4331	-1	44_3	00	ATG	None	None	0.617
tig00000168_4	4406	4801	-1	44_4	00	ATG	None	None	0.649
tig00000168_5	4954	6591	-1	44_5	00	ATG	GGAGG	5-10bp	0.612
tig00000168_6	6796	8301	1	44_6	00	ATG	None	None	0.487
tig00000168_7	8698	9405	-1	44_7	00	ATG	GGAG/GAGG	5-10bp	0.599
tig00000168_8	9424	11208	-1	44_8	00	ATG	AGGAG	5-10bp	0.631
tig00000168_9	11432	11575	1	44_9	00	ATG	GGAG/GAGG	5-10bp	0.549
tig00000168_10	11653	12483	1	44_10	00	ATG	GGAG/GAGG	5-10bp	0.658
tig00000168_11	12586	13074	-1	44_11	00	ATG	None	None	0.564
tig00000168_12	13200	13586	1	44_12	00	ATG	None	None	0.602
tig00000168_13	13687	14106	1	44_13	00	ATG	AGGA	5-10bp	0.571
tig00000168_14	13990	14214	-1	44_14	00	ATG	AGGAG	5-10bp	0.596
tig00000168_15	14331	15188	1	44_15	00	ATG	GGAG/GAGG	5-10bp	0.622
tig00000168_16	15287	16108	-1	44_16	00	ATG	AGGA	5-10bp	0.628
tig00000168_17	16163	16873	-1	44_17	00	ATG	None	None	0.544
tig00000168_18	16917	17960	1	44_18	00	ATG	None	None	0.589
tig00000168_19	17979	19112	1	44_19	00	ATG	GGAG/GAGG	5-10bp	0.602
tig00000168_20	19233	19490	-1	44_20	00	ATG	None	None	0.543
tig00000168_21	19553	20125	1	44_21	00	ATG	AGGA	5-10bp	0.531
tig00000168_22	20122	21903	-1	44_22	00	ATG	None	None	0.521
tig00000168_23	22322	26257	1	44_23	00	ATG	None	None	0.525
tig00000168_24	26254	28755	1	44_24	00	ATG	GGAGG	5-10bp	0.514
tig00000168_25	28792	29910	1	44_25	00	ATG	GGAGG	5-10bp	0.557
tig00000168_26	29910	31781	1	44_26	00	ATG	GGAGG	5-10bp	0.593
tig00000168_27	31784	32404	1	44_27	00	ATG	None	None	0.643
tig00000168_28	32730	32942	1	44_28	00	ATG	None	None	0.502
tig00000168_29	33038	33142	1	44_29	00	ATG	AGxAG	5-10bp	0.514
tig00000168_30	33309	34520	1	44_30	00	ATG	None	None	0.452
tig00000168_31	34736	35518	1	44_31	00	ATG	GGAG/GAGG	5-10bp	0.625
tig00000168_32	35633	36517	-1	44_32	00	ATG	AGGAG	5-10bp	0.607
tig00000168_33	36808	39330	1	44_33	00	ATG	None	None	0.622
tig00000168_34	39483	40664	1	44_34	00	ATG	None	None	0.600
tig00000168_35	40784	41452	1	44_35	00	ATG	AGGAG	5-10bp	0.631
tig00000168_36	41452	41859	1	44_36	00	ATG	None	None	0.630
tig00000168_37	41873	42820	1	44_37	00	ATG	None	None	0.651
tig00000168_38	42798	43604	1	44_38	00	ATG	None	None	0.631
tig00000168_39	43706	45199	1	44_39	00	ATG	None	None	0.579
tig00000168_40	45203	45583	-1	44_40	00	ATG	None	None	0.606
tig00000168_41	45800	46450	-1	44_41	00	ATG	None	None	0.594
tig00000168_42	46478	47470	-1	44_42	00	ATG	None	None	0.607
tig00000168_43	47476	48402	-1	44_43	00	ATG	None	None	0.628
tig00000168_44	48535	49296	-1	44_44	00	ATG	None	None	0.623
tig00000168_45	49590	50060	1	44_45	00	ATG	None	None	0.618
tig00000168_46	50113	50925	-1	44_46	00	ATG	None	None	0.599
tig00000168_47	50952	51149	-1	44_47	00	ATG	None	None	0.495
tig00000168_48	51359	51703	1	44_48	00	ATG	AGGAG	5-10bp	0.591
tig00000168_49	51983	52813	-1	44_49	00	ATG	AGGAG	5-10bp	0.590
tig00007093_1	3	386	-1	45_1	10	ATG	AGGAGG	5-10bp	0.490
tig00007093_2	383	1645	-1	45_2	00	ATG	AGGAGG	5-10bp	0.554
tig00007093_3	1993	3381	-1	45_3	00	ATG	AGGAGG	5-10bp	0.545
tig00007093_4	3324	3878	-1	45_4	00	ATG	AGGAGG	5-10bp	0.486
tig00007093_5	4073	5299	-1	45_5	00	ATG	GGAG/GAGG	5-10bp	0.516
tig00007093_6	5309	6538	-1	45_6	00	GTG	GGAGG	5-10bp	0.534
tig00007093_7	6788	8716	-1	45_7	00	GTG	AGxAGG/AGGxGG	5-10bp	0.526
tig00007093_8	8856	10454	-1	45_8	00	TTG	GGAG/GAGG	5-10bp	0.590
tig00007093_9	10562	11158	-1	45_9	00	ATG	AGGAGG	5-10bp	0.442
tig00007093_10	11155	12480	-1	45_10	00	ATG	3Base/5BMM	13-15bp	0.502
tig00007093_11	12760	13188	-1	45_11	00	ATG	AGGA	5-10bp	0.497
tig00007093_12	13217	13729	-1	45_12	00	ATG	GGxGG	5-10bp	0.519
tig00007093_13	13800	14603	-1	45_13	00	ATG	GGAG/GAGG	5-10bp	0.526
tig00007093_14	14604	15410	-1	45_14	00	GTG	None	None	0.514
tig00007093_15	15407	15748	-1	45_15	00	ATG	GGA/GAG/AGG	5-10bp	0.494
tig00007093_16	15753	16829	-1	45_16	00	ATG	AGGAG	5-10bp	0.549
tig00007093_17	16906	18216	-1	45_17	00	ATG	AGGA	5-10bp	0.526
tig00007093_18	18275	19339	-1	45_18	00	ATG	GGAG/GAGG	5-10bp	0.517
tig00007093_19	19349	20221	-1	45_19	00	ATG	AGGAG/GGAGG	11-12bp	0.520
tig00007093_20	20310	21323	-1	45_20	00	ATG	AGGAG/GGAGG	11-12bp	0.562
tig00007093_21	21651	22877	-1	45_21	00	ATG	None	None	0.498
tig00007093_22	22874	23059	-1	45_22	01	Edge	None	None	0.522
tig00059719_1	2	934	-1	46_1	10	TTG	AGGA	5-10bp	0.597
tig00059719_2	1056	1556	-1	46_2	00	ATG	None	None	0.493
tig00059719_3	1740	2840	-1	46_3	00	GTG	None	None	0.559
tig00059719_4	3169	5016	1	46_4	00	ATG	None	None	0.578
tig00059719_5	5035	6630	1	46_5	00	ATG	None	None	0.574
tig00059719_6	6617	7426	1	46_6	00	ATG	None	None	0.584
tig00059719_7	7505	9121	1	46_7	00	ATG	None	None	0.588
tig00059719_8	9155	10285	1	46_8	00	ATG	None	None	0.583
tig00059719_9	10350	11207	1	46_9	00	ATG	AGxAG	5-10bp	0.552
tig00059719_10	11171	11578	1	46_10	00	ATG	None	None	0.581
tig00059719_11	11714	12895	1	46_11	00	ATG	None	None	0.563
tig00059719_12	12840	13220	1	46_12	00	ATG	None	None	0.549
tig00059719_13	13299	13721	-1	46_13	00	ATG	None	None	0.556
tig00059719_14	13891	14136	1	46_14	00	ATG	None	None	0.512
tig00059719_15	14142	14414	1	46_15	00	ATG	None	None	0.557
tig00059719_16	14533	15159	-1	46_16	00	GTG	None	None	0.611
tig00059719_17	15459	15698	1	46_17	00	ATG	None	None	0.496
tig00059719_18	15689	15958	1	46_18	00	ATG	None	None	0.507
tig00059719_19	16108	16716	-1	46_19	00	ATG	None	None	0.511
tig00059719_20	16733	17188	-1	46_20	00	ATG	None	None	0.546
tig00059719_21	17306	19696	-1	46_21	00	ATG	None	None	0.532
tig00059719_22	19905	20297	1	46_22	00	ATG	None	None	0.491
tig00059719_23	20651	20746	1	46_23	00	ATG	None	None	0.521
tig00059719_24	21258	22253	1	46_24	00	ATG	None	None	0.553
tig00059719_25	22800	23384	1	46_25	01	ATG	None	None	0.583
tig00059758_1	137	1465	-1	47_1	00	ATG	None	None	0.492
tig00059758_2	1594	2097	1	47_2	00	ATG	None	None	0.508
tig00059758_3	2124	2408	1	47_3	00	GTG	None	None	0.512
tig00059758_4	2616	3473	1	47_4	00	ATG	None	None	0.542
tig00059758_5	3656	4795	1	47_5	00	ATG	None	None	0.469
tig00059758_6	4808	5236	1	47_6	00	ATG	None	None	0.478
tig00059758_7	5249	6265	-1	47_7	00	ATG	None	None	0.519
tig00059758_8	6394	10704	1	47_8	00	ATG	None	None	0.459
tig00059758_9	10659	11177	1	47_9	00	ATG	None	None	0.435
tig00059758_10	11132	11527	1	47_10	00	ATG	None	None	0.419
tig00059758_11	11597	12169	-1	47_11	00	ATG	None	None	0.536
tig00059758_12	12215	12313	-1	47_12	00	ATG	TTTTTT	8bp	0.303
tig00059758_13	12524	12925	1	47_13	01	GTG	None	None	0.550
tig00059793_1	3	299	1	48_1	10	Edge	None	None	0.539
tig00059793_2	321	2351	1	48_2	00	ATG	None	None	0.552
tig00059793_3	2409	3419	1	48_3	00	TTG	GGxGG	5-10bp	0.544
tig00059793_4	3516	6425	1	48_4	00	GTG	GGxGG	5-10bp	0.507
tig00059793_5	6432	9743	1	48_5	00	ATG	None	None	0.525
tig00059793_6	9746	10327	1	48_6	00	ATG	None	None	0.485
tig00059793_7	10352	11089	1	48_7	00	TTG	GGA/GAG/AGG	5-10bp	0.455
tig00059793_8	11128	12045	1	48_8	00	ATG	None	None	0.465
tig00059793_9	12073	13896	1	48_9	00	ATG	AGGAGG	5-10bp	0.490
tig00059793_10	13877	14857	1	48_10	00	ATG	None	None	0.475
tig00059793_11	14897	16621	-1	48_11	00	ATG	GGA/GAG/AGG	5-10bp	0.541
tig00059793_12	16687	17274	-1	48_12	00	ATG	None	None	0.526
tig00059793_13	17577	17834	1	48_13	00	TTG	AGxAGG/AGGxGG	11-12bp	0.535
tig00035355_1	2	178	-1	49_1	10	ATG	None	None	0.441
tig00035355_2	178	1251	-1	49_2	00	ATG	GGxGG	5-10bp	0.433
tig00035355_3	1532	2116	-1	49_3	00	ATG	GGAG/GAGG	5-10bp	0.318
tig00035355_4	2325	3275	-1	49_4	00	ATG	GGAG/GAGG	5-10bp	0.474
tig00035355_5	3294	3794	-1	49_5	00	ATG	None	None	0.479
tig00035355_6	3796	4134	-1	49_6	00	ATG	GGAGG	5-10bp	0.442
tig00035355_7	4156	4422	-1	49_7	00	GTG	None	None	0.434
tig00035355_8	4389	5117	-1	49_8	00	ATG	GGA/GAG/AGG	5-10bp	0.477
tig00035355_9	5065	5583	-1	49_9	00	ATG	GGA/GAG/AGG	11-12bp	0.414
tig00035355_10	5655	6074	-1	49_10	00	ATG	None	None	0.467
tig00035355_11	6103	6873	-1	49_11	00	ATG	GGA/GAG/AGG	11-12bp	0.493
tig00035355_12	6918	7628	-1	49_12	00	ATG	GGA/GAG/AGG	5-10bp	0.489
tig00035355_13	7631	7789	-1	49_13	00	ATG	GGA/GAG/AGG	11-12bp	0.465
tig00035355_14	7827	8465	-1	49_14	00	ATG	GGA/GAG/AGG	11-12bp	0.457
tig00035355_15	8490	8852	-1	49_15	00	ATG	None	None	0.468
tig00035355_16	8849	9304	-1	49_16	00	GTG	GGAG/GAGG	5-10bp	0.450
tig00035355_17	9484	9789	-1	49_17	00	ATG	GGA/GAG/AGG	5-10bp	0.435
tig00035355_18	10002	10697	-1	49_18	00	ATG	GGAGG	5-10bp	0.443
tig00035355_19	10694	11956	-1	49_19	00	ATG	GGA/GAG/AGG	5-10bp	0.426
tig00035355_20	11956	12201	-1	49_20	00	ATG	GGAG/GAGG	5-10bp	0.386
tig00035355_21	12337	12633	-1	49_21	00	ATG	None	None	0.407
tig00035355_22	12791	13276	-1	49_22	00	TTG	GGAGG	5-10bp	0.463
tig00035355_23	13310	13573	-1	49_23	00	ATG	None	None	0.424
tig00035355_24	13890	15572	-1	49_24	00	ATG	GGAGG	5-10bp	0.475
tig00035355_25	15586	16602	-1	49_25	00	GTG	GGA/GAG/AGG	5-10bp	0.471
tig00035355_26	16733	17971	-1	49_26	00	ATG	None	None	0.451
tig00035355_27	18527	18694	-1	49_27	00	ATG	None	None	0.405
tig00035355_28	18643	19425	-1	49_28	00	ATG	GGA/GAG/AGG	5-10bp	0.390
tig00059872_1	161	1285	-1	50_1	00	ATG	GGA/GAG/AGG	5-10bp	0.333
tig00059872_2	1989	2582	-1	50_2	00	ATG	GGAG/GAGG	5-10bp	0.418
tig00059872_3	2657	4354	-1	50_3	00	ATG	GGAGG	5-10bp	0.469
tig00059872_4	4437	4700	-1	50_4	00	ATG	GGAG/GAGG	5-10bp	0.451
tig00059872_5	4916	5995	-1	50_5	00	ATG	None	None	0.497
tig00059872_6	5992	6219	-1	50_6	00	GTG	GGAG/GAGG	5-10bp	0.474
tig00059872_7	6191	6271	-1	50_7	01	Edge	None	None	0.481
tig00007112_1	296	2041	1	51_1	00	ATG	None	None	0.513
tig00007112_2	2315	4150	1	51_2	00	TTG	None	None	0.597
tig00007112_3	4234	5535	1	51_3	00	GTG	AGGAG	5-10bp	0.595
tig00007112_4	5691	6554	-1	51_4	00	GTG	None	None	0.573
tig00007112_5	6640	6747	-1	51_5	00	ATG	AGGAG	5-10bp	0.537
tig00007112_6	7436	7696	-1	51_6	01	Edge	None	None	0.609
tig00059975_1	2	310	1	52_1	10	Edge	None	None	0.573
tig00059975_2	310	1365	1	52_2	00	ATG	GGAGG	5-10bp	0.542
tig00059975_3	1346	1501	1	52_3	00	ATG	GGA/GAG/AGG	5-10bp	0.481
tig00059975_4	1506	2072	1	52_4	00	ATG	AGGAG	5-10bp	0.552
tig00059975_5	2072	3934	1	52_5	00	ATG	GGA/GAG/AGG	5-10bp	0.531
tig00059975_6	3976	4260	1	52_6	00	ATG	GGA/GAG/AGG	5-10bp	0.505
tig00059975_7	4379	4951	1	52_7	00	ATG	None	None	0.524
tig00059975_8	4954	5289	1	52_8	00	ATG	AGGA	5-10bp	0.482
tig00059975_9	5246	5593	1	52_9	00	ATG	AGGAG	5-10bp	0.509
tig00059975_10	5625	6185	1	52_10	00	GTG	None	None	0.522
tig00059975_11	6167	6949	1	52_11	00	GTG	AGGA	5-10bp	0.547
tig00059975_12	6968	7183	1	52_12	00	ATG	GGA/GAG/AGG	5-10bp	0.574
tig00059975_13	7141	7386	1	52_13	00	ATG	AGGA	5-10bp	0.508
tig00059975_14	7370	7552	1	52_14	00	ATG	AGGAG	5-10bp	0.536
tig00059975_15	7902	8093	1	52_15	00	ATG	3Base/5BMM	13-15bp	0.490
tig00059975_16	8068	8256	1	52_16	00	GTG	AGGAGG	5-10bp	0.476
tig00059975_17	8246	8479	1	52_17	00	ATG	GGAGG	5-10bp	0.534
tig00059975_18	8469	8798	1	52_18	00	ATG	AGGAG	5-10bp	0.548
tig00059975_19	8782	9018	1	52_19	00	ATG	AGxAGG/AGGxGG	5-10bp	0.515
tig00059975_20	9008	9334	1	52_20	00	ATG	GGAGG	5-10bp	0.535
tig00059975_21	9324	9446	1	52_21	01	ATG	AGGAG	5-10bp	0.398
tig00060096_1	3	1490	-1	53_1	10	ATG	None	None	0.507
tig00060096_2	1430	2275	-1	53_2	00	GTG	None	None	0.519
tig00060096_3	2290	2910	-1	53_3	00	ATG	AAA	14bp	0.538
tig00060096_4	3023	5296	-1	53_4	00	ATG	None	None	0.470
tig00060096_5	5321	5902	-1	53_5	00	ATG	AAA	13bp	0.512
tig00060096_6	6008	6193	1	53_6	00	ATG	None	None	0.462
tig00060096_7	6205	6510	1	53_7	00	GTG	None	None	0.523
tig00060096_8	6513	7277	1	53_8	00	ATG	None	None	0.540
tig00060096_9	7271	7807	1	53_9	00	ATG	None	None	0.546
tig00060096_10	7813	8310	-1	53_10	00	ATG	AAAA	14bp	0.480
tig00060096_11	8334	9170	-1	53_11	00	ATG	None	None	0.456
tig00060135_1	32	337	1	54_1	00	ATG	AAAAA	9bp	0.350
tig00060135_2	297	470	1	54_2	00	ATG	TAA	5bp	0.322
tig00060135_3	503	982	1	54_3	00	ATG	TAA	13bp	0.369
tig00060135_4	979	1452	1	54_4	00	ATG	None	None	0.310
tig00060135_5	2341	2454	-1	54_5	00	ATG	TAA	12bp	0.439
tig00060135_6	2480	3049	-1	54_6	00	GTG	AAGAA	10bp	0.572
tig00060135_7	3144	3359	-1	54_7	00	ATG	AAAAA	10bp	0.505
tig00060135_8	3521	3706	-1	54_8	00	ATG	AACAA	9bp	0.532
tig00060135_9	3780	4526	-1	54_9	00	ATG	None	None	0.610
tig00060135_10	4668	5585	-1	54_10	00	ATG	None	None	0.582
tig00060135_11	5623	5811	-1	54_11	00	ATG	AACAA	12bp	0.545
tig00060135_12	5937	6233	-1	54_12	00	ATG	None	None	0.586
tig00060135_13	6233	6628	-1	54_13	00	ATG	TAAA	12bp	0.470
tig00060135_14	6801	7763	-1	54_14	00	ATG	None	None	0.403
tig00060135_15	8436	10406	-1	54_15	00	ATG	TAAA	12bp	0.455
tig00060135_16	10420	11241	-1	54_16	00	ATG	TAA	12bp	0.454
tig00060135_17	11254	12273	-1	54_17	00	ATG	AAGAA	5bp	0.452
tig00060135_18	12270	12647	-1	54_18	00	ATG	AACAA	6bp	0.447
tig00060135_19	12734	13141	1	54_19	00	TTG	TAA	9bp	0.495
tig00060135_20	13373	13624	1	54_20	00	ATG	TAA	13bp	0.298
tig00060135_21	13968	14243	1	54_21	00	ATG	TAA	12bp	0.286
tig00060135_22	14255	14452	1	54_22	00	ATG	TAA	11bp	0.308
tig00060165_1	3	965	-1	55_1	10	ATG	3Base/5BMM	13-15bp	0.595
tig00060165_2	965	1456	-1	55_2	00	ATG	GGAGG	5-10bp	0.557
tig00060165_3	1801	2724	1	55_3	00	ATG	AGGA/GGAG/GAGG	11-12bp	0.552
tig00060165_4	2741	3697	1	55_4	00	ATG	AGGAGG	5-10bp	0.589
tig00060165_5	3965	4834	-1	55_5	00	ATG	AGGAG	5-10bp	0.548
tig00060165_6	5494	6060	1	55_6	00	ATG	AGGAG	5-10bp	0.517
tig00060165_7	6057	6584	1	55_7	00	GTG	AGGAG	5-10bp	0.540
tig00060165_8	6826	7839	1	55_8	00	ATG	GGxGG	5-10bp	0.545
tig00060165_9	7916	9076	1	55_9	00	ATG	GGA/GAG/AGG	11-12bp	0.574
tig00060165_10	9073	10422	1	55_10	00	ATG	AGGAG	5-10bp	0.561
tig00060165_11	10550	11788	1	55_11	00	ATG	GGAGG	5-10bp	0.582
tig00060165_12	12044	12904	1	55_12	00	ATG	AGGAG	5-10bp	0.541
tig00060270_1	3	125	1	56_1	10	Edge	None	None	0.528
tig00060270_2	122	319	1	56_2	00	GTG	None	None	0.566
tig00060270_3	367	1797	1	56_3	00	GTG	GGxGG	5-10bp	0.500
tig00060270_4	1794	2372	1	56_4	00	GTG	None	None	0.442
tig00060270_5	2566	3399	1	56_5	00	ATG	None	None	0.544
tig00060270_6	3412	5385	1	56_6	00	ATG	GGAGG	5-10bp	0.525
tig00060270_7	5565	6131	1	56_7	01	ATG	None	None	0.533
tig00060282_1	2	3340	-1	57_1	10	ATG	GGAG/GAGG	5-10bp	0.412
tig00060282_2	3510	3995	-1	57_2	00	ATG	GGAG/GAGG	5-10bp	0.379
tig00060282_3	4015	4566	-1	57_3	00	ATG	GGAG/GAGG	5-10bp	0.426
tig00060282_4	4587	4955	-1	57_4	00	ATG	GGAGG	5-10bp	0.412
tig00060282_5	4955	5401	-1	57_5	00	ATG	GGAG/GAGG	5-10bp	0.456
tig00060282_6	5401	5706	-1	57_6	00	ATG	GGA/GAG/AGG	5-10bp	0.353
tig00060282_7	5714	6160	-1	57_7	00	ATG	GGAG/GAGG	5-10bp	0.418
tig00060282_8	6163	7218	-1	57_8	00	ATG	AGGAG	5-10bp	0.423
tig00060282_9	7238	7417	-1	57_9	00	ATG	GGA/GAG/AGG	5-10bp	0.328
tig00060282_10	7433	7984	-1	57_10	00	ATG	AGGAG	5-10bp	0.418
tig00060282_11	8045	8632	-1	57_11	00	TTG	AGGA	5-10bp	0.333
tig00060282_12	8660	9001	-1	57_12	00	ATG	GGAG/GAGG	5-10bp	0.377
tig00060282_13	8991	9233	-1	57_13	00	ATG	GGAGG	5-10bp	0.337
tig00060282_14	9226	9747	-1	57_14	00	GTG	AGGA/GGAG/GAGG	11-12bp	0.383
tig00060282_15	9789	10136	-1	57_15	00	ATG	GGAGG	5-10bp	0.402
tig00060282_16	10430	10675	-1	57_16	00	ATG	AGGAG/GGAGG	11-12bp	0.350
tig00060282_17	10665	11276	-1	57_17	00	ATG	None	None	0.371
tig00060282_18	11438	12355	-1	57_18	00	ATG	None	None	0.451
tig00060282_19	12352	13569	-1	57_19	00	ATG	None	None	0.419
tig00060282_20	13566	13778	-1	57_20	00	ATG	AGxAGG/AGGxGG	5-10bp	0.394
tig00060282_21	13783	14211	-1	57_21	00	GTG	3Base/5BMM	13-15bp	0.406
tig00060282_22	14370	15035	-1	57_22	00	ATG	GGAG/GAGG	5-10bp	0.407
tig00060282_23	15025	15372	-1	57_23	00	ATG	AGGAG	5-10bp	0.385
tig00060282_24	15504	15935	-1	57_24	00	GTG	None	None	0.338
tig00060294_1	3	245	-1	58_1	10	ATG	GGA/GAG/AGG	5-10bp	0.383
tig00060294_2	242	334	-1	58_2	00	ATG	AGGA	5-10bp	0.409
tig00060294_3	327	452	-1	58_3	00	ATG	AGGAG/GGAGG	11-12bp	0.349
tig00060294_4	525	785	-1	58_4	00	ATG	AGGA	5-10bp	0.464
tig00060294_5	772	1044	-1	58_5	00	ATG	AGGAGG	5-10bp	0.396
tig00060294_6	1041	1427	-1	58_6	00	ATG	AGGAGG	5-10bp	0.419
tig00060294_7	1427	1672	-1	58_7	00	ATG	GGAGG	5-10bp	0.496
tig00060294_8	1659	2174	-1	58_8	00	ATG	GGAG/GAGG	5-10bp	0.461
tig00060294_9	2174	2284	-1	58_9	00	ATG	AGGAG	5-10bp	0.369
tig00060294_10	2458	2604	-1	58_10	00	ATG	AGGAG	5-10bp	0.327
tig00060294_11	3123	3506	-1	58_11	00	ATG	AGGA/GGAG/GAGG	11-12bp	0.404
tig00060294_12	3966	6143	-1	58_12	00	ATG	None	None	0.453
tig00060294_13	6161	7189	-1	58_13	00	ATG	AGxAGG/AGGxGG	5-10bp	0.402
tig00060294_14	7498	8964	1	58_14	00	ATG	GGAG/GAGG	5-10bp	0.425
tig00060294_15	8979	9500	-1	58_15	00	ATG	None	None	0.462
tig00060294_16	9848	11404	-1	58_16	00	GTG	AGGAGG	5-10bp	0.465
tig00060294_17	11485	12852	-1	58_17	00	ATG	None	None	0.441
tig00060294_18	13138	13632	1	58_18	00	ATG	AGGAGG	5-10bp	0.469
tig00060294_19	13932	14672	-1	58_19	00	GTG	None	None	0.429
tig00060294_20	14824	14991	-1	58_20	01	Edge	None	None	0.482
tig00035464_1	397	627	1	59_1	00	TTG	None	None	0.420
tig00035464_2	688	912	1	59_2	00	ATG	None	None	0.471
tig00035464_3	1196	1699	1	59_3	00	ATG	None	None	0.486
tig00035464_4	1696	1935	1	59_4	00	ATG	None	None	0.417
tig00035464_5	2126	2326	1	59_5	00	ATG	None	None	0.418
tig00035464_6	2505	3890	1	59_6	00	ATG	None	None	0.500
tig00035464_7	3915	4175	1	59_7	00	ATG	None	None	0.471
tig00035464_8	4188	4352	1	59_8	00	ATG	None	None	0.527
tig00035464_9	4358	4654	1	59_9	00	ATG	None	None	0.492
tig00035464_10	4647	4952	-1	59_10	00	ATG	None	None	0.497
tig00035464_11	5214	5330	-1	59_11	00	ATG	None	None	0.410
tig00035464_12	5369	7297	1	59_12	00	ATG	None	None	0.512
tig00060372_1	1	99	1	60_1	10	Edge	None	None	0.313
tig00060372_2	286	474	1	60_2	00	ATG	None	None	0.275
tig00060372_3	471	689	1	60_3	00	ATG	None	None	0.315
tig00060372_4	880	1248	1	60_4	00	ATG	GGA/GAG/AGG	11-12bp	0.331
tig00060372_5	1445	2653	1	60_5	00	TTG	None	None	0.300
tig00060372_6	2923	3405	1	60_6	00	ATG	None	None	0.387
tig00060372_7	3344	3937	1	60_7	00	TTG	GGA/GAG/AGG	5-10bp	0.436
tig00060372_8	4203	4349	1	60_8	00	TTG	GGA/GAG/AGG	5-10bp	0.361
tig00060372_9	4657	5067	1	60_9	00	TTG	None	None	0.418
tig00060372_10	5064	5396	1	60_10	00	GTG	None	None	0.393
tig00060372_11	5414	5827	1	60_11	00	TTG	GGxGG	5-10bp	0.365
tig00060372_12	6168	6284	1	60_12	01	ATG	GGAG/GAGG	5-10bp	0.419
tig00060456_1	2	1984	1	61_1	10	Edge	None	None	0.583
tig00060456_2	2011	2313	1	61_2	00	ATG	None	None	0.607
tig00060456_3	2262	2456	1	61_3	00	GTG	None	None	0.549
tig00060456_4	2760	3626	-1	61_4	00	ATG	None	None	0.559
tig00060456_5	3614	4717	-1	61_5	00	ATG	None	None	0.573
tig00060456_6	4756	5796	-1	61_6	00	ATG	None	None	0.539
tig00060456_7	5789	7708	-1	61_7	00	TTG	None	None	0.560
tig00060456_8	7678	11166	-1	61_8	00	ATG	None	None	0.579
tig00060456_9	11271	12557	-1	61_9	00	ATG	None	None	0.561
tig00060456_10	12687	13274	1	61_10	00	ATG	None	None	0.543
tig00060456_11	13271	15367	1	61_11	00	ATG	None	None	0.574
tig00060456_12	15551	17029	1	61_12	00	ATG	None	None	0.528
tig00060456_13	16986	19259	1	61_13	01	ATG	None	None	0.588
tig00060582_1	72	1460	-1	62_1	00	ATG	None	None	0.629
tig00060582_2	1618	3228	-1	62_2	00	ATG	None	None	0.579
tig00060582_3	3261	4307	-1	62_3	00	ATG	AGGAG	3-4bp	0.610
tig00060582_4	4452	5321	1	62_4	00	ATG	None	None	0.648
tig00060582_5	5533	6123	-1	62_5	00	ATG	AGGAG	5-10bp	0.560
tig00060582_6	6188	7969	-1	62_6	00	ATG	None	None	0.593
tig00060582_7	8079	8492	1	62_7	00	ATG	None	None	0.568
tig00060582_8	8692	9438	-1	62_8	00	ATG	None	None	0.578
tig00060582_9	9472	11940	-1	62_9	00	ATG	None	None	0.601
tig00060582_10	12047	12682	-1	62_10	00	ATG	None	None	0.597
tig00060582_11	12679	13635	-1	62_11	00	ATG	None	None	0.602
tig00060582_12	13690	14940	-1	62_12	00	ATG	AGxAG	5-10bp	0.613
tig00060582_13	15026	15880	-1	62_13	00	ATG	None	None	0.600
tig00060582_14	15877	17007	-1	62_14	00	ATG	None	None	0.561
tig00060582_15	17012	17986	-1	62_15	01	Edge	None	None	0.602
tig00060692_1	23	403	1	63_1	00	ATG	AGGA	5-10bp	0.575
tig00060692_2	485	1891	1	63_2	00	ATG	None	None	0.599
tig00060692_3	1843	2115	1	63_3	00	GTG	None	None	0.623
tig00060692_4	2259	2516	1	63_4	00	ATG	None	None	0.566
tig00060692_5	2545	3213	1	63_5	00	GTG	None	None	0.644
tig00060692_6	3311	4048	1	63_6	00	GTG	None	None	0.648
tig00060692_7	4342	4926	1	63_7	00	ATG	AGGAG	5-10bp	0.441
tig00060692_8	5107	5682	1	63_8	00	ATG	AGGAG	5-10bp	0.550
tig00060692_9	6025	6642	1	63_9	00	ATG	None	None	0.655
tig00060692_10	6639	6818	1	63_10	00	GTG	None	None	0.661
tig00060692_11	6815	7627	1	63_11	00	GTG	AGGAGG	5-10bp	0.688
tig00060692_12	7873	8433	1	63_12	00	ATG	None	None	0.686
tig00060692_13	8605	8829	1	63_13	00	GTG	None	None	0.622
tig00060692_14	8896	9576	1	63_14	00	ATG	None	None	0.655
tig00060692_15	9586	10149	1	63_15	00	ATG	None	None	0.644
tig00060692_16	10244	11077	1	63_16	00	ATG	None	None	0.665
tig00060692_17	11092	12597	1	63_17	00	ATG	AGGAG	5-10bp	0.671
tig00060692_18	12597	13148	1	63_18	00	ATG	None	None	0.611
tig00060692_19	13172	14287	1	63_19	00	ATG	None	None	0.647
tig00060723_1	90	1727	1	64_1	00	GTG	None	None	0.547
tig00060723_2	2044	2340	1	64_2	00	ATG	GGA/GAG/AGG	5-10bp	0.461
tig00060723_3	2393	2680	1	64_3	00	ATG	None	None	0.448
tig00060723_4	2677	4065	1	64_4	00	ATG	4Base/6BMM	13-15bp	0.495
tig00060723_5	4123	5499	1	64_5	00	ATG	AGGA/GGAG/GAGG	11-12bp	0.560
tig00060723_6	5481	6545	1	64_6	00	GTG	GGA/GAG/AGG	5-10bp	0.556
tig00060734_1	1	2967	1	65_1	10	Edge	None	None	0.540
tig00060734_2	3030	4673	1	65_2	00	TTG	GGA/GAG/AGG	11-12bp	0.555
tig00060734_3	4831	6210	1	65_3	00	ATG	None	None	0.551
tig00060734_4	6207	7343	1	65_4	00	ATG	GGA/GAG/AGG	5-10bp	0.548
tig00060734_5	7340	8215	-1	65_5	00	ATG	AGGA/GGAG/GAGG	11-12bp	0.580
tig00060734_6	8219	8875	-1	65_6	00	ATG	None	None	0.536
tig00060734_7	9371	9550	1	65_7	00	ATG	GGA/GAG/AGG	5-10bp	0.522
tig00060734_8	9652	9783	1	65_8	00	ATG	None	None	0.553
tig00060734_9	10160	10522	1	65_9	00	ATG	AGxAGG/AGGxGG	5-10bp	0.584
tig00060734_10	10492	10725	1	65_10	00	ATG	GGAGG	5-10bp	0.564
tig00060734_11	10722	11018	-1	65_11	00	ATG	GGAG/GAGG	5-10bp	0.461
tig00060734_12	11336	11854	-1	65_12	00	ATG	GGA/GAG/AGG	5-10bp	0.559
tig00060734_13	12133	13206	-1	65_13	00	ATG	None	None	0.553
tig00060734_14	13686	14225	-1	65_14	00	TTG	None	None	0.557
tig00060734_15	14509	14712	1	65_15	00	ATG	4Base/6BMM	13-15bp	0.510
tig00060734_16	14692	15024	-1	65_16	00	TTG	GGA/GAG/AGG	11-12bp	0.547
tig00035504_1	72	650	1	66_1	00	ATG	AGGAG	5-10bp	0.402
tig00035504_2	664	1455	1	66_2	00	ATG	AGGAG	5-10bp	0.391
tig00035504_3	1482	1577	1	66_3	00	ATG	AGGAG	5-10bp	0.323
tig00035504_4	1784	1972	1	66_4	00	ATG	None	None	0.376
tig00035504_5	2089	2418	1	66_5	00	ATG	AGGAG	5-10bp	0.352
tig00035504_6	2418	2564	1	66_6	00	ATG	AGxAGG/AGGxGG	5-10bp	0.367
tig00035504_7	3018	3164	1	66_7	00	TTG	None	None	0.517
tig00035504_8	3490	4209	1	66_8	00	ATG	None	None	0.314
tig00035504_9	4206	4514	1	66_9	00	ATG	GGAG/GAGG	5-10bp	0.443
tig00035504_10	4935	5051	1	66_10	00	ATG	None	None	0.462
tig00035504_11	5048	5545	1	66_11	00	ATG	AGGAG	5-10bp	0.337
tig00035504_12	5645	5878	1	66_12	00	ATG	GGA/GAG/AGG	11-12bp	0.278
tig00035504_13	6109	6258	1	66_13	00	ATG	AGGAG	5-10bp	0.313
tig00035504_14	6294	6602	1	66_14	00	ATG	GGAG/GAGG	5-10bp	0.379
tig00035504_15	6747	6941	1	66_15	00	TTG	None	None	0.431
tig00035504_16	6956	7240	1	66_16	00	ATG	AGGAG	5-10bp	0.263
tig00035504_17	7344	7577	1	66_17	00	ATG	AGGAG	5-10bp	0.338
tig00035504_18	8505	9182	1	66_18	00	ATG	GGAG/GAGG	5-10bp	0.313
tig00035504_19	9201	9764	1	66_19	00	GTG	None	None	0.264
tig00035504_20	9972	11093	1	66_20	00	ATG	None	None	0.343
tig00035504_21	11109	12212	1	66_21	00	ATG	None	None	0.324
tig00035504_22	12402	13310	1	66_22	00	TTG	None	None	0.360
tig00035504_23	13431	14099	1	66_23	00	ATG	None	None	0.342
tig00035504_24	14118	15431	1	66_24	00	TTG	None	None	0.340
tig00035504_25	15603	16286	1	66_25	00	ATG	None	None	0.311
tig00035504_26	16632	16988	1	66_26	00	TTG	None	None	0.333
tig00035504_27	17091	17246	1	66_27	00	ATG	GGA/GAG/AGG	5-10bp	0.423
tig00035504_28	17328	17444	1	66_28	00	ATG	None	None	0.291
tig00035504_29	17460	17831	1	66_29	00	ATG	AGGAG	5-10bp	0.379
tig00035504_30	18260	18589	1	66_30	00	TTG	GGA/GAG/AGG	5-10bp	0.309
tig00035504_31	18596	18775	1	66_31	00	ATG	None	None	0.333
tig00035504_32	19373	19567	1	66_32	00	ATG	AGGAG	5-10bp	0.277
tig00035504_33	20449	20637	1	66_33	00	ATG	GGA/GAG/AGG	5-10bp	0.360
tig00035504_34	20618	21010	1	66_34	00	ATG	GGAG/GAGG	5-10bp	0.346
tig00035504_35	21967	22101	1	66_35	00	ATG	AGGAG	5-10bp	0.237
tig00035504_36	22682	22924	1	66_36	00	ATG	None	None	0.292
tig00035504_37	23054	23755	1	66_37	00	ATG	None	None	0.343
tig00035504_38	24033	24245	1	66_38	00	ATG	None	None	0.371
tig00035504_39	24264	24377	1	66_39	00	ATG	GGA/GAG/AGG	11-12bp	0.351
tig00035504_40	24639	24782	1	66_40	00	ATG	AGGAG	5-10bp	0.361
tig00035504_41	25329	25613	1	66_41	00	ATG	AGGAG	5-10bp	0.382
tig00035504_42	25603	25905	1	66_42	00	ATG	None	None	0.413
tig00035504_43	25919	26710	1	66_43	00	ATG	AGGAG	5-10bp	0.390
tig00035504_44	26737	26832	1	66_44	00	ATG	AGGAG	5-10bp	0.323
tig00035504_45	27037	27225	1	66_45	00	ATG	None	None	0.376
tig00035504_46	27669	27815	1	66_46	00	ATG	AGxAGG/AGGxGG	5-10bp	0.367
tig00060806_1	1	1224	-1	67_1	10	ATG	GGAGG	5-10bp	0.542
tig00060806_2	1208	2512	-1	67_2	00	ATG	AGGAGG	5-10bp	0.545
tig00060806_3	3124	4872	-1	67_3	00	ATG	GGAG/GAGG	5-10bp	0.519
tig00060806_4	4869	5354	-1	67_4	00	ATG	AGGAGG	5-10bp	0.525
tig00060841_1	3	167	1	68_1	10	Edge	None	None	0.394
tig00060841_2	252	779	1	68_2	00	ATG	GGA/GAG/AGG	11-12bp	0.373
tig00060841_3	992	2866	1	68_3	00	ATG	None	None	0.366
tig00060841_4	3118	3201	1	68_4	01	ATG	None	None	0.369
tig00061270_1	3	776	1	69_1	10	Edge	None	None	0.558
tig00061270_2	815	1687	1	69_2	00	ATG	None	None	0.506
tig00061270_3	1715	3184	1	69_3	00	ATG	None	None	0.535
tig00061270_4	3358	3894	1	69_4	00	ATG	None	None	0.501
tig00061270_5	4037	5050	-1	69_5	00	ATG	None	None	0.518
tig00061270_6	5295	7127	1	69_6	00	ATG	None	None	0.549
tig00061270_7	7639	8139	1	69_7	00	ATG	None	None	0.511
tig00061270_8	8097	9833	1	69_8	00	ATG	None	None	0.535
tig00061270_9	10018	10281	1	69_9	00	ATG	None	None	0.561
tig00061270_10	10401	11879	1	69_10	00	ATG	None	None	0.549
tig00061270_11	11923	12657	1	69_11	00	ATG	None	None	0.525
tig00061270_12	12700	14448	1	69_12	00	ATG	None	None	0.524
tig00061270_13	14536	15618	1	69_13	00	ATG	None	None	0.528
tig00061270_14	15615	16379	1	69_14	00	ATG	None	None	0.578
tig00061270_15	16438	16728	1	69_15	00	ATG	None	None	0.502
tig00061270_16	16722	17870	1	69_16	00	ATG	None	None	0.568
tig00061270_17	17900	19234	1	69_17	00	ATG	None	None	0.530
tig00061270_18	19377	19940	1	69_18	00	ATG	None	None	0.472
tig00061270_19	20219	21058	-1	69_19	00	ATG	None	None	0.537
tig00061270_20	21051	22421	-1	69_20	00	ATG	None	None	0.541
tig00061270_21	22495	24327	-1	69_21	00	ATG	None	None	0.552
tig00061270_22	24337	25419	-1	69_22	00	ATG	None	None	0.558
tig00061270_23	25425	26135	-1	69_23	00	ATG	None	None	0.586
tig00061270_24	26175	26873	-1	69_24	01	Edge	None	None	0.549
tig00061347_1	287	1690	-1	70_1	00	TTG	GGxGG	5-10bp	0.363
tig00061347_2	1825	1980	-1	70_2	00	ATG	GGAG/GAGG	5-10bp	0.391
tig00061347_3	2048	3424	-1	70_3	00	ATG	AGGAGG	5-10bp	0.418
tig00061347_4	3816	4211	-1	70_4	00	ATG	GGA/GAG/AGG	5-10bp	0.437
tig00061347_5	4220	5353	-1	70_5	00	GTG	GGA/GAG/AGG	5-10bp	0.439
tig00061347_6	5350	6252	-1	70_6	00	ATG	GGAG/GAGG	5-10bp	0.444
tig00061347_7	6351	7052	-1	70_7	00	ATG	GGAG/GAGG	5-10bp	0.433
tig00061347_8	7061	7462	-1	70_8	00	ATG	AGGAGG	5-10bp	0.381
tig00061347_9	7568	8971	-1	70_9	00	ATG	None	None	0.413
tig00061347_10	8988	9317	-1	70_10	00	ATG	GGA/GAG/AGG	5-10bp	0.294
tig00061347_11	9426	10808	-1	70_11	00	ATG	AGxAGG/AGGxGG	5-10bp	0.383
tig00061347_12	10810	11544	-1	70_12	00	ATG	GGAG/GAGG	5-10bp	0.389
tig00061347_13	11626	13629	-1	70_13	00	ATG	GGA/GAG/AGG	5-10bp	0.409
tig00061347_14	13703	16234	-1	70_14	00	ATG	GGA/GAG/AGG	5-10bp	0.372
tig00061347_15	16231	17034	-1	70_15	00	ATG	GGAG/GAGG	5-10bp	0.420
tig00061347_16	17372	18529	-1	70_16	00	ATG	GGAG/GAGG	5-10bp	0.389
tig00061347_17	18953	19945	-1	70_17	00	ATG	AGGAGG	5-10bp	0.437
tig00061347_18	20081	21331	-1	70_18	00	ATG	GGA/GAG/AGG	5-10bp	0.367
tig00061347_19	22077	22733	-1	70_19	00	ATG	GGAG/GAGG	5-10bp	0.361
tig00061347_20	22745	23209	-1	70_20	00	ATG	AGGAGG	11-12bp	0.546
tig00061347_21	23351	24403	1	70_21	00	ATG	GGAG/GAGG	5-10bp	0.403
tig00061347_22	24438	25448	1	70_22	00	ATG	GGA/GAG/AGG	5-10bp	0.420
tig00061347_23	25450	26262	1	70_23	00	ATG	GGA/GAG/AGG	5-10bp	0.408
tig00061347_24	26252	27139	-1	70_24	00	ATG	GGA/GAG/AGG	11-12bp	0.401
tig00061347_25	27189	27386	-1	70_25	00	ATG	GGxGG	5-10bp	0.414
tig00061347_26	27633	28520	1	70_26	00	ATG	GGAG/GAGG	5-10bp	0.449
tig00061347_27	29287	29580	1	70_27	00	TTG	None	None	0.340
tig00061347_28	29680	30081	-1	70_28	00	GTG	None	None	0.403
tig00061347_29	30215	30769	-1	70_29	00	ATG	GGA/GAG/AGG	5-10bp	0.432
tig00061347_30	30723	31226	-1	70_30	00	ATG	GGA/GAG/AGG	11-12bp	0.373
tig00061347_31	31356	32225	-1	70_31	00	ATG	None	None	0.438
tig00061347_32	32259	33401	-1	70_32	00	ATG	None	None	0.388
tig00061347_33	33401	33577	-1	70_33	01	Edge	None	None	0.407
tig00061385_1	8	352	-1	71_1	00	ATG	TAA	12bp	0.516
tig00061385_2	365	3358	-1	71_2	00	ATG	TAAA	12bp	0.519
tig00061385_3	3555	4433	-1	71_3	00	ATG	AAAA	15bp	0.536
tig00061385_4	4502	5392	-1	71_4	00	ATG	None	None	0.516
tig00061385_5	5948	7759	-1	71_5	00	ATG	AAAA	15bp	0.538
tig00061385_6	8035	8514	1	71_6	00	ATG	None	None	0.525
tig00061385_7	8424	9017	-1	71_7	00	ATG	TAAAA	14bp	0.379
tig00061392_1	1	321	1	72_1	10	Edge	None	None	0.489
tig00061392_2	578	1111	1	72_2	00	ATG	AGGA/GGAG/GAGG	11-12bp	0.463
tig00061392_3	1296	1529	1	72_3	00	ATG	GGxGG	3-4bp	0.444
tig00061392_4	1532	1777	1	72_4	00	ATG	GGA/GAG/AGG	5-10bp	0.431
tig00061392_5	2804	3337	-1	72_5	00	ATG	AGGAG	5-10bp	0.408
tig00061392_6	3817	4650	1	72_6	00	ATG	AGGAG	5-10bp	0.469
tig00061392_7	4914	6341	-1	72_7	00	ATG	AGGAG/GGAGG	11-12bp	0.409
tig00061392_8	6792	11372	-1	72_8	00	GTG	AGGAG	5-10bp	0.486
tig00061392_9	11497	12615	-1	72_9	00	ATG	None	None	0.476
tig00061392_10	12681	15638	-1	72_10	00	TTG	GGA/GAG/AGG	5-10bp	0.477
tig00061392_11	15635	15892	-1	72_11	00	ATG	AGGA/GGAG/GAGG	11-12bp	0.430
tig00061392_12	16411	17577	-1	72_12	00	ATG	AGxAGG/AGGxGG	11-12bp	0.464
tig00061392_13	17761	18396	-1	72_13	00	ATG	GGAGG	5-10bp	0.465
tig00061392_14	18547	18972	-1	72_14	00	TTG	None	None	0.430
tig00061392_15	18945	19379	-1	72_15	01	Edge	None	None	0.384
tig00061508_1	3	119	-1	73_1	10	GTG	None	None	0.530
tig00061508_2	113	361	-1	73_2	00	ATG	None	None	0.478
tig00061508_3	342	998	-1	73_3	00	ATG	None	None	0.511
tig00061508_4	940	2127	-1	73_4	00	TTG	None	None	0.495
tig00061508_5	2508	3044	-1	73_5	00	GTG	None	None	0.514
tig00061508_6	3132	3782	-1	73_6	00	TTG	AAAA	15bp	0.488
tig00061508_7	3805	4398	-1	73_7	00	ATG	None	None	0.495
tig00061508_8	4386	5237	-1	73_8	00	ATG	None	None	0.501
tig00061508_9	5585	6127	1	73_9	00	GTG	AAA	13bp	0.451
tig00061508_10	6161	7357	-1	73_10	00	ATG	None	None	0.510
tig00061508_11	7354	7611	-1	73_11	00	TTG	None	None	0.465
tig00061508_12	7554	8402	-1	73_12	00	ATG	None	None	0.534
tig00061508_13	8905	9480	1	73_13	00	ATG	None	None	0.462
tig00061508_14	9477	9917	1	73_14	00	ATG	None	None	0.481
tig00061508_15	10388	11110	1	73_15	00	ATG	None	None	0.452
tig00061508_16	11058	11216	1	73_16	00	ATG	None	None	0.497
tig00061508_17	11293	11538	1	73_17	00	ATG	None	None	0.492
tig00061508_18	11535	11714	1	73_18	00	ATG	AAAA	13bp	0.389
tig00061508_19	11867	12592	-1	73_19	00	TTG	None	None	0.442
tig00061508_20	12778	12975	-1	73_20	00	ATG	None	None	0.419
tig00035602_1	1	1254	1	74_1	10	Edge	None	None	0.557
tig00035602_2	1251	1784	1	74_2	00	ATG	TAAA	14bp	0.536
tig00035602_3	1927	3792	1	74_3	00	GTG	None	None	0.563
tig00035602_4	3964	4542	-1	74_4	00	ATG	TAA	13bp	0.535
tig00035602_5	4919	5578	1	74_5	00	ATG	TAAA	6bp	0.530
tig00035602_6	5684	6712	1	74_6	00	ATG	AATAA	10bp	0.527
tig00035602_7	6805	7365	1	74_7	00	ATG	TAAAAA	11bp	0.453
tig00035602_8	7807	9084	1	74_8	00	ATG	AAA	11bp	0.523
tig00035602_9	9161	10168	1	74_9	00	ATG	None	None	0.450
tig00035602_10	10303	10977	1	74_10	00	ATG	None	None	0.440
tig00035602_11	11163	11513	1	74_11	00	ATG	None	None	0.442
tig00035602_12	11715	12440	1	74_12	00	ATG	TAA	11bp	0.460
tig00035602_13	12718	12984	-1	74_13	00	ATG	AATAA	7bp	0.393
tig00035602_14	13153	13458	1	74_14	00	ATG	TAAAAA	9bp	0.477
tig00035602_15	13613	13807	-1	74_15	00	ATG	TAA	11bp	0.338
tig00007429_1	2	496	1	75_1	10	Edge	None	None	0.576
tig00007429_2	1153	1362	-1	75_2	00	ATG	AGxAGG/AGGxGG	5-10bp	0.529
tig00007429_3	1931	2710	-1	75_3	00	ATG	AGGAG	5-10bp	0.514
tig00007429_4	2791	3216	-1	75_4	00	ATG	AGGAGG	5-10bp	0.441
tig00007429_5	3567	4640	1	75_5	00	ATG	AGGA	5-10bp	0.509
tig00007429_6	4932	6608	1	75_6	00	ATG	GGAG/GAGG	5-10bp	0.551
tig00007429_7	6863	8176	1	75_7	00	ATG	AGGAG	5-10bp	0.494
tig00007429_8	8243	8434	1	75_8	00	ATG	GGAG/GAGG	5-10bp	0.542
tig00007429_9	8809	9516	1	75_9	00	ATG	AGGAG/GGAGG	11-12bp	0.532
tig00007429_10	9533	10204	1	75_10	00	ATG	GGAGG	5-10bp	0.521
tig00007429_11	10329	11504	1	75_11	00	ATG	AGGAG	5-10bp	0.529
tig00007429_12	11710	13419	1	75_12	00	ATG	4Base/6BMM	13-15bp	0.488
tig00007429_13	13416	14177	1	75_13	00	ATG	AGGAG	5-10bp	0.442
tig00007429_14	14322	15872	-1	75_14	00	ATG	None	None	0.509
tig00007429_15	15862	16239	-1	75_15	00	ATG	GGA/GAG/AGG	5-10bp	0.563
tig00007429_16	16302	16604	-1	75_16	00	ATG	GGAG/GAGG	5-10bp	0.482
tig00007429_17	16793	17698	-1	75_17	00	ATG	GGAGG	5-10bp	0.502
tig00007429_18	18282	19298	-1	75_18	00	ATG	GGAG/GAGG	5-10bp	0.523
tig00007429_19	19580	21565	-1	75_19	00	ATG	4Base/6BMM	13-15bp	0.549
tig00007429_20	21679	23076	-1	75_20	00	TTG	GGAGG	5-10bp	0.503
tig00007429_21	23449	24663	1	75_21	00	ATG	GGAGG	5-10bp	0.460
tig00007429_22	24829	25632	1	75_22	00	ATG	GGAGG	5-10bp	0.485
tig00007429_23	26186	27577	1	75_23	00	ATG	GGAGG	5-10bp	0.510
tig00007429_24	28562	29470	-1	75_24	00	ATG	AGGA	5-10bp	0.492
tig00007429_25	29699	30184	-1	75_25	00	GTG	None	None	0.541
tig00007429_26	30217	30618	-1	75_26	00	ATG	AGxAGG/AGGxGG	5-10bp	0.498
tig00007429_27	30984	31529	-1	75_27	00	ATG	GGAG/GAGG	5-10bp	0.462
tig00007429_28	31549	32832	-1	75_28	00	ATG	GGAG/GAGG	5-10bp	0.503
tig00007429_29	32956	33684	-1	75_29	00	ATG	None	None	0.538
tig00007429_30	33669	34655	-1	75_30	00	ATG	AGxAGG/AGGxGG	5-10bp	0.523
tig00007429_31	34802	35905	-1	75_31	00	ATG	GGAG/GAGG	5-10bp	0.518
tig00007429_32	35983	36597	-1	75_32	00	ATG	AGGA	5-10bp	0.525
tig00007429_33	36991	37425	-1	75_33	00	ATG	AGGAG	5-10bp	0.497
tig00007429_34	37447	38400	-1	75_34	00	ATG	GGAG/GAGG	5-10bp	0.528
tig00007429_35	38793	39200	-1	75_35	00	ATG	GGA/GAG/AGG	11-12bp	0.512
tig00007429_36	39376	40143	-1	75_36	00	ATG	GGA/GAG/AGG	5-10bp	0.507
tig00007429_37	40174	40947	-1	75_37	00	ATG	AGGA	5-10bp	0.483
tig00007429_38	41026	42132	-1	75_38	00	GTG	AGGAG	5-10bp	0.527
tig00007429_39	42290	42490	-1	75_39	00	ATG	GGA/GAG/AGG	5-10bp	0.493
tig00007429_40	42492	43151	-1	75_40	00	ATG	AGGAG	5-10bp	0.506
tig00007429_41	43308	44018	-1	75_41	00	ATG	GGAGG	5-10bp	0.518
tig00007429_42	44023	44799	-1	75_42	00	ATG	GGAGG	5-10bp	0.516
tig00007429_43	44792	45739	-1	75_43	00	ATG	GGAG/GAGG	5-10bp	0.525
tig00007429_44	45752	46645	-1	75_44	00	ATG	GGAGG	5-10bp	0.521
tig00007429_45	46777	47961	-1	75_45	00	ATG	GGA/GAG/AGG	5-10bp	0.499
tig00007429_46	48404	49099	-1	75_46	00	ATG	AGGA	5-10bp	0.481
tig00007429_47	49115	50101	-1	75_47	00	ATG	GGAGG	5-10bp	0.483
tig00007429_48	50094	50855	-1	75_48	00	GTG	GGAGG	5-10bp	0.476
tig00007429_49	50963	51841	-1	75_49	00	TTG	AGxAGG/AGGxGG	5-10bp	0.460
tig00007429_50	52128	52925	-1	75_50	00	ATG	AGGAG	5-10bp	0.471
tig00007429_51	52912	53355	-1	75_51	00	ATG	GGA/GAG/AGG	5-10bp	0.495
tig00007429_52	53430	54803	-1	75_52	00	ATG	GGA/GAG/AGG	5-10bp	0.501
tig00007429_53	54810	55925	-1	75_53	00	ATG	GGA/GAG/AGG	5-10bp	0.456
tig00007429_54	56017	56190	-1	75_54	00	ATG	GGA/GAG/AGG	5-10bp	0.460
tig00007429_55	56323	57294	-1	75_55	00	ATG	AGGAG	5-10bp	0.417
tig00007429_56	57328	57993	-1	75_56	00	TTG	AGGAG	5-10bp	0.401
tig00007429_57	58022	58234	-1	75_57	00	ATG	GGA/GAG/AGG	5-10bp	0.423
tig00007429_58	58257	58613	-1	75_58	00	ATG	AGGAG	5-10bp	0.434
tig00007429_59	59010	60371	1	75_59	00	ATG	AGGA	5-10bp	0.385
tig00007429_60	60627	61481	1	75_60	00	ATG	AGGA	5-10bp	0.387
tig00007429_61	61759	62889	1	75_61	00	ATG	None	None	0.347
tig00007429_62	62891	63190	1	75_62	00	ATG	None	None	0.280
tig00007429_63	63784	65826	1	75_63	00	ATG	GGAGG	5-10bp	0.443
tig00007429_64	65839	66150	1	75_64	00	GTG	GGAG/GAGG	5-10bp	0.429
tig00007429_65	66147	66875	1	75_65	00	ATG	AGxAGG/AGGxGG	5-10bp	0.424
tig00007429_66	66913	69435	1	75_66	00	GTG	GGAG/GAGG	5-10bp	0.467
tig00007429_67	69651	69896	1	75_67	00	GTG	GGAGG	5-10bp	0.398
tig00007429_68	70089	70430	-1	75_68	00	GTG	GGA/GAG/AGG	5-10bp	0.488
tig00007429_69	70433	71095	-1	75_69	00	GTG	AGxAG	5-10bp	0.489
tig00007429_70	72222	72425	-1	75_70	00	ATG	None	None	0.534
tig00007429_71	72905	73594	1	75_71	00	ATG	None	None	0.503
tig00007429_72	75225	75479	1	75_72	00	ATG	GGAGG	5-10bp	0.557
tig00007429_73	77609	78301	-1	75_73	00	ATG	None	None	0.556
tig00061666_1	3	248	-1	76_1	10	ATG	TAA	12bp	0.488
tig00061666_2	304	609	-1	76_2	00	ATG	AACAA	12bp	0.425
tig00061666_3	657	2195	-1	76_3	00	ATG	AAAA	11bp	0.444
tig00061666_4	2430	2924	1	76_4	00	ATG	TAAA	11bp	0.444
tig00061666_5	3126	3485	1	76_5	00	ATG	None	None	0.425
tig00061666_6	3487	4374	1	76_6	00	ATG	AAAAA	9bp	0.435
tig00061666_7	4403	4810	1	76_7	00	ATG	TAA	11bp	0.414
tig00061666_8	4858	5382	1	76_8	00	ATG	TAAAAA	12bp	0.421
tig00061666_9	5777	6814	-1	76_9	00	ATG	AAAAA	11bp	0.512
tig00061666_10	6911	7858	1	76_10	00	ATG	TAA	11bp	0.489
tig00061666_11	7737	8288	-1	76_11	00	ATG	TAA	11bp	0.498
tig00061666_12	8325	9221	1	76_12	00	ATG	TAA	6bp	0.493
tig00061666_13	9367	10002	-1	76_13	00	ATG	TAA	12bp	0.484
tig00061666_14	10074	10985	1	76_14	00	ATG	AAAAA	12bp	0.466
tig00061666_15	10990	12477	-1	76_15	00	ATG	AAA	6bp	0.473
tig00061666_16	12516	13043	-1	76_16	00	ATG	None	None	0.462
tig00061666_17	13317	13490	-1	76_17	00	ATG	TAAA	9bp	0.408
tig00061666_18	13487	13666	-1	76_18	00	ATG	AAA	14bp	0.422
tig00061666_19	13751	14101	-1	76_19	00	ATG	AAAA	11bp	0.444
tig00061671_1	3	209	1	77_1	10	Edge	None	None	0.454
tig00061671_2	209	1240	1	77_2	00	ATG	AGxAG	5-10bp	0.532
tig00061671_3	1212	3419	1	77_3	00	ATG	None	None	0.545
tig00061671_4	3449	4876	1	77_4	00	ATG	None	None	0.576
tig00061671_5	4930	6309	1	77_5	00	ATG	None	None	0.581
tig00061671_6	6639	7259	1	77_6	00	ATG	None	None	0.573
tig00061671_7	7447	7641	-1	77_7	00	ATG	AGGAGG	5-10bp	0.569
tig00061671_8	7638	8093	-1	77_8	00	ATG	None	None	0.575
tig00061671_9	8322	9791	-1	77_9	00	ATG	None	None	0.578
tig00061671_10	9772	11622	-1	77_10	00	GTG	None	None	0.575
tig00061671_11	11632	12126	-1	77_11	00	ATG	None	None	0.527
tig00061671_12	12119	12982	-1	77_12	00	GTG	None	None	0.546
tig00061671_13	12992	13978	-1	77_13	00	ATG	None	None	0.568
tig00061671_14	14075	14662	-1	77_14	00	ATG	None	None	0.558
tig00061671_15	14934	16580	1	77_15	00	ATG	None	None	0.555
tig00061671_16	16708	17043	1	77_16	01	ATG	None	None	0.577
tig00003786_1	151	933	-1	78_1	00	ATG	GGTG	6bp	0.626
tig00003786_2	1469	1855	1	78_2	00	ATG	None	None	0.517
tig00003786_3	1795	2352	1	78_3	00	ATG	None	None	0.511
tig00003786_4	2932	3420	-1	78_4	00	ATG	None	None	0.540
tig00003786_5	4994	5371	-1	78_5	00	ATG	None	None	0.537
tig00003786_6	5334	5516	-1	78_6	00	ATG	None	None	0.448
tig00003786_7	5534	5734	-1	78_7	00	GTG	None	None	0.463
tig00003786_8	5698	6537	-1	78_8	00	ATG	None	None	0.500
tig00003786_9	6973	7197	-1	78_9	00	ATG	None	None	0.613
tig00003786_10	7194	8171	-1	78_10	00	ATG	None	None	0.554
tig00003786_11	8182	8574	-1	78_11	00	ATG	AGGT	6bp	0.560
tig00003786_12	8764	11787	-1	78_12	00	GTG	None	None	0.520
tig00061813_1	1	207	1	79_1	10	Edge	None	None	0.638
tig00061813_2	584	952	1	79_2	00	ATG	None	None	0.539
tig00061813_3	1055	1507	1	79_3	00	ATG	None	None	0.550
tig00061813_4	1518	2057	-1	79_4	00	GTG	None	None	0.563
tig00061813_5	3190	4356	-1	79_5	00	ATG	AGGA	5-10bp	0.567
tig00061813_6	4482	6221	-1	79_6	00	ATG	None	None	0.596
tig00061813_7	6267	6593	-1	79_7	00	ATG	None	None	0.502
tig00061813_8	6616	7662	-1	79_8	00	ATG	None	None	0.460
tig00061813_9	8129	10384	-1	79_9	00	ATG	GGAG/GAGG	5-10bp	0.592
tig00061813_10	10406	10678	-1	79_10	00	ATG	AGGA	5-10bp	0.509
tig00061813_11	11253	11723	1	79_11	00	ATG	None	None	0.546
tig00061813_12	12092	12214	1	79_12	00	ATG	None	None	0.545
tig00061813_13	12226	14010	-1	79_13	00	ATG	None	None	0.541
tig00061813_14	14147	15388	1	79_14	00	ATG	AGGA	5-10bp	0.530
tig00061909_1	1	1614	-1	80_1	10	ATG	None	None	0.464
tig00061909_2	1988	2185	-1	80_2	00	ATG	GGA/GAG/AGG	5-10bp	0.591
tig00061909_3	2142	2687	-1	80_3	00	ATG	None	None	0.562
tig00061909_4	2813	3163	-1	80_4	00	ATG	GGA/GAG/AGG	5-10bp	0.547
tig00061909_5	3166	3297	-1	80_5	00	ATG	AGGAG	5-10bp	0.508
tig00061909_6	3313	3507	-1	80_6	00	GTG	AGGA	5-10bp	0.538
tig00061909_7	3556	4113	1	80_7	00	ATG	AGGAG	5-10bp	0.530
tig00061909_8	4151	5515	-1	80_8	00	ATG	None	None	0.567
tig00061909_9	5538	6056	-1	80_9	00	ATG	AGGAG	5-10bp	0.474
tig00061909_10	6122	7291	-1	80_10	00	ATG	GGA/GAG/AGG	5-10bp	0.569
tig00061909_11	7345	8280	-1	80_11	00	ATG	GGA/GAG/AGG	5-10bp	0.561
tig00061909_12	8683	9081	-1	80_12	00	ATG	None	None	0.541
tig00061909_13	9283	9909	-1	80_13	00	ATG	GGAG/GAGG	5-10bp	0.537
tig00061909_14	10268	10825	1	80_14	00	ATG	None	None	0.530
tig00035626_1	1	150	-1	81_1	10	ATG	GGAGG	5-10bp	0.453
tig00035626_2	222	419	-1	81_2	00	GTG	None	None	0.525
tig00035626_3	416	817	-1	81_3	00	GTG	None	None	0.537
tig00035626_4	2241	2954	1	81_4	00	ATG	GGAG/GAGG	5-10bp	0.510
tig00035626_5	3134	3838	1	81_5	00	ATG	AGGAGG	5-10bp	0.582
tig00035626_6	4418	4678	1	81_6	00	ATG	None	None	0.628
tig00035626_7	4893	5879	1	81_7	00	GTG	None	None	0.599
tig00035626_8	5937	7256	1	81_8	00	ATG	GGAGG	5-10bp	0.626
tig00035626_9	7253	8608	1	81_9	00	ATG	None	None	0.633
tig00035626_10	8610	8954	1	81_10	00	ATG	GGAGG	5-10bp	0.583
tig00035626_11	8979	10529	1	81_11	00	ATG	AGGAGG	5-10bp	0.613
tig00035626_12	10531	11757	1	81_12	00	ATG	AGGAGG	5-10bp	0.600
tig00035626_13	11959	12663	-1	81_13	00	ATG	AGGAGG	5-10bp	0.560
tig00035626_14	12869	14248	1	81_14	00	ATG	AGGAGG	5-10bp	0.606
tig00035626_15	14245	14409	1	81_15	00	ATG	None	None	0.606
tig00035626_16	14529	14990	1	81_16	00	ATG	None	None	0.619
tig00035626_17	15199	15666	1	81_17	00	ATG	None	None	0.607
tig00035626_18	15864	16520	1	81_18	00	ATG	AGGA	5-10bp	0.482
tig00035626_19	16973	17428	-1	81_19	00	ATG	AGGAGG	5-10bp	0.485
tig00035626_20	17556	18398	-1	81_20	00	ATG	AGGA	5-10bp	0.559
tig00035626_21	18446	18607	-1	81_21	00	ATG	AGGAG	5-10bp	0.599
tig00035626_22	18747	19142	-1	81_22	00	GTG	None	None	0.571
tig00035626_23	19264	19518	1	81_23	00	ATG	None	None	0.561
tig00035626_24	19687	20220	1	81_24	00	ATG	AGGAGG	5-10bp	0.530
tig00035626_25	20325	21059	1	81_25	00	ATG	None	None	0.498
tig00035626_26	21200	21943	1	81_26	00	ATG	None	None	0.513
tig00035626_27	22156	22716	1	81_27	00	ATG	AGGAGG	5-10bp	0.545
tig00035626_28	22820	23134	-1	81_28	00	ATG	None	None	0.667
tig00035626_29	23077	23523	-1	81_29	00	ATG	None	None	0.651
tig00035626_30	23516	24367	-1	81_30	00	ATG	AGGAGG	5-10bp	0.612
tig00035626_31	24364	24495	-1	81_31	00	GTG	None	None	0.591
tig00035626_32	24471	25400	-1	81_32	00	GTG	None	None	0.635
tig00035626_33	25403	25537	-1	81_33	00	ATG	None	None	0.585
tig00035626_34	25554	26192	-1	81_34	00	ATG	None	None	0.624
tig00035626_35	26189	26473	-1	81_35	00	ATG	AGGAGG	5-10bp	0.639
tig00035626_36	26593	27747	-1	81_36	00	ATG	GGAGG	5-10bp	0.633
tig00035626_37	27911	28729	-1	81_37	00	ATG	None	None	0.698
tig00035626_38	28726	29118	-1	81_38	00	ATG	GGAG/GAGG	5-10bp	0.667
tig00035626_39	29274	29543	-1	81_39	00	TTG	None	None	0.611
tig00035626_40	29549	30190	1	81_40	00	ATG	None	None	0.642
tig00035626_41	30327	30422	1	81_41	00	ATG	GGAG/GAGG	5-10bp	0.594
tig00061968_1	5	409	-1	82_1	00	GTG	None	None	0.610
tig00061968_2	418	1182	-1	82_2	00	TTG	None	None	0.627
tig00061968_3	1403	2686	1	82_3	00	ATG	None	None	0.542
tig00061968_4	3352	3846	1	82_4	00	ATG	GGAG/GAGG	5-10bp	0.554
tig00061968_5	3843	4031	1	82_5	00	ATG	AGxAG	5-10bp	0.503
tig00061968_6	4028	4597	1	82_6	00	GTG	None	None	0.504
tig00061968_7	5255	7633	1	82_7	00	ATG	None	None	0.567
tig00061968_8	7691	7843	1	82_8	00	ATG	AGGA	5-10bp	0.451
tig00061968_9	7876	8745	1	82_9	00	ATG	AGGAGG	5-10bp	0.526
tig00061968_10	8755	9300	1	82_10	00	ATG	None	None	0.502
tig00061968_11	9306	9551	1	82_11	01	ATG	None	None	0.488
tig00062016_1	45	1835	1	83_1	00	ATG	AAA	13bp	0.482
tig00062016_2	2054	2722	1	83_2	00	ATG	None	None	0.465
tig00062016_3	2762	3007	1	83_3	00	ATG	None	None	0.447
tig00062016_4	3135	4124	-1	83_4	00	GTG	AACAA	15bp	0.533
tig00062016_5	4949	5389	1	83_5	00	ATG	None	None	0.476
tig00062016_6	5418	5609	-1	83_6	00	ATG	None	None	0.438
tig00062016_7	5986	6381	1	83_7	00	ATG	AAAA	14bp	0.449
tig00062016_8	6375	6653	1	83_8	00	ATG	AAA	15bp	0.434
tig00062016_9	6758	6898	1	83_9	00	ATG	None	None	0.454
tig00062029_1	1	222	1	84_1	10	Edge	None	None	0.495
tig00062029_2	188	832	1	84_2	00	ATG	None	None	0.509
tig00062029_3	879	2456	1	84_3	00	ATG	None	None	0.525
tig00062029_4	2689	5961	1	84_4	00	ATG	None	None	0.523
tig00062029_5	6011	7156	1	84_5	00	ATG	None	None	0.524
tig00062029_6	7452	7553	1	84_6	00	ATG	GGA/GAG/AGG	11-12bp	0.490
tig00062029_7	7510	8697	-1	84_7	00	GTG	GGA/GAG/AGG	5-10bp	0.530
tig00062029_8	8726	9919	-1	84_8	00	GTG	AGGAG	5-10bp	0.528
tig00062029_9	9925	10785	-1	84_9	00	ATG	None	None	0.523
tig00062029_10	10847	12667	-1	84_10	00	ATG	None	None	0.529
tig00062029_11	12946	13470	-1	84_11	00	ATG	None	None	0.512
tig00062029_12	14127	15548	1	84_12	00	GTG	AGxAGG/AGGxGG	5-10bp	0.490
tig00062029_13	15624	16370	1	84_13	01	ATG	None	None	0.463
tig00062153_1	3	1127	-1	85_1	10	ATG	None	None	0.568
tig00062153_2	1246	1695	1	85_2	00	ATG	GGAGG	5-10bp	0.476
tig00062153_3	2006	2431	-1	85_3	00	GTG	None	None	0.493
tig00062153_4	3121	5625	1	85_4	00	ATG	GGA/GAG/AGG	5-10bp	0.506
tig00062153_5	5877	7292	1	85_5	00	ATG	GGAGG	5-10bp	0.540
tig00062153_6	7804	8943	1	85_6	00	GTG	GGAGG	5-10bp	0.477
tig00062153_7	8940	10280	1	85_7	00	ATG	GGAGG	5-10bp	0.459
tig00062153_8	10663	12669	1	85_8	00	ATG	AGGAG/GGAGG	11-12bp	0.495
tig00062153_9	12858	13100	1	85_9	00	ATG	AGGAGG	5-10bp	0.449
tig00062153_10	13279	14268	1	85_10	00	ATG	GGxGG	5-10bp	0.585
tig00062153_11	14271	14858	1	85_11	00	GTG	None	None	0.548
tig00062153_12	14997	15254	1	85_12	00	ATG	AGGAGG	5-10bp	0.419
tig00062153_13	15436	16953	-1	85_13	00	ATG	AGGAG	5-10bp	0.590
tig00062153_14	17054	17812	-1	85_14	00	ATG	AGGAGG	11-12bp	0.572
tig00062153_15	18022	18588	-1	85_15	00	ATG	AGGAG/GGAGG	11-12bp	0.501
tig00062153_16	18736	19347	-1	85_16	00	TTG	AGGAG(G)/GGAGG	13-15bp	0.554
tig00062153_17	20055	20696	1	85_17	00	ATG	AGGAG	5-10bp	0.612
tig00062153_18	20944	21153	1	85_18	01	ATG	GGAGG	5-10bp	0.533
tig00062167_1	2	586	-1	86_1	10	ATG	None	None	0.542
tig00062167_2	689	1210	-1	86_2	00	GTG	None	None	0.557
tig00062167_3	1207	2349	-1	86_3	00	ATG	None	None	0.536
tig00062167_4	2464	2895	1	86_4	00	ATG	None	None	0.544
tig00062167_5	3122	4198	1	86_5	00	GTG	None	None	0.579
tig00062167_6	4259	5245	-1	86_6	00	ATG	None	None	0.566
tig00062167_7	5290	5595	-1	86_7	00	GTG	None	None	0.605
tig00062167_8	5613	5849	-1	86_8	00	ATG	None	None	0.523
tig00062167_9	5931	6230	-1	86_9	00	ATG	None	None	0.580
tig00062167_10	6173	6562	-1	86_10	00	ATG	None	None	0.605
tig00062167_11	6627	7358	-1	86_11	00	GTG	None	None	0.597
tig00062167_12	7349	7870	-1	86_12	00	ATG	None	None	0.617
tig00062167_13	8040	8705	1	86_13	00	GTG	None	None	0.596
tig00062167_14	8860	10635	1	86_14	00	ATG	None	None	0.468
tig00062167_15	10665	10826	1	86_15	00	ATG	None	None	0.414
tig00062167_16	10872	11492	-1	86_16	00	GTG	GGAG/GAGG	5-10bp	0.578
tig00062167_17	11506	12669	-1	86_17	00	ATG	None	None	0.564
tig00062167_18	12844	13005	-1	86_18	00	ATG	None	None	0.321
tig00062167_19	13231	13404	1	86_19	00	ATG	None	None	0.546
tig00062167_20	13468	15465	1	86_20	00	ATG	None	None	0.525
tig00062167_21	15431	15868	1	86_21	01	ATG	None	None	0.564
tig00062234_1	505	1263	1	87_1	00	ATG	None	None	0.502
tig00062234_2	1469	2086	-1	87_2	00	ATG	None	None	0.492
tig00062234_3	2249	2500	-1	87_3	00	TTG	GGA/GAG/AGG	5-10bp	0.500
tig00062234_4	2597	2866	-1	87_4	00	TTG	None	None	0.452
tig00062234_5	2990	3283	-1	87_5	00	ATG	None	None	0.476
tig00062234_6	3681	4208	1	87_6	00	TTG	AGGAG	5-10bp	0.527
tig00062234_7	4160	4420	1	87_7	00	ATG	GGAGG	5-10bp	0.529
tig00062234_8	5044	5535	1	87_8	00	ATG	AGxAGG/AGGxGG	5-10bp	0.510
tig00062234_9	5597	6562	-1	87_9	00	ATG	None	None	0.524
tig00062234_10	6681	7055	1	87_10	00	ATG	None	None	0.475
tig00062234_11	7151	7489	1	87_11	00	TTG	None	None	0.469
tig00062234_12	7508	8533	1	87_12	00	TTG	GGAG/GAGG	5-10bp	0.500
tig00062234_13	8609	9505	-1	87_13	00	ATG	None	None	0.494
tig00062234_14	9544	11004	-1	87_14	00	ATG	GGAG/GAGG	5-10bp	0.501
tig00062234_15	11036	12349	-1	87_15	00	GTG	GGAGG	5-10bp	0.521
tig00062234_16	12376	13032	-1	87_16	00	GTG	None	None	0.548
tig00062234_17	13049	13918	-1	87_17	00	ATG	None	None	0.526
tig00062234_18	14519	15493	1	87_18	00	ATG	None	None	0.508
tig00062234_19	15582	16583	1	87_19	00	ATG	GGAGG	5-10bp	0.522
tig00062234_20	16588	16968	1	87_20	00	ATG	None	None	0.525
tig00062234_21	16990	18306	1	87_21	00	ATG	None	None	0.542
tig00062234_22	18303	19292	1	87_22	00	ATG	None	None	0.549
tig00062234_23	19367	19711	1	87_23	00	TTG	None	None	0.539
tig00062234_24	19677	19991	-1	87_24	00	ATG	GGAG/GAGG	5-10bp	0.568
tig00062234_25	20570	20953	1	87_25	00	GTG	AGxAGG/AGGxGG	5-10bp	0.594
tig00062234_26	20971	22452	-1	87_26	00	GTG	AGGAGG	5-10bp	0.547
tig00062234_27	22482	22673	-1	87_27	01	Edge	None	None	0.547
tig00062366_1	158	1120	-1	88_1	00	ATG	GGA/GAG/AGG	5-10bp	0.518
tig00062366_2	1216	2139	-1	88_2	00	ATG	GGAG/GAGG	5-10bp	0.499
tig00062366_3	2141	2587	-1	88_3	00	ATG	GGA/GAG/AGG	5-10bp	0.492
tig00062366_4	2624	3190	-1	88_4	00	ATG	GGAGG	5-10bp	0.515
tig00062366_5	3238	3534	1	88_5	00	ATG	GGAGG	5-10bp	0.465
tig00062366_6	3545	5104	1	88_6	00	ATG	GGAG/GAGG	5-10bp	0.508
tig00062366_7	5097	6050	1	88_7	00	ATG	GGAG/GAGG	5-10bp	0.505
tig00062366_8	6068	7222	1	88_8	00	ATG	AGGAG	5-10bp	0.505
tig00062366_9	7323	7688	1	88_9	00	ATG	GGAGG	5-10bp	0.495
tig00062366_10	7688	8263	1	88_10	00	ATG	GGAGG	5-10bp	0.490
tig00062366_11	8332	10194	1	88_11	00	ATG	AGGAGG	5-10bp	0.503
tig00062366_12	10212	10745	1	88_12	00	ATG	AGGAG	5-10bp	0.506
tig00062366_13	10967	11314	1	88_13	00	ATG	GGAG/GAGG	5-10bp	0.500
tig00062366_14	11371	11460	1	88_14	00	ATG	GGA/GAG/AGG	5-10bp	0.556
tig00062366_15	11489	13492	1	88_15	00	ATG	GGAGG	5-10bp	0.505
tig00062366_16	13496	13747	1	88_16	00	ATG	GGAGG	5-10bp	0.496
tig00062366_17	13765	14886	1	88_17	00	ATG	GGAGG	5-10bp	0.504
tig00062366_18	14883	15425	1	88_18	00	ATG	GGA/GAG/AGG	5-10bp	0.523
tig00062366_19	15435	16478	1	88_19	00	ATG	AGGA	5-10bp	0.509
tig00062366_20	16740	17222	1	88_20	00	ATG	GGAG/GAGG	5-10bp	0.491
tig00062366_21	17245	17703	1	88_21	00	ATG	AGGAG	5-10bp	0.484
tig00062366_22	17803	18039	1	88_22	00	ATG	GGAGG	5-10bp	0.544
tig00062366_23	18092	18697	1	88_23	00	ATG	GGAGG	5-10bp	0.530
tig00062366_24	18649	19254	1	88_24	00	ATG	None	None	0.483
tig00062366_25	19266	19973	1	88_25	00	ATG	AGxAGG/AGGxGG	5-10bp	0.511
tig00062366_26	19975	20922	1	88_26	00	ATG	GGAGG	5-10bp	0.486
tig00062366_27	20943	21818	1	88_27	00	GTG	None	None	0.489
tig00062366_28	21837	23534	1	88_28	00	ATG	AGGAGG	5-10bp	0.466
tig00062366_29	23553	24665	1	88_29	01	ATG	GGAGG	5-10bp	0.470
tig00062367_1	563	1411	-1	89_1	00	GTG	AGxAGG/AGGxGG	5-10bp	0.428
tig00062367_2	1451	1660	-1	89_2	00	ATG	GGA/GAG/AGG	5-10bp	0.390
tig00062367_3	1983	2246	-1	89_3	00	GTG	AGGAG/GGAGG	11-12bp	0.398
tig00062367_4	2251	2601	-1	89_4	00	TTG	GGAGG	5-10bp	0.447
tig00062367_5	2812	3009	1	89_5	00	TTG	AGGAG	5-10bp	0.470
tig00062367_6	3009	3239	1	89_6	00	ATG	GGA/GAG/AGG	5-10bp	0.442
tig00062367_7	3236	3403	1	89_7	00	ATG	AGGA	5-10bp	0.429
tig00062367_8	3510	3665	1	89_8	00	ATG	GGA/GAG/AGG	5-10bp	0.429
tig00062367_9	3643	4305	1	89_9	00	ATG	3Base/5BMM	13-15bp	0.442
tig00062367_10	4298	4885	1	89_10	00	ATG	AGGAG	5-10bp	0.452
tig00062367_11	5594	5902	1	89_11	00	TTG	GGAG/GAGG	5-10bp	0.447
tig00062367_12	5919	6158	1	89_12	00	ATG	AGGAG	5-10bp	0.425
tig00062367_13	6155	6376	1	89_13	00	ATG	AGGAGG	5-10bp	0.455
tig00062367_14	6373	6684	1	89_14	01	ATG	GGxGG	5-10bp	0.465
tig00062526_1	3	380	1	90_1	10	Edge	None	None	0.471
tig00062526_2	608	1081	-1	90_2	00	ATG	GGAG/GAGG	5-10bp	0.511
tig00062526_3	1140	1574	-1	90_3	00	GTG	GGA/GAG/AGG	5-10bp	0.531
tig00062526_4	1625	2353	-1	90_4	00	ATG	AGGAGG	3-4bp	0.497
tig00062526_5	2350	3114	-1	90_5	00	ATG	GGA/GAG/AGG	5-10bp	0.501
tig00062526_6	3175	3450	-1	90_6	00	TTG	AGGA	5-10bp	0.464
tig00062526_7	3613	4908	-1	90_7	00	ATG	GGA/GAG/AGG	5-10bp	0.526
tig00062526_8	4966	5433	-1	90_8	00	GTG	AGxAG	5-10bp	0.541
tig00062526_9	5430	7625	-1	90_9	00	ATG	GGAG/GAGG	5-10bp	0.527
tig00062526_10	7726	8616	1	90_10	00	ATG	None	None	0.515
tig00062526_11	8538	9119	-1	90_11	00	ATG	GGA/GAG/AGG	5-10bp	0.510
tig00062526_12	9119	10951	-1	90_12	00	ATG	GGA/GAG/AGG	5-10bp	0.489
tig00062526_13	11058	11513	1	90_13	00	ATG	None	None	0.465
tig00062526_14	11510	12688	1	90_14	00	ATG	None	None	0.504
tig00062526_15	12692	13180	-1	90_15	00	TTG	None	None	0.479
tig00062526_16	13177	13560	-1	90_16	00	ATG	GGA/GAG/AGG	5-10bp	0.500
tig00062526_17	13619	14806	1	90_17	01	ATG	GGAGG	5-10bp	0.525
tig00062541_1	2	709	-1	91_1	10	ATG	AAAAA	9bp	0.451
tig00062541_2	684	1547	-1	91_2	00	ATG	TAA	10bp	0.453
tig00062541_3	1823	2740	-1	91_3	00	ATG	None	None	0.496
tig00062541_4	2695	3069	-1	91_4	00	GTG	TAA	11bp	0.477
tig00062541_5	3135	3893	-1	91_5	00	ATG	TAA	4bp	0.507
tig00062541_6	3893	4081	-1	91_6	00	ATG	TAA	8bp	0.481
tig00062541_7	4304	5095	-1	91_7	00	ATG	TAAA	9bp	0.482
tig00062541_8	5129	5422	-1	91_8	00	ATG	AAA	9bp	0.456
tig00062541_9	5376	6473	-1	91_9	00	ATG	TAAAAA	7bp	0.468
tig00062541_10	6836	6994	-1	91_10	00	ATG	AACAA	11bp	0.340
tig00062541_11	7350	9455	1	91_11	00	ATG	AAAAA	10bp	0.453
tig00062541_12	9509	10000	1	91_12	00	ATG	TAAA	8bp	0.437
tig00062541_13	10040	10627	-1	91_13	00	ATG	TAAA	12bp	0.427
tig00062541_14	10736	11893	-1	91_14	00	ATG	TAA	10bp	0.491
tig00062541_15	11926	12387	-1	91_15	00	ATG	TAAA	11bp	0.476
tig00062541_16	12428	13414	-1	91_16	00	ATG	TAAAAA	7bp	0.472
tig00062541_17	13455	15128	-1	91_17	00	ATG	TAA	11bp	0.495
tig00062541_18	15376	15777	1	91_18	00	ATG	TAA	11bp	0.488
tig00062541_19	15816	17156	1	91_19	01	ATG	None	None	0.522
tig00007541_1	2	127	-1	92_1	10	ATG	GGAG/GAGG	5-10bp	0.524
tig00007541_2	120	2084	-1	92_2	00	ATG	GGAG/GAGG	5-10bp	0.615
tig00007541_3	2139	3599	-1	92_3	00	ATG	AGGAG	5-10bp	0.621
tig00007541_4	3742	4866	-1	92_4	00	TTG	AGGAG	5-10bp	0.588
tig00007541_5	4891	5538	-1	92_5	00	ATG	None	None	0.571
tig00007541_6	5487	5657	-1	92_6	00	ATG	None	None	0.509
tig00007541_7	5770	7125	-1	92_7	00	TTG	GGAG/GAGG	5-10bp	0.631
tig00007541_8	7547	8479	1	92_8	00	ATG	AGGAGG	5-10bp	0.581
tig00007541_9	8624	9529	1	92_9	00	ATG	AGGAGG	5-10bp	0.565
tig00007541_10	9535	10215	1	92_10	00	ATG	None	None	0.608
tig00007541_11	10212	10880	1	92_11	00	ATG	AGGAG	5-10bp	0.614
tig00007541_12	10943	11398	-1	92_12	00	ATG	None	None	0.546
tig00007541_13	12347	12478	1	92_13	00	ATG	None	None	0.583
tig00007541_14	12890	14470	1	92_14	00	TTG	GGAGG	5-10bp	0.602
tig00007541_15	14580	14837	-1	92_15	00	ATG	None	None	0.578
tig00007541_16	14954	15592	-1	92_16	00	ATG	None	None	0.577
tig00007541_17	15755	16345	-1	92_17	00	ATG	GGAG/GAGG	5-10bp	0.553
tig00007541_18	16448	17287	-1	92_18	00	ATG	AGGAG	5-10bp	0.613
tig00007541_19	17497	18837	1	92_19	00	GTG	None	None	0.582
tig00007541_20	18891	19871	1	92_20	01	ATG	GGAGG	5-10bp	0.606
tig00062574_1	143	439	-1	93_1	00	ATG	None	None	0.337
tig00062574_2	535	990	-1	93_2	00	ATG	AGGAG	5-10bp	0.309
tig00062574_3	1182	2072	1	93_3	00	ATG	GGAG/GAGG	5-10bp	0.349
tig00062574_4	2065	3000	1	93_4	00	ATG	GGA/GAG/AGG	11-12bp	0.326
tig00062574_5	3150	5534	1	93_5	00	ATG	GGA/GAG/AGG	5-10bp	0.326
tig00062574_6	5539	6078	1	93_6	00	ATG	None	None	0.311
tig00062574_7	6059	6256	-1	93_7	00	ATG	None	None	0.293
tig00062574_8	6357	7286	1	93_8	00	ATG	None	None	0.300
tig00062574_9	7296	7727	1	93_9	00	ATG	AGGAG	5-10bp	0.315
tig00062574_10	7745	10111	1	93_10	00	ATG	None	None	0.340
tig00062574_11	10204	13953	1	93_11	00	ATG	GGA/GAG/AGG	11-12bp	0.346
tig00062574_12	14157	14300	1	93_12	00	ATG	None	None	0.403
tig00062574_13	14258	14545	1	93_13	00	ATG	None	None	0.365
tig00062574_14	14641	14811	1	93_14	01	ATG	None	None	0.380
tig00062580_1	183	527	1	94_1	00	ATG	None	None	0.443
tig00062580_2	544	783	1	94_2	00	ATG	None	None	0.483
tig00062580_3	1251	1889	1	94_3	00	ATG	None	None	0.576
tig00062580_4	2014	2334	1	94_4	00	ATG	None	None	0.520
tig00062580_5	2642	3565	1	94_5	00	ATG	AAAA	14bp	0.560
tig00062580_6	3531	3707	1	94_6	01	GTG	None	None	0.531
tig00062675_1	1	342	1	95_1	10	Edge	None	None	0.544
tig00062675_2	382	1140	1	95_2	00	ATG	None	None	0.607
tig00062675_3	1137	2048	1	95_3	00	GTG	GGAGG	5-10bp	0.595
tig00062675_4	2093	3253	1	95_4	00	ATG	GGAG/GAGG	5-10bp	0.620
tig00062675_5	3261	4331	1	95_5	00	ATG	None	None	0.592
tig00062675_6	4339	5403	1	95_6	00	ATG	None	None	0.613
tig00062675_7	5404	9984	1	95_7	00	ATG	AGGA	5-10bp	0.592
tig00062675_8	9995	10303	1	95_8	00	ATG	GGAG/GAGG	5-10bp	0.631
tig00062675_9	10320	10856	1	95_9	00	ATG	None	None	0.598
tig00062675_10	10932	13055	1	95_10	00	ATG	None	None	0.603
tig00062675_11	13049	14209	-1	95_11	00	ATG	AGGA	5-10bp	0.630
tig00062675_12	14386	15615	1	95_12	00	ATG	None	None	0.593
tig00062675_13	15883	17556	1	95_13	00	GTG	AGGA	5-10bp	0.600
tig00062675_14	17560	19449	1	95_14	00	GTG	None	None	0.576
tig00062675_15	19461	20108	-1	95_15	00	ATG	AGGA	5-10bp	0.620
tig00062675_16	20492	20788	1	95_16	00	ATG	AGGAG	5-10bp	0.586
tig00062675_17	21075	22079	1	95_17	00	ATG	AGxAG	5-10bp	0.582
tig00062675_18	22185	23744	1	95_18	00	ATG	AGGAG	5-10bp	0.569
tig00062675_19	23925	24842	1	95_19	00	ATG	GGAGG	5-10bp	0.607
tig00062675_20	24854	26602	1	95_20	00	ATG	None	None	0.619
tig00062675_21	26782	27195	1	95_21	00	ATG	AGGAGG	5-10bp	0.633
tig00062675_22	27347	27817	1	95_22	00	ATG	None	None	0.594
tig00062675_23	27842	29224	1	95_23	00	ATG	None	None	0.594
tig00062675_24	29257	29544	1	95_24	00	ATG	AGGAG	3-4bp	0.622
tig00062675_25	29541	29921	1	95_25	00	ATG	GGAGG	3-4bp	0.580
tig00062675_26	29899	33117	1	95_26	00	ATG	GGAG/GAGG	5-10bp	0.613
tig00062675_27	33247	33690	1	95_27	00	ATG	None	None	0.592
tig00062675_28	33716	34690	1	95_28	00	ATG	GGAGG	5-10bp	0.574
tig00062675_29	34687	35316	1	95_29	01	ATG	None	None	0.625
tig00062679_1	1	363	1	96_1	10	Edge	None	None	0.543
tig00062679_2	371	2002	-1	96_2	00	ATG	None	None	0.570
tig00062679_3	2283	2534	-1	96_3	00	ATG	None	None	0.556
tig00062679_4	2537	2890	-1	96_4	00	ATG	None	None	0.503
tig00062679_5	3320	3460	-1	96_5	00	ATG	None	None	0.532
tig00062679_6	3445	4944	-1	96_6	00	ATG	None	None	0.567
tig00062679_7	5108	6058	-1	96_7	00	ATG	None	None	0.565
tig00062679_8	6184	6684	1	96_8	00	ATG	None	None	0.561
tig00062679_9	7355	7987	-1	96_9	00	ATG	None	None	0.570
tig00062679_10	8264	9025	1	96_10	00	ATG	None	None	0.550
tig00062679_11	9379	9672	1	96_11	00	ATG	None	None	0.537
tig00062679_12	9680	10312	1	96_12	00	GTG	AGGA	5-10bp	0.573
tig00062679_13	10630	10995	1	96_13	00	GTG	None	None	0.557
tig00062679_14	11501	11761	1	96_14	00	ATG	None	None	0.529
tig00062679_15	11790	11924	1	96_15	00	ATG	None	None	0.541
tig00062679_16	12393	12542	1	96_16	00	ATG	AGGA	5-10bp	0.540
tig00062679_17	12612	12896	1	96_17	00	GTG	None	None	0.596
tig00062679_18	13077	13538	1	96_18	00	ATG	None	None	0.589
tig00062679_19	13544	13726	1	96_19	00	ATG	None	None	0.574
tig00062679_20	13757	14293	-1	96_20	01	Edge	None	None	0.542
tig00062846_1	279	413	1	97_1	00	ATG	None	None	0.674
tig00062846_2	597	1268	1	97_2	00	ATG	AGGA	5-10bp	0.683
tig00062846_3	1667	2260	-1	97_3	00	ATG	None	None	0.663
tig00062846_4	2570	3652	-1	97_4	00	GTG	None	None	0.682
tig00062846_5	3951	4454	-1	97_5	00	ATG	AGGA	5-10bp	0.645
tig00062846_6	4461	4661	-1	97_6	00	GTG	None	None	0.602
tig00062846_7	4993	5661	1	97_7	00	ATG	None	None	0.677
tig00062846_8	5646	6104	1	97_8	00	ATG	None	None	0.684
tig00062846_9	6128	6505	1	97_9	00	ATG	GGA/GAG/AGG	5-10bp	0.635
tig00062846_10	6576	8024	-1	97_10	00	ATG	GGA/GAG/AGG	5-10bp	0.667
tig00062846_11	8073	8750	-1	97_11	00	ATG	GGA/GAG/AGG	11-12bp	0.693
tig00062846_12	9821	10021	-1	97_12	00	ATG	AGGA/GGAG/GAGG	11-12bp	0.692
tig00062846_13	10312	10626	1	97_13	00	ATG	GGA/GAG/AGG	5-10bp	0.676
tig00062846_14	11167	11790	-1	97_14	00	ATG	None	None	0.675
tig00062846_15	12098	12364	-1	97_15	00	ATG	None	None	0.629
tig00062846_16	12812	13054	-1	97_16	00	GTG	GGA/GAG/AGG	5-10bp	0.704
tig00062846_17	13122	13268	-1	97_17	00	ATG	AGGAG	5-10bp	0.721
tig00062846_18	13303	15198	-1	97_18	00	ATG	None	None	0.671
tig00062846_19	15210	15932	-1	97_19	00	ATG	None	None	0.653
tig00062846_20	16095	16241	-1	97_20	00	ATG	AGGAG	5-10bp	0.707
tig00062846_21	16238	17335	-1	97_21	00	GTG	None	None	0.663
tig00062846_22	17513	17980	1	97_22	00	GTG	None	None	0.667
tig00062846_23	17937	18575	-1	97_23	00	GTG	GGA/GAG/AGG	11-12bp	0.643
tig00062846_24	18566	19354	-1	97_24	00	GTG	AGGAG	5-10bp	0.635
tig00062846_25	19355	20572	-1	97_25	00	ATG	AGGAG	5-10bp	0.635
tig00062846_26	20572	20832	-1	97_26	00	ATG	None	None	0.720
tig00062846_27	20832	21095	-1	97_27	00	GTG	GGAGG	5-10bp	0.617
tig00062846_28	21092	21487	-1	97_28	00	ATG	GGAGG	5-10bp	0.644
tig00062846_29	21484	21708	-1	97_29	00	TTG	GGAGG	5-10bp	0.644
tig00062846_30	21807	21995	1	97_30	00	ATG	GGA/GAG/AGG	5-10bp	0.614
tig00062846_31	22207	22455	1	97_31	00	ATG	GGA/GAG/AGG	5-10bp	0.622
tig00062846_32	22519	23109	1	97_32	00	ATG	GGAG/GAGG	5-10bp	0.651
tig00062846_33	23227	23625	1	97_33	00	GTG	None	None	0.702
tig00062846_34	23625	23981	1	97_34	00	ATG	AGGAG	5-10bp	0.647
tig00062846_35	23978	24232	1	97_35	00	GTG	None	None	0.639
tig00062846_36	24250	24840	1	97_36	00	ATG	GGAG/GAGG	5-10bp	0.633
tig00062846_37	24841	25629	1	97_37	00	GTG	AGGAG	5-10bp	0.641
tig00062846_38	25620	27269	1	97_38	00	GTG	GGA/GAG/AGG	11-12bp	0.664
tig00062846_39	27212	27442	1	97_39	00	ATG	None	None	0.645
tig00062846_40	27442	27918	1	97_40	00	ATG	None	None	0.690
tig00062846_41	28404	28754	1	97_41	00	ATG	AGGAG/GGAGG	11-12bp	0.729
tig00062846_42	28975	29097	1	97_42	00	ATG	GGA/GAG/AGG	5-10bp	0.634
tig00062846_43	29181	30614	1	97_43	01	ATG	GGA/GAG/AGG	5-10bp	0.674
tig00062851_1	39	353	-1	98_1	00	ATG	None	None	0.460
tig00062851_2	298	528	-1	98_2	00	GTG	None	None	0.424
tig00062851_3	491	739	-1	98_3	00	ATG	None	None	0.446
tig00062851_4	789	926	-1	98_4	00	ATG	GGxGG	3-4bp	0.428
tig00062851_5	952	1182	-1	98_5	00	ATG	GGA/GAG/AGG	5-10bp	0.437
tig00062851_6	1245	1370	-1	98_6	00	ATG	None	None	0.325
tig00062851_7	1446	1835	-1	98_7	00	GTG	GGA/GAG/AGG	5-10bp	0.410
tig00062851_8	1886	2014	-1	98_8	00	GTG	4Base/6BMM	13-15bp	0.434
tig00062851_9	2030	2137	-1	98_9	00	ATG	GGA/GAG/AGG	5-10bp	0.454
tig00062851_10	2684	2851	-1	98_10	00	GTG	GGA/GAG/AGG	5-10bp	0.440
tig00062851_11	2937	3059	-1	98_11	00	ATG	GGxGG	3-4bp	0.447
tig00062851_12	3101	3223	-1	98_12	00	ATG	AGxAGG/AGGxGG	5-10bp	0.480
tig00062851_13	3503	3844	-1	98_13	00	ATG	GGAG/GAGG	5-10bp	0.421
tig00062851_14	3920	4012	-1	98_14	00	ATG	None	None	0.495
tig00062851_15	4009	4566	-1	98_15	00	GTG	None	None	0.425
tig00062851_16	4566	4724	-1	98_16	00	ATG	GGA/GAG/AGG	5-10bp	0.440
tig00062851_17	4731	6590	-1	98_17	00	ATG	None	None	0.447
tig00062851_18	6612	7007	-1	98_18	00	ATG	None	None	0.455
tig00062851_19	7209	7397	-1	98_19	00	GTG	None	None	0.439
tig00062851_20	7424	7882	-1	98_20	00	GTG	None	None	0.438
tig00062851_21	7982	8539	-1	98_21	00	ATG	GGAGG	3-4bp	0.437
tig00062851_22	8688	8840	-1	98_22	00	ATG	GGA/GAG/AGG	5-10bp	0.477
tig00062851_23	8837	8998	-1	98_23	00	ATG	None	None	0.420
tig00062851_24	9179	9850	-1	98_24	00	GTG	GGAG/GAGG	5-10bp	0.374
tig00062851_25	10923	11132	1	98_25	00	ATG	None	None	0.410
tig00062851_26	11419	11649	1	98_26	00	ATG	None	None	0.429
tig00062851_27	11988	12197	-1	98_27	00	TTG	AGxAG	5-10bp	0.410
tig00062851_28	12173	12580	-1	98_28	00	ATG	None	None	0.417
tig00062851_29	12620	12826	-1	98_29	00	GTG	AGxAG	5-10bp	0.382
tig00062953_1	3	338	-1	99_1	10	ATG	GGAG/GAGG	5-10bp	0.411
tig00062953_2	524	1000	1	99_2	00	ATG	GGAGG	5-10bp	0.382
tig00062953_3	1027	1464	1	99_3	00	GTG	None	None	0.427
tig00062953_4	1511	1843	1	99_4	00	ATG	None	None	0.360
tig00062953_5	2211	2825	1	99_5	00	ATG	GGAGG	5-10bp	0.387
tig00062953_6	2944	3237	1	99_6	00	ATG	GGAG/GAGG	5-10bp	0.320
tig00062953_7	3662	4951	1	99_7	00	ATG	None	None	0.366
tig00062953_8	4955	5635	1	99_8	00	ATG	GGAG/GAGG	5-10bp	0.349
tig00062953_9	5661	6584	-1	99_9	00	ATG	GGA/GAG/AGG	5-10bp	0.366
tig00062953_10	6685	7296	1	99_10	00	ATG	GGAG/GAGG	5-10bp	0.423
tig00062953_11	7347	8042	1	99_11	00	ATG	None	None	0.431
tig00062953_12	8086	9000	1	99_12	01	ATG	GGA/GAG/AGG	5-10bp	0.398
tig00063038_1	3	71	-1	100_1	10	ATG	AAAAA	11bp	0.478
tig00063038_2	127	609	1	100_2	00	ATG	TAA	15bp	0.495
tig00063038_3	819	1079	1	100_3	00	ATG	None	None	0.506
tig00063038_4	1304	3520	1	100_4	00	ATG	TAA	11bp	0.516
tig00063038_5	3644	5179	1	100_5	00	ATG	AAA	10bp	0.483
tig00063038_6	5330	6514	1	100_6	00	ATG	AATAA	4bp	0.505
tig00063038_7	6525	7373	-1	100_7	00	GTG	AAGAA	10bp	0.563
tig00063038_8	7427	8827	-1	100_8	00	ATG	AACAA	5bp	0.562
tig00063038_9	9007	11922	1	100_9	00	ATG	AAAAA	12bp	0.491
tig00063038_10	12060	12167	1	100_10	00	ATG	TAA	11bp	0.435
tig00063038_11	12164	12544	1	100_11	00	ATG	None	None	0.512
tig00063038_12	12634	13731	-1	100_12	00	ATG	TAAA	5bp	0.505
tig00063038_13	13694	13897	-1	100_13	00	ATG	TAAA	11bp	0.304
tig00063038_14	13937	14392	1	100_14	00	ATG	TAA	10bp	0.502
tig00063038_15	14422	15615	1	100_15	00	ATG	TAA	7bp	0.479
tig00063038_16	15830	16918	1	100_16	00	ATG	AAA	10bp	0.500
tig00063038_17	16994	17662	-1	100_17	00	GTG	TAAA	15bp	0.531
tig00063038_18	17761	18144	-1	100_18	00	ATG	None	None	0.531
tig00007614_1	2	199	1	101_1	10	Edge	None	None	0.333
tig00007614_2	211	1464	1	101_2	00	ATG	GGA/GAG/AGG	5-10bp	0.369
tig00007614_3	1552	2811	1	101_3	00	ATG	GGAG/GAGG	5-10bp	0.421
tig00007614_4	2849	3388	1	101_4	00	ATG	GGAG/GAGG	5-10bp	0.398
tig00007614_5	3548	4318	1	101_5	00	ATG	None	None	0.368
tig00007614_6	4595	5080	1	101_6	00	ATG	GGAG/GAGG	5-10bp	0.438
tig00007614_7	5230	6183	1	101_7	00	ATG	None	None	0.406
tig00007614_8	6230	7258	1	101_8	00	ATG	AGxAGG/AGGxGG	3-4bp	0.379
tig00007614_9	7481	7624	1	101_9	00	ATG	GGAG/GAGG	5-10bp	0.299
tig00007614_10	7818	8042	1	101_10	00	ATG	GGA/GAG/AGG	5-10bp	0.364
tig00007614_11	8216	9601	1	101_11	00	ATG	GGA/GAG/AGG	5-10bp	0.406
tig00007614_12	9857	10177	1	101_12	00	ATG	AGGAGG	5-10bp	0.374
tig00007614_13	10170	10763	1	101_13	00	ATG	GGAG/GAGG	5-10bp	0.374
tig00007614_14	10768	11736	1	101_14	00	ATG	GGA/GAG/AGG	5-10bp	0.336
tig00007614_15	12077	14470	1	101_15	00	ATG	GGA/GAG/AGG	11-12bp	0.354
tig00007614_16	14476	14868	1	101_16	00	TTG	None	None	0.356
tig00007614_17	14884	15648	1	101_17	00	TTG	AGxAGG/AGGxGG	3-4bp	0.346
tig00007614_18	15734	17266	1	101_18	00	ATG	GGA/GAG/AGG	5-10bp	0.382
tig00007614_19	17269	18585	1	101_19	00	ATG	GGAG/GAGG	5-10bp	0.384
tig00007614_20	18599	19450	1	101_20	00	ATG	GGAG/GAGG	5-10bp	0.400
tig00007614_21	19628	21541	1	101_21	00	ATG	GGAG/GAGG	5-10bp	0.389
tig00007614_22	21572	24826	1	101_22	00	ATG	GGAG/GAGG	5-10bp	0.394
[truncated: 998,000+ more rows]
