# Supplementary material for: Assignment of virus and antimicrobial resistance genes to microbial hosts in a complex microbial community by combined long-read assembly and proximity ligation
Source: Genome Biol. 2019 Aug 2;20:153. doi: 10.1186/s13059-019-1760-x (PMC6676630; doi:10.1186/s13059-019-1760-x)
Supplement: Supplementary file 16 — Long-read assembly ARG allele similarities. A percent identity matrix of detected ARG alleles to show high degrees of similarity between alleles. (XLSX 37 kb) [file 13059_2019_1760_MOESM16_ESM.xlsx]

## Sheet: Sheet1
		tig00051409_1804-2925	tig00064895_324-1544	tig00501442_3400-4620	tig00007064_140387-141613	tig00037080_5845-7071	tig02639123_2000-3226	tig00498521_216288-217142	tig00072134_5973-6839	tig00007524_94252-94746	tig00012867_1383-1877	tig00035912_6269-6763	tig00071323_1150-1644	tig00501712_92-586	tig00501713_2-460	tig00007469_10022-11947	tig00498371_16884-18809	tig00498931_13350-15275	tig00498932_9068-10993	tig02637221_20962-22887	tig00163932_9179-11104	tig00501322_15288-17213	tig00498757_8388-10313	tig00035346_14016-15941	tig00500012_195-2120	tig00498794_8571-10496	tig00500396_6363-8285	tig00030732_8785-10758	tig00006167_1702-3675	tig00499563_2576-4549	tig02636606_10171-12144	tig00500102_6547-8472	tig00502504_11947-13872	tig00059581_14648-16573	tig00498978_9634-11559	tig00499605_10705-12630	tig00498309_18531-20456	tig00005266_10925-12673	tig00020805_12007-13953	tig00028096_9287-11233	tig00499022_1775-3700	tig00010909_458-2383	tig00500438_1611-3536	tig00010032_41588-43513	tig00500448_7520-9493	tig00499564_339-2312	tig00499647_1820-3793	tig00006167_8994-10967	tig00500449_6483-8456
		tet40	tet40	tet40	mefA	mefA	mefA	blaACI	ant-6-Ia	lnuC	lnuC	lnuC	lnuC	lnuC	lnuC	tetQ	tetQ	tetQ	tetQ	tetQ	tetQ	tetQ	tetQ	tetQ	tetQ	tetQ	tetQ	tetQ	tetQ	tetQ	tetQ	tetQ	tetQ	tetQ	tetQ	tetQ	tetQ	tetQ	tetQ	tetQ	tetQ	tetQ	tetQ	tetQ	tetQ	tetQ	tetQ	tetQ	tetQ
tig00051409_1804-2925	tet40
tig00064895_324-1544	tet40
tig00501442_3400-4620	tet40
tig00007064_140387-141613	mefA
tig00037080_5845-7071	mefA
tig02639123_2000-3226	mefA
tig00498521_216288-217142	blaACI
tig00072134_5973-6839	ant-6-Ia
tig00007524_94252-94746	lnuC
tig00012867_1383-1877	lnuC
tig00035912_6269-6763	lnuC
tig00071323_1150-1644	lnuC
tig00501712_92-586	lnuC
tig00501713_2-460	lnuC
tig00007469_10022-11947	tetQ
tig00498371_16884-18809	tetQ
tig00498931_13350-15275	tetQ
tig00498932_9068-10993	tetQ
tig02637221_20962-22887	tetQ
tig00163932_9179-11104	tetQ
tig00501322_15288-17213	tetQ
tig00498757_8388-10313	tetQ
tig00035346_14016-15941	tetQ
tig00500012_195-2120	tetQ
tig00498794_8571-10496	tetQ
tig00500396_6363-8285	tetQ
tig00030732_8785-10758	tetQ
tig00006167_1702-3675	tetQ
tig00499563_2576-4549	tetQ
tig02636606_10171-12144	tetQ
tig00500102_6547-8472	tetQ
tig00502504_11947-13872	tetQ
tig00059581_14648-16573	tetQ
tig00498978_9634-11559	tetQ
tig00499605_10705-12630	tetQ
tig00498309_18531-20456	tetQ
tig00005266_10925-12673	tetQ
tig00020805_12007-13953	tetQ
tig00028096_9287-11233	tetQ
tig00499022_1775-3700	tetQ
tig00010909_458-2383	tetQ
tig00500438_1611-3536	tetQ
tig00010032_41588-43513	tetQ
tig00500448_7520-9493	tetQ
tig00499564_339-2312	tetQ
tig00499647_1820-3793	tetQ
tig00006167_8994-10967	tetQ
tig00500449_6483-8456	tetQ
tig00014468_1790-3769	tetQ
tig00018461_14066-15991	tetQ
tig00043720_1349-3274	tetQ
tig00498711_1203-3128	tetQ
tig00501835_12996-14921	tetQ
tig00035120_130-2055	tetQ
tig00499021_1837-3762	tetQ
tig00498846_7644-9569	tetQ
tig02637332_7601-9526	tetQ
tig00006167_15427-17400	tetQ
tig00502505_516-2489	tetQ
tig00501881_18311-20230	tetW
tig00498686_76-1995	tetW
tig00502215_5398-7317	tetW
tig00501442_659-2578	tetW
tig00029036_1522-3441	tetW
tig00043441_6917-8836	tetW
tig00100746_1436-3355	tetW
tig00500521_4700-6619	tetW
tig00024801_6344-8263	tetW
tig00501441_12614-14533	tetW
tig00500520_13329-15248	tetW
tig00033375_2996-4915	tetW
tig00049174_207-2126	tetW
tig00498526_1-1734	tetW
tig00498685_227-2146	tetW
tig00498684_9852-11852	tetW
tig00023164_31819-33738	tetW
tig00049246_16275-18194	tetW
tig00059766_11320-13239	tetW
tig00103788_3338-5257	tetW
tig00498525_3545-5464	tetW
tig00501043_11981-13900	tetW
tig00501099_8322-10241	tetW
tig00501989_16054-17973	tetW
tig00502179_659-2578	tetW
tig02638015_3600-5519	tetW
tig02637469_1200-3119	tetO
tig00005501_1878-3797	tetO
tig00058461_2307-4226	tetO
tig00029825_6072-7991	tetO
tig00030820_9503-11425	tet44
tig00042293_8316-10238	tet44
tig00049643_31-1953	tet44
tig00501890_3635-5557	tet44
tig00501889_4612-6534	tet44
[truncated: 46 more columns]
